# Supplementary material for: Molecular regulation and physiological role of GOLPH3-mediated Golgi retention
Source: Nat Commun. 2026 Jun 11;17:7426. doi: 10.1038/s41467-026-74133-6 (PMC13408441; doi:10.1038/s41467-026-74133-6)
Supplement: Supplementary file 3 — Supplementary Data 1 [file 41467_2026_74133_MOESM3_ESM.xlsx]

## Sheet: Proteins
Checked	Master	Accession	Description	Coverage [%]	# Peptides	# PSMs	# Unique Peptides	# Protein Groups	# AAs	MW [kDa]	calc. pI	Score Sequest HT: Sequest HT	# Peptides (by Search Engine): Sequest HT	# Razor Peptides	Abundance Ratio: (KO) / (WT)	Abundance Ratio (log2): (KO) / (WT)	Abundance Ratio P-Value: (KO) / (WT)	Abundance Ratio Adj. P-Value: (KO) / (WT)	Abundances (Grouped): WT	Abundances (Grouped): KO	Abundances (Grouped) CV [%]: WT	Abundances (Grouped) CV [%]: KO	Abundance: F31: 126, Sample, n/a, n/a, WT	Abundance: F31: 127, Sample, n/a, n/a, WT	Abundance: F31: 128, Sample, n/a, n/a, WT	Abundance: F31: 129, Sample, n/a, n/a, KO	Abundance: F31: 130, Sample, n/a, n/a, KO	Abundance: F31: 131, Sample, n/a, n/a, KO	Found in Sample: [S136] F31: 126, Sample, n/a, n/a, WT	Found in Sample: [S138] F31: 127, Sample, n/a, n/a, WT	Found in Sample: [S139] F31: 128, Sample, n/a, n/a, WT	Found in Sample: [S140] F31: 129, Sample, n/a, n/a, KO	Found in Sample: [S141] F31: 130, Sample, n/a, n/a, KO	Found in Sample: [S142] F31: 131, Sample, n/a, n/a, KO	Modifications
TRUE	Master Protein	Q8C196	Carbamoyl-phosphate synthase [ammonia], mitochondrial OS=Mus musculus OX=10090 GN=Cps1 PE=1 SV=2	41	68	123	68	1	1500	164.5	6.92	396.18	68	0	0.783	-0.35	0.30553	0.999822	1.31233e+08	1.02794e+08	17.55	21.67	1.04422e+08	1.31233e+08	1.49151e+08	1.3116e+08	8.5462e+07	1.02794e+08	High	High	High	High	High	High
TRUE	Master Protein	Q99PL5	Ribosome-binding protein 1 OS=Mus musculus OX=10090 GN=Rrbp1 PE=1 SV=2	54	67	74	67	1	1605	172.8	9.33	264.38	67	0	0.902	-0.15	0.527363	0.999822	3.48783e+07	3.14702e+07	23.7	23.57	2.51288e+07	3.48783e+07	4.09336e+07	3.46882e+07	2.14849e+07	3.14702e+07	High	High	High	High	High	High
TRUE	Master Protein	P07724	Albumin OS=Mus musculus OX=10090 GN=Alb PE=1 SV=3	58	39	58	39	1	608	68.6	6.07	229.97	39	0	0.899	-0.15	0.896166	0.999822	9.88153e+07	8.88147e+07	8.51	33.42	9.88153e+07	8.57873e+07	1.00623e+08	1.39151e+08	7.50207e+07	8.88147e+07	High	High	High	High	High	High
TRUE	Master Protein	P19096	Fatty acid synthase OS=Mus musculus OX=10090 GN=Fasn PE=1 SV=2	18	47	53	47	1	2504	272.3	6.58	181.6	47	0	0.994	-0.01	0.586265	0.999822	3.95114e+07	3.92617e+07	8.21	13.13	3.95114e+07	3.51826e+07	4.13753e+07	3.9761e+07	3.11712e+07	3.92617e+07	High	High	High	High	High	High
TRUE	Master Protein	Q8R0Y6	Cytosolic 10-formyltetrahydrofolate dehydrogenase OS=Mus musculus OX=10090 GN=Aldh1l1 PE=1 SV=1	42	38	47	38	1	902	98.6	5.91	170.66	38	0	0.822	-0.28	0.110036	0.999822	3.79442e+07	3.12082e+07	14.13	14.73	3.2411e+07	3.79442e+07	4.30959e+07	3.12082e+07	2.45886e+07	3.27816e+07	High	High	High	High	High	High
TRUE	Master Protein	Q91Y97	Fructose-bisphosphate aldolase B OS=Mus musculus OX=10090 GN=Aldob PE=1 SV=3	45	21	41	20	1	364	39.5	8.27	142.5	21	1	0.873	-0.2	0.256628	0.999822	7.85639e+07	6.85888e+07	5.65	18.9	7.85639e+07	7.25761e+07	8.11014e+07	7.61852e+07	5.19503e+07	6.85888e+07	High	High	High	High	High	High
TRUE	Master Protein	O35490	Betaine--homocysteine S-methyltransferase 1 OS=Mus musculus OX=10090 GN=Bhmt PE=1 SV=1	53	16	33	13	1	407	45	7.9	139.46	16	3	0.644	-0.64	0.0470394	0.999822	5.55949e+07	3.57758e+07	8.32	18.78	5.15783e+07	5.55949e+07	6.08756e+07	3.24394e+07	3.57758e+07	4.61699e+07	High	High	High	High	High	High
TRUE	Master Protein	P01942	Hemoglobin subunit alpha OS=Mus musculus OX=10090 GN=Hba PE=1 SV=2	40	6	34	6	1	142	15.1	8.22	130.13	6	0	0.881	-0.18	0.324435	0.999822	6.18335e+07	5.44521e+07	23.4	13.66	8.50412e+07	5.49961e+07	6.18335e+07	6.40263e+07	4.89564e+07	5.44521e+07	High	High	High	High	High	High
TRUE	Master Protein	P11499	Heat shock protein HSP 90-beta OS=Mus musculus OX=10090 GN=Hsp90ab1 PE=1 SV=3	35	29	34	16	1	724	83.2	5.03	127.82	29	13	0.887	-0.17	0.482673	0.999822	2.25398e+07	1.99967e+07	10.56	21.66	1.99e+07	2.25398e+07	2.46101e+07	2.46872e+07	1.59418e+07	1.99967e+07	High	High	High	High	High	High
TRUE	Master Protein	Q8VDD5	Myosin-9 OS=Mus musculus OX=10090 GN=Myh9 PE=1 SV=4	16	35	40	32	1	1960	226.2	5.66	126.78	35	4	0.904	-0.15	0.943237	0.999822	1.86445e+07	1.68496e+07	12.62	34.46	1.64033e+07	1.86445e+07	2.11274e+07	2.64019e+07	1.38426e+07	1.68496e+07	High	High	High	High	High	High
TRUE	Master Protein	P26443	Glutamate dehydrogenase 1, mitochondrial OS=Mus musculus OX=10090 GN=Glud1 PE=1 SV=1	41	23	38	23	1	558	61.3	8	124.31	23	0	1.015	0.02	0.92502	0.999822	1.60891e+07	1.6337e+07	5.41	17.5	1.60891e+07	1.53793e+07	1.71218e+07	1.95137e+07	1.37379e+07	1.6337e+07	High	High	High	High	High	High
TRUE	Master Protein	P09103	Protein disulfide-isomerase OS=Mus musculus OX=10090 GN=P4hb PE=1 SV=2	44	27	38	27	1	509	57	4.88	124.14	27	0	0.898	-0.15	0.89375	0.999822	4.1897e+07	3.76323e+07	11.87	35.73	3.72237e+07	4.1897e+07	4.72184e+07	5.92246e+07	3.00953e+07	3.76323e+07	High	High	High	High	High	High
TRUE	Master Protein	P24270	Catalase OS=Mus musculus OX=10090 GN=Cat PE=1 SV=4	48	24	31	24	1	527	59.8	7.88	123.86	24	0	1.028	0.04	0.973638	0.999822	1.3699e+07	1.40824e+07	5.78	13.73	1.3699e+07	1.36738e+07	1.51042e+07	1.6188e+07	1.22956e+07	1.40824e+07	High	High	High	High	High	High
TRUE	Master Protein	P20029	Endoplasmic reticulum chaperone BiP OS=Mus musculus OX=10090 GN=Hspa5 PE=1 SV=3	43	29	35	28	1	655	72.4	5.16	121.11	29	1	0.96	-0.06	0.980492	0.999822	2.58923e+07	2.48581e+07	15.84	34.89	2.2733e+07	2.58923e+07	3.10695e+07	3.82312e+07	1.95782e+07	2.48581e+07	High	High	High	High	High	High
TRUE	Master Protein	Q921I1	Serotransferrin OS=Mus musculus OX=10090 GN=Tf PE=1 SV=1	38	25	31	24	1	697	76.7	7.18	116.4	25	1	0.895	-0.16	0.559506	0.999822	2.35713e+07	2.10853e+07	8.32	26.39	2.2432e+07	2.35713e+07	2.63335e+07	2.84142e+07	1.68767e+07	2.10853e+07	High	High	High	High	High	High
TRUE	Master Protein	Q9ET01	Glycogen phosphorylase, liver form OS=Mus musculus OX=10090 GN=Pygl PE=1 SV=4	34	31	38	25	1	850	97.4	7.09	115.39	31	6	0.807	-0.31	0.203542	0.999822	1.91797e+07	1.54715e+07	7.33	15.44	1.91797e+07	1.82794e+07	2.108e+07	1.54715e+07	1.51143e+07	1.97723e+07	High	High	High	High	High	High
TRUE	Master Protein	P38647	Stress-70 protein, mitochondrial OS=Mus musculus OX=10090 GN=Hspa9 PE=1 SV=3	34	27	31	26	1	679	73.4	6.07	105.37	27	1	0.847	-0.24	0.678764	0.999822	1.92526e+07	1.63104e+07	15.35	28.63	1.62452e+07	1.92526e+07	2.21449e+07	2.37937e+07	1.39101e+07	1.63104e+07	High	High	High	High	High	High
TRUE	Master Protein	P60710	Actin, cytoplasmic 1 OS=Mus musculus OX=10090 GN=Actb PE=1 SV=1	43	16	25	5	1	375	41.7	5.48	103.7	16	15	0.992	-0.01	0.944379	0.999822	1.59948e+07	1.5861e+07	13.52	41.15	1.58327e+07	1.59948e+07	1.99539e+07	2.58848e+07	1.16293e+07	1.5861e+07	High	High	High	High	High	High
TRUE	Master Protein	P27773	Protein disulfide-isomerase A3 OS=Mus musculus OX=10090 GN=Pdia3 PE=1 SV=2	41	24	28	24	1	505	56.6	6.21	103.12	24	0	0.886	-0.17	0.664152	0.999822	1.44353e+07	1.27909e+07	14.41	26.97	1.22202e+07	1.44353e+07	1.63467e+07	1.72824e+07	1.0132e+07	1.27909e+07	High	High	High	High	High	High
TRUE	Master Protein	P07901	Heat shock protein HSP 90-alpha OS=Mus musculus OX=10090 GN=Hsp90aa1 PE=1 SV=4	31	26	29	15	1	733	84.7	5.01	101.86	26	0	1.043	0.06	0.82931	0.999822	9.25717e+06	9.6527e+06	11.41	22.08	8.82136e+06	9.25717e+06	1.09118e+07	1.14372e+07	7.27535e+06	9.6527e+06	High	High	High	High	High	High
TRUE	Master Protein	P63017	Heat shock cognate 71 kDa protein OS=Mus musculus OX=10090 GN=Hspa8 PE=1 SV=1	36	22	26	14	1	646	70.8	5.52	97.31	22	6	0.938	-0.09	0.785514	0.999822	1.77169e+07	1.66159e+07	9.77	20.34	1.58136e+07	1.77169e+07	1.92455e+07	2.07971e+07	1.38908e+07	1.66159e+07	High	High	High	High	High	High
TRUE	Master Protein	P50247	Adenosylhomocysteinase OS=Mus musculus OX=10090 GN=Ahcy PE=1 SV=3	48	22	28	22	1	432	47.7	6.54	96.36	22	0	0.911	-0.13	0.303865	0.999822	2.80015e+07	2.55061e+07	17.53	18.07	2.31602e+07	2.80015e+07	3.2993e+07	2.55061e+07	1.86342e+07	2.64008e+07	High	High	High	High	High	High
TRUE	Master Protein	Q64374	Regucalcin OS=Mus musculus OX=10090 GN=Rgn PE=1 SV=1	55	16	25	16	1	299	33.4	5.34	95.64	16	0	0.817	-0.29	0.256871	0.999822	1.77743e+07	1.45236e+07	11.16	16.53	1.68816e+07	1.77743e+07	2.08159e+07	1.45236e+07	1.43981e+07	1.90368e+07	High	High	High	High	High	High
TRUE	Master Protein	P08228	Superoxide dismutase [Cu-Zn] OS=Mus musculus OX=10090 GN=Sod1 PE=1 SV=2	68	14	25	14	1	154	15.9	6.51	95.54	14	0	0.779	-0.36	0.210633	0.999822	2.62045e+07	2.04024e+07	18.24	21.02	1.93615e+07	2.62045e+07	2.77304e+07	2.04024e+07	1.44968e+07	2.2107e+07	High	High	High	High	High	High
TRUE	Master Protein	P11679	Keratin, type II cytoskeletal 8 OS=Mus musculus OX=10090 GN=Krt8 PE=1 SV=4	46	28	32	25	1	490	54.5	5.82	94.55	28	3	0.886	-0.17	0.735797	0.999822	1.99842e+07	1.77049e+07	10.23	37.3	2.01897e+07	1.67292e+07	1.99842e+07	3.05119e+07	1.58863e+07	1.77049e+07	High	High	High	High	High	High
TRUE	Master Protein	P32020	Non-specific lipid-transfer protein OS=Mus musculus OX=10090 GN=Scp2 PE=1 SV=3	32	21	26	21	1	547	59.1	7.44	94.35	21	0	0.897	-0.16	0.626309	0.999822	2.51879e+07	2.2599e+07	7.5	29.03	2.30741e+07	2.51879e+07	2.68167e+07	3.04008e+07	1.69222e+07	2.2599e+07	High	High	High	High	High	High
TRUE	Master Protein	Q05920	Pyruvate carboxylase, mitochondrial OS=Mus musculus OX=10090 GN=Pc PE=1 SV=1	24	26	27	26	1	1178	129.6	6.71	93.93	26	0	0.962	-0.06	0.326178	0.999822	1.77794e+07	1.70976e+07	7.58	14.41	1.69117e+07	1.77794e+07	1.96006e+07	1.80231e+07	1.35875e+07	1.70976e+07	High	High	High	High	High	High
TRUE	Master Protein	P08113	Endoplasmin OS=Mus musculus OX=10090 GN=Hsp90b1 PE=1 SV=2	30	26	28	24	1	802	92.4	4.82	92.55	26	0	0.925	-0.11	0.988018	0.999822	2.12002e+07	1.96018e+07	13.5	34.59	1.83839e+07	2.12002e+07	2.41177e+07	3.05177e+07	1.58755e+07	1.96018e+07	High	High	High	High	High	High
TRUE	Master Protein	Q8BWT1	3-ketoacyl-CoA thiolase, mitochondrial OS=Mus musculus OX=10090 GN=Acaa2 PE=1 SV=3	47	18	22	18	1	397	41.8	8.09	92.11	18	0	0.981	-0.03	0.531225	0.999822	1.06572e+07	1.04573e+07	9.14	19.2	1.06572e+07	1.04893e+07	1.23338e+07	1.22184e+07	8.26622e+06	1.04573e+07	High	High	High	High	High	High
TRUE	Master Protein	P62737	Actin, aortic smooth muscle OS=Mus musculus OX=10090 GN=Acta2 PE=1 SV=1	32	13	23	2	1	377	42	5.39	89.18	13	0	0.626	-0.67	0.0944079	0.999822	1.50173e+06	940620	14.01	28.91	1.65464e+06	1.24756e+06	1.50173e+06	1.20366e+06	662731	940620	High	High	High	High	High	High
TRUE	Master Protein	P17563	Methanethiol oxidase OS=Mus musculus OX=10090 GN=Selenbp1 PE=1 SV=2	51	19	22	2	1	472	52.5	6.29	88.34	19	0	0.912	-0.13	0.321158	0.999822	1.69576e+06	1.54585e+06	7.44	17.08	1.65327e+06	1.69576e+06	1.89679e+06	1.81024e+06	1.28203e+06	1.54585e+06	High	High	High	High	High	High
TRUE	Master Protein	Q63836	Selenium-binding protein 2 OS=Mus musculus OX=10090 GN=Selenbp2 PE=1 SV=2	56	21	24	4	1	472	52.6	6.18	88.14	21	18	0.717	-0.48	0.147976	0.999822	1.50839e+07	1.08095e+07	22.56	20.22	1.09094e+07	1.50839e+07	1.73301e+07	1.08095e+07	8.06027e+06	1.21648e+07	High	High	High	High	High	High
TRUE	Master Protein	P19157	Glutathione S-transferase P 1 OS=Mus musculus OX=10090 GN=Gstp1 PE=1 SV=2	49	8	19	8	1	210	23.6	7.87	87.61	8	0	0.602	-0.73	0.00720772	0.999822	5.30016e+06	3.19177e+06	7.49	12.15	4.7086e+06	5.30016e+06	5.43228e+06	3.19177e+06	2.75635e+06	3.52061e+06	High	High	High	High	High	High
TRUE	Master Protein	Q922D8	C-1-tetrahydrofolate synthase, cytoplasmic OS=Mus musculus OX=10090 GN=Mthfd1 PE=1 SV=4	28	26	26	26	1	935	101.1	7.14	86.87	26	0	0.986	-0.02	0.44331	0.999822	1.82839e+07	1.80215e+07	13.77	17.83	1.63441e+07	1.82839e+07	2.14415e+07	1.88656e+07	1.33275e+07	1.80215e+07	High	High	High	High	High	High
TRUE	Master Protein	P01027	Complement C3 OS=Mus musculus OX=10090 GN=C3 PE=1 SV=3	15	24	26	24	1	1663	186.4	6.73	84.97	24	0	0.9	-0.15	0.920094	0.999822	9.43169e+06	8.4844e+06	11.26	40.47	9.19332e+06	9.43169e+06	1.12439e+07	1.48581e+07	7.16251e+06	8.4844e+06	High	High	High	High	High	High
TRUE	Master Protein	Q91V92	ATP-citrate synthase OS=Mus musculus OX=10090 GN=Acly PE=1 SV=1	18	22	27	22	1	1091	119.7	7.44	84.47	22	0	0.909	-0.14	0.235315	0.999822	1.69783e+07	1.543e+07	6.7	14.24	1.64657e+07	1.69783e+07	1.8689e+07	1.72583e+07	1.29437e+07	1.543e+07	High	High	High	High	High	High
TRUE	Master Protein	Q64727	Vinculin OS=Mus musculus OX=10090 GN=Vcl PE=1 SV=4	22	25	28	25	1	1066	116.6	6	84.17	25	0	0.943	-0.09	0.836405	0.999822	9.80649e+06	9.24267e+06	11.66	24.05	8.91644e+06	9.80649e+06	1.12248e+07	1.23638e+07	7.75088e+06	9.24267e+06	High	High	High	High	High	High
TRUE	Master Protein	P26039	Talin-1 OS=Mus musculus OX=10090 GN=Tln1 PE=1 SV=2	10	25	26	20	1	2541	269.7	6.18	83.53	25	5	0.995	-0.01	0.964761	0.999822	6.89009e+06	6.85621e+06	15.54	23.31	6.1204e+06	6.89009e+06	8.2976e+06	8.89551e+06	5.60786e+06	6.85621e+06	High	High	High	High	High	High
TRUE	Master Protein	P16460	Argininosuccinate synthase OS=Mus musculus OX=10090 GN=Ass1 PE=1 SV=1	36	20	31	20	1	412	46.6	8.22	82.33	20	0	0.732	-0.45	0.401851	0.999822	3.78556e+07	2.77124e+07	25.05	34.73	2.90902e+07	3.78556e+07	4.83155e+07	4.3148e+07	2.23632e+07	2.77124e+07	High	High	High	High	High	High
TRUE	Master Protein	Q9DBT9	Dimethylglycine dehydrogenase, mitochondrial OS=Mus musculus OX=10090 GN=Dmgdh PE=1 SV=1	22	19	21	19	1	869	97.2	7.88	81.27	19	0	0.942	-0.09	0.236444	0.999822	1.44818e+07	1.36431e+07	9.86	15.45	1.35213e+07	1.44818e+07	1.63878e+07	1.40087e+07	1.04419e+07	1.36431e+07	High	High	High	High	High	High
TRUE	Master Protein	P16546	Spectrin alpha chain, non-erythrocytic 1 OS=Mus musculus OX=10090 GN=Sptan1 PE=1 SV=4	10	23	24	23	1	2472	284.4	5.33	80.79	23	0	1.02	0.03	0.954503	0.999822	8.22834e+06	8.3952e+06	13.08	21.32	7.50709e+06	8.22834e+06	9.68241e+06	1.05751e+07	6.91752e+06	8.3952e+06	High	High	High	High	High	High
TRUE	Master Protein	P10649	Glutathione S-transferase Mu 1 OS=Mus musculus OX=10090 GN=Gstm1 PE=1 SV=2	55	16	22	11	1	218	26	7.94	79.51	16	5	0.885	-0.18	0.733079	0.999822	1.39383e+07	1.23422e+07	1.78	23.43	1.35739e+07	1.40421e+07	1.39383e+07	1.69171e+07	1.09118e+07	1.23422e+07	High	High	High	High	High	High
TRUE	Master Protein	Q99LB7	Sarcosine dehydrogenase, mitochondrial OS=Mus musculus OX=10090 GN=Sardh PE=1 SV=1	26	24	27	24	1	919	101.6	6.74	79.17	24	0	0.905	-0.14	0.281923	0.999822	1.8253e+07	1.65198e+07	16.24	14.94	1.59299e+07	1.8253e+07	2.19567e+07	1.7958e+07	1.33084e+07	1.65198e+07	High	High	High	High	High	High
TRUE	Master Protein	P24549	Retinal dehydrogenase 1 OS=Mus musculus OX=10090 GN=Aldh1a1 PE=1 SV=5	34	17	26	9	1	501	54.4	7.8	77.33	17	8	1.013	0.02	0.978856	0.999822	1.10734e+07	1.12141e+07	9.92	10.26	1.24766e+07	1.02665e+07	1.10734e+07	1.12141e+07	1.01877e+07	1.25017e+07	High	High	High	High	High	High
TRUE	Master Protein	Q5SX39	Myosin-4 OS=Mus musculus OX=10090 GN=Myh4 PE=2 SV=1	11	22	23	4	1	1939	222.7	5.74	77.29	22	18	0.455	-1.14	0.28844	0.999822	1.20724e+07	5.49569e+06	55.3	18.96	5.05326e+06	1.20724e+07	1.79798e+07	7.45757e+06	5.40335e+06	5.49569e+06	High	High	High	High	High	High
TRUE	Master Protein	P63038	60 kDa heat shock protein, mitochondrial OS=Mus musculus OX=10090 GN=Hspd1 PE=1 SV=1	28	19	26	19	1	573	60.9	6.18	76.06	19	0	0.842	-0.25	0.498349	0.999822	2.70867e+07	2.28049e+07	14.15	22.12	2.25783e+07	2.70867e+07	3.00452e+07	2.96934e+07	1.92868e+07	2.28049e+07	High	High	High	High	High	High
TRUE	Master Protein	Q99KI0	Aconitate hydratase, mitochondrial OS=Mus musculus OX=10090 GN=Aco2 PE=1 SV=1	25	19	21	19	1	780	85.4	7.93	75.3	19	0	0.865	-0.21	0.489419	0.999822	1.50331e+07	1.2997e+07	15.62	19.1	1.24385e+07	1.50331e+07	1.70632e+07	1.60761e+07	1.10114e+07	1.2997e+07	High	High	High	High	High	High
TRUE	Master Protein	P57780	Alpha-actinin-4 OS=Mus musculus OX=10090 GN=Actn4 PE=1 SV=1	21	19	23	19	1	912	104.9	5.41	75.29	19	0	0.911	-0.13	0.876398	0.999822	5.86929e+06	5.34953e+06	8.55	28.32	5.86929e+06	5.40719e+06	6.4144e+06	7722449	4.52258e+06	5.34953e+06	High	High	High	High	High	High
TRUE	Master Protein	P58252	Elongation factor 2 OS=Mus musculus OX=10090 GN=Eef2 PE=1 SV=2	22	21	25	21	1	858	95.3	6.83	75.09	21	0	0.956	-0.07	0.692179	0.999822	1.70711e+07	1.6318e+07	12.8	25.17	1.56669e+07	1.70711e+07	2.00777e+07	2.10045e+07	1.26403e+07	1.6318e+07	High	High	High	High	High	High
TRUE	Master Protein	Q03265	ATP synthase subunit alpha, mitochondrial OS=Mus musculus OX=10090 GN=Atp5f1a PE=1 SV=1	31	17	23	17	1	553	59.7	9.19	74.3	17	0	0.932	-0.1	0.623947	0.999822	1.90861e+07	1.77901e+07	10.58	21.39	1.90861e+07	1.67938e+07	2.07759e+07	2.14392e+07	1.38677e+07	1.77901e+07	High	High	High	High	High	High
TRUE	Master Protein	P47738	Aldehyde dehydrogenase, mitochondrial OS=Mus musculus OX=10090 GN=Aldh2 PE=1 SV=1	34	20	24	18	1	519	56.5	7.62	73.34	20	2	0.94	-0.09	0.325326	0.999822	1.24792e+07	1.17281e+07	4.5	15.51	1.24792e+07	1.20257e+07	1.31481e+07	1.26432e+07	9.27888e+06	1.17281e+07	High	High	High	High	High	High
TRUE	Master Protein	O88844	Isocitrate dehydrogenase [NADP] cytoplasmic OS=Mus musculus OX=10090 GN=Idh1 PE=1 SV=2	36	19	21	18	1	414	46.6	7.17	73.3	19	1	0.963	-0.05	0.381987	0.999822	2.36249e+07	2.27443e+07	12.54	12.37	2.20807e+07	2.36249e+07	2.80211e+07	2.47097e+07	1.92756e+07	2.27443e+07	High	High	High	High	High	High
TRUE	Master Protein	Q5SX40	Myosin-1 OS=Mus musculus OX=10090 GN=Myh1 PE=1 SV=1	10	21	21	0	1	1942	223.2	5.76	72.26	21	4	0.693	-0.53	0.214689	0.999822	1.43047e+06	991471	31.29	14.04	944573	1.43047e+06	1.81726e+06	1.09614e+06	825812	991471	Not Found	Not Found	Not Found	Not Found	Not Found	Not Found
TRUE	Master Protein	P12710	Fatty acid-binding protein, liver OS=Mus musculus OX=10090 GN=Fabp1 PE=1 SV=2	60	9	22	9	1	127	14.2	8.56	71.77	9	0	0.914	-0.13	0.36613	0.999822	9.03694e+06	8.26015e+06	8.52	25.47	9.03694e+06	7.87562e+06	9.25946e+06	8.68664e+06	5.23275e+06	8.26015e+06	High	High	High	High	High	High
TRUE	Master Protein	P09411	Phosphoglycerate kinase 1 OS=Mus musculus OX=10090 GN=Pgk1 PE=1 SV=4	38	17	21	17	1	417	44.5	7.9	71.42	17	0	0.894	-0.16	0.355177	0.999822	1.4226e+07	1.27155e+07	12.74	16.85	1.23547e+07	1.4226e+07	1.59685e+07	1.44787e+07	1.0287e+07	1.27155e+07	High	High	High	High	High	High
TRUE	Master Protein	O88569	Heterogeneous nuclear ribonucleoproteins A2/B1 OS=Mus musculus OX=10090 GN=Hnrnpa2b1 PE=1 SV=2	53	16	22	13	1	353	37.4	8.95	71.24	16	3	0.962	-0.06	0.773617	0.999822	1.15419e+07	1.11004e+07	14.5	24.12	1.02517e+07	1.15419e+07	1.36443e+07	1.42365e+07	8.77184e+06	1.11004e+07	High	High	High	High	High	High
TRUE	Master Protein	Q64442	Sorbitol dehydrogenase OS=Mus musculus OX=10090 GN=Sord PE=1 SV=3	29	12	23	12	1	357	38.2	7.02	70.7	12	0	0.986	-0.02	0.380052	0.999822	1.26646e+07	1.24815e+07	6.5	11.29	1.24844e+07	1.26646e+07	1.40366e+07	1.24815e+07	1.06059e+07	1.32696e+07	High	High	High	High	High	High
TRUE	Master Protein	P56480	ATP synthase subunit beta, mitochondrial OS=Mus musculus OX=10090 GN=Atp5f1b PE=1 SV=2	29	13	24	13	1	529	56.3	5.34	70.16	13	0	1.022	0.03	0.563326	0.999822	8.30353e+06	8.48757e+06	10.84	12.5	8.30353e+06	7.82564e+06	9.62146e+06	8.83793e+06	6.93834e+06	8.48757e+06	High	High	High	High	High	High
TRUE	Master Protein	Q9CPY7	Cytosol aminopeptidase OS=Mus musculus OX=10090 GN=Lap3 PE=1 SV=3	33	16	22	16	1	519	56.1	7.72	69.74	16	0	0.922	-0.12	0.357292	0.999822	9.62318e+06	8.87368e+06	8.25	15.82	8.87317e+06	9.62318e+06	1.04644e+07	9.91968e+06	7.20264e+06	8.87368e+06	High	High	High	High	High	High
TRUE	Master Protein	Q99K67	Alpha-aminoadipic semialdehyde synthase, mitochondrial OS=Mus musculus OX=10090 GN=Aass PE=1 SV=1	20	18	21	18	1	926	102.9	6.87	69.65	18	0	0.885	-0.18	0.539886	0.999822	1.1111e+07	9.83863e+06	12.31	22.51	9.98116e+06	1.1111e+07	1.27429e+07	1.28454e+07	8.27551e+06	9.83863e+06	High	High	High	High	High	High
TRUE	Master Protein	Q9DBM2	Peroxisomal bifunctional enzyme OS=Mus musculus OX=10090 GN=Ehhadh PE=1 SV=4	28	21	22	21	1	718	78.3	9.13	69.26	21	0	1.007	0.01	0.700564	0.999822	1.28629e+07	1.29567e+07	10.57	42.78	1.28629e+07	1.24389e+07	1.50877e+07	2.34598e+07	1.08774e+07	1.29567e+07	High	High	High	High	High	High
TRUE	Master Protein	P20152	Vimentin OS=Mus musculus OX=10090 GN=Vim PE=1 SV=3	43	23	27	17	1	466	53.7	5.12	68.52	23	3	0.969	-0.04	0.858514	0.999822	1.19676e+07	1.16009e+07	16.05	41.06	1.09437e+07	1.19676e+07	1.48393e+07	2.02255e+07	9.55339e+06	1.16009e+07	High	High	High	High	High	High
TRUE	Master Protein	P05202	Aspartate aminotransferase, mitochondrial OS=Mus musculus OX=10090 GN=Got2 PE=1 SV=1	34	17	20	17	1	430	47.4	9	68.48	17	0	0.915	-0.13	0.475026	0.999822	2.24276e+07	2.05293e+07	9.27	20.69	2.07677e+07	2.24276e+07	2.49502e+07	2.49095e+07	1.6382e+07	2.05293e+07	High	High	High	High	High	High
TRUE	Master Protein	Q78PY7	Staphylococcal nuclease domain-containing protein 1 OS=Mus musculus OX=10090 GN=Snd1 PE=1 SV=1	19	19	22	19	1	910	102	7.43	67.66	19	0	0.979	-0.03	0.688	0.999822	8.48259e+06	8.30093e+06	8.56	18.07	8.07168e+06	8.48259e+06	9.51584e+06	9.83846e+06	6.83131e+06	8.30093e+06	High	High	High	High	High	High
TRUE	Master Protein	Q01853	Transitional endoplasmic reticulum ATPase OS=Mus musculus OX=10090 GN=Vcp PE=1 SV=4	23	20	22	19	1	806	89.3	5.26	67.16	20	1	0.975	-0.04	0.716692	0.999822	1.30948e+07	1.27628e+07	7.93	21.88	1.28559e+07	1.30948e+07	1.48298e+07	1.60421e+07	1.03531e+07	1.27628e+07	High	High	High	High	High	High
TRUE	Master Protein	Q8VC30	Triokinase/FMN cyclase OS=Mus musculus OX=10090 GN=Tkfc PE=1 SV=1	29	15	18	15	1	578	59.7	6.92	66.4	15	0	0.949	-0.07	0.39824	0.999822	1.95982e+07	1.86057e+07	7.53	15	1.98614e+07	1.72739e+07	1.95982e+07	1.86057e+07	1.42337e+07	1.88015e+07	High	High	High	High	High	High
TRUE	Master Protein	Q9EQ20	Methylmalonate-semialdehyde dehydrogenase [acylating], mitochondrial OS=Mus musculus OX=10090 GN=Aldh6a1 PE=1 SV=1	32	16	19	16	1	535	57.9	8.07	65.81	16	0	0.908	-0.14	0.263168	0.999822	1.19316e+07	1.08355e+07	10.56	14.95	1.06396e+07	1.19316e+07	1.31537e+07	1.15933e+07	8.6157e+06	1.08355e+07	High	High	High	High	High	High
TRUE	Master Protein	Q91YI0	Argininosuccinate lyase OS=Mus musculus OX=10090 GN=Asl PE=1 SV=1	29	15	19	15	1	464	51.7	6.96	65.61	15	0	0.839	-0.25	0.165176	0.999822	1.79551e+07	1.50595e+07	9.72	15.27	1.65028e+07	1.79551e+07	2.00157e+07	1.75304e+07	1.2902e+07	1.50595e+07	High	High	High	High	High	High
TRUE	Master Protein	P05784	Keratin, type I cytoskeletal 18 OS=Mus musculus OX=10090 GN=Krt18 PE=1 SV=5	42	18	19	18	1	423	47.5	5.33	64.96	18	0	0.943	-0.09	0.794987	0.999822	1.58517e+07	1.49407e+07	9.36	34.39	1.58517e+07	1.39004e+07	1.67339e+07	2.35751e+07	1.24414e+07	1.49407e+07	High	High	High	High	High	High
TRUE	Master Protein	P58774	Tropomyosin beta chain OS=Mus musculus OX=10090 GN=Tpm2 PE=1 SV=1	52	20	22	9	1	284	32.8	4.7	64.6	20	1	0.269	-1.89	0.248263	0.999822	1.38029e+07	3.71371e+06	67.05	21.52	3.18404e+06	1.38029e+07	1.89102e+07	4.92309e+06	3.27293e+06	3.71371e+06	High	High	High	High	High	High
TRUE	Master Protein	P08003	Protein disulfide-isomerase A4 OS=Mus musculus OX=10090 GN=Pdia4 PE=1 SV=3	26	16	22	16	1	638	71.9	5.31	64.43	16	0	0.921	-0.12	0.965606	0.999822	1.12617e+07	1.03724e+07	11.97	31.87	9.79682e+06	1.12617e+07	1.2467e+07	1.54134e+07	8.37189e+06	1.03724e+07	High	High	High	High	High	High
TRUE	Master Protein	P58771	Tropomyosin alpha-1 chain OS=Mus musculus OX=10090 GN=Tpm1 PE=1 SV=1	52	21	25	8	1	284	32.7	4.74	64.08	21	14	0.318	-1.65	0.247073	0.999822	2.4884e+07	7.90858e+06	60.81	27.03	7.20106e+06	2.4884e+07	3.29998e+07	1.14551e+07	6.95516e+06	7.90858e+06	High	High	High	High	High	High
TRUE	Master Protein	Q8VDJ3	Vigilin OS=Mus musculus OX=10090 GN=Hdlbp PE=1 SV=1	16	18	20	18	1	1268	141.7	6.87	64	18	0	0.973	-0.04	0.770667	0.999822	6.3926e+06	6.21844e+06	14.35	19.66	5.63731e+06	6.3926e+06	7.49461e+06	7.51921e+06	5.0572e+06	6.21844e+06	High	High	High	High	High	High
TRUE	Master Protein	P11725	Ornithine carbamoyltransferase, mitochondrial OS=Mus musculus OX=10090 GN=Otc PE=1 SV=1	37	14	18	14	1	354	39.7	8.73	63.95	14	0	0.848	-0.24	0.100372	0.999822	8.91545e+06	7.55836e+06	8.1	13.08	8.31782e+06	8.91545e+06	9.76918e+06	8.20428e+06	6.31089e+06	7.55836e+06	High	High	High	High	High	High
TRUE	Master Protein	P16015	Carbonic anhydrase 3 OS=Mus musculus OX=10090 GN=Ca3 PE=1 SV=3	42	10	16	10	1	260	29.3	7.37	63.67	10	0	0.845	-0.24	0.578591	0.999822	2.94781e+07	2.49193e+07	9.5	24.04	2.76437e+07	2.94781e+07	3.32568e+07	2.32824e+07	2.49193e+07	3.56537e+07	High	High	High	High	High	High
TRUE	Master Protein	Q78JT3	3-hydroxyanthranilate 3,4-dioxygenase OS=Mus musculus OX=10090 GN=Haao PE=1 SV=1	41	13	20	13	1	286	32.8	6.54	62.87	13	0	0.952	-0.07	0.252476	0.999822	9.83936e+06	9.36385e+06	13.01	15.4	9.09225e+06	9.83936e+06	1.16721e+07	9.60726e+06	7.1702e+06	9.36385e+06	High	High	High	High	High	High
TRUE	Master Protein	P68372	Tubulin beta-4B chain OS=Mus musculus OX=10090 GN=Tubb4b PE=1 SV=1	32	13	20	3	1	445	49.8	4.89	62.21	13	12	0.875	-0.19	0.556711	0.999822	1.04923e+07	9.17991e+06	4.28	19.18	1.04923e+07	9.85209e+06	1.07038e+07	1.17625e+07	8.15289e+06	9.17991e+06	High	High	High	High	High	High
TRUE	Master Protein	Q9DCW4	Electron transfer flavoprotein subunit beta OS=Mus musculus OX=10090 GN=Etfb PE=1 SV=3	55	13	19	13	1	255	27.6	8.1	61.93	13	0	0.828	-0.27	0.297238	0.999822	1.47623e+07	1.22203e+07	17	24.92	1.18177e+07	1.47623e+07	1.66838e+07	1.42671e+07	8.52766e+06	1.22203e+07	High	High	High	High	High	High
TRUE	Master Protein	P49429	4-hydroxyphenylpyruvate dioxygenase OS=Mus musculus OX=10090 GN=Hpd PE=1 SV=3	33	15	17	15	1	393	45	7.06	60.21	15	0	0.924	-0.11	0.422612	0.999822	1.22108e+07	1.1281e+07	18.31	18.77	9.90654e+06	1.22108e+07	1.43569e+07	1.21218e+07	8.33915e+06	1.1281e+07	High	High	High	High	High	High
TRUE	Master Protein	P28271	Cytoplasmic aconitate hydratase OS=Mus musculus OX=10090 GN=Aco1 PE=1 SV=3	22	19	21	19	1	889	98.1	7.5	59.95	19	0	1.05	0.07	0.843822	0.999822	1.89479e+07	1.98864e+07	9.16	16.01	1.85411e+07	1.89479e+07	2.18633e+07	2.23233e+07	1.61422e+07	1.98864e+07	High	High	High	High	High	High
TRUE	Master Protein	Q8BMS1	Trifunctional enzyme subunit alpha, mitochondrial OS=Mus musculus OX=10090 GN=Hadha PE=1 SV=1	22	18	19	18	1	763	82.6	9.14	59.89	18	0	0.986	-0.02	0.972557	0.999822	1.86723e+07	1.84146e+07	7.68	20.65	1.86723e+07	1.73838e+07	2.02636e+07	2.33296e+07	1.55312e+07	1.84146e+07	High	High	High	High	High	High
TRUE	Master Protein	P35700	Peroxiredoxin-1 OS=Mus musculus OX=10090 GN=Prdx1 PE=1 SV=1	56	11	19	9	1	199	22.2	8.12	59.48	11	2	0.938	-0.09	0.655334	0.999822	1.91872e+07	1.80025e+07	9.37	25.27	1.84475e+07	1.91872e+07	2.1979e+07	2.37746e+07	1.4394e+07	1.80025e+07	High	High	High	High	High	High
TRUE	Master Protein	Q00623	Apolipoprotein A-I OS=Mus musculus OX=10090 GN=Apoa1 PE=1 SV=2	49	17	18	17	1	264	30.6	5.73	59.03	17	0	0.903	-0.15	0.523078	0.999822	1.41324e+07	1.27663e+07	9.22	17.78	1.23225e+07	1.41324e+07	1.47636e+07	1.49633e+07	1.04406e+07	1.27663e+07	High	High	High	High	High	High
TRUE	Master Protein	Q3UQ44	Ras GTPase-activating-like protein IQGAP2 OS=Mus musculus OX=10090 GN=Iqgap2 PE=1 SV=2	11	18	18	14	1	1575	180.4	5.64	58.89	18	4	0.996	-0.01	0.841548	0.999822	6.19794e+06	6.1755e+06	9.21	20.82	5.84908e+06	6.19794e+06	6.98961e+06	7.56593e+06	4.97089e+06	6.1755e+06	High	High	High	High	High	High
TRUE	Master Protein	Q8QZT1	Acetyl-CoA acetyltransferase, mitochondrial OS=Mus musculus OX=10090 GN=Acat1 PE=1 SV=1	31	13	16	13	1	424	44.8	8.51	58.78	13	0	0.92	-0.12	0.472728	0.999822	1.32707e+07	1.2209e+07	10.16	13.59	1.18154e+07	1.32707e+07	1.44922e+07	1.38984e+07	1.0574e+07	1.2209e+07	High	High	High	High	High	High
TRUE	Master Protein	P13707	Glycerol-3-phosphate dehydrogenase [NAD(+)], cytoplasmic OS=Mus musculus OX=10090 GN=Gpd1 PE=1 SV=3	42	17	18	16	1	349	37.5	7.17	58.74	17	1	0.974	-0.04	0.850256	0.999822	1.21216e+07	1.18124e+07	7.85	19.98	1.2302e+07	1.06307e+07	1.21216e+07	1.36481e+07	9.07644e+06	1.18124e+07	High	High	High	High	High	High
TRUE	Master Protein	Q9D0F9	Phosphoglucomutase-1 OS=Mus musculus OX=10090 GN=Pgm1 PE=1 SV=4	28	14	18	14	1	562	61.4	6.57	58.6	14	0	1.021	0.03	0.625904	0.999822	9.38953e+06	9.58236e+06	15.81	19.29	8.90278e+06	9.38953e+06	1.18672e+07	1.10367e+07	7.4491e+06	9.58236e+06	High	High	High	High	High	High
TRUE	Master Protein	P08249	Malate dehydrogenase, mitochondrial OS=Mus musculus OX=10090 GN=Mdh2 PE=1 SV=3	42	13	17	13	1	338	35.6	8.68	58.16	13	0	0.808	-0.31	0.571189	0.999822	1.48311e+07	1.19832e+07	15.4	28.24	1.21372e+07	1.48311e+07	1.65731e+07	1.73376e+07	1.01878e+07	1.19832e+07	High	High	High	High	High	High
TRUE	Master Protein	Q02053	Ubiquitin-like modifier-activating enzyme 1 OS=Mus musculus OX=10090 GN=Uba1 PE=1 SV=1	16	17	17	17	1	1058	117.7	5.66	58.06	17	0	0.967	-0.05	0.701819	0.999822	8.15674e+06	7.88663e+06	13.57	22.53	7.24173e+06	8.15674e+06	9.47979e+06	9.6229e+06	6.08051e+06	7.88663e+06	High	High	High	High	High	High
TRUE	Master Protein	Q8VCT4	Carboxylesterase 1D OS=Mus musculus OX=10090 GN=Ces1d PE=1 SV=1	25	13	19	10	1	565	61.7	6.61	57.85	13	3	0.978	-0.03	0.76311	0.999822	1.02352e+07	1.00122e+07	8.58	8.2	1.04728e+07	8.90102e+06	1.02352e+07	1.00122e+07	9.3041e+06	1.09537e+07	High	High	High	High	High	High
TRUE	Master Protein	Q68FD5	Clathrin heavy chain 1 OS=Mus musculus OX=10090 GN=Cltc PE=1 SV=3	9	17	17	17	1	1675	191.4	5.69	57.35	17	0	1.019	0.03	0.900597	0.999822	6.68024e+06	6.80912e+06	10.45	21.86	6.57045e+06	6.68024e+06	7.89761e+06	8.62133e+06	5.57877e+06	6.80912e+06	High	High	High	High	High	High
TRUE	Master Protein	P13542	Myosin-8 OS=Mus musculus OX=10090 GN=Myh8 PE=2 SV=2	8	17	17	1	1	1937	222.6	5.83	57.21	17	0	0.777	-0.36	0.397791	0.999822	468996	364599	32.63	17.65	326533	468996	638018	446477	315297	364599	High	High	High	High	High	High
TRUE	Master Protein	P17751	Triosephosphate isomerase OS=Mus musculus OX=10090 GN=Tpi1 PE=1 SV=5	40	10	14	10	1	249	26.7	7.3	56.7	10	0	0.801	-0.32	0.308954	0.999822	8.5934e+06	6.88088e+06	16.47	26.16	7.14561e+06	8.5934e+06	9.96711e+06	8.88724e+06	5.2313e+06	6.88088e+06	High	High	High	High	High	High
TRUE	Master Protein	Q9QXD6	Fructose-1,6-bisphosphatase 1 OS=Mus musculus OX=10090 GN=Fbp1 PE=1 SV=3	24	11	17	11	1	338	36.9	6.57	56.5	11	0	0.885	-0.18	0.661302	0.999822	1.12509e+07	9.95407e+06	14.87	30.35	9.76724e+06	1.12509e+07	1.31455e+07	1.4104e+07	7.76603e+06	9.95407e+06	High	High	High	High	High	High
TRUE	Master Protein	P50544	Very long-chain specific acyl-CoA dehydrogenase, mitochondrial OS=Mus musculus OX=10090 GN=Acadvl PE=1 SV=3	25	16	17	16	1	656	70.8	8.75	56.01	16	0	1.006	0.01	0.913542	0.999822	6.79506e+06	6.83471e+06	7.38	18.71	6.42576e+06	6.79506e+06	7.43006e+06	8.45881e+06	5.84761e+06	6.83471e+06	High	High	High	High	High	High
TRUE	Master Protein	Q9Z2I8	Succinate--CoA ligase [GDP-forming] subunit beta, mitochondrial OS=Mus musculus OX=10090 GN=Suclg2 PE=1 SV=3	33	17	19	17	1	433	46.8	7.02	55.77	17	0	0.905	-0.14	0.606111	0.999822	1.43796e+07	1.30196e+07	11.39	21.61	1.24783e+07	1.43796e+07	1.56926e+07	1.6175e+07	1.04705e+07	1.30196e+07	High	High	High	High	High	High
TRUE	Master Protein	P05201	Aspartate aminotransferase, cytoplasmic OS=Mus musculus OX=10090 GN=Got1 PE=1 SV=3	32	15	18	15	1	413	46.2	7.14	55.73	15	0	0.713	-0.49	0.398446	0.999822	1.405e+07	1.0013e+07	25.63	33.17	9.72718e+06	1.405e+07	1.65312e+07	1.46716e+07	7.64665e+06	1.0013e+07	High	High	High	High	High	High
TRUE	Master Protein	Q8VCW8	Medium-chain acyl-CoA ligase ACSF2, mitochondrial OS=Mus musculus OX=10090 GN=Acsf2 PE=1 SV=1	20	13	13	13	1	615	67.9	8.18	55.02	13	0	0.982	-0.03	0.48348	0.999822	5.83934e+06	5.73649e+06	8.33	18.01	5.83934e+06	5.65838e+06	6.60582e+06	6.41882e+06	4.45468e+06	5.73649e+06	High	High	High	High	High	High
TRUE	Master Protein	Q8CAQ8	MICOS complex subunit Mic60 OS=Mus musculus OX=10090 GN=Immt PE=1 SV=1	17	15	15	15	1	757	83.8	6.61	55.01	15	0	0.955	-0.07	0.761925	0.999822	8.62453e+06	8.23711e+06	7.94	16.42	8.62453e+06	8.09815e+06	9.47297e+06	9.99557e+06	7.24231e+06	8.23711e+06	High	High	High	High	High	High
TRUE	Master Protein	Q91YQ5	Dolichyl-diphosphooligosaccharide--protein glycosyltransferase subunit 1 OS=Mus musculus OX=10090 GN=Rpn1 PE=1 SV=1	22	15	16	15	1	608	68.5	6.46	54.79	15	0	0.985	-0.02	0.698929	0.999822	8.07004e+06	7.94891e+06	14.34	21.61	7.60872e+06	8.07004e+06	9.92038e+06	9.90025e+06	6.41314e+06	7.94891e+06	High	High	High	High	High	High
TRUE	Master Protein	O08795	Glucosidase 2 subunit beta OS=Mus musculus OX=10090 GN=Prkcsh PE=1 SV=1	24	13	14	13	1	521	58.8	4.46	54.49	13	0	0.832	-0.26	0.660699	0.999822	8.43071e+06	7.0161e+06	23.22	28.23	6.0992e+06	8.43071e+06	9.83125e+06	9.63518e+06	5.51411e+06	7.0161e+06	High	High	High	High	High	High
TRUE	Master Protein	Q8K2B3	Succinate dehydrogenase [ubiquinone] flavoprotein subunit, mitochondrial OS=Mus musculus OX=10090 GN=Sdha PE=1 SV=1	20	14	15	14	1	664	72.5	7.37	54.36	14	0	0.91	-0.14	0.328407	0.999822	9.15695e+06	8.33393e+06	7.53	16.43	9.05822e+06	9.15695e+06	1.0347e+07	9.94423e+06	7.1686e+06	8.33393e+06	High	High	High	High	High	High
TRUE	Master Protein	Q9QXF8	Glycine N-methyltransferase OS=Mus musculus OX=10090 GN=Gnmt PE=1 SV=3	38	9	14	9	1	293	32.7	7.44	54.35	9	0	0.707	-0.5	0.108911	0.999822	2.02607e+07	1.43216e+07	18.98	18.22	1.54081e+07	2.02607e+07	2.26493e+07	1.64481e+07	1.13544e+07	1.43216e+07	High	High	High	High	High	High
TRUE	Master Protein	P14152	Malate dehydrogenase, cytoplasmic OS=Mus musculus OX=10090 GN=Mdh1 PE=1 SV=3	38	13	16	13	1	334	36.5	6.58	54.11	13	0	0.846	-0.24	0.223475	0.999822	2.43344e+07	2.05821e+07	15.42	18.55	1.96604e+07	2.43344e+07	2.68344e+07	2.18285e+07	1.51369e+07	2.05821e+07	High	High	High	High	High	High
TRUE	Master Protein	P41216	Long-chain-fatty-acid--CoA ligase 1 OS=Mus musculus OX=10090 GN=Acsl1 PE=1 SV=2	19	14	15	11	1	699	77.9	7.15	53.96	14	3	1.042	0.06	0.884518	0.999822	8.93688e+06	9.31053e+06	6.29	12.04	8.93688e+06	8.86323e+06	9.90467e+06	1.01685e+07	7.98081e+06	9.31053e+06	High	High	High	High	High	High
TRUE	Master Protein	P21107	Tropomyosin alpha-3 chain OS=Mus musculus OX=10090 GN=Tpm3 PE=1 SV=3	42	15	19	5	1	285	33	4.72	53.89	15	1	0.815	-0.3	0.692254	0.999822	2.8964e+06	2.36071e+06	20.4	27.39	2.17282e+06	2.8964e+06	3.29464e+06	3.38219e+06	2.02014e+06	2.36071e+06	High	High	High	High	High	High
TRUE	Master Protein	Q6NZJ6	Eukaryotic translation initiation factor 4 gamma 1 OS=Mus musculus OX=10090 GN=Eif4g1 PE=1 SV=1	11	14	17	14	1	1600	176	5.4	53.75	14	0	0.941	-0.09	0.701435	0.999822	5.10409e+06	4.80181e+06	15.96	23.49	4.29926e+06	5.10409e+06	5.93052e+06	5.95825e+06	3.69464e+06	4.80181e+06	High	High	High	High	High	High
TRUE	Master Protein	P99024	Tubulin beta-5 chain OS=Mus musculus OX=10090 GN=Tubb5 PE=1 SV=1	26	11	17	1	1	444	49.6	4.89	53.51	11	0	0.909	-0.14	0.873391	0.999822	92511.5	84048.8	16.84	33.49	72174.4	92511.5	101266	118816	60384	84048.8	High	High	High	High	High	High
TRUE	Master Protein	Q9CZS1	Aldehyde dehydrogenase X, mitochondrial OS=Mus musculus OX=10090 GN=Aldh1b1 PE=1 SV=1	22	15	17	13	1	519	57.5	7.02	53.42	15	0	0.65	-0.62	0.999377	0.999822	1.27452e+07	8.28446e+06	26.98	80.63	8.4754e+06	1.27452e+07	1.48385e+07	2.75911e+07	7.02074e+06	8.28446e+06	High	High	High	High	High	High
TRUE	Master Protein	P55264	Adenosine kinase OS=Mus musculus OX=10090 GN=Adk PE=1 SV=2	34	13	14	13	1	361	40.1	6.21	53.38	13	0	0.895	-0.16	0.351502	0.999822	1.07393e+07	9.61494e+06	14.74	18.59	9.14967e+06	1.07393e+07	1.23144e+07	1.08277e+07	7.4218e+06	9.61494e+06	High	High	High	High	High	High
TRUE	Master Protein	Q8CHT0	Delta-1-pyrroline-5-carboxylate dehydrogenase, mitochondrial OS=Mus musculus OX=10090 GN=Aldh4a1 PE=1 SV=3	28	16	17	16	1	562	61.8	8.24	53.34	16	0	0.806	-0.31	0.411031	0.999822	1.74328e+07	1.40437e+07	19.66	19.62	1.33205e+07	1.74328e+07	1.98886e+07	1.7588e+07	1.19487e+07	1.40437e+07	High	High	High	High	High	High
TRUE	Master Protein	O35945	Aldehyde dehydrogenase, cytosolic 1 OS=Mus musculus OX=10090 GN=Aldh1a7 PE=1 SV=1	25	13	20	5	1	501	54.6	7.71	53.15	13	0	0.893	-0.16	0.55187	0.999822	963011	860094	7.91	26.46	963011	953710	1.09572e+06	1.18866e+06	712826	860094	High	High	High	High	High	High
TRUE	Master Protein	Q9R1P4	Proteasome subunit alpha type-1 OS=Mus musculus OX=10090 GN=Psma1 PE=1 SV=1	38	12	15	12	1	263	29.5	6.46	53.13	12	0	1.042	0.06	0.6642	0.999822	4.59023e+06	4.78147e+06	13.21	21.07	4.27019e+06	4.59023e+06	5.48905e+06	5.27838e+06	3.44485e+06	4.78147e+06	High	High	High	High	High	High
TRUE	Master Protein	P14211	Calreticulin OS=Mus musculus OX=10090 GN=Calr PE=1 SV=1	24	14	17	14	1	416	48	4.49	53.02	14	0	0.891	-0.17	0.682808	0.999822	1.22974e+07	1.09516e+07	16.62	28.53	1.01402e+07	1.22974e+07	1.41967e+07	1.48704e+07	8407443	1.09516e+07	High	High	High	High	High	High
TRUE	Master Protein	Q99LC5	Electron transfer flavoprotein subunit alpha, mitochondrial OS=Mus musculus OX=10090 GN=Etfa PE=1 SV=2	40	12	15	12	1	333	35	8.38	52.85	12	0	0.881	-0.18	0.436546	0.999822	1.11637e+07	9.83522e+06	14.63	20.3	9.51812e+06	1.11637e+07	1.2782e+07	1.19171e+07	7.90524e+06	9.83522e+06	High	High	High	High	High	High
TRUE	Master Protein	P40142	Transketolase OS=Mus musculus OX=10090 GN=Tkt PE=1 SV=1	25	15	16	15	1	623	67.6	7.5	52.63	15	0	0.915	-0.13	0.421289	0.999822	2.0844e+07	1.90782e+07	9.84	13.43	1.83859e+07	2.0844e+07	2.23921e+07	2.12759e+07	1.6225e+07	1.90782e+07	High	High	High	High	High	High
TRUE	Master Protein	P62960	Y-box-binding protein 1 OS=Mus musculus OX=10090 GN=Ybx1 PE=1 SV=3	38	7	8	7	1	322	35.7	9.88	52.52	7	0	0.935	-0.1	0.811314	0.999822	859651	804025	19.57	18.38	695840	859651	1.03356e+06	990713	689176	804025	High	High	High	High	High	High
TRUE	Master Protein	O08749	Dihydrolipoyl dehydrogenase, mitochondrial OS=Mus musculus OX=10090 GN=Dld PE=1 SV=2	21	11	15	11	1	509	54.2	7.9	52.19	11	0	0.868	-0.2	0.436098	0.999822	9.88743e+06	8.58705e+06	14.49	21.13	8.77622e+06	9.88743e+06	1.16805e+07	1.10257e+07	7.29275e+06	8.58705e+06	High	High	High	High	High	High
TRUE	Master Protein	Q93092	Transaldolase OS=Mus musculus OX=10090 GN=Taldo1 PE=1 SV=2	35	14	17	14	1	337	37.4	7.03	51.92	14	0	0.909	-0.14	0.558802	0.999822	8.3469e+06	7.58329e+06	14.56	22.86	7.80769e+06	8.3469e+06	1.0247e+07	1.00837e+07	6.49351e+06	7.58329e+06	High	High	High	High	High	High
TRUE	Master Protein	P54869	Hydroxymethylglutaryl-CoA synthase, mitochondrial OS=Mus musculus OX=10090 GN=Hmgcs2 PE=1 SV=2	24	15	17	14	1	508	56.8	8.41	51.6	15	1	1.172	0.23	0.39699	0.999822	2.46288e+07	2.88716e+07	9.2	16.38	2.64602e+07	2.19999e+07	2.46288e+07	3.09526e+07	2.2351e+07	2.88716e+07	High	High	High	High	High	High
TRUE	Master Protein	P53657	Pyruvate kinase PKLR OS=Mus musculus OX=10090 GN=Pklr PE=1 SV=1	25	16	16	15	1	574	62.3	7.09	51.51	16	1	0.847	-0.24	0.363403	0.999822	1.37233e+07	1.16277e+07	9.39	12.59	1.37233e+07	1.21363e+07	1.46406e+07	1.16277e+07	1.12601e+07	1.41151e+07	High	High	High	High	High	High
TRUE	Master Protein	P16858	Glyceraldehyde-3-phosphate dehydrogenase OS=Mus musculus OX=10090 GN=Gapdh PE=1 SV=2	43	12	18	12	1	333	35.8	8.25	51.44	12	0	0.952	-0.07	0.41928	0.999822	1.09852e+07	1.04559e+07	18.61	23.38	1.03305e+07	1.09852e+07	1.44595e+07	1.25667e+07	7.77646e+06	1.04559e+07	High	High	High	High	High	High
TRUE	Master Protein	P43277	Histone H1.3 OS=Mus musculus OX=10090 GN=H1-3 PE=1 SV=2	37	13	15	0	1	221	22.1	11.03	51.35	13	13	0.915	-0.13	0.942557	0.999822	1.40169e+07	1.28294e+07	15.15	24.47	1.16609e+07	1.40169e+07	1.58421e+07	1.75898e+07	1.10466e+07	1.28294e+07	Not Found	Not Found	Not Found	Not Found	Not Found	Not Found
TRUE	Master Protein	P08226	Apolipoprotein E OS=Mus musculus OX=10090 GN=Apoe PE=1 SV=2	41	15	16	15	1	311	35.8	5.68	51.21	15	0	0.917	-0.12	0.692212	0.999822	1.67708e+07	1.53834e+07	16.3	23.5	1.36866e+07	1.67708e+07	1.9047e+07	1.92025e+07	1.19189e+07	1.53834e+07	High	High	High	High	High	High
TRUE	Master Protein	Q7TMM9	Tubulin beta-2A chain OS=Mus musculus OX=10090 GN=Tubb2a PE=1 SV=1	23	10	16	1	1	445	49.9	4.89	51.16	10	0	0.951	-0.07	0.893539	0.999822	128688	122427	10.38	29.59	108840	128688	132821	160267	87287.7	122427	High	High	High	High	High	High
TRUE	Master Protein	Q8CGC7	Bifunctional glutamate/proline--tRNA ligase OS=Mus musculus OX=10090 GN=Eprs1 PE=1 SV=4	11	15	16	15	1	1512	170	7.66	49.96	15	0	0.914	-0.13	0.501537	0.999822	4.14634e+06	3.78781e+06	12.39	21.57	3.69144e+06	4.14634e+06	4.72693e+06	4.61244e+06	2.97624e+06	3.78781e+06	High	High	High	High	High	High
TRUE	Master Protein	P17182	Alpha-enolase OS=Mus musculus OX=10090 GN=Eno1 PE=1 SV=3	31	14	14	10	1	434	47.1	6.8	49.77	14	4	0.953	-0.07	0.756987	0.999822	2.27997e+07	2.17196e+07	5.91	17.68	2.3364e+07	2.08478e+07	2.27997e+07	2.55498e+07	1.7873e+07	2.17196e+07	High	High	High	High	High	High
TRUE	Master Protein	Q61838	Pregnancy zone protein OS=Mus musculus OX=10090 GN=Pzp PE=1 SV=3	8	14	14	14	1	1495	165.7	6.68	49.43	14	0	0.903	-0.15	0.315001	0.999822	6.97328e+06	6.29784e+06	6.46	19.3	6.97328e+06	6.94007e+06	7.76455e+06	7.49912e+06	5.07118e+06	6.29784e+06	High	High	High	High	High	High
TRUE	Master Protein	Q05816	Fatty acid-binding protein 5 OS=Mus musculus OX=10090 GN=Fabp5 PE=1 SV=3	57	8	12	8	1	135	15.1	6.54	49.03	8	0	0.599	-0.74	0.307907	0.999822	5.36968e+06	3.21845e+06	31.43	21.78	3.17728e+06	5.36968e+06	6.14556e+06	3.21845e+06	3.09344e+06	4.51258e+06	High	High	High	High	High	High
TRUE	Master Protein	Q9JLJ2	4-trimethylaminobutyraldehyde dehydrogenase OS=Mus musculus OX=10090 GN=Aldh9a1 PE=1 SV=1	28	12	13	12	1	494	53.5	6.98	49.01	12	0	0.967	-0.05	0.691683	0.999822	6.26122e+06	6.05739e+06	13.37	20.67	5.78915e+06	6.26122e+06	7.47579e+06	7.50587e+06	4.96106e+06	6.05739e+06	High	High	High	High	High	High
TRUE	Master Protein	Q8BGD9	Eukaryotic translation initiation factor 4B OS=Mus musculus OX=10090 GN=Eif4b PE=1 SV=1	24	13	14	13	1	611	68.8	5.67	48.95	13	0	0.896	-0.16	0.499751	0.999822	2.78403e+06	2.49325e+06	16.08	21.25	2.19942e+06	2.78403e+06	3.03772e+06	2.83387e+06	1.83575e+06	2.49325e+06	High	High	High	High	High	High
TRUE	Master Protein	P51660	Peroxisomal multifunctional enzyme type 2 OS=Mus musculus OX=10090 GN=Hsd17b4 PE=1 SV=3	19	13	13	13	1	735	79.4	8.57	48.91	13	0	0.988	-0.02	0.954613	0.999822	6.54603e+06	6.46764e+06	11.32	29.93	6.54603e+06	6.01766e+06	7.51121e+06	8.9575e+06	4.93345e+06	6.46764e+06	High	High	High	High	High	High
TRUE	Master Protein	Q9WTP7	GTP:AMP phosphotransferase AK3, mitochondrial OS=Mus musculus OX=10090 GN=Ak3 PE=1 SV=3	51	12	14	12	1	227	25.4	8.84	48.88	12	0	0.874	-0.19	0.25433	0.999822	8.57966e+06	7.49629e+06	13.71	13.79	7.19626e+06	8.57966e+06	9.48999e+06	8.05867e+06	6.12155e+06	7.49629e+06	High	High	High	High	High	High
TRUE	Master Protein	Q8JZR0	Long-chain-fatty-acid--CoA ligase 5 OS=Mus musculus OX=10090 GN=Acsl5 PE=1 SV=1	20	14	14	11	1	683	76.2	7.09	48.58	14	0	0.967	-0.05	0.700503	0.999822	4.58744e+06	4.43506e+06	6.79	34.4	4.58744e+06	4.4523e+06	5.0601e+06	7.38104e+06	4.05694e+06	4.43506e+06	High	High	High	High	High	High
TRUE	Master Protein	P43274	Histone H1.4 OS=Mus musculus OX=10090 GN=H1-4 PE=1 SV=2	37	12	13	3	1	219	22	11.11	48.4	12	0	0.978	-0.03	0.652784	0.999822	1.60299e+06	1.56826e+06	20.66	10.88	1.27621e+06	1.60299e+06	1.93995e+06	1.58778e+06	1.29864e+06	1.56826e+06	High	High	High	High	High	High
TRUE	Master Protein	E9PV24	Fibrinogen alpha chain OS=Mus musculus OX=10090 GN=Fga PE=1 SV=1	15	13	14	13	1	789	87.4	6.11	48.26	13	0	0.886	-0.17	0.473439	0.999822	7.72556e+06	6.84313e+06	10.46	22.78	7.36203e+06	7.72556e+06	8.96168e+06	9.03021e+06	5.80534e+06	6.84313e+06	High	High	High	High	High	High
TRUE	Master Protein	Q8VDN2	Sodium/potassium-transporting ATPase subunit alpha-1 OS=Mus musculus OX=10090 GN=Atp1a1 PE=1 SV=1	15	14	14	14	1	1023	112.9	5.45	48.04	14	0	0.974	-0.04	0.658022	0.999822	4.62876e+06	4.50715e+06	11.5	22.14	4.37608e+06	4.62876e+06	5.43584e+06	5.55956e+06	3.55024e+06	4.50715e+06	High	High	High	High	High	High
TRUE	Master Protein	P06151	L-lactate dehydrogenase A chain OS=Mus musculus OX=10090 GN=Ldha PE=1 SV=3	30	10	13	8	1	332	36.5	7.74	48.03	10	2	0.908	-0.14	0.557444	0.999822	4.93658e+06	4.48204e+06	14.56	27.62	4.35286e+06	4.93658e+06	5.80879e+06	5.83648e+06	3.32678e+06	4.48204e+06	High	High	High	High	High	High
TRUE	Master Protein	O70475	UDP-glucose 6-dehydrogenase OS=Mus musculus OX=10090 GN=Ugdh PE=1 SV=1	29	14	16	14	1	493	54.8	7.56	47.99	14	0	0.911	-0.13	0.85081	0.999822	5.09017e+06	4.63934e+06	10.35	36.43	4.90029e+06	5.09017e+06	5.93202e+06	7.43883e+06	3.75613e+06	4.63934e+06	High	High	High	High	High	High
TRUE	Master Protein	Q61316	Heat shock 70 kDa protein 4 OS=Mus musculus OX=10090 GN=Hspa4 PE=1 SV=1	17	12	12	11	1	841	94.1	5.24	47.97	12	1	0.957	-0.06	0.802613	0.999822	5.36006e+06	5.12949e+06	13.77	22.68	4.66908e+06	5.36006e+06	6.15303e+06	6.46475e+06	4.09805e+06	5.12949e+06	High	High	High	High	High	High
TRUE	Master Protein	P15864	Histone H1.2 OS=Mus musculus OX=10090 GN=H1-2 PE=1 SV=2	35	12	14	2	1	212	21.3	11	47.78	12	0	0.94	-0.09	0.921755	0.999822	3.10404e+06	2.91706e+06	8.59	23.42	2.77604e+06	3.10404e+06	3.29558e+06	3.97947e+06	2.56009e+06	2.91706e+06	High	High	High	High	High	High
TRUE	Master Protein	Q9Z2I9	Succinate--CoA ligase [ADP-forming] subunit beta, mitochondrial OS=Mus musculus OX=10090 GN=Sucla2 PE=1 SV=2	24	12	13	12	1	463	50.1	7.01	47.49	12	0	0.876	-0.19	0.405848	0.999822	1.06676e+07	9.34423e+06	16.53	19.24	9.05904e+06	1.06676e+07	1.26182e+07	1.12898e+07	7.66403e+06	9.34423e+06	High	High	High	High	High	High
TRUE	Master Protein	Q80X90	Filamin-B OS=Mus musculus OX=10090 GN=Flnb PE=1 SV=3	6	15	15	13	1	2602	277.7	5.71	47.28	15	2	0.98	-0.03	0.960594	0.999822	6.35596e+06	6.22675e+06	10.95	28.5	5.9815e+06	6.35596e+06	7.3712e+06	8.73174e+06	5.01087e+06	6.22675e+06	High	High	High	High	High	High
TRUE	Master Protein	P35492	Histidine ammonia-lyase OS=Mus musculus OX=10090 GN=Hal PE=1 SV=1	20	14	17	14	1	657	72.2	6.34	47.25	14	0	0.793	-0.33	0.378272	0.999822	1.06383e+07	8.43496e+06	21.72	31.71	8.38526e+06	1.06383e+07	1.30248e+07	1.15295e+07	6.046e+06	8.43496e+06	High	High	High	High	High	High
TRUE	Master Protein	Q8CHR6	Dihydropyrimidine dehydrogenase [NADP(+)] OS=Mus musculus OX=10090 GN=Dpyd PE=1 SV=1	14	15	16	15	1	1025	111.2	7.27	46.64	15	0	0.944	-0.08	0.570143	0.999822	5.3304e+06	5.03209e+06	13.78	16.61	4.58007e+06	5.3304e+06	6.0458e+06	5.69562e+06	4.06678e+06	5.03209e+06	High	High	High	High	High	High
TRUE	Master Protein	Q9CQN1	Heat shock protein 75 kDa, mitochondrial OS=Mus musculus OX=10090 GN=Trap1 PE=1 SV=1	17	13	15	12	1	706	80.2	6.68	46.47	13	0	0.881	-0.18	0.560059	0.999822	4.13452e+06	3.64274e+06	11.14	19.9	3.56074e+06	4.13452e+06	4.45007e+06	4.544e+06	3.06324e+06	3.64274e+06	High	High	High	High	High	High
TRUE	Master Protein	Q9DBF1	Alpha-aminoadipic semialdehyde dehydrogenase OS=Mus musculus OX=10090 GN=Aldh7a1 PE=1 SV=4	22	12	14	12	1	539	58.8	7.47	46.38	12	0	0.866	-0.21	0.342309	0.999822	9.31662e+06	8.07024e+06	7.63	16.47	8.37353e+06	9.31662e+06	9.73491e+06	9.56116e+06	6.87571e+06	8.07024e+06	High	High	High	High	High	High
TRUE	Master Protein	P25688	Uricase OS=Mus musculus OX=10090 GN=Uox PE=1 SV=2	34	11	12	11	1	303	35	8.35	46.32	11	0	0.979	-0.03	0.772908	0.999822	5.65294e+06	5.5351e+06	6.35	27.24	5.65294e+06	5.18816e+06	5.88347e+06	7.81708e+06	4.64892e+06	5.5351e+06	High	High	High	High	High	High
TRUE	Master Protein	Q61233	Plastin-2 OS=Mus musculus OX=10090 GN=Lcp1 PE=1 SV=4	18	13	14	9	1	627	70.1	5.33	45.98	13	5	0.885	-0.18	0.685411	0.999822	4.25234e+06	3.76358e+06	13.23	27.56	3.68552e+06	4.25234e+06	4.81017e+06	5.20953e+06	3.04196e+06	3.76358e+06	High	High	High	High	High	High
TRUE	Master Protein	P10126	Elongation factor 1-alpha 1 OS=Mus musculus OX=10090 GN=Eef1a1 PE=1 SV=3	19	11	14	11	1	462	50.1	9.01	45.9	11	0	1.062	0.09	0.978327	0.999822	2.39636e+07	2.54491e+07	10.84	24.45	2.26582e+07	2.39636e+07	2.78304e+07	3.15109e+07	1.91101e+07	2.54491e+07	High	High	High	High	High	High
TRUE	Master Protein	Q07417	Short-chain specific acyl-CoA dehydrogenase, mitochondrial OS=Mus musculus OX=10090 GN=Acads PE=1 SV=2	34	12	12	12	1	412	44.9	8.47	45.2	12	0	0.918	-0.12	0.276042	0.999822	4.79668e+06	4.40436e+06	11.6	20.28	4.78156e+06	4.79668e+06	5.82031e+06	5.16072e+06	3.41124e+06	4.40436e+06	High	High	High	High	High	High
TRUE	Master Protein	Q99J08	SEC14-like protein 2 OS=Mus musculus OX=10090 GN=Sec14l2 PE=1 SV=1	24	9	12	9	1	403	46.3	7.11	45.15	9	0	0.972	-0.04	0.268956	0.999822	5.30424e+06	5.15743e+06	10.88	12.83	5.28217e+06	5.30424e+06	6.35745e+06	5.52498e+06	4.27962e+06	5.15743e+06	High	High	High	High	High	High
TRUE	Master Protein	P42932	T-complex protein 1 subunit theta OS=Mus musculus OX=10090 GN=Cct8 PE=1 SV=3	22	14	14	14	1	548	59.5	5.62	44.91	14	0	1.035	0.05	0.983462	0.999822	6.48267e+06	6.71121e+06	8.57	22.37	6.20295e+06	6.48267e+06	7.30223e+06	8.33239e+06	5.30128e+06	6.71121e+06	High	High	High	High	High	High
TRUE	Master Protein	P63101	14-3-3 protein zeta/delta OS=Mus musculus OX=10090 GN=Ywhaz PE=1 SV=1	42	12	14	7	1	245	27.8	4.79	44.73	12	5	0.973	-0.04	0.813907	0.999822	6.50132e+06	6.3276e+06	16.71	36.17	6.09639e+06	6.50132e+06	8.28214e+06	9.44707e+06	4.60058e+06	6.3276e+06	High	High	High	High	High	High
TRUE	Master Protein	P09405	Nucleolin OS=Mus musculus OX=10090 GN=Ncl PE=1 SV=2	19	16	16	16	1	707	76.7	4.75	44.63	16	0	0.924	-0.11	0.814637	0.999822	1.03126e+07	9.53128e+06	18.46	24.48	7.91188e+06	1.03126e+07	1.15017e+07	1.18908e+07	7.21685e+06	9.53128e+06	High	High	High	High	High	High
TRUE	Master Protein	Q01279	Epidermal growth factor receptor OS=Mus musculus OX=10090 GN=Egfr PE=1 SV=1	11	11	11	11	1	1210	134.8	6.86	44.39	11	0	0.933	-0.1	0.317744	0.999822	2.23503e+06	2.08531e+06	12.3	12.62	1.95021e+06	2.23503e+06	2.498e+06	2.08531e+06	1.69373e+06	2.15809e+06	High	High	High	High	High	High
TRUE	Master Protein	Q91X83	S-adenosylmethionine synthase isoform type-1 OS=Mus musculus OX=10090 GN=Mat1a PE=1 SV=1	26	12	14	10	1	396	43.5	5.82	44.11	12	2	0.781	-0.36	0.524919	0.999822	1.42189e+07	1.10998e+07	20.07	32.03	1.1031e+07	1.42189e+07	1.66143e+07	1.65648e+07	8.98299e+06	1.10998e+07	High	High	High	High	High	High
TRUE	Master Protein	Q8BJ64	Choline dehydrogenase, mitochondrial OS=Mus musculus OX=10090 GN=Chdh PE=1 SV=1	19	12	13	12	1	596	66.4	8.51	43.97	12	0	0.999	0	0.927975	0.999822	5.48672e+06	5.4824e+06	8.11	22.44	5.48672e+06	5.31055e+06	6.17902e+06	7.01568e+06	4.49309e+06	5.4824e+06	High	High	High	High	High	High
TRUE	Master Protein	Q9R0H0	Peroxisomal acyl-coenzyme A oxidase 1 OS=Mus musculus OX=10090 GN=Acox1 PE=1 SV=5	19	12	14	12	1	661	74.6	8.48	43.09	12	0	0.929	-0.11	0.527726	0.999822	1.00657e+07	9.35071e+06	1.07	13.37	1.00657e+07	9.90782e+06	1.01138e+07	1.0866e+07	8.33826e+06	9.35071e+06	High	High	High	High	High	High
TRUE	Master Protein	Q61176	Arginase-1 OS=Mus musculus OX=10090 GN=Arg1 PE=1 SV=1	33	11	12	11	1	323	34.8	7.01	43.01	11	0	0.688	-0.54	0.262381	0.999822	1.78729e+07	1.22925e+07	20.51	25.52	1.25634e+07	1.78729e+07	1.88024e+07	1.63228e+07	9.84399e+06	1.22925e+07	High	High	High	High	High	High
TRUE	Master Protein	P70694	Estradiol 17 beta-dehydrogenase 5 OS=Mus musculus OX=10090 GN=Akr1c6 PE=1 SV=1	29	10	12	6	1	323	37	8.28	43.01	10	4	0.959	-0.06	0.589672	0.999822	2.70244e+07	2.59145e+07	17.23	25.61	2.37263e+07	2.70244e+07	3.3224e+07	2.59145e+07	1.87188e+07	3.17306e+07	High	High	High	High	High	High
TRUE	Master Protein	Q9D819	Inorganic pyrophosphatase OS=Mus musculus OX=10090 GN=Ppa1 PE=1 SV=1	33	10	11	10	1	289	32.6	5.6	42.94	10	0	0.841	-0.25	0.561544	0.999822	5.17514e+06	4.35061e+06	15.38	25.35	4.11922e+06	5.17514e+06	5.60268e+06	5.71204e+06	3.44456e+06	4.35061e+06	High	High	High	High	High	High
TRUE	Master Protein	P05977	Myosin light chain 1/3, skeletal muscle isoform OS=Mus musculus OX=10090 GN=Myl1 PE=1 SV=2	49	10	13	7	1	188	20.6	5.03	42.91	10	4	0.232	-2.11	0.209675	0.999822	1.0508e+07	2.44001e+06	66.39	17.16	2.4337e+06	1.0508e+07	1.41444e+07	3.22358e+06	2.40887e+06	2.44001e+06	High	High	High	High	High	High
TRUE	Master Protein	P28474	Alcohol dehydrogenase class-3 OS=Mus musculus OX=10090 GN=Adh5 PE=1 SV=3	25	11	12	11	1	374	39.5	7.25	42.55	11	0	0.934	-0.1	0.276414	0.999822	8.18237e+06	7.64204e+06	14.61	17.39	7.27664e+06	8.18237e+06	9.70087e+06	7.64204e+06	5.67888e+06	7.95309e+06	High	High	High	High	High	High
TRUE	Master Protein	Q9DBJ1	Phosphoglycerate mutase 1 OS=Mus musculus OX=10090 GN=Pgam1 PE=1 SV=3	40	9	10	5	1	254	28.8	7.18	42.51	9	5	0.933	-0.1	0.543652	0.999822	4134830	3.85614e+06	14.87	22.39	3.52699e+06	4134830	4.75863e+06	4.54205e+06	2.86906e+06	3.85614e+06	High	High	High	High	High	High
TRUE	Master Protein	P14824	Annexin A6 OS=Mus musculus OX=10090 GN=Anxa6 PE=1 SV=3	18	13	14	13	1	673	75.8	5.5	42.47	13	0	0.982	-0.03	0.805747	0.999822	3.25767e+06	3.19764e+06	8.35	17.33	3.25767e+06	3.24778e+06	3.7466e+06	3.98194e+06	2.85126e+06	3.19764e+06	High	High	High	High	High	High
TRUE	Master Protein	Q9WVL0	Maleylacetoacetate isomerase OS=Mus musculus OX=10090 GN=Gstz1 PE=1 SV=1	31	9	10	9	1	216	24.3	7.85	42.34	9	0	0.828	-0.27	0.250671	0.999822	5.90393e+06	4.88599e+06	14.93	12.94	4.57485e+06	5.90393e+06	6.08374e+06	5.18114e+06	4.01339e+06	4.88599e+06	High	High	High	High	High	High
TRUE	Master Protein	Q8K0E8	Fibrinogen beta chain OS=Mus musculus OX=10090 GN=Fgb PE=1 SV=1	22	11	12	11	1	481	54.7	7.08	42.07	11	0	0.889	-0.17	0.635907	0.999822	5.06602e+06	4.50442e+06	13.33	24.43	4.45879e+06	5.06602e+06	5.82008e+06	6.04941e+06	3.76422e+06	4.50442e+06	High	High	High	High	High	High
TRUE	Master Protein	P47911	60S ribosomal protein L6 OS=Mus musculus OX=10090 GN=Rpl6 PE=1 SV=3	32	12	12	12	1	296	33.5	10.7	41.95	12	0	1.006	0.01	0.717915	0.999822	8.1382e+06	8.18458e+06	14.6	23.96	7.00021e+06	8.1382e+06	9.38638e+06	9.35125e+06	5.71461e+06	8.18458e+06	High	High	High	High	High	High
TRUE	Master Protein	P56593	Cytochrome P450 2A12 OS=Mus musculus OX=10090 GN=Cyp2a12 PE=1 SV=2	21	12	15	9	1	492	56.1	9.19	41.91	12	3	1.03	0.04	0.923392	0.999822	4.31645e+06	4.44502e+06	9.03	17.33	4.13585e+06	4.31645e+06	4.9046e+06	5.19504e+06	3.65892e+06	4.44502e+06	High	High	High	High	High	High
TRUE	Master Protein	P21614	Vitamin D-binding protein OS=Mus musculus OX=10090 GN=Gc PE=1 SV=2	21	9	10	9	1	476	53.6	5.5	41.72	9	0	0.971	-0.04	0.956411	0.999822	4.09067e+06	3.97209e+06	9.29	39.67	4.09067e+06	4.08669e+06	4.78401e+06	6.64086e+06	3.15975e+06	3.97209e+06	High	High	High	High	High	High
TRUE	Master Protein	P62983	Ubiquitin-40S ribosomal protein S27a OS=Mus musculus OX=10090 GN=Rps27a PE=1 SV=2	42	6	15	6	1	156	17.9	9.64	41.5	6	0	0.985	-0.02	0.681081	0.999822	6.20106e+06	6.10799e+06	15.66	22.64	5.48599e+06	6.20106e+06	7459666	7.29151e+06	4.58407e+06	6.10799e+06	High	High	High	High	High	High
TRUE	Master Protein	Q91XD4	Formimidoyltransferase-cyclodeaminase OS=Mus musculus OX=10090 GN=Ftcd PE=1 SV=1	19	10	12	10	1	541	58.9	6.11	41.43	10	0	0.872	-0.2	0.209348	0.999822	3.87574e+06	3.3786e+06	10.08	12.76	3.37927e+06	3.87574e+06	4.13213e+06	3.65868e+06	2.8334e+06	3.3786e+06	High	High	High	High	High	High
TRUE	Master Protein	P06801	NADP-dependent malic enzyme OS=Mus musculus OX=10090 GN=Me1 PE=1 SV=2	19	12	14	12	1	572	63.9	7.44	41.37	12	0	0.877	-0.19	0.577665	0.999822	6.34236e+06	5.56414e+06	20.55	14.86	7.85048e+06	5.202e+06	6.34236e+06	5.56414e+06	5.19949e+06	6.8603e+06	High	High	High	High	High	High
TRUE	Master Protein	Q8K010	5-oxoprolinase OS=Mus musculus OX=10090 GN=Oplah PE=1 SV=1	12	14	14	14	1	1288	137.5	6.28	41.02	14	0	0.986	-0.02	0.674862	0.999822	4.52579e+06	4.46332e+06	11.82	20.32	4.19899e+06	4.52579e+06	5.27509e+06	5.29976e+06	3.50391e+06	4.46332e+06	High	High	High	High	High	High
TRUE	Master Protein	P70441	Na(+)/H(+) exchange regulatory cofactor NHE-RF1 OS=Mus musculus OX=10090 GN=Slc9a3r1 PE=1 SV=3	36	10	10	10	1	355	38.6	5.9	40.61	10	0	0.887	-0.17	0.485654	0.999822	6.00449e+06	5.32388e+06	18.36	19.24	4.49981e+06	6.00449e+06	6.49693e+06	5.7792e+06	3.92933e+06	5.32388e+06	High	High	High	High	High	High
TRUE	Master Protein	P47963	60S ribosomal protein L13 OS=Mus musculus OX=10090 GN=Rpl13 PE=1 SV=3	43	11	13	10	1	211	24.3	11.55	40.45	11	1	0.956	-0.07	0.571033	0.999822	6.94541e+06	6.6373e+06	14.91	21.28	5.90208e+06	6.94541e+06	7.97183e+06	7.53907e+06	4.88133e+06	6.6373e+06	High	High	High	High	High	High
TRUE	Master Protein	P52825	Carnitine O-palmitoyltransferase 2, mitochondrial OS=Mus musculus OX=10090 GN=Cpt2 PE=1 SV=2	20	12	13	12	1	658	73.9	8.37	39.71	12	0	0.972	-0.04	0.723595	0.999822	4.90642e+06	4.77038e+06	8.77	22.89	4.76919e+06	4.90642e+06	5.60242e+06	6.06289e+06	3.83386e+06	4.77038e+06	High	High	High	High	High	High
TRUE	Master Protein	Q9DCD0	6-phosphogluconate dehydrogenase, decarboxylating OS=Mus musculus OX=10090 GN=Pgd PE=1 SV=3	26	11	11	11	1	483	53.2	7.23	39.67	11	0	0.904	-0.15	0.861143	0.999822	4.14081e+06	3.74248e+06	8.6	28.56	3.6632e+06	4.14081e+06	4.34067e+06	5.26884e+06	3.02498e+06	3.74248e+06	High	High	High	High	High	High
TRUE	Master Protein	O08709	Peroxiredoxin-6 OS=Mus musculus OX=10090 GN=Prdx6 PE=1 SV=3	31	7	10	7	1	224	24.9	6.01	39.5	7	0	0.91	-0.14	0.160176	0.999822	2.00095e+06	1.82094e+06	10.34	13.4	1.87827e+06	2.00095e+06	2.29255e+06	1.82094e+06	1.46818e+06	1.90568e+06	High	High	High	High	High	High
TRUE	Master Protein	P00329	Alcohol dehydrogenase 1 OS=Mus musculus OX=10090 GN=Adh1 PE=1 SV=2	26	11	14	11	1	375	39.7	8.1	39.47	11	0	0.992	-0.01	0.665675	0.999822	1.02059e+07	1.01224e+07	6.55	17.13	9.3171e+06	1.02059e+07	1.06013e+07	1.09235e+07	7.75955e+06	1.01224e+07	High	High	High	High	High	High
TRUE	Master Protein	P45952	Medium-chain specific acyl-CoA dehydrogenase, mitochondrial OS=Mus musculus OX=10090 GN=Acadm PE=1 SV=1	27	11	11	11	1	421	46.5	8.37	39.41	11	0	0.912	-0.13	0.814065	0.999822	8.05662e+06	7.34927e+06	10.48	31.37	8.01064e+06	8.05662e+06	9.58556e+06	1.13659e+07	6.42034e+06	7.34927e+06	High	High	High	High	High	High
TRUE	Master Protein	Q9DB77	Cytochrome b-c1 complex subunit 2, mitochondrial OS=Mus musculus OX=10090 GN=Uqcrc2 PE=1 SV=1	20	10	10	10	1	453	48.2	9.25	39.27	10	0	0.977	-0.03	0.617121	0.999822	7.30737e+06	7.14023e+06	8.16	19.53	7.30737e+06	6.89354e+06	8.08744e+06	8.29127e+06	5.56768e+06	7.14023e+06	High	High	High	High	High	High
TRUE	Master Protein	Q9CY58	Plasminogen activator inhibitor 1 RNA-binding protein OS=Mus musculus OX=10090 GN=Serbp1 PE=1 SV=2	27	11	12	11	1	407	44.7	8.54	39.05	11	0	0.872	-0.2	0.549328	0.999822	7.90712e+06	6.89809e+06	20.89	22.7	5.60621e+06	7.90712e+06	8.51334e+06	7.74402e+06	4.87062e+06	6.89809e+06	High	High	High	High	High	High
TRUE	Master Protein	Q4LDG0	Bile acyl-CoA synthetase OS=Mus musculus OX=10090 GN=Slc27a5 PE=1 SV=2	17	10	11	10	1	689	76.2	8.38	38.93	10	0	0.977	-0.03	0.67034	0.999822	3.24762e+06	3.17306e+06	10.26	20.1	3.13911e+06	3.24762e+06	3.78857e+06	3.89381e+06	2.60104e+06	3.17306e+06	High	High	High	High	High	High
TRUE	Master Protein	Q9CZN7	Serine hydroxymethyltransferase, mitochondrial OS=Mus musculus OX=10090 GN=Shmt2 PE=1 SV=1	23	13	14	13	1	504	55.7	8.47	38.68	13	0	1.014	0.02	0.879251	0.999822	8.03618e+06	8.14932e+06	7.47	16.85	8.03618e+06	7.82557e+06	8.98627e+06	9.60606e+06	6.84424e+06	8.14932e+06	High	High	High	High	High	High
TRUE	Master Protein	Q99KR3	Endoribonuclease LACTB2 OS=Mus musculus OX=10090 GN=Lactb2 PE=1 SV=1	31	11	11	11	1	288	32.7	6.33	38.36	11	0	1.007	0.01	0.515926	0.999822	7.74315e+06	7.80115e+06	9.16	19.2	7.74315e+06	7.67327e+06	8.99836e+06	8.7358e+06	5.91531e+06	7.80115e+06	High	High	High	High	High	High
TRUE	Master Protein	Q9EQF5	Dihydropyrimidinase OS=Mus musculus OX=10090 GN=Dpys PE=1 SV=2	18	10	12	10	1	519	56.7	7.2	38.07	10	0	1.031	0.04	0.573483	0.999822	3.22805e+06	3.32694e+06	6.37	12.7	3.07033e+06	3.22805e+06	3.4821e+06	3.33465e+06	2.64839e+06	3.32694e+06	High	High	High	High	High	High
TRUE	Master Protein	Q01768	Nucleoside diphosphate kinase B OS=Mus musculus OX=10090 GN=Nme2 PE=1 SV=1	57	9	10	4	1	152	17.4	7.5	37.93	9	6	0.832	-0.27	0.550564	0.999822	1.23178e+07	1.0246e+07	13.29	23.29	9.91325e+06	1.23178e+07	1.28175e+07	1.33262e+07	8.41266e+06	1.0246e+07	High	High	High	High	High	High
TRUE	Master Protein	P97351	40S ribosomal protein S3a OS=Mus musculus OX=10090 GN=Rps3a PE=1 SV=3	37	12	13	12	1	264	29.9	9.73	37.93	12	0	0.951	-0.07	0.577419	0.999822	9.11238e+06	8.66293e+06	9	17.07	8.63749e+06	9.11238e+06	1.02724e+07	1.03299e+07	7.34058e+06	8.66293e+06	High	High	High	High	High	High
TRUE	Master Protein	P62908	40S ribosomal protein S3 OS=Mus musculus OX=10090 GN=Rps3 PE=1 SV=1	43	10	11	10	1	243	26.7	9.66	37.54	10	0	1.025	0.04	0.705513	0.999822	5.1975e+06	5.32708e+06	13.28	20.45	5.05967e+06	5.1975e+06	6.39965e+06	6.34118e+06	4.18159e+06	5.32708e+06	High	High	High	High	High	High
TRUE	Master Protein	Q8BH95	Enoyl-CoA hydratase, mitochondrial OS=Mus musculus OX=10090 GN=Echs1 PE=1 SV=1	31	10	11	10	1	290	31.5	8.48	37.48	10	0	0.879	-0.19	0.432048	0.999822	9.21179e+06	8.09982e+06	13.51	18.46	8.04571e+06	9.21179e+06	1.05488e+07	9.9156e+06	6.87153e+06	8.09982e+06	High	High	High	High	High	High
TRUE	Master Protein	P15105	Glutamine synthetase OS=Mus musculus OX=10090 GN=Glul PE=1 SV=6	29	11	11	11	1	373	42.1	7.08	37.46	11	0	1.065	0.09	0.916107	0.999822	8.90135e+06	9.48325e+06	10.26	34.96	9.91313e+06	8.07779e+06	8.90135e+06	5.74682e+06	9.48325e+06	1.20767e+07	High	High	High	High	High	High
TRUE	Master Protein	P14148	60S ribosomal protein L7 OS=Mus musculus OX=10090 GN=Rpl7 PE=1 SV=2	33	11	12	11	1	270	31.4	10.89	37.46	11	0	1.006	0.01	0.618607	0.999822	7.02183e+06	7.06596e+06	14.61	21.92	6.1625e+06	7.02183e+06	8.2392e+06	7.7858e+06	4.99266e+06	7.06596e+06	High	High	High	High	High	High
TRUE	Master Protein	P04938	Major urinary protein 11 OS=Mus musculus OX=10090 GN=Mup11 PE=1 SV=2	38	6	10	1	1	181	20.7	4.94	37.34	6	0	0.836	-0.26	0.321931	0.999822	288055	240884	5.88	17.55	288055	287872	318342	235262	240884	318430	High	High	High	High	High	High
TRUE	Master Protein	P61982	14-3-3 protein gamma OS=Mus musculus OX=10090 GN=Ywhag PE=1 SV=2	37	11	11	6	1	247	28.3	4.89	37.31	11	1	0.958	-0.06	0.595359	0.999822	3.45615e+06	3.31071e+06	13.77	27.91	3.42735e+06	3.45615e+06	4.33312e+06	4.43964e+06	2.5364e+06	3.31071e+06	High	High	High	High	High	High
TRUE	Master Protein	O88451	Retinol dehydrogenase 7 OS=Mus musculus OX=10090 GN=Rdh7 PE=1 SV=1	30	11	12	7	1	316	35.6	8.09	37.28	11	4	1.008	0.01	0.719106	0.999822	6.53797e+06	6.59109e+06	10.93	19.38	6.53797e+06	6.35102e+06	7.73533e+06	7.87007e+06	5.31552e+06	6.59109e+06	High	High	High	High	High	High
TRUE	Master Protein	Q3U0V1	Far upstream element-binding protein 2 OS=Mus musculus OX=10090 GN=Khsrp PE=1 SV=2	17	9	11	9	1	748	76.7	7.33	37.28	9	0	0.96	-0.06	0.631415	0.999822	2.72408e+06	2.61392e+06	17.3	21.89	2.29586e+06	2.72408e+06	3.24795e+06	3.06599e+06	1.95757e+06	2.61392e+06	High	High	High	High	High	High
TRUE	Master Protein	P06745	Glucose-6-phosphate isomerase OS=Mus musculus OX=10090 GN=Gpi PE=1 SV=4	16	10	12	10	1	558	62.7	8.13	37.21	10	0	1.044	0.06	0.673925	0.999822	8.68418e+06	9.07004e+06	20.18	20.63	7.56227e+06	8.68418e+06	1.11649e+07	9.85075e+06	6.50795e+06	9.07004e+06	High	High	High	High	High	High
TRUE	Master Protein	P48678	Prelamin-A/C OS=Mus musculus OX=10090 GN=Lmna PE=1 SV=2	17	10	10	10	1	665	74.2	6.98	37.18	10	0	1.007	0.01	0.933651	0.999822	3.63599e+06	3.66096e+06	9.01	26	3.63599e+06	3.57504e+06	4.19653e+06	4.8869e+06	2.91931e+06	3.66096e+06	High	High	High	High	High	High
TRUE	Master Protein	P35505	Fumarylacetoacetase OS=Mus musculus OX=10090 GN=Fah PE=1 SV=2	22	9	10	9	1	419	46.1	7.18	37.09	9	0	0.865	-0.21	0.165974	0.999822	8.23849e+06	7.12791e+06	13.83	16.95	7.05245e+06	8.23849e+06	9.3209e+06	7.12791e+06	5.29291e+06	7.30722e+06	High	High	High	High	High	High
TRUE	Master Protein	P35564	Calnexin OS=Mus musculus OX=10090 GN=Canx PE=1 SV=1	15	12	12	12	1	591	67.2	4.64	37.02	12	0	0.969	-0.05	0.979427	0.999822	8.57646e+06	8.31123e+06	13.92	28	8.12886e+06	8.57646e+06	1.05045e+07	1.2095e+07	7.17946e+06	8.31123e+06	High	High	High	High	High	High
TRUE	Master Protein	Q9QXG4	Acetyl-coenzyme A synthetase, cytoplasmic OS=Mus musculus OX=10090 GN=Acss2 PE=1 SV=2	14	11	12	11	1	701	78.8	6.64	36.97	11	0	0.943	-0.09	0.345011	0.999822	5.56087e+06	5.24114e+06	15.88	13.46	4.85566e+06	5.56087e+06	6.64897e+06	5.24114e+06	4.22193e+06	5.48634e+06	High	High	High	High	High	High
TRUE	Master Protein	P17156	Heat shock-related 70 kDa protein 2 OS=Mus musculus OX=10090 GN=Hspa2 PE=1 SV=2	13	9	11	0	1	633	69.6	5.67	36.93	9	1	0.918	-0.12	0.289406	0.999822	466491	428079	6.12	10.57	466491	434158	490724	468085	378436	428079	Not Found	Not Found	Not Found	Not Found	Not Found	Not Found
TRUE	Master Protein	Q64471	Glutathione S-transferase theta-1 OS=Mus musculus OX=10090 GN=Gstt1 PE=1 SV=4	33	9	10	9	1	240	27.4	7.27	36.86	9	0	0.956	-0.06	0.356873	0.999822	8.52662e+06	8.15291e+06	3.46	12.18	8.15369e+06	8.52662e+06	8.73213e+06	8.15291e+06	6.73103e+06	8.53505e+06	High	High	High	High	High	High
TRUE	Master Protein	Q3UPL0	Protein transport protein Sec31A OS=Mus musculus OX=10090 GN=Sec31a PE=1 SV=2	10	12	12	12	1	1230	133.5	6.76	36.72	12	0	0.989	-0.02	0.735013	0.999822	4.26907e+06	4.22004e+06	13.3	25.36	4.02855e+06	4.26907e+06	5.16148e+06	5.40468e+06	3.23344e+06	4.22004e+06	High	High	High	High	High	High
TRUE	Master Protein	P05064	Fructose-bisphosphate aldolase A OS=Mus musculus OX=10090 GN=Aldoa PE=1 SV=2	20	9	9	8	1	364	39.3	8.09	36.62	9	0	0.67	-0.58	0.220818	0.999822	7.95052e+06	5.32311e+06	35.69	20.4	5.06622e+06	7.95052e+06	1.07119e+07	6.26958e+06	4.13517e+06	5.32311e+06	High	High	High	High	High	High
TRUE	Master Protein	Q921G7	Electron transfer flavoprotein-ubiquinone oxidoreductase, mitochondrial OS=Mus musculus OX=10090 GN=Etfdh PE=1 SV=1	17	10	11	10	1	616	68	7.58	36.6	10	0	1.007	0.01	0.559088	0.999822	4.58106e+06	4.61516e+06	7.12	13.88	4.58106e+06	4.50938e+06	5.12638e+06	5.03007e+06	3.80622e+06	4.61516e+06	High	High	High	High	High	High
TRUE	Master Protein	P23116	Eukaryotic translation initiation factor 3 subunit A OS=Mus musculus OX=10090 GN=Eif3a PE=1 SV=5	11	15	15	15	1	1344	161.8	6.77	36.58	15	0	0.985	-0.02	0.889393	0.999822	3.54169e+06	3.48807e+06	18.32	21.62	2.94099e+06	3.54169e+06	4.25017e+06	4.27471e+06	2.7584e+06	3.48807e+06	High	High	High	High	High	High
TRUE	Master Protein	Q9QXD1	Peroxisomal acyl-coenzyme A oxidase 2 OS=Mus musculus OX=10090 GN=Acox2 PE=1 SV=2	15	10	11	10	1	681	76.8	7.46	36.47	10	0	0.995	-0.01	0.917604	0.999822	4.53636e+06	4.51258e+06	12.27	25.21	4.20849e+06	4.53636e+06	5.32778e+06	5.93762e+06	3.59501e+06	4.51258e+06	High	High	High	High	High	High
TRUE	Master Protein	Q9Z2V4	Phosphoenolpyruvate carboxykinase, cytosolic [GTP] OS=Mus musculus OX=10090 GN=Pck1 PE=1 SV=1	20	12	12	12	1	622	69.3	6.6	36.4	12	0	0.795	-0.33	0.510725	0.999822	5.42593e+06	4.31352e+06	20.77	35.03	4.18345e+06	5.42593e+06	6.39312e+06	6.33455e+06	3.15017e+06	4.31352e+06	High	High	High	High	High	High
TRUE	Master Protein	Q8BW75	Amine oxidase [flavin-containing] B OS=Mus musculus OX=10090 GN=Maob PE=1 SV=4	19	10	10	8	1	520	58.5	8.29	36.34	10	2	0.91	-0.14	0.485549	0.999822	5.52442e+06	5.0279e+06	6.86	19.68	5.52442e+06	5.38498e+06	6.11781e+06	6.31239e+06	4.2861e+06	5.0279e+06	High	High	High	High	High	High
TRUE	Master Protein	O08601	Microsomal triglyceride transfer protein large subunit OS=Mus musculus OX=10090 GN=Mttp PE=1 SV=2	11	11	12	11	1	894	99	7.62	36.29	11	0	1.03	0.04	0.947722	0.999822	7.03221e+06	7.24087e+06	10.59	24.52	7.03221e+06	7.0046e+06	8.3894e+06	9.48016e+06	5.82485e+06	7.24087e+06	High	High	High	High	High	High
TRUE	Master Protein	P16332	Methylmalonyl-CoA mutase, mitochondrial OS=Mus musculus OX=10090 GN=Mmut PE=1 SV=2	13	9	10	9	1	748	82.8	6.89	36.26	9	0	0.893	-0.16	0.138359	0.999822	2.18932e+06	1.95502e+06	8.69	13.04	2.17606e+06	2.18932e+06	2.52818e+06	2.17768e+06	1.67394e+06	1.95502e+06	High	High	High	High	High	High
TRUE	Master Protein	P07310	Creatine kinase M-type OS=Mus musculus OX=10090 GN=Ckm PE=1 SV=1	25	10	12	10	1	381	43	7.06	36.22	10	0	0.463	-1.11	0.245853	0.999822	1.28741e+07	5.96287e+06	52.81	16.91	5.35237e+06	1.28741e+07	1.80522e+07	7.1462e+06	5.10188e+06	5.96287e+06	High	High	High	High	High	High
TRUE	Master Protein	Q63880	Carboxylesterase 3A OS=Mus musculus OX=10090 GN=Ces3a PE=1 SV=2	13	8	11	3	1	571	63.3	6.14	35.97	8	5	0.745	-0.42	0.0516755	0.999822	3.6842e+06	2.74424e+06	9.69	10.07	3.1571e+06	3.6842e+06	3.80297e+06	2.74424e+06	2.61656e+06	3.16331e+06	High	High	High	High	High	High
TRUE	Master Protein	P23953	Carboxylesterase 1C OS=Mus musculus OX=10090 GN=Ces1c PE=1 SV=4	20	10	13	7	1	554	61	5.06	35.94	10	0	0.952	-0.07	0.731206	0.999822	2500686	2.38163e+06	13.09	29.92	2.3451e+06	2500686	3.00028e+06	3.29127e+06	1.81137e+06	2.38163e+06	High	High	High	High	High	High
TRUE	Master Protein	P15626	Glutathione S-transferase Mu 2 OS=Mus musculus OX=10090 GN=Gstm2 PE=1 SV=2	37	10	14	3	1	218	25.7	7.39	35.89	10	3	0.906	-0.14	0.60946	0.999822	4.55292e+06	4.12298e+06	13.85	25.5	4.18666e+06	4.55292e+06	5.46029e+06	5.5985e+06	3.4097e+06	4.12298e+06	High	High	High	High	High	High
TRUE	Master Protein	Q8BL66	Early endosome antigen 1 OS=Mus musculus OX=10090 GN=Eea1 PE=1 SV=2	7	10	11	9	1	1411	160.8	5.77	35.85	10	1	0.89	-0.17	0.510428	0.999822	2.52209e+06	2.24548e+06	16.54	20.6	1.99959e+06	2.52209e+06	2.79285e+06	2.60318e+06	1.70867e+06	2.24548e+06	High	High	High	High	High	High
TRUE	Master Protein	Q61792	LIM and SH3 domain protein 1 OS=Mus musculus OX=10090 GN=Lasp1 PE=1 SV=1	25	9	11	9	1	263	30	7.05	35.6	9	0	0.921	-0.12	0.621942	0.999822	5.71721e+06	5.26727e+06	16.92	26.9	4.96073e+06	5.71721e+06	6.92955e+06	6.89947e+06	4.00711e+06	5.26727e+06	High	High	High	High	High	High
TRUE	Master Protein	Q9CXN7	Phenazine biosynthesis-like domain-containing protein 2 OS=Mus musculus OX=10090 GN=Pbld2 PE=1 SV=1	33	10	10	5	1	288	32	5.34	35.48	10	5	0.992	-0.01	0.674265	0.999822	7.91514e+06	7.84845e+06	5.68	16.33	7.91514e+06	7.63355e+06	8.52507e+06	8.89129e+06	6.38528e+06	7.84845e+06	High	High	High	High	High	High
TRUE	Master Protein	O35129	Prohibitin-2 OS=Mus musculus OX=10090 GN=Phb2 PE=1 SV=1	29	9	10	9	1	299	33.3	9.83	35.47	9	0	0.946	-0.08	0.63331	0.999822	6.67131e+06	6.31087e+06	10.49	20.68	7.19441e+06	5.82899e+06	6.67131e+06	7.36985e+06	4.83005e+06	6.31087e+06	High	High	High	High	High	High
TRUE	Master Protein	P11352	Glutathione peroxidase 1 OS=Mus musculus OX=10090 GN=Gpx1 PE=1 SV=2	46	8	11	8	1	201	22.3	7.21	35.46	8	0	0.894	-0.16	0.444526	0.999822	1.68488e+06	1.50707e+06	11.31	22.81	1.60877e+06	1.68488e+06	1.98533e+06	1.9528e+06	1.24526e+06	1.50707e+06	High	High	High	High	High	High
TRUE	Master Protein	Q6ZWN5	40S ribosomal protein S9 OS=Mus musculus OX=10090 GN=Rps9 PE=1 SV=3	48	12	12	12	1	194	22.6	10.65	35.32	12	0	0.949	-0.08	0.733322	0.999822	6.41991e+06	6.09201e+06	9.58	26.7	6.41991e+06	5.87007e+06	7.1069e+06	7.90638e+06	4.60047e+06	6.09201e+06	High	High	High	High	High	High
TRUE	Master Protein	Q9DCG6	Phenazine biosynthesis-like domain-containing protein 1 OS=Mus musculus OX=10090 GN=Pbld1 PE=1 SV=2	28	9	11	4	1	288	32	7.03	35.3	9	0	0.901	-0.15	0.237163	0.999822	1.73853e+06	1.56717e+06	8.15	18.11	1.563e+06	1.73853e+06	1.83895e+06	1.61497e+06	1.1409e+06	1.56717e+06	High	High	High	High	High	High
TRUE	Master Protein	O08807	Peroxiredoxin-4 OS=Mus musculus OX=10090 GN=Prdx4 PE=1 SV=1	30	6	10	4	1	274	31	7.15	35.25	6	0	0.945	-0.08	0.715548	0.999822	601794	568434	11.5	22.19	588206	601794	721319	760255	499327	568434	High	High	High	High	High	High
TRUE	Master Protein	Q99K51	Plastin-3 OS=Mus musculus OX=10090 GN=Pls3 PE=1 SV=3	20	12	13	8	1	630	70.7	5.62	35.16	12	0	0.869	-0.2	0.170643	0.999822	2.7336e+06	2.3755e+06	10.87	13.76	2.42809e+06	2.7336e+06	3.02079e+06	2.56394e+06	1.94763e+06	2.3755e+06	High	High	High	High	High	High
TRUE	Master Protein	P52196	Thiosulfate sulfurtransferase OS=Mus musculus OX=10090 GN=Tst PE=1 SV=3	29	9	9	9	1	297	33.4	7.85	35.12	9	0	0.932	-0.1	0.329172	0.999822	5.90791e+06	5.50768e+06	10.15	19.52	5.27823e+06	5.90791e+06	6.47253e+06	5.79905e+06	3.95261e+06	5.50768e+06	High	High	High	High	High	High
TRUE	Master Protein	Q8QZR5	Alanine aminotransferase 1 OS=Mus musculus OX=10090 GN=Gpt PE=1 SV=3	22	10	13	9	1	496	55.1	6.64	35.09	10	1	0.871	-0.2	0.544221	0.999822	6.59352e+06	5.74016e+06	12.89	20.46	5.54185e+06	6.59352e+06	7.18003e+06	7.19246e+06	4.79263e+06	5.74016e+06	High	High	High	High	High	High
TRUE	Master Protein	Q9D8N0	Elongation factor 1-gamma OS=Mus musculus OX=10090 GN=Eef1g PE=1 SV=3	19	11	11	11	1	437	50	6.74	35.04	11	0	0.973	-0.04	0.647042	0.999822	7.77956e+06	7.56742e+06	8.48	19.47	7.01855e+06	7.77956e+06	8.3185e+06	8.56587e+06	5.76178e+06	7.56742e+06	High	High	High	High	High	High
TRUE	Master Protein	P80318	T-complex protein 1 subunit gamma OS=Mus musculus OX=10090 GN=Cct3 PE=1 SV=1	21	12	13	12	1	545	60.6	6.7	35	12	0	0.965	-0.05	0.794226	0.999822	6.32313e+06	6.1048e+06	12.36	21.85	5.62572e+06	6.32313e+06	7.19998e+06	7.58665e+06	4.88472e+06	6.1048e+06	High	High	High	High	High	High
TRUE	Master Protein	Q8BWF0	Succinate-semialdehyde dehydrogenase, mitochondrial OS=Mus musculus OX=10090 GN=Aldh5a1 PE=1 SV=1	20	9	9	9	1	523	55.9	8.25	34.91	9	0	0.942	-0.09	0.474466	0.999822	2.11395e+06	1.99088e+06	5.79	17.26	2.11395e+06	2.10101e+06	2.32569e+06	2.37114e+06	1.67746e+06	1.99088e+06	High	High	High	High	High	High
TRUE	Master Protein	P11589	Major urinary protein 2 OS=Mus musculus OX=10090 GN=Mup2 PE=1 SV=1	37	6	10	0	1	180	20.7	5.11	34.84	6	1	1.159	0.21	0.684572	0.999822	662598	767851	17	13.49	571869	662598	800853	773586	603703	767851	High	High	High	High	High	High
TRUE	Master Protein	P26043	Radixin OS=Mus musculus OX=10090 GN=Rdx PE=1 SV=3	19	12	12	7	1	583	68.5	6.2	34.73	12	0	0.965	-0.05	0.566977	0.999822	2.66086e+06	2.56889e+06	11.82	19.18	2.51504e+06	2.66086e+06	3.1413e+06	3.06699e+06	2.08037e+06	2.56889e+06	High	High	High	High	High	High
TRUE	Master Protein	Q99JY0	Trifunctional enzyme subunit beta, mitochondrial OS=Mus musculus OX=10090 GN=Hadhb PE=1 SV=1	19	10	12	10	1	475	51.4	9.38	34.56	10	0	0.984	-0.02	0.903337	0.999822	7.24546e+06	7.12941e+06	7.7	22.01	7.24546e+06	7.02522e+06	8.11253e+06	9.19851e+06	5.96843e+06	7.12941e+06	High	High	High	High	High	High
TRUE	Master Protein	P24456	Cytochrome P450 2D10 OS=Mus musculus OX=10090 GN=Cyp2d10 PE=1 SV=2	14	10	11	4	1	504	57.2	6.61	34.55	10	7	1.001	0	0.818535	0.999822	3.80188e+06	3.80421e+06	8.45	14.68	3537786	3.80188e+06	4.18361e+06	4.29908e+06	3.19561e+06	3.80421e+06	High	High	High	High	High	High
TRUE	Master Protein	Q9D0R2	Threonine--tRNA ligase 1, cytoplasmic OS=Mus musculus OX=10090 GN=Tars1 PE=1 SV=2	15	11	12	11	1	722	83.3	7.36	34.51	11	0	1.045	0.06	0.456451	0.999822	4.86786e+06	5.08858e+06	13.1	14.51	4.69712e+06	4.86786e+06	5.94614e+06	5.08858e+06	3.92372e+06	5.12656e+06	High	High	High	High	High	High
TRUE	Master Protein	Q8VCH0	3-ketoacyl-CoA thiolase B, peroxisomal OS=Mus musculus OX=10090 GN=Acaa1b PE=1 SV=1	20	7	9	4	1	424	44	8.51	34.49	7	4	0.972	-0.04	0.780293	0.999822	1.70703e+06	1.65857e+06	19.88	32.6	2.20851e+06	1.51136e+06	1.70703e+06	2.70243e+06	1.53657e+06	1.65857e+06	High	High	High	High	High	High
TRUE	Master Protein	P37040	NADPH--cytochrome P450 reductase OS=Mus musculus OX=10090 GN=Por PE=1 SV=2	16	12	12	12	1	678	77	5.53	34.3	12	0	0.973	-0.04	0.888999	0.999822	6.19087e+06	6.02165e+06	11.72	25.06	5.80624e+06	6.19087e+06	7.25763e+06	8.10756e+06	4.97351e+06	6.02165e+06	High	High	High	High	High	High
TRUE	Master Protein	P16331	Phenylalanine-4-hydroxylase OS=Mus musculus OX=10090 GN=Pah PE=1 SV=4	16	8	10	8	1	453	51.9	6.3	34.28	8	0	0.825	-0.28	0.345208	0.999822	1.282e+07	1.05806e+07	20.02	17.89	9.43004e+06	1.282e+07	14135759	1.17258e+07	8.16572e+06	1.05806e+07	High	High	High	High	High	High
TRUE	Master Protein	P19639	Glutathione S-transferase Mu 3 OS=Mus musculus OX=10090 GN=Gstm3 PE=1 SV=2	37	10	10	2	1	218	25.7	7.77	34.27	10	4	1.029	0.04	0.542926	0.999822	3.00082e+06	3.08673e+06	7.67	66.71	3.00082e+06	2.79452e+06	3.25669e+06	7.92014e+06	2.44794e+06	3.08673e+06	High	High	High	High	High	High
TRUE	Master Protein	P11588	Major urinary protein 1 OS=Mus musculus OX=10090 GN=Mup1 PE=1 SV=1	36	6	10	1	1	180	20.6	5.1	34.26	6	7	0.627	-0.67	0.336673	0.999822	7.90951e+06	4.96152e+06	10.97	54.5	7.11317e+06	7.90951e+06	8.85727e+06	3.29403e+06	4.96152e+06	9.53722e+06	High	High	High	High	High	High
TRUE	Master Protein	P11087	Collagen alpha-1(I) chain OS=Mus musculus OX=10090 GN=Col1a1 PE=1 SV=4	6	9	10	9	1	1453	137.9	5.85	34.17	9	0	1.007	0.01	0.978478	0.999822	5.59302e+06	5.63142e+06	24.5	36.76	4.66898e+06	5.59302e+06	7.51482e+06	8.57367e+06	4.15435e+06	5.63142e+06	High	High	High	High	High	High
TRUE	Master Protein	Q8BGQ7	Alanine--tRNA ligase, cytoplasmic OS=Mus musculus OX=10090 GN=Aars1 PE=1 SV=1	10	10	10	10	1	968	106.8	5.67	33.99	10	0	0.962	-0.06	0.617883	0.999822	3.61915e+06	3.48222e+06	8.93	18.15	3.27073e+06	3.61915e+06	3.91347e+06	3.96859e+06	2.74343e+06	3.48222e+06	High	High	High	High	High	High
TRUE	Master Protein	P97807	Fumarate hydratase, mitochondrial OS=Mus musculus OX=10090 GN=Fh PE=1 SV=3	16	9	11	9	1	507	54.3	9.04	33.9	9	0	0.768	-0.38	0.446496	0.999822	5.54994e+06	4.26162e+06	14.43	21.72	4.32598e+06	5.54994e+06	5.68459e+06	5.72722e+06	3.81687e+06	4.26162e+06	High	High	High	High	High	High
TRUE	Master Protein	P29699	Alpha-2-HS-glycoprotein OS=Mus musculus OX=10090 GN=Ahsg PE=1 SV=1	19	6	9	6	1	345	37.3	6.51	33.86	6	0	0.848	-0.24	0.880034	0.999822	6.56533e+06	5.56872e+06	20.72	45.15	5.12175e+06	6.56533e+06	7.81328e+06	9.83395e+06	4.17845e+06	5.56872e+06	High	High	High	High	High	High
TRUE	Master Protein	P54071	Isocitrate dehydrogenase [NADP], mitochondrial OS=Mus musculus OX=10090 GN=Idh2 PE=1 SV=3	22	10	10	9	1	452	50.9	8.69	33.83	10	0	0.868	-0.2	0.773704	0.999822	7.02773e+06	6.10028e+06	16.3	24.97	5.77922e+06	7.02773e+06	8.03982e+06	8.53886e+06	5.35761e+06	6.10028e+06	High	High	High	High	High	High
TRUE	Master Protein	P48036	Annexin A5 OS=Mus musculus OX=10090 GN=Anxa5 PE=1 SV=1	26	10	13	10	1	319	35.7	4.96	33.72	10	0	0.917	-0.13	0.948173	0.999822	8.99865e+06	8.2495e+06	8.05	38.97	8.99865e+06	8.78126e+06	1.0175e+07	1.43076e+07	7.14138e+06	8.2495e+06	High	High	High	High	High	High
TRUE	Master Protein	Q9Z0X1	Apoptosis-inducing factor 1, mitochondrial OS=Mus musculus OX=10090 GN=Aifm1 PE=1 SV=1	12	7	9	7	1	612	66.7	9.17	33.56	7	0	1.024	0.03	0.697761	0.999822	2.14906e+06	2.20037e+06	10.12	12.89	2.14906e+06	2.00223e+06	2.43891e+06	2.3347e+06	1.80975e+06	2.20037e+06	High	High	High	High	High	High
TRUE	Master Protein	P06728	Apolipoprotein A-IV OS=Mus musculus OX=10090 GN=Apoa4 PE=1 SV=3	21	9	9	9	1	395	45	5.47	33.55	9	0	0.856	-0.22	0.981473	0.999822	2.94717e+06	2.52348e+06	14.4	56.77	2.74064e+06	2.94717e+06	3.59478e+06	5.64708e+06	2.088e+06	2.52348e+06	High	High	High	High	High	High
TRUE	Master Protein	Q5SWU9	Acetyl-CoA carboxylase 1 OS=Mus musculus OX=10090 GN=Acaca PE=1 SV=1	5	12	12	9	1	2345	265.1	6.39	33.12	12	3	1.001	0	0.655386	0.999822	2.35955e+06	2.36267e+06	7.44	15.71	2.35955e+06	2.26537e+06	2.61263e+06	2.6405e+06	1.9215e+06	2.36267e+06	High	High	High	High	High	High
TRUE	Master Protein	Q9CQV8	14-3-3 protein beta/alpha OS=Mus musculus OX=10090 GN=Ywhab PE=1 SV=3	30	8	9	2	1	246	28.1	4.83	33.05	8	0	0.894	-0.16	0.380116	0.999822	849114	758880	13.27	25.67	766845	849114	994873	922278	542855	758880	High	High	High	High	High	High
TRUE	Master Protein	Q91X72	Hemopexin OS=Mus musculus OX=10090 GN=Hpx PE=1 SV=2	22	11	11	11	1	460	51.3	7.8	32.91	11	0	0.859	-0.22	0.46302	0.999822	4.79202e+06	4.11849e+06	12.96	28.49	4.52037e+06	4.79202e+06	5.75893e+06	5.79505e+06	3.33214e+06	4.11849e+06	High	High	High	High	High	High
TRUE	Master Protein	Q9QXE0	2-hydroxyacyl-CoA lyase 1 OS=Mus musculus OX=10090 GN=Hacl1 PE=1 SV=2	15	9	9	9	1	581	63.6	6.27	32.9	9	0	0.946	-0.08	0.461911	0.999822	7.59363e+06	7.18248e+06	11.31	18.85	7.29175e+06	7.59363e+06	8.97939e+06	8.58524e+06	5.86696e+06	7.18248e+06	High	High	High	High	High	High
TRUE	Master Protein	Q9CZ13	Cytochrome b-c1 complex subunit 1, mitochondrial OS=Mus musculus OX=10090 GN=Uqcrc1 PE=1 SV=2	18	9	10	9	1	480	52.8	6.21	32.79	9	0	0.988	-0.02	0.602982	0.999822	3.45911e+06	3.41932e+06	12.24	15.54	3.34054e+06	3.45911e+06	4.16776e+06	3.98383e+06	2.91562e+06	3.41932e+06	High	High	High	High	High	High
TRUE	Master Protein	P26041	Moesin OS=Mus musculus OX=10090 GN=Msn PE=1 SV=3	18	12	12	7	1	577	67.7	6.6	32.79	12	5	1.035	0.05	0.942642	0.999822	3.68643e+06	3.81524e+06	15.53	28.52	3.46518e+06	3.68643e+06	4.61341e+06	5.31158e+06	3.03618e+06	3.81524e+06	High	High	High	High	High	High
TRUE	Master Protein	Q922R8	Protein disulfide-isomerase A6 OS=Mus musculus OX=10090 GN=Pdia6 PE=1 SV=3	24	9	9	9	1	440	48.1	5.14	32.74	9	0	0.956	-0.06	0.931617	0.999822	3.96959e+06	3.79557e+06	18.21	30.84	3.20106e+06	3.96959e+06	4.63225e+06	5.2203e+06	2.80307e+06	3.79557e+06	High	High	High	High	High	High
TRUE	Master Protein	Q8VCN5	Cystathionine gamma-lyase OS=Mus musculus OX=10090 GN=Cth PE=1 SV=1	20	8	10	8	1	398	43.5	7.65	32.6	8	0	0.718	-0.48	0.365223	0.999822	7.47924e+06	5.372e+06	28.13	32.15	5.64288e+06	7.47924e+06	9.95399e+06	8.23443e+06	4.52613e+06	5.372e+06	High	High	High	High	High	High
TRUE	Master Protein	P51174	Long-chain specific acyl-CoA dehydrogenase, mitochondrial OS=Mus musculus OX=10090 GN=Acadl PE=1 SV=2	15	6	9	6	1	430	47.9	8.31	32.31	6	0	0.951	-0.07	0.470172	0.999822	2.22439e+06	2.11618e+06	13.52	19.33	2.05479e+06	2.22439e+06	2.66092e+06	2.46979e+06	1.66621e+06	2.11618e+06	High	High	High	High	High	High
TRUE	Master Protein	P61922	4-aminobutyrate aminotransferase, mitochondrial OS=Mus musculus OX=10090 GN=Abat PE=1 SV=1	17	8	8	8	1	500	56.4	8.09	32.2	8	0	0.844	-0.24	0.202871	0.999822	2.83145e+06	2.38944e+06	17.23	17.79	2.31087e+06	2.83145e+06	3.27705e+06	2.54586e+06	1.79014e+06	2.38944e+06	High	High	High	High	High	High
TRUE	Master Protein	Q8VC12	Urocanate hydratase OS=Mus musculus OX=10090 GN=Uroc1 PE=1 SV=2	13	10	10	10	1	676	74.5	7.53	32.13	10	0	0.907	-0.14	0.401064	0.999822	6.4159e+06	5.81936e+06	12.7	22.35	6.103e+06	6.4159e+06	7.71838e+06	7.27306e+06	4.63619e+06	5.81936e+06	High	High	High	High	High	High
TRUE	Master Protein	Q9JKR6	Hypoxia up-regulated protein 1 OS=Mus musculus OX=10090 GN=Hyou1 PE=1 SV=1	9	10	11	10	1	999	111.1	5.19	32.08	10	0	0.982	-0.03	0.966757	0.999822	7.02464e+06	6.89654e+06	8.86	25.66	6.52457e+06	7.02464e+06	7.77537e+06	9.1705e+06	5.51492e+06	6.89654e+06	High	High	High	High	High	High
TRUE	Master Protein	Q8CIM7	Cytochrome P450 2D26 OS=Mus musculus OX=10090 GN=Cyp2d26 PE=1 SV=1	15	8	9	4	1	500	56.9	6.64	32.08	8	0	0.948	-0.08	0.919977	0.999822	700221	663657	5.95	24.61	700221	655728	738786	887436	548741	663657	High	High	High	High	High	High
TRUE	Master Protein	Q64105	Sepiapterin reductase OS=Mus musculus OX=10090 GN=Spr PE=1 SV=1	31	9	10	9	1	261	27.9	5.74	32.06	9	0	0.936	-0.1	0.442659	0.999822	5.94966e+06	5.56655e+06	11.92	16.12	5.40209e+06	5.94966e+06	6.83368e+06	6.36076e+06	4.58921e+06	5.56655e+06	High	High	High	High	High	High
TRUE	Master Protein	Q99JY9	Actin-related protein 3 OS=Mus musculus OX=10090 GN=Actr3 PE=1 SV=3	22	8	8	8	1	418	47.3	5.88	32.05	8	0	0.997	0	0.957781	0.999822	2.35354e+06	2.34687e+06	10.72	29.93	2.23955e+06	2.35354e+06	2.73962e+06	3.28262e+06	1.81561e+06	2.34687e+06	High	High	High	High	High	High
TRUE	Master Protein	P41105	60S ribosomal protein L28 OS=Mus musculus OX=10090 GN=Rpl28 PE=1 SV=2	45	8	10	8	1	137	15.7	12.02	32	8	0	0.979	-0.03	0.694954	0.999822	9.06234e+06	8.8686e+06	14.89	24.7	8.20875e+06	9.06234e+06	1.09453e+07	1.10618e+07	6.67937e+06	8.8686e+06	High	High	High	High	High	High
TRUE	Master Protein	P31001	Desmin OS=Mus musculus OX=10090 GN=Des PE=1 SV=3	16	10	12	5	1	469	53.5	5.27	31.89	10	0	0.906	-0.14	0.760423	0.999822	1.33738e+06	1.21173e+06	12.99	32.07	1.28433e+06	1.33738e+06	1.62607e+06	1.85633e+06	1.02235e+06	1.21173e+06	High	High	High	High	High	High
TRUE	Master Protein	Q9D8E6	60S ribosomal protein L4 OS=Mus musculus OX=10090 GN=Rpl4 PE=1 SV=3	20	8	10	8	1	419	47.1	11	31.87	8	0	0.956	-0.06	0.549369	0.999822	3.49877e+06	3.34518e+06	16.2	22.08	3.12119e+06	3.49877e+06	4.27476e+06	3.99517e+06	2.54281e+06	3.34518e+06	High	High	High	High	High	High
TRUE	Master Protein	P27659	60S ribosomal protein L3 OS=Mus musculus OX=10090 GN=Rpl3 PE=1 SV=3	22	10	10	10	1	403	46.1	10.21	31.85	10	0	1.016	0.02	0.769887	0.999822	8.39047e+06	8.52463e+06	14.79	23.85	7.81706e+06	8.39047e+06	1.03131e+07	1.05109e+07	6.45732e+06	8.52463e+06	High	High	High	High	High	High
TRUE	Master Protein	P57776	Elongation factor 1-delta OS=Mus musculus OX=10090 GN=Eef1d PE=1 SV=3	27	7	8	7	1	281	31.3	5.02	31.85	7	0	0.964	-0.05	0.634262	0.999822	3.20135e+06	3.08484e+06	17.58	23.09	2.6843e+06	3.20135e+06	3.82024e+06	3.61666e+06	2.24999e+06	3.08484e+06	High	High	High	High	High	High
TRUE	Master Protein	P40936	Indolethylamine N-methyltransferase OS=Mus musculus OX=10090 GN=Inmt PE=1 SV=1	17	6	8	6	1	264	29.4	6.39	31.81	6	0	0.71	-0.49	0.363224	0.999822	1.82183e+07	1.293e+07	18.36	39.79	1.59276e+07	1.82183e+07	2.27724e+07	1.05981e+07	1.293e+07	2.20351e+07	High	High	High	High	High	High
TRUE	Master Protein	Q8VCC2	Liver carboxylesterase 1 OS=Mus musculus OX=10090 GN=Ces1 PE=1 SV=1	14	8	12	5	1	565	62.6	6	31.66	8	1	0.989	-0.02	0.990643	0.999822	2.92548e+06	2.89231e+06	6.05	16.25	2.72257e+06	2.92548e+06	3.07267e+06	3.42817e+06	2.47782e+06	2.89231e+06	High	High	High	High	High	High
TRUE	Master Protein	P67778	Prohibitin OS=Mus musculus OX=10090 GN=Phb PE=1 SV=1	30	9	9	9	1	272	29.8	5.76	31.38	9	0	0.912	-0.13	0.450281	0.999822	4.79129e+06	4.37109e+06	10.19	18.09	4.63771e+06	4.79129e+06	5.58773e+06	5.45872e+06	3.84148e+06	4.37109e+06	High	High	High	High	High	High
TRUE	Master Protein	P62751	60S ribosomal protein L23a OS=Mus musculus OX=10090 GN=Rpl23a PE=1 SV=1	40	8	9	8	1	156	17.7	10.45	31.33	8	0	0.986	-0.02	0.592885	0.999822	4.34304e+06	4.28319e+06	7.46	20.05	4.25091e+06	4.34304e+06	4.8713e+06	5.0079e+06	3.32674e+06	4.28319e+06	High	High	High	High	High	High
TRUE	Master Protein	P21550	Beta-enolase OS=Mus musculus OX=10090 GN=Eno3 PE=1 SV=3	22	9	9	5	1	434	47	7.18	31.25	9	1	0.472	-1.08	0.205859	0.999822	4.1952e+06	1.98034e+06	49.78	9.15	1.99261e+06	4.1952e+06	6.04849e+06	2.24572e+06	1.88604e+06	1.98034e+06	High	High	High	High	High	High
TRUE	Master Protein	Q8VEK3	Heterogeneous nuclear ribonucleoprotein U OS=Mus musculus OX=10090 GN=Hnrnpu PE=1 SV=1	13	11	13	11	1	800	87.9	6.24	31.21	11	0	0.869	-0.2	0.541977	0.999822	7.65833e+06	6.65537e+06	19.71	22.34	6.32953e+06	7.65833e+06	9.39203e+06	8.67453e+06	5.60703e+06	6.65537e+06	High	High	High	High	High	High
TRUE	Master Protein	Q9Z1P6	NADH dehydrogenase [ubiquinone] 1 alpha subcomplex subunit 7 OS=Mus musculus OX=10090 GN=Ndufa7 PE=1 SV=3	56	7	8	7	1	113	12.6	10.17	31.21	7	0	0.944	-0.08	0.351254	0.999822	2.7024e+06	2.55214e+06	10.01	18.54	2.7024e+06	2.67216e+06	3.18104e+06	2.95423e+06	2.02588e+06	2.55214e+06	High	High	High	High	High	High
TRUE	Master Protein	Q60864	Stress-induced-phosphoprotein 1 OS=Mus musculus OX=10090 GN=Stip1 PE=1 SV=1	16	10	12	10	1	543	62.5	6.8	31.17	10	0	0.949	-0.07	0.625754	0.999822	6.89302e+06	6.54388e+06	11.22	20.13	5.94063e+06	6.89302e+06	7.43862e+06	7.49452e+06	4.96915e+06	6.54388e+06	High	High	High	High	High	High
TRUE	Master Protein	P38060	Hydroxymethylglutaryl-CoA lyase, mitochondrial OS=Mus musculus OX=10090 GN=Hmgcl PE=1 SV=2	25	9	9	9	1	325	34.2	8.41	30.53	9	0	0.896	-0.16	0.580997	0.999822	6.89906e+06	6.18392e+06	15.64	20.39	5.81311e+06	6.89906e+06	7.96968e+06	7.70053e+06	5.12978e+06	6.18392e+06	High	High	High	High	High	High
TRUE	Master Protein	Q63886	UDP-glucuronosyltransferase 1A1 OS=Mus musculus OX=10090 GN=Ugt1a1 PE=1 SV=2	12	7	10	6	1	535	60	8.62	30.41	7	1	1.055	0.08	0.615306	0.999822	6.73747e+06	7.10621e+06	13.38	14.59	7.72638e+06	5.91126e+06	6.73747e+06	8.34844e+06	6.24851e+06	7.10621e+06	High	High	High	High	High	High
TRUE	Master Protein	P29341	Polyadenylate-binding protein 1 OS=Mus musculus OX=10090 GN=Pabpc1 PE=1 SV=2	15	9	11	9	1	636	70.6	9.5	30.37	9	0	0.946	-0.08	0.733902	0.999822	4.62931e+06	4.38155e+06	4.17	16.02	4.62931e+06	4.39562e+06	4.77549e+06	5.22672e+06	3.80275e+06	4.38155e+06	High	High	High	High	High	High
TRUE	Master Protein	P97872	Flavin-containing monooxygenase 5 OS=Mus musculus OX=10090 GN=Fmo5 PE=1 SV=4	17	11	11	11	1	533	60	8.73	30.32	11	0	0.931	-0.1	0.69582	0.999822	9.35078e+06	8.70648e+06	9.82	28.14	9.28023e+06	9.35078e+06	1.09938e+07	1.2293e+07	7.14343e+06	8.70648e+06	High	High	High	High	High	High
TRUE	Master Protein	Q8BTM8	Filamin-A OS=Mus musculus OX=10090 GN=Flna PE=1 SV=5	4	10	10	6	1	2647	281	6.04	30.24	10	2	0.971	-0.04	0.914736	0.999822	1.55878e+06	1.51408e+06	13.46	39.96	1.47973e+06	1.55878e+06	1.89669e+06	2565966	1.22312e+06	1.51408e+06	High	High	High	High	High	High
TRUE	Master Protein	P02088	Hemoglobin subunit beta-1 OS=Mus musculus OX=10090 GN=Hbb-b1 PE=1 SV=2	52	6	8	6	1	147	15.8	7.65	30.13	6	0	0.834	-0.26	0.177196	0.999822	1.29215e+06	1.07815e+06	8.65	11.59	1.3762e+06	1.15753e+06	1.29215e+06	1.25643e+06	1.0057e+06	1.07815e+06	High	High	High	High	High	High
TRUE	Master Protein	Q91ZA3	Propionyl-CoA carboxylase alpha chain, mitochondrial OS=Mus musculus OX=10090 GN=Pcca PE=1 SV=2	15	10	11	9	1	724	79.9	7.25	30	10	1	0.956	-0.07	0.469484	0.999822	5.67588e+06	5.42389e+06	9.63	18.65	5.27852e+06	5.67588e+06	6.3771e+06	6.14617e+06	4.20557e+06	5.42389e+06	High	High	High	High	High	High
TRUE	Master Protein	O09173	Homogentisate 1,2-dioxygenase OS=Mus musculus OX=10090 GN=Hgd PE=1 SV=2	19	8	9	8	1	445	49.9	7.24	29.78	8	0	0.887	-0.17	0.561348	0.999822	4.49408e+06	3.98603e+06	20.6	22.33	3.45379e+06	4.49408e+06	5.26063e+06	4.79016e+06	3.03431e+06	3.98603e+06	High	High	High	High	High	High
TRUE	Master Protein	Q8CFX1	GDH/6PGL endoplasmic bifunctional protein OS=Mus musculus OX=10090 GN=H6pd PE=1 SV=2	10	9	9	9	1	789	88.9	6.93	29.76	9	0	0.947	-0.08	0.828399	0.999822	3.12604e+06	2.95999e+06	10.95	27.74	2.81963e+06	3.12604e+06	3.50853e+06	4.00556e+06	2.30584e+06	2.95999e+06	High	High	High	High	High	High
TRUE	Master Protein	Q05793	Basement membrane-specific heparan sulfate proteoglycan core protein OS=Mus musculus OX=10090 GN=Hspg2 PE=1 SV=1	3	10	12	10	1	3707	398	6.32	29.7	10	0	0.964	-0.05	0.672318	0.999822	3.17552e+06	3.06076e+06	16.17	25.12	2.8644e+06	3.17552e+06	3.90874e+06	3.89934e+06	2.34282e+06	3.06076e+06	High	High	High	High	High	High
TRUE	Master Protein	Q9CZX8	40S ribosomal protein S19 OS=Mus musculus OX=10090 GN=Rps19 PE=1 SV=3	42	8	10	8	1	145	16.1	10.4	29.66	8	0	0.873	-0.2	0.479578	0.999822	2.41685e+06	2.11081e+06	13	24.06	2.01072e+06	2.41685e+06	2.60772e+06	2.5777e+06	1.57386e+06	2.11081e+06	High	High	High	High	High	High
TRUE	Master Protein	Q3ULD5	Methylcrotonoyl-CoA carboxylase beta chain, mitochondrial OS=Mus musculus OX=10090 GN=Mccc2 PE=1 SV=1	15	7	8	7	1	563	61.3	8	29.59	7	0	0.875	-0.19	0.376283	0.999822	2.31993e+06	2.0292e+06	20.36	17.84	1.85123e+06	2.31993e+06	2.79706e+06	2.29696e+06	1.59848e+06	2.0292e+06	High	High	High	High	High	High
TRUE	Master Protein	P68373	Tubulin alpha-1C chain OS=Mus musculus OX=10090 GN=Tuba1c PE=1 SV=1	20	8	9	2	1	449	49.9	5.1	29.53	8	0	1.003	0	0.962916	0.999822	212171	212734	7.56	33.94	203782	212171	235452	303210	152925	212734	High	High	High	High	High	High
TRUE	Master Protein	P29758	Ornithine aminotransferase, mitochondrial OS=Mus musculus OX=10090 GN=Oat PE=1 SV=1	15	8	8	8	1	439	48.3	6.62	29.52	8	0	0.624	-0.68	0.0182187	0.999822	3.78653e+06	2.36129e+06	10.89	14.03	3.19019e+06	3.78653e+06	3.94101e+06	2.79849e+06	2.12699e+06	2.36129e+06	High	High	High	High	High	High
TRUE	Master Protein	P62192	26S proteasome regulatory subunit 4 OS=Mus musculus OX=10090 GN=Psmc1 PE=1 SV=1	16	8	9	7	1	440	49.2	6.21	29.5	8	1	0.999	0	0.755789	0.999822	2.65382e+06	2.65059e+06	9.68	21.21	2.52939e+06	2.65382e+06	3.03838e+06	3.2076e+06	2.08469e+06	2.65059e+06	High	High	High	High	High	High
TRUE	Master Protein	Q6PB66	Leucine-rich PPR motif-containing protein, mitochondrial OS=Mus musculus OX=10090 GN=Lrpprc PE=1 SV=2	6	9	9	9	1	1392	156.5	6.83	29.29	9	0	0.95	-0.07	0.94448	0.999822	3.51326e+06	3.33862e+06	9.57	22.8	3.216e+06	3.51326e+06	3.89169e+06	4.44591e+06	2.86914e+06	3.33862e+06	High	High	High	High	High	High
TRUE	Master Protein	O35488	Very long-chain acyl-CoA synthetase OS=Mus musculus OX=10090 GN=Slc27a2 PE=1 SV=2	12	8	10	8	1	620	70.4	8.9	29.27	8	0	1.018	0.03	0.986869	0.999822	4.75093e+06	4.83835e+06	7.31	23.3	4.75093e+06	4.7293e+06	5.36644e+06	6.2652e+06	3.94735e+06	4.83835e+06	High	High	High	High	High	High
TRUE	Master Protein	Q9D855	Cytochrome b-c1 complex subunit 7 OS=Mus musculus OX=10090 GN=Uqcrb PE=1 SV=3	67	11	11	11	1	111	13.5	9.11	29.26	11	0	0.821	-0.28	0.331946	0.999822	6.40974e+06	5.26493e+06	17.11	16.7	4.99276e+06	6.40974e+06	7.04914e+06	6.1283e+06	4.37275e+06	5.26493e+06	High	High	High	High	High	High
TRUE	Master Protein	Q8CIE6	Coatomer subunit alpha OS=Mus musculus OX=10090 GN=Copa PE=1 SV=2	8	10	11	10	1	1224	138.3	7.65	29.18	10	0	0.944	-0.08	0.674117	0.999822	2.89518e+06	2.73333e+06	12.03	24.16	2.73406e+06	2.89518e+06	3.42825e+06	3.59173e+06	2.22934e+06	2.73333e+06	High	High	High	High	High	High
TRUE	Master Protein	P29391	Ferritin light chain 1 OS=Mus musculus OX=10090 GN=Ftl1 PE=1 SV=2	54	8	9	8	1	183	20.8	6	28.98	8	0	1.01	0.01	0.563008	0.999822	3.01203e+06	3.04173e+06	18.86	43.31	2.49402e+06	3.01203e+06	3.6425e+06	5.65182e+06	2.63855e+06	3.04173e+06	High	High	High	High	High	High
TRUE	Master Protein	P50285	Dimethylaniline monooxygenase [N-oxide-forming] 1 OS=Mus musculus OX=10090 GN=Fmo1 PE=1 SV=1	17	10	10	10	1	532	59.9	8.47	28.87	10	0	1.032	0.05	0.70687	0.999822	4.37492e+06	4.51564e+06	15.44	19.24	4.08198e+06	4.37492e+06	5.44129e+06	5.16959e+06	3.49286e+06	4.51564e+06	High	High	High	High	High	High
TRUE	Master Protein	Q91ZJ5	UTP--glucose-1-phosphate uridylyltransferase OS=Mus musculus OX=10090 GN=Ugp2 PE=1 SV=3	16	9	10	9	1	508	56.9	7.61	28.82	9	0	0.926	-0.11	0.216311	0.999822	9.71668e+06	8.99305e+06	14.22	11.59	8.68034e+06	9.71668e+06	1.14814e+07	8.99305e+06	7.35859e+06	9.12482e+06	High	High	High	High	High	High
TRUE	Master Protein	P68368	Tubulin alpha-4A chain OS=Mus musculus OX=10090 GN=Tuba4a PE=1 SV=1	18	8	9	2	1	448	49.9	5.06	28.75	8	6	0.936	-0.1	0.8989	0.999822	7.09206e+06	6.6396e+06	10.75	28.85	6.33296e+06	7.09206e+06	7.85804e+06	9.31567e+06	5.30104e+06	6.6396e+06	High	High	High	High	High	High
TRUE	Master Protein	P34914	Bifunctional epoxide hydrolase 2 OS=Mus musculus OX=10090 GN=Ephx2 PE=1 SV=2	13	8	9	8	1	554	62.5	6.19	28.69	8	0	0.984	-0.02	0.324206	0.999822	9.10778e+06	8.95845e+06	7.32	18.23	9.10778e+06	8.86715e+06	1.01584e+07	8.95845e+06	6.47056e+06	9.14543e+06	High	High	High	High	High	High
TRUE	Master Protein	P28665	Murinoglobulin-1 OS=Mus musculus OX=10090 GN=Mug1 PE=1 SV=3	6	8	10	8	1	1476	165.2	6.42	28.65	8	0	0.975	-0.04	0.539521	0.999822	3.76022e+06	3.66733e+06	15.12	20.68	3.33178e+06	3.76022e+06	4.48592e+06	4.14051e+06	2.71627e+06	3.66733e+06	High	High	High	High	High	High
TRUE	Master Protein	Q8BVI4	Dihydropteridine reductase OS=Mus musculus OX=10090 GN=Qdpr PE=1 SV=2	32	8	8	8	1	241	25.6	7.81	28.62	8	0	0.903	-0.15	0.411346	0.999822	3.85153e+06	3.47602e+06	11.26	17.71	3.49482e+06	3.85153e+06	4.3693e+06	4.14434e+06	2.90318e+06	3.47602e+06	High	High	High	High	High	High
TRUE	Master Protein	Q9WUM5	Succinate--CoA ligase [ADP/GDP-forming] subunit alpha, mitochondrial OS=Mus musculus OX=10090 GN=Suclg1 PE=1 SV=4	24	7	10	7	1	346	36.1	9.39	28.59	7	0	0.889	-0.17	0.499733	0.999822	3.99327e+06	3.54811e+06	12.56	23.96	3.59293e+06	3.99327e+06	4.60635e+06	4.58433e+06	2.84143e+06	3.54811e+06	High	High	High	High	High	High
TRUE	Master Protein	Q99KB8	Hydroxyacylglutathione hydrolase, mitochondrial OS=Mus musculus OX=10090 GN=Hagh PE=1 SV=2	22	6	7	6	1	309	34.1	7.75	28.37	6	0	0.903	-0.15	0.482763	0.999822	2.34099e+06	2.11478e+06	19	19.55	1.91115e+06	2.34099e+06	2.8046e+06	2.46837e+06	1.65713e+06	2.11478e+06	High	High	High	High	High	High
TRUE	Master Protein	Q60668	Heterogeneous nuclear ribonucleoprotein D0 OS=Mus musculus OX=10090 GN=Hnrnpd PE=1 SV=2	18	7	9	6	1	355	38.3	7.81	28.36	7	1	0.974	-0.04	0.801036	0.999822	1.87165e+06	1.82356e+06	19.49	24.7	1.51872e+06	1.87165e+06	2.25162e+06	2.23852e+06	1.34823e+06	1.82356e+06	High	High	High	High	High	High
TRUE	Master Protein	Q64516	Glycerol kinase OS=Mus musculus OX=10090 GN=Gk PE=1 SV=2	11	7	9	7	1	559	61.2	5.87	28.35	7	0	0.941	-0.09	0.551688	0.999822	2.6364e+06	2.48113e+06	10.8	24.61	2.59091e+06	2.6364e+06	3.13358e+06	3.21142e+06	1.96176e+06	2.48113e+06	High	High	High	High	High	High
TRUE	Master Protein	P26350	Prothymosin alpha OS=Mus musculus OX=10090 GN=Ptma PE=1 SV=2	23	5	6	5	1	111	12.2	3.79	28.32	5	0	0.855	-0.23	0.823593	0.999822	2.47649e+06	2.1183e+06	27.33	37.13	1.63317e+06	2.47649e+06	2.88183e+06	3.09857e+06	1.45688e+06	2.1183e+06	High	High	High	High	High	High
TRUE	Master Protein	Q91WT9	Cystathionine beta-synthase OS=Mus musculus OX=10090 GN=Cbs PE=1 SV=3	15	9	10	9	1	561	61.5	6.48	28.27	9	0	0.873	-0.2	0.638209	0.999822	7.15308e+06	6.24357e+06	15.95	27.61	5.96779e+06	7.15308e+06	8.23753e+06	8.54628e+06	4.95918e+06	6.24357e+06	High	High	High	High	High	High
TRUE	Master Protein	P07758	Alpha-1-antitrypsin 1-1 OS=Mus musculus OX=10090 GN=Serpina1a PE=1 SV=4	12	7	8	2	1	413	46	5.72	28.26	7	6	0.862	-0.21	0.194121	0.999822	6.799e+06	5.86363e+06	8.87	16.23	6.20845e+06	6.799e+06	7.41581e+06	6560785	4.72276e+06	5.86363e+06	High	High	High	High	High	High
TRUE	Master Protein	Q00897	Alpha-1-antitrypsin 1-4 OS=Mus musculus OX=10090 GN=Serpina1d PE=1 SV=1	13	7	8	2	1	413	46	5.44	28.24	7	0	0.943	-0.09	0.426888	0.999822	852839	803839	13.12	16.62	767414	852839	993825	901899	644043	803839	High	High	High	High	High	High
TRUE	Master Protein	P00186	Cytochrome P450 1A2 OS=Mus musculus OX=10090 GN=Cyp1a2 PE=1 SV=1	17	7	8	7	1	513	58.1	8.76	28.19	7	0	1.124	0.17	0.855732	0.999822	2.06792e+06	2.32342e+06	14.55	13.03	2.0109e+06	2.06792e+06	2.59794e+06	2.35511e+06	1.84884e+06	2.32342e+06	High	High	High	High	High	High
TRUE	Master Protein	Q80W21	Glutathione S-transferase Mu 7 OS=Mus musculus OX=10090 GN=Gstm7 PE=1 SV=1	28	8	10	2	1	218	25.7	6.8	28.15	8	0	0.969	-0.05	0.622891	0.999822	1.51632e+06	1.46858e+06	21.7	20.59	1.28231e+06	1.51632e+06	1.96012e+06	1.73035e+06	1.13662e+06	1.46858e+06	High	High	High	High	High	High
TRUE	Master Protein	Q60759	Glutaryl-CoA dehydrogenase, mitochondrial OS=Mus musculus OX=10090 GN=Gcdh PE=1 SV=2	21	7	7	6	1	438	48.6	8.73	28.13	7	0	0.912	-0.13	0.304752	0.999822	1.2474e+06	1.13704e+06	3.71	18.46	1.2474e+06	1.18188e+06	1.26987e+06	1225962	848099	1.13704e+06	High	High	High	High	High	High
TRUE	Master Protein	Q9DBE0	Cysteine sulfinic acid decarboxylase OS=Mus musculus OX=10090 GN=Csad PE=1 SV=1	18	10	10	10	1	493	55.1	6.61	28.09	10	0	0.874	-0.2	0.487652	0.999822	8.39157e+06	7.33048e+06	4.88	19.8	8.39157e+06	7.7623e+06	8.50724e+06	9.15123e+06	6.18405e+06	7.33048e+06	High	High	High	High	High	High
TRUE	Master Protein	Q05421	Cytochrome P450 2E1 OS=Mus musculus OX=10090 GN=Cyp2e1 PE=1 SV=1	16	9	9	9	1	493	56.8	8.4	28.01	9	0	0.974	-0.04	0.899063	0.999822	2.69868e+06	2.62818e+06	4.91	13.59	2.69868e+06	2.61797e+06	2.87997e+06	2.62818e+06	2.49794e+06	3.20688e+06	High	High	High	High	High	High
TRUE	Master Protein	P22599	Alpha-1-antitrypsin 1-2 OS=Mus musculus OX=10090 GN=Serpina1b PE=1 SV=2	13	7	8	2	1	413	45.9	5.54	27.98	7	1	0.857	-0.22	0.35966	0.999822	933711	799908	8.61	21.86	841381	933711	999918	984079	632123	799908	High	High	High	High	High	High
TRUE	Master Protein	P97494	Glutamate--cysteine ligase catalytic subunit OS=Mus musculus OX=10090 GN=Gclc PE=1 SV=4	12	7	7	7	1	637	72.5	5.9	27.98	7	0	0.963	-0.05	0.911264	0.999822	1.88258e+06	1.81248e+06	9.02	24.94	1.68823e+06	1.88258e+06	2.02323e+06	2.35095e+06	1.42593e+06	1.81248e+06	High	High	High	High	High	High
TRUE	Master Protein	P43883	Perilipin-2 OS=Mus musculus OX=10090 GN=Plin2 PE=1 SV=2	21	9	10	9	1	425	46.6	6.87	27.92	9	0	0.962	-0.06	0.979615	0.999822	4.04446e+06	3.8894e+06	15.55	36.11	3.54081e+06	4.04446e+06	4.81675e+06	6.02368e+06	2.99957e+06	3.8894e+06	High	High	High	High	High	High
TRUE	Master Protein	P15532	Nucleoside diphosphate kinase A OS=Mus musculus OX=10090 GN=Nme1 PE=1 SV=1	43	7	8	2	1	152	17.2	7.37	27.88	7	0	0.726	-0.46	0.581799	0.999822	1.06936e+06	775855	22.83	29.69	712973	1.06936e+06	1.11627e+06	1.13888e+06	650074	775855	High	High	High	High	High	High
TRUE	Master Protein	P58710	L-gulonolactone oxidase OS=Mus musculus OX=10090 GN=Gulo PE=1 SV=3	18	9	9	9	1	440	50.4	8.24	27.79	9	0	1.11	0.15	0.758184	0.999822	5.12207e+06	5.68396e+06	11.79	19.87	4.69772e+06	5.12207e+06	5.91622e+06	6.56546e+06	4.37645e+06	5.68396e+06	High	High	High	High	High	High
TRUE	Master Protein	Q71RI9	Kynurenine--oxoglutarate transaminase 3 OS=Mus musculus OX=10090 GN=Kyat3 PE=1 SV=1	18	8	9	7	1	455	51.1	8.37	27.74	8	1	0.99	-0.01	0.520432	0.999822	3.47993e+06	3.44681e+06	13.67	24.24	3.2066e+06	3.47993e+06	4.16622e+06	3.92356e+06	2.38411e+06	3.44681e+06	High	High	High	High	High	High
TRUE	Master Protein	P21981	Protein-glutamine gamma-glutamyltransferase 2 OS=Mus musculus OX=10090 GN=Tgm2 PE=1 SV=4	12	8	8	8	1	686	77	5.1	27.71	8	0	0.94	-0.09	0.752296	0.999822	3.56974e+06	3.35658e+06	13.58	45.82	3.15857e+06	3.56974e+06	4.13809e+06	6.41661e+06	2853390	3.35658e+06	High	High	High	High	High	High
TRUE	Master Protein	Q91VA0	Acyl-coenzyme A synthetase ACSM1, mitochondrial OS=Mus musculus OX=10090 GN=Acsm1 PE=1 SV=1	15	7	9	7	1	573	64.7	7.17	27.69	7	0	0.889	-0.17	0.1259	0.999822	4.0264e+06	3.57837e+06	11.19	10.66	3.66492e+06	4.0264e+06	4.57319e+06	3.57837e+06	3.01832e+06	3.70655e+06	High	High	High	High	High	High
TRUE	Master Protein	Q7TNG8	Probable D-lactate dehydrogenase, mitochondrial OS=Mus musculus OX=10090 GN=Ldhd PE=1 SV=1	19	7	7	7	1	484	51.8	6.62	27.61	7	0	0.911	-0.14	0.409195	0.999822	3.08646e+06	2.81032e+06	15.22	14.75	2.68332e+06	3.08646e+06	3.6336e+06	3.20476e+06	2.37954e+06	2.81032e+06	High	High	High	High	High	High
TRUE	Master Protein	P97457	Myosin regulatory light chain 2, skeletal muscle isoform OS=Mus musculus OX=10090 GN=Mylpf PE=1 SV=3	43	8	10	8	1	169	18.9	4.92	27.6	8	0	0.277	-1.85	0.217611	0.999822	1.92357e+07	5.32531e+06	65.51	10.01	4.98429e+06	1.92357e+07	2.70813e+07	6.15062e+06	5.32531e+06	5.09964e+06	High	High	High	High	High	High
TRUE	Master Protein	Q9DCX2	ATP synthase subunit d, mitochondrial OS=Mus musculus OX=10090 GN=Atp5pd PE=1 SV=3	42	8	8	8	1	161	18.7	5.69	27.59	8	0	0.916	-0.13	0.368973	0.999822	5.73376e+06	5.25218e+06	13.96	17.28	5.00546e+06	5.73376e+06	6.61854e+06	5.86337e+06	4.13154e+06	5.25218e+06	High	High	High	High	High	High
TRUE	Master Protein	Q64433	10 kDa heat shock protein, mitochondrial OS=Mus musculus OX=10090 GN=Hspe1 PE=1 SV=2	64	7	8	7	1	102	11	8.35	27.4	7	0	0.865	-0.21	0.363687	0.999822	1.56728e+07	1.35557e+07	22.12	28.58	1.20011e+07	1.56728e+07	1.88569e+07	1.53851e+07	8.49897e+06	1.35557e+07	High	High	High	High	High	High
TRUE	Master Protein	Q9JII6	Aldo-keto reductase family 1 member A1 OS=Mus musculus OX=10090 GN=Akr1a1 PE=1 SV=3	24	9	9	9	1	325	36.6	7.39	27.4	9	0	0.992	-0.01	0.536958	0.999822	4.96662e+06	4.92764e+06	12.8	21.7	4.81805e+06	4.96662e+06	6.05549e+06	5.80626e+06	3.72319e+06	4.92764e+06	High	High	High	High	High	High
TRUE	Master Protein	Q91XE0	Glycine N-acyltransferase OS=Mus musculus OX=10090 GN=Glyat PE=1 SV=1	22	7	7	7	1	296	34.1	8.28	27.38	7	0	0.996	-0.01	0.449674	0.999822	3.35382e+06	3.34039e+06	10.26	20.09	3.35382e+06	3.27157e+06	3.93429e+06	3.6893e+06	2.45687e+06	3.34039e+06	High	High	High	High	High	High
TRUE	Master Protein	Q9CZ44	NSFL1 cofactor p47 OS=Mus musculus OX=10090 GN=Nsfl1c PE=1 SV=1	24	6	6	6	1	370	40.7	5.15	27.29	6	0	1.003	0	0.779678	0.999822	507310	508690	23.36	25.22	426329	507310	671653	632492	377260	508690	High	High	High	High	High	High
TRUE	Master Protein	P61979	Heterogeneous nuclear ribonucleoprotein K OS=Mus musculus OX=10090 GN=Hnrnpk PE=1 SV=1	16	7	8	7	1	463	50.9	5.54	27.19	7	0	0.974	-0.04	0.778141	0.999822	4.49909e+06	4.38299e+06	13.99	27.64	4.24971e+06	4.49909e+06	5.50497e+06	5.94078e+06	3.43023e+06	4.38299e+06	High	High	High	High	High	High
TRUE	Master Protein	P97450	ATP synthase-coupling factor 6, mitochondrial OS=Mus musculus OX=10090 GN=Atp5pf PE=1 SV=1	43	5	7	5	1	108	12.5	9.36	27.13	5	0	0.734	-0.45	0.277337	0.999822	7.88592e+06	5.78915e+06	25.32	21.42	5.00662e+06	7.88592e+06	8.27989e+06	6.28956e+06	4.08771e+06	5.78915e+06	High	High	High	High	High	High
TRUE	Master Protein	Q9DBG3	AP-2 complex subunit beta OS=Mus musculus OX=10090 GN=Ap2b1 PE=1 SV=1	9	9	9	3	1	937	104.5	5.38	26.99	9	6	1.011	0.02	0.767679	0.999822	2.15331e+06	2.17608e+06	9.07	17.98	2.08277e+06	2.15331e+06	2.46368e+06	2.55355e+06	1.77408e+06	2.17608e+06	High	High	High	High	High	High
TRUE	Master Protein	P18760	Cofilin-1 OS=Mus musculus OX=10090 GN=Cfl1 PE=1 SV=3	28	7	8	5	1	166	18.5	8.09	26.99	7	2	0.895	-0.16	0.807912	0.999822	5.73411e+06	5.132e+06	14.31	36.14	5.00428e+06	5.73411e+06	6.65991e+06	7.92436e+06	3.93596e+06	5.132e+06	High	High	High	High	High	High
TRUE	Master Protein	Q91Z83	Myosin-7 OS=Mus musculus OX=10090 GN=Myh7 PE=2 SV=1	4	9	9	1	1	1935	222.7	5.76	26.93	9	0	0.702	-0.51	0.303307	0.999822	217755	152788	30.16	9.56	131761	217755	247206	159521	132321	152788	High	High	High	High	High	High
TRUE	Master Protein	Q9D0E1	Heterogeneous nuclear ribonucleoprotein M OS=Mus musculus OX=10090 GN=Hnrnpm PE=1 SV=3	10	9	9	9	1	729	77.6	8.63	26.87	9	0	0.945	-0.08	0.824002	0.999822	4.54329e+06	4.29239e+06	14.93	24.4	3.88031e+06	4.54329e+06	5.24036e+06	5.5753e+06	3.42642e+06	4.29239e+06	High	High	High	High	High	High
TRUE	Master Protein	Q6IRU2	Tropomyosin alpha-4 chain OS=Mus musculus OX=10090 GN=Tpm4 PE=1 SV=3	25	9	9	5	1	248	28.5	4.68	26.86	9	0	0.875	-0.19	0.900664	0.999822	2.91782e+06	2.55245e+06	27.91	40.42	2.00942e+06	2.91782e+06	3.58783e+06	4.04178e+06	1.8173e+06	2.55245e+06	High	High	High	High	High	High
TRUE	Master Protein	Q9D379	Epoxide hydrolase 1 OS=Mus musculus OX=10090 GN=Ephx1 PE=1 SV=2	13	8	10	8	1	455	52.5	8.35	26.85	8	0	0.986	-0.02	0.905255	0.999822	4.38628e+06	4.32621e+06	6.47	35.65	4.38628e+06	4.16143e+06	4.72965e+06	6.58899e+06	3.28859e+06	4.32621e+06	High	High	High	High	High	High
TRUE	Master Protein	Q9QUM9	Proteasome subunit alpha type-6 OS=Mus musculus OX=10090 GN=Psma6 PE=1 SV=1	31	8	8	8	1	246	27.4	6.76	26.85	8	0	1.046	0.06	0.557739	0.999822	3.83811e+06	4.0143e+06	14.9	20.03	3.59282e+06	3.83811e+06	4.7405e+06	4.25716e+06	2.86488e+06	4.0143e+06	High	High	High	High	High	High
TRUE	Master Protein	P51881	ADP/ATP translocase 2 OS=Mus musculus OX=10090 GN=Slc25a5 PE=1 SV=3	25	8	11	4	1	298	32.9	9.73	26.84	8	5	0.925	-0.11	0.612977	0.999822	1.2819e+07	1.18572e+07	5.43	16.63	1.2819e+07	1.2069e+07	1.34544e+07	1.43183e+07	1.03067e+07	1.18572e+07	High	High	High	High	High	High
TRUE	Master Protein	P11983	T-complex protein 1 subunit alpha OS=Mus musculus OX=10090 GN=Tcp1 PE=1 SV=3	14	8	8	8	1	556	60.4	6.16	26.81	8	0	1.015	0.02	0.73347	0.999822	3.77047e+06	3.82541e+06	10.04	18.01	3.77047e+06	3.62466e+06	4.36774e+06	4.43371e+06	3.07561e+06	3.82541e+06	High	High	High	High	High	High
TRUE	Master Protein	Q4VAA2	Protein CDV3 OS=Mus musculus OX=10090 GN=Cdv3 PE=1 SV=2	36	7	8	7	1	281	29.7	6.1	26.76	7	0	0.893	-0.16	0.637167	0.999822	1.2449e+06	1.11223e+06	22.09	25.69	899113	1.2449e+06	1.41276e+06	1.32818e+06	780577	1.11223e+06	High	High	High	High	High	High
TRUE	Master Protein	Q91X91	Nicotinate-nucleotide pyrophosphorylase [carboxylating] OS=Mus musculus OX=10090 GN=Qprt PE=1 SV=1	23	6	7	6	1	299	31.5	6.71	26.74	6	0	0.806	-0.31	0.286515	0.999822	6.80276e+06	5.48518e+06	24.83	23.29	5.226e+06	6.80276e+06	8.6447e+06	6.55762e+06	4.0647e+06	5.48518e+06	High	High	High	High	High	High
TRUE	Master Protein	O35660	Glutathione S-transferase Mu 6 OS=Mus musculus OX=10090 GN=Gstm6 PE=1 SV=4	29	8	8	4	1	218	25.6	6.24	26.7	8	0	0.922	-0.12	0.514526	0.999822	1.19126e+06	1.09792e+06	18.42	17.87	950177	1.19126e+06	1.38188e+06	1.21346e+06	845639	1.09792e+06	High	High	High	High	High	High
TRUE	Master Protein	Q6IRU5	Clathrin light chain B OS=Mus musculus OX=10090 GN=Cltb PE=1 SV=1	28	8	8	8	1	229	25.2	4.63	26.7	8	0	0.9	-0.15	0.40242	0.999822	5.74795e+06	5.171e+06	17.8	20.88	4.65957e+06	5.74795e+06	6.68587e+06	5.768e+06	3.77277e+06	5.171e+06	High	High	High	High	High	High
TRUE	Master Protein	P12970	60S ribosomal protein L7a OS=Mus musculus OX=10090 GN=Rpl7a PE=1 SV=2	22	7	7	7	1	266	30	10.56	26.65	7	0	0.89	-0.17	0.495237	0.999822	5.67882e+06	5.05457e+06	13.13	19.89	4.96578e+06	5.67882e+06	6.46296e+06	6.25814e+06	4.21031e+06	5.05457e+06	High	High	High	High	High	High
TRUE	Master Protein	P68040	Receptor of activated protein C kinase 1 OS=Mus musculus OX=10090 GN=Rack1 PE=1 SV=3	25	9	9	9	1	317	35.1	7.69	26.64	9	0	1.033	0.05	0.74043	0.999822	3.47058e+06	3.58342e+06	11.95	21.44	3.45527e+06	3.47058e+06	4.23291e+06	4.33057e+06	2.79962e+06	3.58342e+06	High	High	High	High	High	High
TRUE	Master Protein	Q99L04	Dehydrogenase/reductase SDR family member 1 OS=Mus musculus OX=10090 GN=Dhrs1 PE=1 SV=1	22	7	7	7	1	313	34	8.35	26.6	7	0	0.979	-0.03	0.628186	0.999822	3.01432e+06	2.95069e+06	11.43	22.9	2.88246e+06	3.01432e+06	3.562e+06	3.62249e+06	2.27228e+06	2.95069e+06	High	High	High	High	High	High
TRUE	Master Protein	Q60936	Atypical kinase COQ8A, mitochondrial OS=Mus musculus OX=10090 GN=Coq8a PE=1 SV=2	15	9	9	9	1	645	71.7	6.54	26.55	9	0	0.933	-0.1	0.414069	0.999822	1.31332e+06	1.22584e+06	16.3	12.21	1.12708e+06	1.31332e+06	1.56053e+06	1.3172e+06	1.03223e+06	1.22584e+06	High	High	High	High	High	High
TRUE	Master Protein	P24527	Leukotriene A-4 hydrolase OS=Mus musculus OX=10090 GN=Lta4h PE=1 SV=4	14	8	8	8	1	611	69	6.42	26.55	8	0	0.992	-0.01	0.921021	0.999822	2.94921e+06	2.92574e+06	7.04	22.78	2.94921e+06	2.84401e+06	3.25296e+06	3.74521e+06	2.37989e+06	2.92574e+06	High	High	High	High	High	High
TRUE	Master Protein	P48758	Carbonyl reductase [NADPH] 1 OS=Mus musculus OX=10090 GN=Cbr1 PE=1 SV=3	29	8	9	8	1	277	30.6	8.31	26.5	8	0	0.989	-0.02	0.956347	0.999822	7.38429e+06	7.30436e+06	12.64	23.82	6.56145e+06	7.38429e+06	8.44363e+06	9.36956e+06	5.81406e+06	7.30436e+06	High	High	High	High	High	High
TRUE	Master Protein	P47791	Glutathione reductase, mitochondrial OS=Mus musculus OX=10090 GN=Gsr PE=1 SV=3	13	6	7	6	1	500	53.6	7.99	26.46	6	0	0.989	-0.02	0.679132	0.999822	2.81431e+06	2.78196e+06	15.34	22.79	2.61785e+06	2.81431e+06	3.48779e+06	3.43945e+06	2.16561e+06	2.78196e+06	High	High	High	High	High	High
TRUE	Master Protein	P30416	Peptidyl-prolyl cis-trans isomerase FKBP4 OS=Mus musculus OX=10090 GN=Fkbp4 PE=1 SV=5	20	8	9	8	1	458	51.5	5.72	26.43	8	0	0.949	-0.08	0.620082	0.999822	1.89534e+06	1.79908e+06	13.48	22.46	1.67507e+06	1.89534e+06	2.19115e+06	2.17965e+06	1.37807e+06	1.79908e+06	High	High	High	High	High	High
TRUE	Master Protein	Q9CPV4	Glyoxalase domain-containing protein 4 OS=Mus musculus OX=10090 GN=Glod4 PE=1 SV=1	24	8	8	8	1	298	33.3	5.47	26.36	8	0	0.929	-0.11	0.578383	0.999822	3.12102e+06	2.89817e+06	11.69	22.88	2.81655e+06	3.12102e+06	3.55224e+06	3.59854e+06	2.26289e+06	2.89817e+06	High	High	High	High	High	High
TRUE	Master Protein	Q9DBG1	Sterol 26-hydroxylase, mitochondrial OS=Mus musculus OX=10090 GN=Cyp27a1 PE=1 SV=1	15	7	7	7	1	533	60.7	9.14	26.31	7	0	0.889	-0.17	0.133408	0.999822	3.11877e+06	2.77343e+06	3.67	8.38	3.11877e+06	3.07414e+06	3.29398e+06	2.77343e+06	2.63852e+06	3.10098e+06	High	High	High	High	High	High
TRUE	Master Protein	P46471	26S proteasome regulatory subunit 7 OS=Mus musculus OX=10090 GN=Psmc2 PE=1 SV=5	20	8	9	8	1	433	48.6	5.95	26.31	8	0	0.859	-0.22	0.429799	0.999822	2.43688e+06	2.09435e+06	9.89	22.74	2.58251e+06	2.12194e+06	2.43688e+06	2.59987e+06	1.63999e+06	2.09435e+06	High	High	High	High	High	High
TRUE	Master Protein	Q8R0F9	SEC14-like protein 4 OS=Mus musculus OX=10090 GN=Sec14l4 PE=1 SV=1	23	8	8	8	1	403	46	7.12	26.3	8	0	0.95	-0.07	0.489709	0.999822	2.12943e+06	2.02236e+06	12.68	20.92	2.01944e+06	2.12943e+06	2.55615e+06	2.44234e+06	1.597e+06	2.02236e+06	High	High	High	High	High	High
TRUE	Master Protein	Q60605	Myosin light polypeptide 6 OS=Mus musculus OX=10090 GN=Myl6 PE=1 SV=3	40	6	8	5	1	151	16.9	4.65	26.24	6	0	1.048	0.07	0.967288	0.999822	1.58984e+06	1.66552e+06	14.4	32.66	1.48801e+06	1.58984e+06	1.9472e+06	2.28894e+06	1.17477e+06	1.66552e+06	High	High	High	High	High	High
TRUE	Master Protein	Q99LX0	Parkinson disease protein 7 homolog OS=Mus musculus OX=10090 GN=Park7 PE=1 SV=1	37	8	9	8	1	189	20	6.77	26.24	8	0	0.922	-0.12	0.239077	0.999822	4.46209e+06	4.1131e+06	10.18	16.47	4.46209e+06	4.43478e+06	5.28152e+06	4.66722e+06	3.34217e+06	4.1131e+06	High	High	High	High	High	High
TRUE	Master Protein	O09131	Glutathione S-transferase omega-1 OS=Mus musculus OX=10090 GN=Gsto1 PE=1 SV=2	31	8	8	8	1	240	27.5	7.36	26.21	8	0	0.81	-0.3	0.451951	0.999822	4.4411e+06	3.59553e+06	12.93	23.76	3.71e+06	4.4411e+06	4.80655e+06	4.83881e+06	3.06452e+06	3.59553e+06	High	High	High	High	High	High
TRUE	Master Protein	P62821	Ras-related protein Rab-1A OS=Mus musculus OX=10090 GN=Rab1A PE=1 SV=3	28	6	8	5	1	205	22.7	6.21	26.19	6	1	0.972	-0.04	0.922912	0.999822	2.90569e+06	2.82452e+06	6.69	25.22	2.90569e+06	2.82081e+06	3.20003e+06	3.80555e+06	2.32601e+06	2.82452e+06	High	High	High	High	High	High
TRUE	Master Protein	P62270	40S ribosomal protein S18 OS=Mus musculus OX=10090 GN=Rps18 PE=1 SV=3	38	8	10	8	1	152	17.7	10.99	26.16	8	0	0.947	-0.08	0.551491	0.999822	6.1165e+06	5.79459e+06	12.69	19.14	5.49514e+06	6.1165e+06	7.06445e+06	6.8092e+06	4.61399e+06	5.79459e+06	High	High	High	High	High	High
TRUE	Master Protein	Q8BFR5	Elongation factor Tu, mitochondrial OS=Mus musculus OX=10090 GN=Tufm PE=1 SV=1	14	8	8	8	1	452	49.5	7.56	26.09	8	0	0.955	-0.07	0.591479	0.999822	4.65327e+06	4.44222e+06	11.22	24.35	4.4306e+06	4.65327e+06	5.46468e+06	5.59608e+06	3.41383e+06	4.44222e+06	High	High	High	High	High	High
TRUE	Master Protein	Q91ZX7	Prolow-density lipoprotein receptor-related protein 1 OS=Mus musculus OX=10090 GN=Lrp1 PE=1 SV=1	2	9	9	9	1	4545	504.4	5.36	26.08	9	0	0.965	-0.05	0.671858	0.999822	3.51726e+06	3.39256e+06	10.74	19.08	3.28723e+06	3.51726e+06	4.04453e+06	4.1163e+06	2.80668e+06	3.39256e+06	High	High	High	High	High	High
TRUE	Master Protein	P51859	Hepatoma-derived growth factor OS=Mus musculus OX=10090 GN=Hdgf PE=1 SV=2	32	7	7	6	1	237	26.3	4.83	26.06	7	1	0.926	-0.11	0.577248	0.999822	1.65316e+06	1.53065e+06	19.43	21.38	1.34914e+06	1.65316e+06	1.99609e+06	1.81756e+06	1.1741e+06	1.53065e+06	High	High	High	High	High	High
TRUE	Master Protein	Q61598	Rab GDP dissociation inhibitor beta OS=Mus musculus OX=10090 GN=Gdi2 PE=1 SV=1	18	6	6	3	1	445	50.5	6.25	25.93	6	0	0.97	-0.04	0.83456	0.999822	589052	571411	8.65	21.09	566097	589052	666307	732937	485101	571411	High	High	High	High	High	High
TRUE	Master Protein	P52480	Pyruvate kinase PKM OS=Mus musculus OX=10090 GN=Pkm PE=1 SV=4	16	9	10	8	1	531	57.8	7.47	25.93	9	0	0.793	-0.33	0.60562	0.999822	5.79705e+06	4.59806e+06	33.24	33.81	4.09576e+06	5.79705e+06	8.06112e+06	7.07454e+06	3.72977e+06	4.59806e+06	High	High	High	High	High	High
TRUE	Master Protein	Q61335	B-cell receptor-associated protein 31 OS=Mus musculus OX=10090 GN=Bcap31 PE=1 SV=4	26	6	7	6	1	245	27.9	8.7	25.85	6	0	0.901	-0.15	0.864015	0.999822	2.9587e+06	2.66686e+06	11.11	32.2	2.68806e+06	2.9587e+06	3.35058e+06	4.05344e+06	2.21272e+06	2.66686e+06	High	High	High	High	High	High
TRUE	Master Protein	P20852	Cytochrome P450 2A5 OS=Mus musculus OX=10090 GN=Cyp2a5 PE=2 SV=1	10	7	9	1	1	494	56.7	9.2	25.84	7	3	1.058	0.08	0.476577	0.999822	653945	691887	8.28	31.31	653945	649519	749763	1.11119e+06	647791	691887	High	High	High	High	High	High
TRUE	Master Protein	P68254	14-3-3 protein theta OS=Mus musculus OX=10090 GN=Ywhaq PE=1 SV=1	27	7	7	2	1	245	27.8	4.78	25.82	7	0	0.932	-0.1	0.796715	0.999822	399581	372467	15.96	31.3	339518	399581	467831	518585	276635	372467	High	High	High	High	High	High
TRUE	Master Protein	Q91WS4	S-methylmethionine--homocysteine S-methyltransferase BHMT2 OS=Mus musculus OX=10090 GN=Bhmt2 PE=1 SV=2	14	4	7	1	1	363	39.8	6.54	25.76	4	0	0.805	-0.31	0.0727589	0.999822	20985.4	16898.2	2.13	12.84	21551	20662.6	20985.4	18073.7	14000.6	16898.2	High	High	High	High	High	High
TRUE	Master Protein	P60335	Poly(rC)-binding protein 1 OS=Mus musculus OX=10090 GN=Pcbp1 PE=1 SV=1	23	8	8	4	1	356	37.5	7.09	25.74	8	4	0.995	-0.01	0.703453	0.999822	4.43673e+06	4.41608e+06	11.87	26.25	4.18179e+06	4.43673e+06	5.23255e+06	5.51143e+06	3.2129e+06	4.41608e+06	High	High	High	High	High	High
TRUE	Master Protein	O35643	AP-1 complex subunit beta-1 OS=Mus musculus OX=10090 GN=Ap1b1 PE=1 SV=2	8	8	8	2	1	943	103.9	5.17	25.64	8	0	1.004	0.01	0.881578	0.999822	176599	177274	9.38	18.14	176599	175886	206509	220706	154968	177274	High	High	High	High	High	High
TRUE	Master Protein	P30115	Glutathione S-transferase A3 OS=Mus musculus OX=10090 GN=Gsta3 PE=1 SV=2	20	6	9	3	1	221	25.3	8.73	25.62	6	3	1.011	0.02	0.558898	0.999822	1.84052e+07	1.86024e+07	7.56	11.54	1.84052e+07	1.7605e+07	2.03655e+07	1.86024e+07	1.55526e+07	1.94842e+07	High	High	High	High	High	High
TRUE	Master Protein	P62806	Histone H4 OS=Mus musculus OX=10090 GN=H4c1 PE=1 SV=2	50	5	7	5	1	103	11.4	11.36	25.61	5	0	0.833	-0.26	0.957109	0.999822	1.02498e+07	8.53637e+06	16.7	25.03	7.93824e+06	1.02498e+07	1.10826e+07	1.25669e+07	8.16267e+06	8.53637e+06	High	High	High	High	High	High
TRUE	Master Protein	Q9JHI5	Isovaleryl-CoA dehydrogenase, mitochondrial OS=Mus musculus OX=10090 GN=Ivd PE=1 SV=1	14	6	7	6	1	424	46.3	8.29	25.61	6	0	0.866	-0.21	0.265955	0.999822	3.80481e+06	3.2961e+06	15.67	17.01	3.10168e+06	3.80481e+06	4.25924e+06	3.53247e+06	2.51914e+06	3.2961e+06	High	High	High	High	High	High
TRUE	Master Protein	Q91V76	Ester hydrolase C11orf54 homolog OS=Mus musculus OX=10090 PE=1 SV=1	20	6	7	6	1	315	35	6.29	25.38	6	0	1.031	0.04	0.674858	0.999822	3.04908e+06	3.14379e+06	7.79	23.2	3.04908e+06	2.71844e+06	3.16524e+06	3.2488e+06	2.06696e+06	3.14379e+06	High	High	High	High	High	High
TRUE	Master Protein	Q61656	Probable ATP-dependent RNA helicase DDX5 OS=Mus musculus OX=10090 GN=Ddx5 PE=1 SV=2	13	9	10	7	1	614	69.2	8.92	25.36	9	2	1.013	0.02	0.986714	0.999822	2.52882e+06	2.56115e+06	9.26	25.81	2.4199e+06	2.52882e+06	2.88223e+06	3.38007e+06	2.01979e+06	2.56115e+06	High	High	High	High	High	High
TRUE	Master Protein	Q9CQA3	Succinate dehydrogenase [ubiquinone] iron-sulfur subunit, mitochondrial OS=Mus musculus OX=10090 GN=Sdhb PE=1 SV=1	23	7	8	7	1	282	31.8	8.68	25.33	7	0	0.927	-0.11	0.548261	0.999822	7.88139e+06	7.30889e+06	11.76	17.28	7.88139e+06	7.55462e+06	9.37858e+06	9.16851e+06	6.59376e+06	7.30889e+06	High	High	High	High	High	High
TRUE	Master Protein	Q921H8	3-ketoacyl-CoA thiolase A, peroxisomal OS=Mus musculus OX=10090 GN=Acaa1a PE=1 SV=1	15	4	6	1	1	424	43.9	8.44	25.17	4	0	0.926	-0.11	0.735312	0.999822	690450	639219	16.36	21.04	549499	690450	764757	765740	498833	639219	High	High	High	High	High	High
TRUE	Master Protein	P17879	Heat shock 70 kDa protein 1B OS=Mus musculus OX=10090 GN=Hspa1b PE=1 SV=3	10	6	7	2	1	642	70.1	5.72	25.13	6	0	0.944	-0.08	0.438117	0.999822	636878	601497	9.09	15.45	585940	636878	702251	670906	490888	601497	High	High	High	High	High	High
TRUE	Master Protein	Q9D051	Pyruvate dehydrogenase E1 component subunit beta, mitochondrial OS=Mus musculus OX=10090 GN=Pdhb PE=1 SV=1	18	6	8	6	1	359	38.9	6.87	25.07	6	0	0.978	-0.03	0.365133	0.999822	1.5164e+06	1.48264e+06	5.47	8.6	1.5164e+06	1.43427e+06	1.60028e+06	1.51198e+06	1.28637e+06	1.48264e+06	High	High	High	High	High	High
TRUE	Master Protein	P62918	60S ribosomal protein L8 OS=Mus musculus OX=10090 GN=Rpl8 PE=1 SV=2	30	9	9	9	1	257	28	11.03	24.97	9	0	0.965	-0.05	0.560904	0.999822	9.8006e+06	9.45988e+06	15.89	25.81	8.31704e+06	9.8006e+06	1.14465e+07	1.08369e+07	6.35954e+06	9.45988e+06	High	High	High	High	High	High
TRUE	Master Protein	Q91WU0	Carboxylesterase 1F OS=Mus musculus OX=10090 GN=Ces1f PE=1 SV=1	14	7	9	4	1	561	61.6	6.48	24.96	7	1	0.909	-0.14	0.27671	0.999822	1.71387e+06	1.55814e+06	10.38	15.6	1.57175e+06	1.71387e+06	1.93022e+06	1.72686e+06	1.26022e+06	1.55814e+06	High	High	High	High	High	High
TRUE	Master Protein	P10853	Histone H2B type 1-F/J/L OS=Mus musculus OX=10090 GN=H2bc7 PE=1 SV=2	40	7	7	7	1	126	13.9	10.32	24.94	7	0	0.982	-0.03	0.996673	0.999822	1.73394e+07	1.70295e+07	16.01	32.6	1.53265e+07	1.73394e+07	2.09761e+07	2.49238e+07	1.31706e+07	1.70295e+07	High	High	High	High	High	High
TRUE	Master Protein	Q9WUU7	Cathepsin Z OS=Mus musculus OX=10090 GN=Ctsz PE=1 SV=1	23	6	7	6	1	306	34	6.6	24.91	6	0	0.933	-0.1	0.777042	0.999822	3.23818e+06	3.02114e+06	12.91	26.93	2.86538e+06	3.23818e+06	3.70814e+06	4.06912e+06	2.385e+06	3.02114e+06	High	High	High	High	High	High
TRUE	Master Protein	Q8CG76	Aflatoxin B1 aldehyde reductase member 2 OS=Mus musculus OX=10090 GN=Akr7a2 PE=1 SV=3	20	7	9	7	1	367	40.6	8.12	24.78	7	0	0.967	-0.05	0.340558	0.999822	3.78855e+06	3.662e+06	18.76	21.32	3.43061e+06	3.78855e+06	4.88295e+06	3.90818e+06	2.55684e+06	3.662e+06	High	High	High	High	High	High
TRUE	Master Protein	P80317	T-complex protein 1 subunit zeta OS=Mus musculus OX=10090 GN=Cct6a PE=1 SV=3	11	6	7	6	1	531	58	7.08	24.77	6	0	1.033	0.05	0.819102	0.999822	3.05509e+06	3.15586e+06	10.66	20.07	2.8099e+06	3.05509e+06	3.4663e+06	3.5814e+06	2.37856e+06	3.15586e+06	High	High	High	High	High	High
TRUE	Master Protein	Q8BGA8	Acyl-coenzyme A synthetase ACSM5, mitochondrial OS=Mus musculus OX=10090 GN=Acsm5 PE=1 SV=1	16	8	8	8	1	578	64.3	7.72	24.7	8	0	0.97	-0.04	0.267796	0.999822	967554	938896	11.14	14.72	964391	967554	1.1652e+06	1.00749e+06	751743	938896	High	High	High	High	High	High
TRUE	Master Protein	P50580	Proliferation-associated protein 2G4 OS=Mus musculus OX=10090 GN=Pa2g4 PE=1 SV=3	21	7	7	7	1	394	43.7	6.86	24.68	7	0	1.037	0.05	0.738884	0.999822	1.46712e+06	1.52183e+06	11.34	18.48	1.46712e+06	1.40977e+06	1.73651e+06	1.72939e+06	1.18754e+06	1.52183e+06	High	High	High	High	High	High
TRUE	Master Protein	Q01149	Collagen alpha-2(I) chain OS=Mus musculus OX=10090 GN=Col1a2 PE=1 SV=2	6	8	9	8	1	1372	129.5	9.19	24.61	8	0	0.994	-0.01	0.931966	0.999822	3.28895e+06	3.27025e+06	30	46.19	2.56329e+06	3.28895e+06	4.62972e+06	5.65826e+06	2.29919e+06	3.27025e+06	High	High	High	High	High	High
TRUE	Master Protein	Q9DC50	Peroxisomal carnitine O-octanoyltransferase OS=Mus musculus OX=10090 GN=Crot PE=1 SV=1	13	9	9	9	1	612	70.2	6.73	24.45	9	0	1.104	0.14	0.578203	0.999822	3.90987e+06	4.31547e+06	11.96	37.73	3.53568e+06	3.90987e+06	4.47954e+06	6.77236e+06	3.2559e+06	4.31547e+06	High	High	High	High	High	High
TRUE	Master Protein	P35486	Pyruvate dehydrogenase E1 component subunit alpha, somatic form, mitochondrial OS=Mus musculus OX=10090 GN=Pdha1 PE=1 SV=1	17	8	8	8	1	390	43.2	8.19	24.4	8	0	0.973	-0.04	0.358197	0.999822	2.30059e+06	2.23828e+06	4.16	9.26	2.30059e+06	2.18478e+06	2.37333e+06	2.28008e+06	1.91689e+06	2.23828e+06	High	High	High	High	High	High
TRUE	Master Protein	P62281	40S ribosomal protein S11 OS=Mus musculus OX=10090 GN=Rps11 PE=1 SV=3	28	7	7	7	1	158	18.4	10.3	24.4	7	0	0.939	-0.09	0.660287	0.999822	3.2637e+06	3.06437e+06	8.64	18.62	3.07903e+06	3.2637e+06	3.64322e+06	3808381	2.64204e+06	3.06437e+06	High	High	High	High	High	High
TRUE	Master Protein	Q8VCU1	Carboxylesterase 3B OS=Mus musculus OX=10090 GN=Ces3b PE=1 SV=2	9	6	8	1	1	571	63.3	5.92	24.39	6	0	0.799	-0.32	0.0392703	0.999822	204632	163554	5.47	8.92	191318	204632	213390	183384	154218	163554	High	High	High	High	High	High
TRUE	Master Protein	Q60865	Caprin-1 OS=Mus musculus OX=10090 GN=Caprin1 PE=1 SV=2	8	6	7	6	1	707	78.1	5.25	24.38	6	0	0.857	-0.22	0.601433	0.999822	2.51985e+06	2.15832e+06	19.2	24.44	1.9165e+06	2.51985e+06	2.83135e+06	2.7547e+06	1.68215e+06	2.15832e+06	High	High	High	High	High	High
TRUE	Master Protein	O35381	Acidic leucine-rich nuclear phosphoprotein 32 family member A OS=Mus musculus OX=10090 GN=Anp32a PE=1 SV=1	24	8	9	6	1	247	28.5	4.07	24.3	8	2	0.897	-0.16	0.488405	0.999822	6.98034e+06	6.25981e+06	16.56	18.51	5.54408e+06	6.98034e+06	7.74905e+06	7.04589e+06	4.83723e+06	6.25981e+06	High	High	High	High	High	High
TRUE	Master Protein	Q99MN9	Propionyl-CoA carboxylase beta chain, mitochondrial OS=Mus musculus OX=10090 GN=Pccb PE=1 SV=2	14	7	8	7	1	541	58.4	7.66	24.28	7	0	0.981	-0.03	0.400365	0.999822	2.27195e+06	2.22827e+06	18.23	19.66	2.08442e+06	2.27195e+06	2.92755e+06	2.43316e+06	1.63821e+06	2.22827e+06	High	High	High	High	High	High
TRUE	Master Protein	Q9DB20	ATP synthase subunit O, mitochondrial OS=Mus musculus OX=10090 GN=Atp5po PE=1 SV=1	38	8	10	8	1	213	23.3	9.99	24.25	8	0	0.941	-0.09	0.616393	0.999822	7.2956e+06	6.86692e+06	8.78	12.48	7.2956e+06	6.71584e+06	8.00229e+06	7.95213e+06	6.21942e+06	6.86692e+06	High	High	High	High	High	High
TRUE	Master Protein	O08677	Kininogen-1 OS=Mus musculus OX=10090 GN=Kng1 PE=1 SV=1	11	7	7	7	1	661	73.1	6.54	24.21	7	0	0.821	-0.28	0.512707	0.999822	3.0573e+06	2.51034e+06	11.72	27.92	2.66822e+06	3.0573e+06	3.3782e+06	3.56971e+06	2.09439e+06	2.51034e+06	High	High	High	High	High	High
TRUE	Master Protein	Q9Z2W0	Aspartyl aminopeptidase OS=Mus musculus OX=10090 GN=Dnpep PE=1 SV=2	15	6	8	6	1	473	52.2	7.25	24.19	6	0	0.963	-0.05	0.383559	0.999822	1.849e+06	1.78029e+06	10.11	21.01	1.75959e+06	1.849e+06	2.13021e+06	1.96228e+06	1.28252e+06	1.78029e+06	High	High	High	High	High	High
TRUE	Master Protein	Q99LP6	GrpE protein homolog 1, mitochondrial OS=Mus musculus OX=10090 GN=Grpel1 PE=1 SV=1	29	7	8	7	1	217	24.3	8.38	24.15	7	0	0.889	-0.17	0.644901	0.999822	5.14892e+06	4.57711e+06	13.72	28.01	4.797e+06	5.14892e+06	6.21597e+06	6.59689e+06	3.8914e+06	4.57711e+06	High	High	High	High	High	High
TRUE	Master Protein	Q62167	ATP-dependent RNA helicase DDX3X OS=Mus musculus OX=10090 GN=Ddx3x PE=1 SV=3	11	7	8	7	1	662	73.1	7.18	24.14	7	0	0.969	-0.05	0.86303	0.999822	1.82666e+06	1.76971e+06	12.78	25.46	1.64609e+06	1.82666e+06	2.11797e+06	2.33385e+06	1.40578e+06	1.76971e+06	High	High	High	High	High	High
TRUE	Master Protein	Q9CZU6	Citrate synthase, mitochondrial OS=Mus musculus OX=10090 GN=Cs PE=1 SV=1	16	8	8	8	1	464	51.7	8.57	24.09	8	0	0.928	-0.11	0.238706	0.999822	3.9904e+06	3.70117e+06	7.78	10.03	3.62227e+06	3.9904e+06	4.23205e+06	3.82547e+06	3.15413e+06	3.70117e+06	High	High	High	High	High	High
TRUE	Master Protein	Q8BG05	Heterogeneous nuclear ribonucleoprotein A3 OS=Mus musculus OX=10090 GN=Hnrnpa3 PE=1 SV=1	15	6	8	4	1	379	39.6	9.01	23.99	6	0	1.038	0.05	0.974419	0.999822	2.95732e+06	3.06847e+06	23.22	27.35	2.43852e+06	2.95732e+06	3.85376e+06	4.0136e+06	2.30523e+06	3.06847e+06	High	High	High	High	High	High
TRUE	Master Protein	Q9CWK8	Sorting nexin-2 OS=Mus musculus OX=10090 GN=Snx2 PE=1 SV=2	12	6	6	6	1	519	58.4	5.12	23.96	6	0	0.975	-0.04	0.932404	0.999822	1.57764e+06	1.53866e+06	8.94	20.17	1.44165e+06	1.57764e+06	1.72433e+06	1.91689e+06	1.28354e+06	1.53866e+06	High	High	High	High	High	High
TRUE	Master Protein	P52760	2-iminobutanoate/2-iminopropanoate deaminase OS=Mus musculus OX=10090 GN=Rida PE=1 SV=3	38	5	6	5	1	135	14.2	8.68	23.94	5	0	0.767	-0.38	0.194907	0.999822	3.95216e+06	3.03121e+06	15.56	23.56	3.33315e+06	3.95216e+06	4.5625e+06	3.80042e+06	2.3582e+06	3.03121e+06	High	High	High	High	High	High
TRUE	Master Protein	P60843	Eukaryotic initiation factor 4A-I OS=Mus musculus OX=10090 GN=Eif4a1 PE=1 SV=1	19	7	8	7	1	406	46.1	5.48	23.93	7	0	1.003	0	0.642596	0.999822	3.05173e+06	3.06164e+06	14.28	23.45	2.97221e+06	3.05173e+06	3.82094e+06	3.78056e+06	2.34457e+06	3.06164e+06	High	High	High	High	High	High
TRUE	Master Protein	Q9D6Y7	Mitochondrial peptide methionine sulfoxide reductase OS=Mus musculus OX=10090 GN=Msra PE=1 SV=1	28	6	6	6	1	233	26	8.41	23.9	6	0	0.937	-0.09	0.242602	0.999822	5.07301e+06	4.75238e+06	5.21	9.69	4.80874e+06	5.07301e+06	5.33712e+06	5.00593e+06	4.13362e+06	4.75238e+06	High	High	High	High	High	High
TRUE	Master Protein	Q9QYG0	Protein NDRG2 OS=Mus musculus OX=10090 GN=Ndrg2 PE=1 SV=1	16	6	7	6	1	371	40.8	5.4	23.88	6	0	0.916	-0.13	0.325715	0.999822	7.21565e+06	6.60605e+06	19.54	14.1	5.9517e+06	7.21565e+06	8.80789e+06	6.80796e+06	5.20186e+06	6.60605e+06	High	High	High	High	High	High
TRUE	Master Protein	Q9WTP6	Adenylate kinase 2, mitochondrial OS=Mus musculus OX=10090 GN=Ak2 PE=1 SV=5	23	5	7	5	1	239	26.5	7.39	23.79	5	0	0.866	-0.21	0.553592	0.999822	4.33082e+06	3.7508e+06	12.47	29.78	3.67536e+06	4.33082e+06	4.72293e+06	5.00329e+06	2.72734e+06	3.7508e+06	High	High	High	High	High	High
TRUE	Master Protein	P53395	Lipoamide acyltransferase component of branched-chain alpha-keto acid dehydrogenase complex, mitochondrial OS=Mus musculus OX=10090 GN=Dbt PE=1 SV=2	17	9	11	9	1	482	53.2	8.6	23.75	9	0	0.924	-0.11	0.781182	0.999822	6.16469e+06	5.69922e+06	14.5	26.27	5.31231e+06	6.16469e+06	7.10756e+06	7.66156e+06	4.55924e+06	5.69922e+06	High	High	High	High	High	High
TRUE	Master Protein	O55022	Membrane-associated progesterone receptor component 1 OS=Mus musculus OX=10090 GN=Pgrmc1 PE=1 SV=4	35	7	7	6	1	195	21.7	4.7	23.63	7	1	0.93	-0.1	0.729684	0.999822	8.55272e+06	7.95434e+06	9.11	22.73	7.86302e+06	8.55272e+06	9.42898e+06	1.03047e+07	6.5825e+06	7.95434e+06	High	High	High	High	High	High
TRUE	Master Protein	Q9D0J8	Parathymosin OS=Mus musculus OX=10090 GN=Ptms PE=1 SV=3	24	5	6	5	1	101	11.4	4.22	23.59	5	0	0.87	-0.2	0.416794	0.999822	1.91919e+06	1.66883e+06	14.49	25.61	1.65419e+06	1.91919e+06	2.21293e+06	2.09119e+06	1.23788e+06	1.66883e+06	High	High	High	High	High	High
TRUE	Master Protein	Q8BHN3	Neutral alpha-glucosidase AB OS=Mus musculus OX=10090 GN=Ganab PE=1 SV=1	7	8	8	8	1	944	106.8	6.06	23.58	8	0	0.955	-0.07	0.701089	0.999822	3.79108e+06	3.62232e+06	17	23.6	3.34029e+06	3.79108e+06	4.65485e+06	4.60642e+06	2.86571e+06	3.62232e+06	High	High	High	High	High	High
TRUE	Master Protein	Q8BH00	2-aminomuconic semialdehyde dehydrogenase OS=Mus musculus OX=10090 GN=Aldh8a1 PE=1 SV=1	15	7	9	7	1	487	53.6	7.55	23.56	7	0	1.02	0.03	0.569805	0.999822	3.97871e+06	4.05966e+06	11.41	20.23	3.87881e+06	3.97871e+06	4.75472e+06	4.57959e+06	3.03294e+06	4.05966e+06	High	High	High	High	High	High
TRUE	Master Protein	P56395	Cytochrome b5 OS=Mus musculus OX=10090 GN=Cyb5a PE=1 SV=2	41	4	4	4	1	134	15.2	5.07	23.54	4	0	1.001	0	0.729423	0.999822	637130	638081	6.81	14.98	577424	637130	659750	675282	502918	638081	High	High	High	High	High	High
TRUE	Master Protein	P00688	Pancreatic alpha-amylase OS=Mus musculus OX=10090 GN=Amy2 PE=1 SV=2	15	7	7	7	1	508	57.3	7.28	23.48	7	0	0.965	-0.05	0.583966	0.999822	2.66242e+06	2.5686e+06	46.81	39.26	4.71241e+06	1.91311e+06	2.66242e+06	3.37608e+06	1.44922e+06	2.5686e+06	High	High	High	High	High	High
TRUE	Master Protein	P19783	Cytochrome c oxidase subunit 4 isoform 1, mitochondrial OS=Mus musculus OX=10090 GN=Cox4i1 PE=1 SV=2	30	6	7	6	1	169	19.5	9.23	23.4	6	0	0.963	-0.05	0.582408	0.999822	5.12928e+06	4.94076e+06	4.05	15.55	5.12928e+06	4.94603e+06	5.36181e+06	5.61151e+06	4.09645e+06	4.94076e+06	High	High	High	High	High	High
TRUE	Master Protein	Q71LX4	Talin-2 OS=Mus musculus OX=10090 GN=Tln2 PE=1 SV=3	3	7	9	1	1	2375	253.5	5.8	23.4	7	1	0.973	-0.04	0.644642	0.999822	2.00831e+06	1.95505e+06	20.81	25.8	1.60839e+06	2.00831e+06	2.44952e+06	2.25983e+06	1.32561e+06	1.95505e+06	High	High	High	High	High	High
TRUE	Master Protein	P63158	High mobility group protein B1 OS=Mus musculus OX=10090 GN=Hmgb1 PE=1 SV=2	27	5	6	5	1	215	24.9	5.74	23.33	5	0	0.894	-0.16	0.743234	0.999822	4.75317e+06	4.24853e+06	12.94	22.95	3.88226e+06	4.75317e+06	5.00276e+06	5.40207e+06	3.41225e+06	4.24853e+06	High	High	High	High	High	High
TRUE	Master Protein	Q9R0P3	S-formylglutathione hydrolase OS=Mus musculus OX=10090 GN=Esd PE=1 SV=1	15	5	6	5	1	282	31.3	7.12	23.32	5	0	0.915	-0.13	0.360718	0.999822	1.91378e+06	1.75119e+06	11.77	23.09	1.87392e+06	1.91378e+06	2.3066e+06	2.1504e+06	1.34296e+06	1.75119e+06	High	High	High	High	High	High
TRUE	Master Protein	Q8CAY6	Acetyl-CoA acetyltransferase, cytosolic OS=Mus musculus OX=10090 GN=Acat2 PE=1 SV=2	12	6	7	6	1	397	41.3	7.5	23.2	6	0	0.909	-0.14	0.47044	0.999822	6.47296e+06	5.8864e+06	15.3	23.4	5.45412e+06	6.47296e+06	7.42727e+06	6.9271e+06	4.28043e+06	5.8864e+06	High	High	High	High	High	High
TRUE	Master Protein	Q9D2G2	Dihydrolipoyllysine-residue succinyltransferase component of 2-oxoglutarate dehydrogenase complex, mitochondrial OS=Mus musculus OX=10090 GN=Dlst PE=1 SV=1	13	6	7	6	1	454	49	8.95	23.19	6	0	0.914	-0.13	0.58141	0.999822	4.70613e+06	4.30193e+06	9.32	19.36	4.33059e+06	4.70613e+06	5.21246e+06	5.36573e+06	3.66299e+06	4.30193e+06	High	High	High	High	High	High
TRUE	Master Protein	Q8BK48	Pyrethroid hydrolase Ces2e OS=Mus musculus OX=10090 GN=Ces2e PE=1 SV=1	13	8	8	5	1	559	62.3	6.16	23.19	8	3	0.886	-0.18	0.545523	0.999822	4.99864e+06	4.42753e+06	12.82	17.25	5514722	4.2585e+06	4.99864e+06	5.39438e+06	3.83893e+06	4.42753e+06	High	High	High	High	High	High
TRUE	Master Protein	Q91VR2	ATP synthase subunit gamma, mitochondrial OS=Mus musculus OX=10090 GN=Atp5f1c PE=1 SV=1	18	6	7	6	1	298	32.9	9.01	23.1	6	0	1.032	0.04	0.977435	0.999822	3.97052e+06	4.09626e+06	14.6	25.53	3.97052e+06	3.25254e+06	4.36522e+06	4.79104e+06	2.82567e+06	4.09626e+06	High	High	High	High	High	High
TRUE	Master Protein	Q61207	Prosaposin OS=Mus musculus OX=10090 GN=Psap PE=1 SV=2	12	6	6	6	1	557	61.4	5.19	23.03	6	0	0.848	-0.24	0.939289	0.999822	3.55667e+06	3.01735e+06	18.52	37	2.56791e+06	3.66415e+06	3.55667e+06	4.64482e+06	2.25045e+06	3.01735e+06	High	High	High	High	High	High
TRUE	Master Protein	Q8QZS1	3-hydroxyisobutyryl-CoA hydrolase, mitochondrial OS=Mus musculus OX=10090 GN=Hibch PE=1 SV=1	18	7	7	7	1	385	43	8.06	22.84	7	0	0.842	-0.25	0.273565	0.999822	4.3046e+06	3.62413e+06	11.79	18.82	3.73867e+06	4.3046e+06	4.74094e+06	4.30275e+06	2.93941e+06	3.62413e+06	High	High	High	High	High	High
TRUE	Master Protein	Q9DCN2	NADH-cytochrome b5 reductase 3 OS=Mus musculus OX=10090 GN=Cyb5r3 PE=1 SV=3	16	6	7	6	1	301	34.1	8.38	22.79	6	0	0.971	-0.04	0.71884	0.999822	3.17309e+06	3.08209e+06	4.96	19.06	3.17309e+06	3.06338e+06	3.37662e+06	3.68799e+06	2.50899e+06	3.08209e+06	High	High	High	High	High	High
TRUE	Master Protein	P63242	Eukaryotic translation initiation factor 5A-1 OS=Mus musculus OX=10090 GN=Eif5a PE=1 SV=2	30	5	6	5	1	154	16.8	5.24	22.73	5	0	0.95	-0.07	0.874696	0.999822	4.92817e+06	4.68062e+06	12.35	30.45	4.40149e+06	4.92817e+06	5.62935e+06	6.57543e+06	3.5967e+06	4.68062e+06	High	High	High	High	High	High
TRUE	Master Protein	P52503	NADH dehydrogenase [ubiquinone] iron-sulfur protein 6, mitochondrial OS=Mus musculus OX=10090 GN=Ndufs6 PE=1 SV=2	39	4	5	4	1	116	13	8.65	22.68	4	0	0.818	-0.29	0.261197	0.999822	1.96689e+06	1.60974e+06	19.08	15.46	1.5148e+06	1.96689e+06	2.23404e+06	1.77854e+06	1.30188e+06	1.60974e+06	High	High	High	High	High	High
TRUE	Master Protein	P62754	40S ribosomal protein S6 OS=Mus musculus OX=10090 GN=Rps6 PE=1 SV=1	28	8	8	8	1	249	28.7	10.84	22.63	8	0	1.011	0.02	0.760531	0.999822	7.15052e+06	7.22935e+06	16.25	23.63	6.16931e+06	7.15052e+06	8.52527e+06	8.45162e+06	5.19577e+06	7.22935e+06	High	High	High	High	High	High
TRUE	Master Protein	Q64458	Cytochrome P450 2C29 OS=Mus musculus OX=10090 GN=Cyp2c29 PE=1 SV=2	13	8	9	5	1	490	55.7	8.29	22.62	8	4	0.892	-0.16	0.267644	0.999822	7.40678e+06	6.6065e+06	6.4	10.96	7.49623e+06	6.65854e+06	7.40678e+06	6.6065e+06	5.77127e+06	7.1947e+06	High	High	High	High	High	High
TRUE	Master Protein	P99029	Peroxiredoxin-5, mitochondrial OS=Mus musculus OX=10090 GN=Prdx5 PE=1 SV=2	30	7	8	7	1	210	21.9	8.85	22.62	7	0	0.906	-0.14	0.259237	0.999822	1.0691e+06	969079	11.72	11.45	935336	1.0691e+06	1.18423e+06	969079	816659	1.02345e+06	High	High	High	High	High	High
TRUE	Master Protein	Q9D6R2	Isocitrate dehydrogenase [NAD] subunit alpha, mitochondrial OS=Mus musculus OX=10090 GN=Idh3a PE=1 SV=1	16	7	7	7	1	366	39.6	6.73	22.59	7	0	0.882	-0.18	0.590412	0.999822	3.0062e+06	2.65133e+06	20.2	22	2.47655e+06	3.0062e+06	3.71023e+06	3.44393e+06	2.24147e+06	2.65133e+06	High	High	High	High	High	High
TRUE	Master Protein	Q9DBB8	Trans-1,2-dihydrobenzene-1,2-diol dehydrogenase OS=Mus musculus OX=10090 GN=Dhdh PE=1 SV=1	19	6	6	6	1	333	36.3	6.44	22.55	6	0	0.926	-0.11	0.461621	0.999822	5.23692e+06	4.84804e+06	14.95	11.61	4.24588e+06	5.23692e+06	5.736e+06	4.84804e+06	3.99774e+06	4.98691e+06	High	High	High	High	High	High
TRUE	Master Protein	P68510	14-3-3 protein eta OS=Mus musculus OX=10090 GN=Ywhah PE=1 SV=2	24	7	7	2	1	246	28.2	4.89	22.52	7	0	0.989	-0.02	0.815578	0.999822	745569	737406	12.71	32.12	741646	745569	920211	1.05759e+06	560056	737406	High	High	High	High	High	High
TRUE	Master Protein	Q8JZQ9	Eukaryotic translation initiation factor 3 subunit B OS=Mus musculus OX=10090 GN=Eif3b PE=1 SV=1	8	5	5	5	1	803	91.3	5.02	22.47	5	0	0.973	-0.04	0.614026	0.999822	455719	443308	10.07	19.74	442527	455719	531460	538418	361760	443308	High	High	High	High	High	High
TRUE	Master Protein	O08756	3-hydroxyacyl-CoA dehydrogenase type-2 OS=Mus musculus OX=10090 GN=Hsd17b10 PE=1 SV=4	24	6	6	6	1	261	27.4	8.41	22.44	6	0	0.985	-0.02	0.283761	0.999822	2.86624e+06	2.82338e+06	6.28	12.34	2.86624e+06	2.80851e+06	3.15376e+06	2.85799e+06	2.27479e+06	2.82338e+06	High	High	High	High	High	High
TRUE	Master Protein	Q9EQH2	Endoplasmic reticulum aminopeptidase 1 OS=Mus musculus OX=10090 GN=Erap1 PE=1 SV=2	7	7	7	7	1	930	106.5	6.2	22.36	7	0	1.045	0.06	0.891931	0.999822	1.56344e+06	1.63453e+06	14.79	22.15	1.36003e+06	1.56344e+06	1.82717e+06	1.86777e+06	1.18661e+06	1.63453e+06	High	High	High	High	High	High
TRUE	Master Protein	P97328	Ketohexokinase OS=Mus musculus OX=10090 GN=Khk PE=1 SV=1	19	7	8	7	1	298	32.7	6.16	22.36	7	0	0.829	-0.27	0.374067	0.999822	9.94457e+06	8.24313e+06	6.75	22.24	9.94457e+06	9.88513e+06	1.11198e+07	8.24313e+06	7.63813e+06	1.14041e+07	High	High	High	High	High	High
TRUE	Master Protein	O70250	Phosphoglycerate mutase 2 OS=Mus musculus OX=10090 GN=Pgam2 PE=1 SV=3	17	5	6	1	1	253	28.8	8.5	22.35	5	0	0.715	-0.48	0.237574	0.999822	98798.4	70666.1	32.72	19.23	70474.5	98798.4	137036	86912.6	59253.3	70666.1	High	High	High	High	High	High
TRUE	Master Protein	Q60598	Src substrate cortactin OS=Mus musculus OX=10090 GN=Cttn PE=1 SV=2	10	6	6	6	1	546	61.2	5.4	22.35	6	0	0.905	-0.14	0.585539	0.999822	1.9084e+06	1.72686e+06	21.27	25.38	1.42951e+06	1.9084e+06	2.20937e+06	2.03037e+06	1.20132e+06	1.72686e+06	High	High	High	High	High	High
TRUE	Master Protein	Q91VS7	Microsomal glutathione S-transferase 1 OS=Mus musculus OX=10090 GN=Mgst1 PE=1 SV=3	16	3	5	3	1	155	17.5	9.66	22.31	3	0	0.894	-0.16	0.242955	0.999822	743884	665089	12.78	8.43	803696	622295	743884	666037	572848	665089	High	High	High	High	High	High
TRUE	Master Protein	P0DP27	Calmodulin-2 OS=Mus musculus OX=10090 GN=Calm2 PE=1 SV=1	34	7	7	7	1	149	16.8	4.22	22.28	7	0	0.777	-0.36	0.327785	0.999822	6.01112e+06	4.67321e+06	27.49	19.62	3.81069e+06	6.01112e+06	6.71606e+06	4.67321e+06	3.31332e+06	4.84478e+06	High	High	High	High	High	High
TRUE	Master Protein	P28798	Progranulin OS=Mus musculus OX=10090 GN=Grn PE=1 SV=2	11	5	6	5	1	589	63.4	6.8	22.24	5	0	0.954	-0.07	0.768965	0.999822	693346	661632	21.77	31.27	547221	693346	850647	866646	453508	661632	High	High	High	High	High	High
TRUE	Master Protein	Q8BGC4	Prostaglandin reductase-3 OS=Mus musculus OX=10090 GN=Zadh2 PE=1 SV=1	18	6	7	6	1	377	40.5	7.42	22.17	6	0	0.956	-0.07	0.813964	0.999822	1.90164e+06	1.81749e+06	11.8	18.04	1.69083e+06	1.90164e+06	2.14141e+06	2.22025e+06	1.55261e+06	1.81749e+06	High	High	High	High	High	High
TRUE	Master Protein	Q9CQ62	2,4-dienoyl-CoA reductase, mitochondrial OS=Mus musculus OX=10090 GN=Decr1 PE=1 SV=1	20	6	6	6	1	335	36.2	8.95	22.14	6	0	0.988	-0.02	0.971216	0.999822	2.4808e+06	2.4509e+06	7.5	19.02	2.4808e+06	2.30114e+06	2.67394e+06	2.99653e+06	2.04951e+06	2.4509e+06	High	High	High	High	High	High
TRUE	Master Protein	P53996	Cellular nucleic acid-binding protein OS=Mus musculus OX=10090 GN=Cnbp PE=1 SV=2	36	6	6	6	1	178	19.6	7.58	22.12	6	0	0.933	-0.1	0.763062	0.999822	3.01871e+06	2.81625e+06	23.16	31.6	2.24805e+06	3.01871e+06	3.61611e+06	3.6554e+06	1.8938e+06	2.81625e+06	High	High	High	High	High	High
TRUE	Master Protein	Q9DBA8	Probable imidazolonepropionase OS=Mus musculus OX=10090 GN=Amdhd1 PE=1 SV=1	14	7	7	7	1	426	46.5	6.95	22.06	7	0	0.846	-0.24	0.340118	0.999822	4.60871e+06	3.90014e+06	13.95	20.02	3.9857e+06	4.60871e+06	5.27536e+06	4.82477e+06	3.23554e+06	3.90014e+06	High	High	High	High	High	High
TRUE	Master Protein	P19253	60S ribosomal protein L13a OS=Mus musculus OX=10090 GN=Rpl13a PE=1 SV=4	29	8	8	8	1	203	23.4	11.02	22.03	8	0	1.011	0.02	0.758717	0.999822	5.8365e+06	5.89909e+06	14.07	25.55	5.29959e+06	5.8365e+06	6.96325e+06	7.20544e+06	4.25532e+06	5.89909e+06	High	High	High	High	High	High
TRUE	Master Protein	P17717	UDP-glucuronosyltransferase 2B17 OS=Mus musculus OX=10090 GN=Ugt2b17 PE=1 SV=1	9	5	6	4	1	530	60.8	7.87	22	5	0	0.911	-0.13	0.620146	0.999822	2.21571e+06	2.01901e+06	10.9	19.21	2.42694e+06	1.94916e+06	2.21571e+06	2.48441e+06	1.69489e+06	2.01901e+06	High	High	High	High	High	High
TRUE	Master Protein	Q8BGT5	Alanine aminotransferase 2 OS=Mus musculus OX=10090 GN=Gpt2 PE=1 SV=1	10	7	8	6	1	522	57.9	8	21.92	7	0	0.961	-0.06	0.782604	0.999822	3.17797e+06	3.0529e+06	17.47	27.72	2.79992e+06	3.17797e+06	3.93341e+06	4.10513e+06	2.35862e+06	3.0529e+06	High	High	High	High	High	High
TRUE	Master Protein	Q9JHW2	Omega-amidase NIT2 OS=Mus musculus OX=10090 GN=Nit2 PE=1 SV=1	16	5	6	5	1	276	30.5	6.9	21.86	5	0	0.909	-0.14	0.170357	0.999822	3.57115e+06	3.24441e+06	7.81	10.1	3.32278e+06	3.57115e+06	3.88252e+06	3.44601e+06	2.81867e+06	3.24441e+06	High	High	High	High	High	High
TRUE	Master Protein	Q9R0P5	Destrin OS=Mus musculus OX=10090 GN=Dstn PE=1 SV=3	35	7	7	6	1	165	18.5	7.97	21.77	7	0	0.933	-0.1	0.493687	0.999822	1.62327e+06	1.5153e+06	16.69	23.24	1.43319e+06	1.62327e+06	1.98516e+06	1.82844e+06	1.13558e+06	1.5153e+06	High	High	High	High	High	High
TRUE	Master Protein	Q91X77	Cytochrome P450 2C50 OS=Mus musculus OX=10090 GN=Cyp2c50 PE=1 SV=2	13	7	8	2	1	490	55.7	7.88	21.74	7	4	1.167	0.22	0.722306	0.999822	1.05621e+06	1.23262e+06	5.09	26.17	1.09255e+06	987743	1.05621e+06	812275	1.23262e+06	1.39295e+06	High	High	High	High	High	High
TRUE	Master Protein	Q8VCM7	Fibrinogen gamma chain OS=Mus musculus OX=10090 GN=Fgg PE=1 SV=1	14	6	6	6	1	436	49.4	5.86	21.69	6	0	0.916	-0.13	0.552524	0.999822	1.74954e+06	1.60315e+06	12.42	27.64	1.69338e+06	1.74954e+06	2.11715e+06	2.18301e+06	1.26292e+06	1.60315e+06	High	High	High	High	High	High
TRUE	Master Protein	Q9JIX8	Apoptotic chromatin condensation inducer in the nucleus OS=Mus musculus OX=10090 GN=Acin1 PE=1 SV=3	5	8	8	8	1	1338	150.6	5.91	21.68	8	0	0.924	-0.11	0.632773	0.999822	1.27159e+06	1.17471e+06	18.07	23.87	1.03791e+06	1.27159e+06	1.49639e+06	1.44214e+06	884983	1.17471e+06	High	High	High	High	High	High
TRUE	Master Protein	G3X982	Aldehyde oxidase 3 OS=Mus musculus OX=10090 GN=Aox3 PE=1 SV=1	5	8	9	7	1	1335	146.8	6.46	21.67	8	1	0.762	-0.39	0.172057	0.999822	6.02514e+06	4.59071e+06	25.65	14.01	4.37924e+06	6.02514e+06	7.42456e+06	4.59071e+06	3.59862e+06	4.68255e+06	High	High	High	High	High	High
TRUE	Master Protein	P62259	14-3-3 protein epsilon OS=Mus musculus OX=10090 GN=Ywhae PE=1 SV=1	22	6	6	3	1	255	29.2	4.74	21.6	6	0	0.956	-0.07	0.529358	0.999822	1.1691e+06	1.11714e+06	10.45	21.02	1.06546e+06	1.1691e+06	1.31155e+06	1.29087e+06	839760	1.11714e+06	High	High	High	High	High	High
TRUE	Master Protein	Q9DD20	Methyltransferase-like protein 7B OS=Mus musculus OX=10090 GN=Mettl7b PE=1 SV=2	22	6	7	6	1	244	28	8.59	21.59	6	0	0.889	-0.17	0.846821	0.999822	6.09043e+06	5.41303e+06	7.35	38.36	5.57477e+06	6.09043e+06	6.45856e+06	9.51489e+06	4.8867e+06	5.41303e+06	High	High	High	High	High	High
TRUE	Master Protein	Q9QY76	Vesicle-associated membrane protein-associated protein B OS=Mus musculus OX=10090 GN=Vapb PE=1 SV=3	25	6	6	6	1	243	26.9	7.78	21.55	6	0	0.979	-0.03	0.618529	0.999822	2.01308e+06	1.97143e+06	11.38	21.68	1919762	2.01308e+06	2.37284e+06	2.38765e+06	1.53585e+06	1.97143e+06	High	High	High	High	High	High
TRUE	Master Protein	Q9D172	Glutamine amidotransferase-like class 1 domain-containing protein 3A, mitochondrial OS=Mus musculus OX=10090 GN=Gatd3a PE=1 SV=1	21	6	7	6	1	266	28.1	8.78	21.54	6	0	0.869	-0.2	0.27761	0.999822	6.42065e+06	5.57982e+06	18.16	15.28	5.28019e+06	6.42065e+06	7.61947e+06	6.09042e+06	4.48022e+06	5.57982e+06	High	High	High	High	High	High
TRUE	Master Protein	P19536	Cytochrome c oxidase subunit 5B, mitochondrial OS=Mus musculus OX=10090 GN=Cox5b PE=1 SV=1	37	5	6	5	1	128	13.8	8.38	21.53	5	0	0.929	-0.11	0.657688	0.999822	1.63682e+06	1.52141e+06	13.91	25.75	1.55652e+06	1.63682e+06	2.00861e+06	2.08423e+06	1.26689e+06	1.52141e+06	High	High	High	High	High	High
TRUE	Master Protein	Q61646	Haptoglobin OS=Mus musculus OX=10090 GN=Hp PE=1 SV=1	18	6	6	6	1	347	38.7	6.29	21.51	6	0	0.805	-0.31	0.517696	0.999822	2.85328e+06	2.29725e+06	15.11	35.14	2.52141e+06	2.85328e+06	3.39663e+06	3.58837e+06	1.84353e+06	2.29725e+06	High	High	High	High	High	High
TRUE	Master Protein	P14115	60S ribosomal protein L27a OS=Mus musculus OX=10090 GN=Rpl27a PE=1 SV=5	31	5	6	5	1	148	16.6	11.12	21.5	5	0	1.049	0.07	0.713608	0.999822	1.74798e+06	1.83293e+06	10.13	16.76	1.64867e+06	1.74798e+06	2.00227e+06	1.9518e+06	1.40121e+06	1.83293e+06	High	High	High	High	High	High
TRUE	Master Protein	Q6PDM2	Serine/arginine-rich splicing factor 1 OS=Mus musculus OX=10090 GN=Srsf1 PE=1 SV=3	28	7	8	6	1	248	27.7	10.36	21.39	7	1	0.893	-0.16	0.651297	0.999822	1.89544e+06	1.69226e+06	19.24	26.79	1.43979e+06	1.89544e+06	2.12858e+06	2.11038e+06	1.21488e+06	1.69226e+06	High	High	High	High	High	High
TRUE	Master Protein	P99027	60S acidic ribosomal protein P2 OS=Mus musculus OX=10090 GN=Rplp2 PE=1 SV=3	54	4	4	4	1	115	11.6	4.54	21.36	4	0	0.871	-0.2	0.369487	0.999822	522406	454962	16.02	20.38	444995	522406	613696	546463	361314	454962	High	High	High	High	High	High
TRUE	Master Protein	Q91Z53	Glyoxylate reductase/hydroxypyruvate reductase OS=Mus musculus OX=10090 GN=Grhpr PE=1 SV=1	17	6	6	6	1	328	35.3	7.65	21.33	6	0	0.901	-0.15	0.414629	0.999822	4.0074e+06	3.61219e+06	11.27	13.9	3.31761e+06	4.10565e+06	4.0074e+06	3.85256e+06	2.92486e+06	3.61219e+06	High	High	High	High	High	High
TRUE	Master Protein	P20918	Plasminogen OS=Mus musculus OX=10090 GN=Plg PE=1 SV=3	8	7	7	7	1	812	90.7	6.6	21.33	7	0	0.947	-0.08	0.693313	0.999822	2.00856e+06	1.90293e+06	11.24	18.45	1.79363e+06	2.00856e+06	2.24672e+06	2289500	1.58031e+06	1.90293e+06	High	High	High	High	High	High
TRUE	Master Protein	Q9JLV1	BAG family molecular chaperone regulator 3 OS=Mus musculus OX=10090 GN=Bag3 PE=1 SV=2	12	5	6	5	1	577	61.8	7.27	21.29	5	0	0.887	-0.17	0.471939	0.999822	540465	479471	17.85	24.76	428030	540465	615189	563366	337911	479471	High	High	High	High	High	High
TRUE	Master Protein	Q8VDM4	26S proteasome non-ATPase regulatory subunit 2 OS=Mus musculus OX=10090 GN=Psmd2 PE=1 SV=1	7	6	6	6	1	908	100.1	5.17	21.28	6	0	0.935	-0.1	0.687823	0.999822	1.61319e+06	1.50861e+06	5.85	22.77	1.56681e+06	1.61319e+06	1.75167e+06	1.95558e+06	1.24825e+06	1.50861e+06	High	High	High	High	High	High
TRUE	Master Protein	P10518	Delta-aminolevulinic acid dehydratase OS=Mus musculus OX=10090 GN=Alad PE=1 SV=1	16	5	5	5	1	330	36	6.79	21.25	5	0	1.021	0.03	0.647494	0.999822	623845	637214	13.7	16.86	537411	623845	708090	649552	472496	637214	High	High	High	High	High	High
TRUE	Master Protein	Q7TMK9	Heterogeneous nuclear ribonucleoprotein Q OS=Mus musculus OX=10090 GN=Syncrip PE=1 SV=2	11	7	8	7	1	623	69.6	8.59	21.16	7	0	0.958	-0.06	0.844728	0.999822	2.18565e+06	2.09466e+06	8.3	28.42	2.1342e+06	2.18565e+06	2.48292e+06	2.93531e+06	1.68761e+06	2.09466e+06	High	High	High	High	High	High
TRUE	Master Protein	Q00898	Alpha-1-antitrypsin 1-5 OS=Mus musculus OX=10090 GN=Serpina1e PE=1 SV=1	10	6	6	1	1	413	45.9	5.73	21.14	6	0	0.525	-0.93	0.182735	0.999822	117038	61444.4	30.04	19.31	67674.4	117038	124841	61191.1	61444.4	84400.6	High	High	High	High	High	High
TRUE	Master Protein	P26231	Catenin alpha-1 OS=Mus musculus OX=10090 GN=Ctnna1 PE=1 SV=1	7	5	5	5	1	906	100	6.23	21.04	5	0	1.007	0.01	0.954258	0.999822	1.93146e+06	1.94518e+06	11.65	19.2	1.81687e+06	1.93146e+06	2.26635e+06	2.46451e+06	1.6986e+06	1.94518e+06	High	High	High	High	High	High
TRUE	Master Protein	Q8VBT2	L-serine dehydratase/L-threonine deaminase OS=Mus musculus OX=10090 GN=Sds PE=1 SV=3	14	5	7	5	1	327	34.6	7.12	21	5	0	0.671	-0.58	0.576326	0.999822	4.94793e+06	3.32023e+06	27.88	45.85	3.21354e+06	4.94793e+06	5.73919e+06	6.04985e+06	2.58231e+06	3.32023e+06	High	High	High	High	High	High
TRUE	Master Protein	Q3THE2	Myosin regulatory light chain 12B OS=Mus musculus OX=10090 GN=Myl12b PE=1 SV=2	30	5	7	2	1	172	19.8	4.84	20.95	5	3	0.912	-0.13	0.935416	0.999822	5.26772e+06	4.80457e+06	13.6	37.76	4.88527e+06	5.26772e+06	6.32699e+06	7.99388e+06	3.99549e+06	4.80457e+06	High	High	High	High	High	High
TRUE	Master Protein	Q9EQK5	Major vault protein OS=Mus musculus OX=10090 GN=Mvp PE=1 SV=4	8	7	7	7	1	861	95.9	5.59	20.92	7	0	0.988	-0.02	0.935098	0.999822	3.10837e+06	3.07021e+06	8.9	23.74	3.06454e+06	3.10837e+06	3.58635e+06	4.24076e+06	2.72547e+06	3.07021e+06	High	High	High	High	High	High
TRUE	Master Protein	P33267	Cytochrome P450 2F2 OS=Mus musculus OX=10090 GN=Cyp2f2 PE=1 SV=1	14	7	7	5	1	491	55.9	7.9	20.85	7	0	0.945	-0.08	0.541094	0.999822	682920	645286	6.13	24.88	682920	671392	750998	800480	480987	645286	High	High	High	High	High	High
TRUE	Master Protein	P50431	Serine hydroxymethyltransferase, cytosolic OS=Mus musculus OX=10090 GN=Shmt1 PE=1 SV=3	14	7	7	7	1	478	52.6	6.95	20.85	7	0	0.933	-0.1	0.389058	0.999822	8.88058e+06	8.28925e+06	10.46	14.71	8.04914e+06	8.88058e+06	9.91704e+06	9.18148e+06	6.82237e+06	8.28925e+06	High	High	High	High	High	High
TRUE	Master Protein	Q8R081	Heterogeneous nuclear ribonucleoprotein L OS=Mus musculus OX=10090 GN=Hnrnpl PE=1 SV=2	13	6	7	6	1	586	63.9	8.1	20.7	6	0	1.045	0.06	0.807495	0.999822	1.25033e+06	1.30665e+06	13.16	25.83	1.16241e+06	1.25033e+06	1.4933e+06	1.77133e+06	1.06938e+06	1.30665e+06	High	High	High	High	High	High
TRUE	Master Protein	Q8CC86	Nicotinate phosphoribosyltransferase OS=Mus musculus OX=10090 GN=Naprt PE=1 SV=1	14	7	7	7	1	538	58.2	6.46	20.67	7	0	0.984	-0.02	0.615834	0.999822	2.59402e+06	2.55345e+06	9.85	20.81	2.52053e+06	2.59402e+06	3.01508e+06	3.06491e+06	2.0073e+06	2.55345e+06	High	High	High	High	High	High
TRUE	Master Protein	Q9D9V3	Ethylmalonyl-CoA decarboxylase OS=Mus musculus OX=10090 GN=Echdc1 PE=1 SV=2	19	6	6	6	1	322	35.4	7.01	20.58	6	0	0.935	-0.1	0.28184	0.999822	1.25662e+06	1.17492e+06	12.93	19.49	1.16776e+06	1.25662e+06	1.49454e+06	1268479	858974	1.17492e+06	High	High	High	High	High	High
TRUE	Master Protein	Q9WV68	Peroxisomal 2,4-dienoyl-CoA reductase OS=Mus musculus OX=10090 GN=Decr2 PE=1 SV=1	17	5	6	5	1	292	31.3	8.81	20.48	5	0	1.014	0.02	0.801797	0.999822	1.30016e+06	1.3187e+06	9.71	21.23	1.26242e+06	1.30016e+06	1.50717e+06	1.76234e+06	1.18574e+06	1.3187e+06	High	High	High	High	High	High
TRUE	Master Protein	P09671	Superoxide dismutase [Mn], mitochondrial OS=Mus musculus OX=10090 GN=Sod2 PE=1 SV=3	20	6	6	6	1	222	24.6	8.62	20.43	6	0	0.799	-0.32	0.213506	0.999822	5.80834e+06	4.63867e+06	14.94	4.52	4.47227e+06	5.92358e+06	5.80834e+06	4.73163e+06	4.3368e+06	4.63867e+06	High	High	High	High	High	High
TRUE	Master Protein	P54728	UV excision repair protein RAD23 homolog B OS=Mus musculus OX=10090 GN=Rad23b PE=1 SV=2	13	6	6	4	1	416	43.5	4.83	20.37	6	2	0.953	-0.07	0.58574	0.999822	3785302	3.60622e+06	14.72	22.83	3.22095e+06	3785302	4.33367e+06	4.17738e+06	2.61388e+06	3.60622e+06	High	High	High	High	High	High
TRUE	Master Protein	Q99P30	Peroxisomal coenzyme A diphosphatase NUDT7 OS=Mus musculus OX=10090 GN=Nudt7 PE=1 SV=2	20	6	6	6	1	236	26.8	6.34	20.36	6	0	0.896	-0.16	0.289304	0.999822	4.48153e+06	4.01458e+06	13.21	11.77	4.41531e+06	4.48153e+06	5.54905e+06	3.93085e+06	4.01458e+06	4.83842e+06	High	High	High	High	High	High
TRUE	Master Protein	P13745	Glutathione S-transferase A1 OS=Mus musculus OX=10090 GN=Gsta1 PE=1 SV=2	17	5	7	0	1	223	25.6	8.98	20.35	5	2	0.946	-0.08	0.876144	0.999822	193318	182810	13.69	52.41	193080	193318	242929	381981	151269	182810	Not Found	Not Found	Not Found	Not Found	Not Found	Not Found
TRUE	Master Protein	Q8BSY0	Aspartyl/asparaginyl beta-hydroxylase OS=Mus musculus OX=10090 GN=Asph PE=1 SV=1	11	6	6	6	1	741	83	5.08	20.33	6	0	0.949	-0.08	0.886433	0.999822	743436	705508	13.39	21.44	657369	743436	858407	966319	656828	705508	High	High	High	High	High	High
TRUE	Master Protein	Q925I1	ATPase family AAA domain-containing protein 3 OS=Mus musculus OX=10090 GN=Atad3 PE=1 SV=1	11	7	7	7	1	591	66.7	9.29	20.32	7	0	1.004	0.01	0.620905	0.999822	2.08543e+06	2.09312e+06	18.55	16.61	1.84913e+06	2.08543e+06	2.64103e+06	2.32375e+06	1.66095e+06	2.09312e+06	High	High	High	High	High	High
TRUE	Master Protein	Q8BP67	60S ribosomal protein L24 OS=Mus musculus OX=10090 GN=Rpl24 PE=1 SV=2	36	7	7	7	1	157	17.8	11.25	20.28	7	0	0.966	-0.05	0.586244	0.999822	2.10311e+06	2.03158e+06	14.89	24.16	1.82179e+06	2.10311e+06	2.45364e+06	2.36462e+06	1.43721e+06	2.03158e+06	High	High	High	High	High	High
TRUE	Master Protein	P10648	Glutathione S-transferase A2 OS=Mus musculus OX=10090 GN=Gsta2 PE=1 SV=3	20	5	7	2	1	222	25.5	8.81	20.27	5	0	0.819	-0.29	0.625846	0.999822	1.31226e+06	1.07508e+06	9.53	35.89	1.22072e+06	1.31226e+06	1.47215e+06	1737424	895088	1.07508e+06	High	High	High	High	High	High
TRUE	Master Protein	O88587	Catechol O-methyltransferase OS=Mus musculus OX=10090 GN=Comt PE=1 SV=2	12	4	6	4	1	265	29.5	5.83	20.2	4	0	1.015	0.02	0.449036	0.999822	2.8659e+06	2.90853e+06	9.1	15.15	2.74113e+06	2.8659e+06	3.25672e+06	2.90853e+06	2.24028e+06	2.98892e+06	High	High	High	High	High	High
TRUE	Master Protein	A3KMP2	Tetratricopeptide repeat protein 38 OS=Mus musculus OX=10090 GN=Ttc38 PE=1 SV=2	15	6	6	6	1	465	52.2	6.3	20.16	6	0	0.917	-0.13	0.609933	0.999822	3.02867e+06	2.77683e+06	8.72	24.22	2.74281e+06	3.02867e+06	3.26742e+06	3.50546e+06	2.146e+06	2.77683e+06	High	High	High	High	High	High
TRUE	Master Protein	Q6XVG2	Cytochrome P450 2C54 OS=Mus musculus OX=10090 GN=Cyp2c54 PE=1 SV=1	13	6	7	3	1	490	55.8	7.47	20.11	6	0	1.108	0.15	0.75583	0.999822	1.02044e+06	1.13083e+06	7.5	12.91	1.02044e+06	980211	1.13143e+06	1.18706e+06	922402	1.13083e+06	High	High	High	High	High	High
TRUE	Master Protein	P80313	T-complex protein 1 subunit eta OS=Mus musculus OX=10090 GN=Cct7 PE=1 SV=1	11	6	6	6	1	544	59.6	7.84	20.1	6	0	1.064	0.09	0.885736	0.999822	1.41826e+06	1.50874e+06	8.65	20.12	1.38704e+06	1.41826e+06	1.6221e+06	1.83574e+06	1.22349e+06	1.50874e+06	High	High	High	High	High	High
TRUE	Master Protein	Q8C7E7	Starch-binding domain-containing protein 1 OS=Mus musculus OX=10090 GN=Stbd1 PE=1 SV=1	19	5	5	5	1	338	36.1	5.99	20.1	5	0	1.009	0.01	0.790899	0.999822	1.62249e+06	1.63703e+06	11.14	17.81	1.44592e+06	1.62249e+06	1.80812e+06	1.82706e+06	1.27347e+06	1.63703e+06	High	High	High	High	High	High
TRUE	Master Protein	Q9D8U8	Sorting nexin-5 OS=Mus musculus OX=10090 GN=Snx5 PE=1 SV=1	16	6	6	6	1	404	46.8	6.62	20.08	6	0	0.936	-0.1	0.752556	0.999822	1.0494e+06	981978	12.41	21.91	922628	1.0494e+06	1.18362e+06	1.24649e+06	806155	981978	High	High	High	High	High	High
TRUE	Master Protein	P50396	Rab GDP dissociation inhibitor alpha OS=Mus musculus OX=10090 GN=Gdi1 PE=1 SV=3	15	6	6	3	1	447	50.5	5.08	20.02	6	3	0.96	-0.06	0.61232	0.999822	1.66137e+06	1.59511e+06	10.07	19.09	1.61206e+06	1.66137e+06	1.93649e+06	1.96377e+06	1.34342e+06	1.59511e+06	High	High	High	High	High	High
TRUE	Master Protein	P11276	Fibronectin OS=Mus musculus OX=10090 GN=Fn1 PE=1 SV=4	4	8	8	8	1	2477	272.4	5.59	19.96	8	0	0.98	-0.03	0.990207	0.999822	1.73111e+06	1.6964e+06	10.82	30.57	1.7272e+06	1.73111e+06	2.07493e+06	2.5367e+06	1.43119e+06	1.6964e+06	High	High	High	High	High	High
TRUE	Master Protein	P01899	H-2 class I histocompatibility antigen, D-B alpha chain OS=Mus musculus OX=10090 GN=H2-D1 PE=1 SV=2	19	6	6	3	1	362	40.8	6.73	19.89	6	3	0.988	-0.02	0.873642	0.999822	1.78348e+06	1.76287e+06	9.76	22.39	1.71361e+06	1.78348e+06	2.05542e+06	2.27031e+06	1.45903e+06	1.76287e+06	High	High	High	High	High	High
TRUE	Master Protein	Q9CQC9	GTP-binding protein SAR1b OS=Mus musculus OX=10090 GN=Sar1b PE=1 SV=1	17	4	6	4	1	198	22.4	6.11	19.88	4	0	0.998	0	0.886565	0.999822	1.01649e+06	1.01431e+06	5.28	23.67	1.01649e+06	1.01537e+06	1.11179e+06	1.30304e+06	811874	1.01431e+06	High	High	High	High	High	High
TRUE	Master Protein	Q9QY30	Bile salt export pump OS=Mus musculus OX=10090 GN=Abcb11 PE=1 SV=2	5	7	7	7	1	1321	146.7	7.66	19.88	7	0	1.033	0.05	0.652849	0.999822	1.86213e+06	1.92315e+06	9.51	8.5	1.86213e+06	1.81195e+06	2.15409e+06	2.0026e+06	1.69584e+06	1.92315e+06	High	High	High	High	High	High
TRUE	Master Protein	O08638	Myosin-11 OS=Mus musculus OX=10090 GN=Myh11 PE=1 SV=1	2	4	5	1	1	1972	226.9	5.45	19.85	4	0	0.925	-0.11	0.68093	0.999822	117949	109145	8.12	17.16	117949	105007	123229	130243	92372.1	109145	Medium	Medium	Medium	Medium	Medium	Medium
TRUE	Master Protein	Q9JL35	High mobility group nucleosome-binding domain-containing protein 5 OS=Mus musculus OX=10090 GN=Hmgn5 PE=1 SV=2	22	7	7	7	1	406	45.3	4.37	19.85	7	0	0.875	-0.19	0.545905	0.999822	2.53009e+06	2.2139e+06	21.38	24.27	1.80106e+06	2.53009e+06	2.77451e+06	2.51822e+06	1.52919e+06	2.2139e+06	High	High	High	High	High	High
TRUE	Master Protein	Q62418	Drebrin-like protein OS=Mus musculus OX=10090 GN=Dbnl PE=1 SV=2	14	5	5	5	1	436	48.7	4.92	19.81	5	0	0.943	-0.09	0.725621	0.999822	974522	918513	14.59	24.76	869146	974522	1.15757e+06	1.20233e+06	734477	918513	High	High	High	High	High	High
TRUE	Master Protein	Q99K28	ADP-ribosylation factor GTPase-activating protein 2 OS=Mus musculus OX=10090 GN=Arfgap2 PE=1 SV=1	12	6	6	6	1	520	56.6	8.18	19.79	6	0	0.89	-0.17	0.485768	0.999822	1.36055e+06	1.21055e+06	18.79	23.4	1.08235e+06	1.36055e+06	1.58625e+06	1.43585e+06	887389	1.21055e+06	High	High	High	High	High	High
TRUE	Master Protein	Q9Z2I0	Mitochondrial proton/calcium exchanger protein OS=Mus musculus OX=10090 GN=Letm1 PE=1 SV=1	9	6	6	6	1	738	82.9	6.52	19.52	6	0	0.922	-0.12	0.39824	0.999822	2.12969e+06	1.96324e+06	9.94	14.06	2.00432e+06	2.12969e+06	2.42774e+06	2.29273e+06	1.73443e+06	1.96324e+06	High	High	High	High	High	High
TRUE	Master Protein	Q99JW2	Aminoacylase-1 OS=Mus musculus OX=10090 GN=Acy1 PE=1 SV=1	12	5	5	5	1	408	45.8	6.32	19.51	5	0	0.99	-0.02	0.480344	0.999822	1.88159e+06	1.86195e+06	7.2	10.77	1.7375e+06	1.88159e+06	2.00723e+06	1.89571e+06	1.55018e+06	1.86195e+06	High	High	High	High	High	High
TRUE	Master Protein	Q91YT0	NADH dehydrogenase [ubiquinone] flavoprotein 1, mitochondrial OS=Mus musculus OX=10090 GN=Ndufv1 PE=1 SV=1	16	7	8	7	1	464	50.8	8.21	19.47	7	0	1.029	0.04	0.62931	0.999822	3.58193e+06	3.68612e+06	9.23	10.3	3.41219e+06	3.58193e+06	4.0679e+06	3.68612e+06	3.12314e+06	3.80571e+06	High	High	High	High	High	High
TRUE	Master Protein	Q61425	Hydroxyacyl-coenzyme A dehydrogenase, mitochondrial OS=Mus musculus OX=10090 GN=Hadh PE=1 SV=2	18	8	8	8	1	314	34.4	8.65	19.46	8	0	0.93	-0.1	0.564618	0.999822	1.16101e+07	1.07958e+07	4.91	17.24	1.15513e+07	1.16101e+07	1.25929e+07	1.33544e+07	9.55535e+06	1.07958e+07	High	High	High	High	High	High
TRUE	Master Protein	O70435	Proteasome subunit alpha type-3 OS=Mus musculus OX=10090 GN=Psma3 PE=1 SV=3	19	6	6	6	1	255	28.4	5.44	19.45	6	0	1.036	0.05	0.736789	0.999822	2.72395e+06	2.82128e+06	9.91	23.13	2.65627e+06	2.72395e+06	3.17612e+06	3.32786e+06	2.06857e+06	2.82128e+06	High	High	High	High	High	High
TRUE	Master Protein	Q8K023	Aldo-keto reductase family 1 member C18 OS=Mus musculus OX=10090 GN=Akr1c18 PE=1 SV=2	16	5	6	1	1	323	37.2	6.46	19.45	5	0	0.904	-0.14	0.272532	0.999822	180651	163389	15.28	12.65	156735	180651	212567	174342	135611	163389	High	High	High	High	High	High
TRUE	Master Protein	Q9D1L0	Coiled-coil-helix-coiled-coil-helix domain-containing protein 2 OS=Mus musculus OX=10090 GN=Chchd2 PE=2 SV=1	35	4	4	4	1	153	15.7	9.66	19.39	4	0	0.905	-0.14	0.355306	0.999822	927519	839848	19.42	13.72	734091	927519	1.0898e+06	853642	660666	839848	High	High	High	High	High	High
TRUE	Master Protein	P80314	T-complex protein 1 subunit beta OS=Mus musculus OX=10090 GN=Cct2 PE=1 SV=4	11	6	6	6	1	535	57.4	6.4	19.37	6	0	1.019	0.03	0.796407	0.999822	2.50363e+06	2.55232e+06	8.69	14.7	2.50363e+06	2.46171e+06	2.87432e+06	2.93066e+06	2.17987e+06	2.55232e+06	High	High	High	High	High	High
TRUE	Master Protein	Q8K1Z0	Ubiquinone biosynthesis protein COQ9, mitochondrial OS=Mus musculus OX=10090 GN=Coq9 PE=1 SV=1	13	3	4	3	1	313	35.1	5.92	19.35	3	0	0.936	-0.1	0.63735	0.999822	1.39471e+06	1.30501e+06	9.96	17.98	1.27642e+06	1.39471e+06	1.55606e+06	1.58848e+06	1.11115e+06	1.30501e+06	High	High	High	High	High	High
TRUE	Master Protein	O88428	Bifunctional 3'-phosphoadenosine 5'-phosphosulfate synthase 2 OS=Mus musculus OX=10090 GN=Papss2 PE=1 SV=2	10	6	6	6	1	621	70.3	7.58	19.27	6	0	0.936	-0.1	0.423081	0.999822	1381108	1.29239e+06	12.56	17.69	1.27045e+06	1381108	1.62048e+06	1.49534e+06	1.0442e+06	1.29239e+06	High	High	High	High	High	High
TRUE	Master Protein	P62897	Cytochrome c, somatic OS=Mus musculus OX=10090 GN=Cycs PE=1 SV=2	31	4	4	4	1	105	11.6	9.58	19.26	4	0	0.856	-0.22	0.35412	0.999822	1.31933e+06	1.12908e+06	11.4	20.63	1.244e+06	1.31933e+06	1.54401e+06	1.47009e+06	990392	1.12908e+06	High	High	High	High	High	High
TRUE	Master Protein	P10605	Cathepsin B OS=Mus musculus OX=10090 GN=Ctsb PE=1 SV=2	15	5	5	5	1	339	37.3	5.91	19.25	5	0	0.865	-0.21	0.639778	0.999822	1.13285e+06	979434	13.2	31.41	989583	1.13285e+06	1.28969e+06	1.41723e+06	767674	979434	High	High	High	High	High	High
TRUE	Master Protein	Q9CPU0	Lactoylglutathione lyase OS=Mus musculus OX=10090 GN=Glo1 PE=1 SV=3	27	6	7	6	1	184	20.8	5.47	19.24	6	0	0.898	-0.16	0.145584	0.999822	4.95707e+06	4.45068e+06	12.1	10.12	4.66988e+06	4.95707e+06	5.86681e+06	4.45068e+06	3.90292e+06	4.77998e+06	High	High	High	High	High	High
TRUE	Master Protein	P16045	Galectin-1 OS=Mus musculus OX=10090 GN=Lgals1 PE=1 SV=3	39	5	5	5	1	135	14.9	5.49	19.22	5	0	0.852	-0.23	0.85931	0.999822	2.21202e+06	1.88566e+06	17.92	43.1	1.90269e+06	2.21202e+06	2.71052e+06	3.3801e+06	1.54065e+06	1.88566e+06	High	High	High	High	High	High
TRUE	Master Protein	Q76MZ3	Serine/threonine-protein phosphatase 2A 65 kDa regulatory subunit A alpha isoform OS=Mus musculus OX=10090 GN=Ppp2r1a PE=1 SV=3	10	6	7	6	1	589	65.3	5.11	19.2	6	0	0.957	-0.06	0.704321	0.999822	2.43121e+06	2.3257e+06	11.11	18.23	2.18505e+06	2.43121e+06	2.72799e+06	2.77724e+06	1.92356e+06	2.3257e+06	High	High	High	High	High	High
TRUE	Master Protein	Q9DCL9	Multifunctional protein ADE2 OS=Mus musculus OX=10090 GN=Paics PE=1 SV=4	13	6	6	6	1	425	47	7.23	19.19	6	0	0.875	-0.19	0.4673	0.999822	1.91753e+06	1.67857e+06	13.54	11.09	1.54397e+06	1.91753e+06	2.01065e+06	1.85696e+06	1.48571e+06	1.67857e+06	High	High	High	High	High	High
TRUE	Master Protein	P14733	Lamin-B1 OS=Mus musculus OX=10090 GN=Lmnb1 PE=1 SV=3	9	6	6	6	1	588	66.7	5.16	19.16	6	0	0.965	-0.05	0.986711	0.999822	1.97046e+06	1.90129e+06	9.94	25.98	1.86505e+06	1.97046e+06	2.25512e+06	2.67745e+06	1.64197e+06	1.90129e+06	High	High	High	High	High	High
TRUE	Master Protein	Q60932	Voltage-dependent anion-selective channel protein 1 OS=Mus musculus OX=10090 GN=Vdac1 PE=1 SV=3	18	5	5	5	1	296	32.3	8.43	19.16	5	0	0.919	-0.12	0.606626	0.999822	1.15112e+06	1.05796e+06	12.49	24.06	1.12653e+06	1.15112e+06	1.40339e+06	1.44614e+06	916272	1.05796e+06	High	High	High	High	High	High
TRUE	Master Protein	Q8VC28	Aldo-keto reductase family 1 member C13 OS=Mus musculus OX=10090 GN=Akr1c13 PE=1 SV=2	23	7	7	6	1	323	37	7.08	19.14	7	1	0.899	-0.15	0.301331	0.999822	5.9351e+06	5.33309e+06	13.4	16.73	5.12879e+06	5.9351e+06	6.71723e+06	5.82958e+06	4.16434e+06	5.33309e+06	High	High	High	High	High	High
TRUE	Master Protein	P15392	Cytochrome P450 2A4 OS=Mus musculus OX=10090 GN=Cyp2a4 PE=2 SV=3	7	6	7	0	1	494	56.7	9.11	19.11	6	0															High	High	High	High	High	High
TRUE	Master Protein	Q9WU79	Proline dehydrogenase 1, mitochondrial OS=Mus musculus OX=10090 GN=Prodh PE=1 SV=2	12	6	6	6	1	599	68	8.24	19.11	6	0	0.974	-0.04	0.136856	0.999822	1.89474e+06	1.84606e+06	6.07	6.48	1.89474e+06	1.88923e+06	2.09806e+06	1.84606e+06	1648683	1.85136e+06	High	High	High	High	High	High
TRUE	Master Protein	Q3UMU9	Hepatoma-derived growth factor-related protein 2 OS=Mus musculus OX=10090 GN=Hdgfl2 PE=1 SV=1	10	6	6	4	1	669	74.2	8.66	19.1	6	0	0.918	-0.12	0.720036	0.999822	445580	409009	16.12	28.47	387288	445580	533157	562956	320539	409009	High	High	High	High	High	High
TRUE	Master Protein	P24457	Cytochrome P450 2D11 OS=Mus musculus OX=10090 GN=Cyp2d11 PE=2 SV=2	8	6	6	1	1	504	57	6.25	19.07	6	0	0.998	0	0.953125	0.999822	180494	180221	0.64	11.28	180379	180494	182442	204356	163375	180221	High	High	High	High	High	High
TRUE	Master Protein	Q91X52	L-xylulose reductase OS=Mus musculus OX=10090 GN=Dcxr PE=1 SV=2	21	5	5	5	1	244	25.7	7.31	19.06	5	0	0.964	-0.05	0.32614	0.999822	4361887	4.20337e+06	9.87	19.99	3.98004e+06	4361887	4.84624e+06	4.23493e+06	2.90996e+06	4.20337e+06	High	High	High	High	High	High
TRUE	Master Protein	Q9ERG0	LIM domain and actin-binding protein 1 OS=Mus musculus OX=10090 GN=Lima1 PE=1 SV=3	7	5	6	5	1	753	84	6.6	19.05	5	0	0.955	-0.07	0.897394	0.999822	948626	905593	13.65	31.23	830867	948626	1.09182e+06	1.27594e+06	685318	905593	High	High	High	High	High	High
TRUE	Master Protein	O35423	Serine--pyruvate aminotransferase, mitochondrial OS=Mus musculus OX=10090 GN=Agxt PE=1 SV=3	15	6	6	6	1	414	45.9	8.18	19.03	6	0	0.873	-0.2	0.723963	0.999822	5.45935e+06	4.76866e+06	19.24	32.69	4.43099e+06	5.45935e+06	6.53744e+06	6.99358e+06	3.69111e+06	4.76866e+06	High	High	High	High	High	High
TRUE	Master Protein	Q922Q1	Mitochondrial amidoxime reducing component 2 OS=Mus musculus OX=10090 GN=Mtarc2 PE=1 SV=1	17	6	6	6	1	338	38.2	8.68	19	6	0	0.996	-0.01	0.819209	0.999822	4.99143e+06	4.97237e+06	7.2	22.52	4.99143e+06	4.46666e+06	5.13023e+06	6.32583e+06	4.03584e+06	4.97237e+06	High	High	High	High	High	High
TRUE	Master Protein	Q02819	Nucleobindin-1 OS=Mus musculus OX=10090 GN=Nucb1 PE=1 SV=2	12	5	5	5	1	459	53.4	5.07	19	5	0	0.817	-0.29	0.272392	0.999822	1.11081e+06	907009	15.87	23.16	910861	1.11081e+06	1.25636e+06	1.08343e+06	673433	907009	High	High	High	High	High	High
TRUE	Master Protein	Q9DCM2	Glutathione S-transferase kappa 1 OS=Mus musculus OX=10090 GN=Gstk1 PE=1 SV=3	26	5	5	5	1	226	25.7	8.88	18.99	5	0	0.934	-0.1	0.7479	0.999822	1.87612e+06	1.75138e+06	6.91	23.09	1.74264e+06	1.87612e+06	2.0014e+06	2.2555e+06	1.42564e+06	1.75138e+06	High	High	High	High	High	High
TRUE	Master Protein	P80315	T-complex protein 1 subunit delta OS=Mus musculus OX=10090 GN=Cct4 PE=1 SV=3	11	6	6	6	1	539	58	8.02	18.98	6	0	1.011	0.02	0.895708	0.999822	3.68463e+06	3.72339e+06	8.27	20.38	3.68463e+06	3.6835e+06	4.23831e+06	4.67967e+06	3.1266e+06	3.72339e+06	High	High	High	High	High	High
TRUE	Master Protein	Q8R1G2	Carboxymethylenebutenolidase homolog OS=Mus musculus OX=10090 GN=Cmbl PE=1 SV=1	24	6	6	6	1	245	27.9	7.18	18.95	6	0	1.062	0.09	0.536363	0.999822	4.57899e+06	4.86182e+06	9.37	17.06	4.54318e+06	4.57899e+06	5.34307e+06	4.97458e+06	3.59865e+06	4.86182e+06	High	High	High	High	High	High
TRUE	Master Protein	Q9D0M3	Cytochrome c1, heme protein, mitochondrial OS=Mus musculus OX=10090 GN=Cyc1 PE=1 SV=1	17	5	5	5	1	325	35.3	9.16	18.93	5	0	0.959	-0.06	0.886868	0.999822	1.98255e+06	1.90183e+06	6.72	9.8	1.98255e+06	1.84041e+06	2.10585e+06	2.17318e+06	1.80212e+06	1.90183e+06	High	High	High	High	High	High
TRUE	Master Protein	P56391	Cytochrome c oxidase subunit 6B1 OS=Mus musculus OX=10090 GN=Cox6b1 PE=1 SV=2	45	5	6	5	1	86	10.1	8.72	18.93	5	0	0.897	-0.16	0.339053	0.999822	4.31626e+06	3.87325e+06	9.63	20.49	4.31626e+06	4.2295e+06	5.02385e+06	4.77248e+06	3.16304e+06	3.87325e+06	High	High	High	High	High	High
TRUE	Master Protein	Q9CWJ9	Bifunctional purine biosynthesis protein ATIC OS=Mus musculus OX=10090 GN=Atic PE=1 SV=2	10	5	5	5	1	592	64.2	6.76	18.87	5	0	0.998	0	0.578959	0.999822	726287	724976	14.71	22.45	708575	726287	916472	878584	555531	724976	High	High	High	High	High	High
TRUE	Master Protein	Q283N4	2-oxo-4-hydroxy-4-carboxy-5-ureidoimidazoline decarboxylase OS=Mus musculus OX=10090 GN=Urad PE=1 SV=1	19	4	4	4	1	178	20	6.11	18.83	4	0	0.913	-0.13	0.525377	0.999822	2.48731e+06	2.26981e+06	13.5	18.19	2.1775e+06	2.48731e+06	2.85316e+06	2.72865e+06	1.89435e+06	2.26981e+06	High	High	High	High	High	High
TRUE	Master Protein	Q8BH86	D-glutamate cyclase, mitochondrial OS=Mus musculus OX=10090 GN=Dglucy PE=1 SV=1	11	6	7	6	1	617	66.3	7.09	18.8	6	0	1.031	0.04	0.666403	0.999822	1.18966e+06	1.22609e+06	8.82	16.62	1.16866e+06	1.18966e+06	1.36808e+06	1.36077e+06	972409	1.22609e+06	High	High	High	High	High	High
TRUE	Master Protein	Q8BJU0	Small glutamine-rich tetratricopeptide repeat-containing protein alpha OS=Mus musculus OX=10090 GN=Sgta PE=1 SV=2	20	6	7	6	1	315	34.3	5.06	18.78	6	0	0.96	-0.06	0.759352	0.999822	1.07613e+06	1.03294e+06	11.79	20.01	930082	1.07613e+06	1.17911e+06	1.22363e+06	814288	1.03294e+06	High	High	High	High	High	High
TRUE	Master Protein	P62702	40S ribosomal protein S4, X isoform OS=Mus musculus OX=10090 GN=Rps4x PE=1 SV=2	22	6	6	6	1	263	29.6	10.15	18.72	6	0	1.004	0.01	0.908936	0.999822	3.7391e+06	3.75354e+06	12.77	25.17	3.58099e+06	3.7391e+06	4.52208e+06	4.99545e+06	3.04104e+06	3.75354e+06	High	High	High	High	High	High
TRUE	Master Protein	Q9CQ60	6-phosphogluconolactonase OS=Mus musculus OX=10090 GN=Pgls PE=1 SV=1	25	5	5	5	1	257	27.2	5.85	18.72	5	0	1.004	0.01	0.567366	0.999822	974639	978976	11.62	16.13	899731	974639	1.1278e+06	1.05665e+06	765686	978976	High	High	High	High	High	High
TRUE	Master Protein	Q9QXS1	Plectin OS=Mus musculus OX=10090 GN=Plec PE=1 SV=3	1	6	6	5	1	4691	533.9	5.96	18.7	6	1	0.997	0	0.938149	0.999822	622569	620725	13.83	26.2	606400	622569	773775	863213	522767	620725	High	High	High	High	High	High
TRUE	Master Protein	Q8CDN6	Thioredoxin-like protein 1 OS=Mus musculus OX=10090 GN=Txnl1 PE=1 SV=3	20	5	6	5	1	289	32.2	4.96	18.67	5	0	1.039	0.05	0.892288	0.999822	890542	924843	15.66	22.49	851280	890542	1.12824e+06	1.16464e+06	741511	924843	High	High	High	High	High	High
TRUE	Master Protein	Q06890	Clusterin OS=Mus musculus OX=10090 GN=Clu PE=1 SV=1	12	5	5	5	1	448	51.6	5.67	18.64	5	0	0.887	-0.17	0.71217	0.999822	1.60553e+06	1.42407e+06	15.08	24.94	1.41491e+06	1.60553e+06	1.90594e+06	1.99391e+06	1.25234e+06	1.42407e+06	High	High	High	High	High	High
TRUE	Master Protein	Q99020	Heterogeneous nuclear ribonucleoprotein A/B OS=Mus musculus OX=10090 GN=Hnrnpab PE=1 SV=1	15	4	6	3	1	285	30.8	7.91	18.62	4	0	0.957	-0.06	0.894446	0.999822	913327	873632	20.06	29.94	717861	913327	1.08016e+06	1.16719e+06	634223	873632	High	High	High	High	High	High
TRUE	Master Protein	Q00519	Xanthine dehydrogenase/oxidase OS=Mus musculus OX=10090 GN=Xdh PE=1 SV=5	4	6	6	5	1	1335	146.5	7.56	18.52	6	0	0.963	-0.05	0.740173	0.999822	1.08908e+06	1.04916e+06	10.56	17.02	1.02331e+06	1.08908e+06	1.25327e+06	1.28196e+06	917961	1.04916e+06	High	High	High	High	High	High
TRUE	Master Protein	P43276	Histone H1.5 OS=Mus musculus OX=10090 GN=H1-5 PE=1 SV=2	30	7	7	4	1	223	22.6	10.92	18.5	7	0	0.954	-0.07	0.869864	0.999822	1.76713e+06	1.68507e+06	18.71	29.23	1.38979e+06	1.76713e+06	2.03413e+06	2.40633e+06	1.36851e+06	1.68507e+06	High	High	High	High	High	High
TRUE	Master Protein	P97429	Annexin A4 OS=Mus musculus OX=10090 GN=Anxa4 PE=1 SV=4	18	5	5	5	1	319	35.9	5.57	18.49	5	0	1.026	0.04	0.909633	0.999822	1.28474e+06	1.31757e+06	5.03	26.47	1.28474e+06	1.20325e+06	1.32956e+06	1.68614e+06	982968	1.31757e+06	High	High	High	High	High	High
TRUE	Master Protein	P62245	40S ribosomal protein S15a OS=Mus musculus OX=10090 GN=Rps15a PE=1 SV=2	26	5	7	5	1	130	14.8	10.13	18.48	5	0	1.056	0.08	0.965651	0.999822	3.77066e+06	3.98056e+06	16.97	22.59	3.33667e+06	3.77066e+06	4.64202e+06	4.77256e+06	3.00468e+06	3.98056e+06	High	High	High	High	High	High
TRUE	Master Protein	Q9WU19	Hydroxyacid oxidase 1 OS=Mus musculus OX=10090 GN=Hao1 PE=1 SV=1	16	5	5	5	1	370	41	7.72	18.43	5	0	0.839	-0.25	0.200652	0.999822	2.1518e+06	1.80616e+06	8.03	8.79	1.90649e+06	2.1518e+06	2.22893e+06	2.07826e+06	1.77787e+06	1.80616e+06	High	High	High	High	High	High
TRUE	Master Protein	O88986	2-amino-3-ketobutyrate coenzyme A ligase, mitochondrial OS=Mus musculus OX=10090 GN=Gcat PE=1 SV=2	15	5	6	5	1	416	44.9	7.33	18.37	5	0	0.944	-0.08	0.464787	0.999822	1.49728e+06	1.41388e+06	10.94	18.56	1.31442e+06	1.49728e+06	1.63809e+06	1.5498e+06	1.06635e+06	1.41388e+06	High	High	High	High	High	High
TRUE	Master Protein	Q920E5	Farnesyl pyrophosphate synthase OS=Mus musculus OX=10090 GN=Fdps PE=1 SV=1	12	5	5	5	1	353	40.6	5.66	18.34	5	0	0.857	-0.22	0.454961	0.999822	3.94521e+06	3.38208e+06	25.01	33.18	2.97095e+06	3.94521e+06	4.94941e+06	4.27973e+06	2.12473e+06	3.38208e+06	High	High	High	High	High	High
TRUE	Master Protein	Q91VI7	Ribonuclease inhibitor OS=Mus musculus OX=10090 GN=Rnh1 PE=1 SV=1	12	5	5	5	1	456	49.8	4.78	18.27	5	0	0.985	-0.02	0.88537	0.999822	1.98669e+06	1.95621e+06	9.73	24.55	1.96213e+06	1.98669e+06	2.32644e+06	2.6362e+06	1.63791e+06	1.95621e+06	High	High	High	High	High	High
TRUE	Master Protein	Q9DBP5	UMP-CMP kinase OS=Mus musculus OX=10090 GN=Cmpk1 PE=1 SV=1	22	5	5	5	1	196	22.2	5.83	18.27	5	0	0.875	-0.19	0.322209	0.999822	2.46651e+06	2.15891e+06	13.58	17.03	2.02318e+06	2.46651e+06	2.65256e+06	2.3502e+06	1.67015e+06	2.15891e+06	High	High	High	High	High	High
TRUE	Master Protein	Q5XG73	Acyl-CoA-binding domain-containing protein 5 OS=Mus musculus OX=10090 GN=Acbd5 PE=1 SV=1	12	5	5	5	1	508	56.6	5.41	18.26	5	0	1.088	0.12	0.960826	0.999822	1.00564e+06	1.09412e+06	12.2	25.67	958402	1.00564e+06	1.20122e+06	1.35722e+06	800999	1.09412e+06	High	High	High	High	High	High
TRUE	Master Protein	P00375	Dihydrofolate reductase OS=Mus musculus OX=10090 GN=Dhfr PE=1 SV=3	22	5	6	5	1	187	21.6	8.53	18.26	5	0	0.94	-0.09	0.752466	0.999822	2.04941e+06	1.92738e+06	14.06	28.68	1.90397e+06	2.04941e+06	2.48366e+06	2.70058e+06	1.54225e+06	1.92738e+06	High	High	High	High	High	High
TRUE	Master Protein	E9Q4Z2	Acetyl-CoA carboxylase 2 OS=Mus musculus OX=10090 GN=Acacb PE=1 SV=1	3	6	6	3	1	2448	275.6	6.32	18.25	6	0	0.879	-0.19	0.159972	0.999822	311662	273854	9.65	15.43	338355	278732	311662	282149	210142	273854	High	High	High	High	High	High
TRUE	Master Protein	Q9WU78	Programmed cell death 6-interacting protein OS=Mus musculus OX=10090 GN=Pdcd6ip PE=1 SV=3	6	5	5	5	1	869	96	6.52	18.25	5	0	0.918	-0.12	0.539778	0.999822	1.11732e+06	1.02519e+06	13.73	19.34	1.00163e+06	1.11732e+06	1.31241e+06	1.26376e+06	860017	1.02519e+06	High	High	High	High	High	High
TRUE	Master Protein	P24369	Peptidyl-prolyl cis-trans isomerase B OS=Mus musculus OX=10090 GN=Ppib PE=1 SV=2	25	5	6	4	1	216	23.7	9.55	18.23	5	0	1.012	0.02	0.896216	0.999822	1.75125e+06	1.77167e+06	10.76	29.2	1.63755e+06	1.75125e+06	2.01528e+06	2.49594e+06	1.41061e+06	1.77167e+06	High	High	High	High	High	High
TRUE	Master Protein	Q5SW19	Clustered mitochondria protein homolog OS=Mus musculus OX=10090 GN=Cluh PE=1 SV=2	5	6	6	6	1	1315	148	6.02	18.23	6	0	0.95	-0.07	0.596102	0.999822	808759	768107	16.08	19.47	714543	808759	979132	920928	621112	768107	High	High	High	High	High	High
TRUE	Master Protein	Q9Z2M7	Phosphomannomutase 2 OS=Mus musculus OX=10090 GN=Pmm2 PE=1 SV=1	19	5	6	5	1	242	27.6	6.42	18.22	5	0	0.968	-0.05	0.497932	0.999822	902680	874102	9.19	17.03	847022	902680	1.01325e+06	980674	694399	874102	High	High	High	High	High	High
TRUE	Master Protein	P24472	Glutathione S-transferase A4 OS=Mus musculus OX=10090 GN=Gsta4 PE=1 SV=3	22	6	6	4	1	222	25.5	7.39	18.22	6	0	0.842	-0.25	0.649397	0.999822	3.17494e+06	2673149	3.03	30.65	3048348	3.17494e+06	3.23537e+06	3.9863e+06	2.24029e+06	2673149	High	High	High	High	High	High
TRUE	Master Protein	Q921X9	Protein disulfide-isomerase A5 OS=Mus musculus OX=10090 GN=Pdia5 PE=1 SV=1	10	5	5	5	1	517	59.2	7.5	18.21	5	0	0.876	-0.19	0.0860973	0.999822	577689	505972	6.77	11.69	537483	577689	615570	507131	410450	505972	High	High	High	High	High	High
TRUE	Master Protein	O09172	Glutamate--cysteine ligase regulatory subunit OS=Mus musculus OX=10090 GN=Gclm PE=1 SV=1	23	6	6	6	1	274	30.5	5.52	18.17	6	0	0.967	-0.05	0.641471	0.999822	2.98493e+06	2.88603e+06	16.72	24.93	2.68409e+06	2.98493e+06	3.70062e+06	3.61631e+06	2.1742e+06	2.88603e+06	High	High	High	High	High	High
TRUE	Master Protein	Q9DBL7	Bifunctional coenzyme A synthase OS=Mus musculus OX=10090 GN=Coasy PE=1 SV=2	8	5	6	5	1	563	62	7.11	18.16	5	0	0.969	-0.05	0.548577	0.999822	1.53021e+06	1.4832e+06	13.83	20.1	1.32779e+06	1.53021e+06	1.75278e+06	1.642e+06	1.09285e+06	1.4832e+06	High	High	High	High	High	High
TRUE	Master Protein	P52792	Hexokinase-4 OS=Mus musculus OX=10090 GN=Gck PE=1 SV=1	10	5	5	5	1	465	52.1	5.29	18.16	5	0	1.066	0.09	0.774284	0.999822	1.29841e+06	1.38412e+06	10.58	20.01	1.24312e+06	1.29841e+06	1.51383e+06	1.52556e+06	1.01802e+06	1.38412e+06	High	High	High	High	High	High
TRUE	Master Protein	Q9Z2U1	Proteasome subunit alpha type-5 OS=Mus musculus OX=10090 GN=Psma5 PE=1 SV=1	24	4	4	4	1	241	26.4	4.79	18.14	4	0	0.973	-0.04	0.685107	0.999822	593933	577755	7.48	16.11	573217	593933	660415	683877	495676	577755	High	High	High	High	High	High
TRUE	Master Protein	Q922B2	Aspartate--tRNA ligase, cytoplasmic OS=Mus musculus OX=10090 GN=Dars1 PE=1 SV=2	11	6	7	6	1	501	57.1	6.49	18.12	6	0	0.934	-0.1	0.53657	0.999822	2.17093e+06	2.02869e+06	11.72	20.71	1.88818e+06	2.17093e+06	2.39071e+06	2.34366e+06	1.5347e+06	2.02869e+06	High	High	High	High	High	High
TRUE	Master Protein	P31786	Acyl-CoA-binding protein OS=Mus musculus OX=10090 GN=Dbi PE=1 SV=2	49	4	5	4	1	87	10	8.82	18.11	4	0	0.812	-0.3	0.260868	0.999822	5.26383e+06	4.27446e+06	14.54	24.19	4.25508e+06	5.26383e+06	5.69121e+06	4.93551e+06	2.99857e+06	4.27446e+06	High	High	High	High	High	High
TRUE	Master Protein	Q9D5J6	Sedoheptulokinase OS=Mus musculus OX=10090 GN=Shpk PE=1 SV=1	11	5	5	5	1	476	51.3	6.24	18.07	5	0	0.924	-0.11	0.434532	0.999822	1.96984e+06	1.82035e+06	11.95	16.02	1.75407e+06	1.96984e+06	2.22776e+06	2.0743e+06	1.49934e+06	1.82035e+06	High	High	High	High	High	High
TRUE	Master Protein	Q9DB15	39S ribosomal protein L12, mitochondrial OS=Mus musculus OX=10090 GN=Mrpl12 PE=1 SV=2	18	4	4	4	1	201	21.7	9.29	18.04	4	0	0.923	-0.12	0.411602	0.999822	932031	860497	10.11	14.13	848370	932031	1.03786e+06	978625	736063	860497	High	High	High	High	High	High
TRUE	Master Protein	Q61937	Nucleophosmin OS=Mus musculus OX=10090 GN=Npm1 PE=1 SV=1	18	6	6	6	1	292	32.5	4.77	18.02	6	0	0.791	-0.34	0.485365	0.999822	6.65727e+06	5.26351e+06	29.1	24.69	4.20745e+06	6.65727e+06	7.72388e+06	6.29513e+06	3.78345e+06	5.26351e+06	High	High	High	High	High	High
TRUE	Master Protein	P51658	Estradiol 17-beta-dehydrogenase 2 OS=Mus musculus OX=10090 GN=Hsd17b2 PE=1 SV=2	14	5	5	5	1	381	41.8	8.57	18.01	5	0	1.087	0.12	0.994944	0.999822	1.31645e+06	1.43151e+06	11.05	17.19	1.25747e+06	1.31645e+06	1.54464e+06	1.5923e+06	1.12455e+06	1.43151e+06	High	High	High	High	High	High
TRUE	Master Protein	Q91W43	Glycine dehydrogenase (decarboxylating), mitochondrial OS=Mus musculus OX=10090 GN=Gldc PE=1 SV=1	6	6	7	6	1	1025	113.2	7.56	17.97	6	0	0.886	-0.18	0.439192	0.999822	3.84031e+06	3.4011e+06	10.07	18.69	3.44001e+06	3.84031e+06	4.21138e+06	4.14112e+06	2.85109e+06	3.4011e+06	High	High	High	High	High	High
TRUE	Master Protein	Q9WUB3	Glycogen phosphorylase, muscle form OS=Mus musculus OX=10090 GN=Pygm PE=1 SV=3	6	6	6	1	1	842	97.2	7.11	17.95	6	0	0.619	-0.69	0.293508	0.999822	252542	156284	38.32	12.34	143408	252542	326982	185295	146735	156284	High	High	High	High	High	High
TRUE	Master Protein	P63037	DnaJ homolog subfamily A member 1 OS=Mus musculus OX=10090 GN=Dnaja1 PE=1 SV=1	13	5	5	5	1	397	44.8	7.08	17.88	5	0	0.828	-0.27	0.287771	0.999822	2.30775e+06	1.90972e+06	11.33	20.93	2.02253e+06	2.30775e+06	2.54084e+06	2.3576e+06	1.54773e+06	1.90972e+06	High	High	High	High	High	High
TRUE	Master Protein	P42125	Enoyl-CoA delta isomerase 1, mitochondrial OS=Mus musculus OX=10090 GN=Eci1 PE=1 SV=2	15	5	5	5	1	289	32.2	8.98	17.81	5	0	0.954	-0.07	0.348525	0.999822	2.87178e+06	2.74107e+06	6.07	9.05	2.69943e+06	2.87178e+06	3.04839e+06	2.89664e+06	2.4202e+06	2.74107e+06	High	High	High	High	High	High
TRUE	Master Protein	O35887	Calumenin OS=Mus musculus OX=10090 GN=Calu PE=1 SV=1	13	4	4	4	1	315	37	4.67	17.77	4	0	0.808	-0.31	0.430034	0.999822	1.97517e+06	1.59513e+06	21.1	23.96	1.4625e+06	1.97517e+06	2.25073e+06	2.00515e+06	1.23347e+06	1.59513e+06	High	High	High	High	High	High
TRUE	Master Protein	P07309	Transthyretin OS=Mus musculus OX=10090 GN=Ttr PE=1 SV=1	27	4	4	4	1	147	15.8	6.16	17.77	4	0	0.87	-0.2	0.870805	0.999822	2.37445e+06	2.06536e+06	7.74	34.69	2.37445e+06	2.20508e+06	2.57374e+06	3.32355e+06	1.76429e+06	2.06536e+06	High	High	High	High	High	High
TRUE	Master Protein	O70570	Polymeric immunoglobulin receptor OS=Mus musculus OX=10090 GN=Pigr PE=1 SV=1	6	4	5	4	1	771	84.9	5.4	17.75	4	0	0.847	-0.24	0.378601	0.999822	509207	431231	20.89	13.5	392606	509207	601507	431231	368660	484123	High	High	High	High	High	High
TRUE	Master Protein	Q9DCY0	Glycine N-acyltransferase-like protein Keg1 OS=Mus musculus OX=10090 GN=Keg1 PE=1 SV=1	20	5	5	5	1	295	33.7	8.43	17.74	5	0	0.937	-0.09	0.126746	0.999822	1.21742e+06	1.14113e+06	6.9	8.51	1.17943e+06	1.21742e+06	1.34372e+06	1.14113e+06	994592	1.16929e+06	High	High	High	High	High	High
TRUE	Master Protein	Q99MZ7	Peroxisomal trans-2-enoyl-CoA reductase OS=Mus musculus OX=10090 GN=Pecr PE=1 SV=1	18	5	5	5	1	303	32.4	8.29	17.71	5	0	1.077	0.11	0.752853	0.999822	4.36003e+06	4.69432e+06	16.1	26.53	4.36003e+06	4.07299e+06	5.486e+06	5.44471e+06	3.14154e+06	4.69432e+06	High	High	High	High	High	High
TRUE	Master Protein	P63325	40S ribosomal protein S10 OS=Mus musculus OX=10090 GN=Rps10 PE=1 SV=1	26	5	6	5	1	165	18.9	10.15	17.7	5	0	0.946	-0.08	0.715341	0.999822	3.13292e+06	2.96277e+06	16.1	26.16	2.73495e+06	3.13292e+06	3.75992e+06	3.8605e+06	2.2778e+06	2.96277e+06	High	High	High	High	High	High
TRUE	Master Protein	Q9QYR9	Acyl-coenzyme A thioesterase 2, mitochondrial OS=Mus musculus OX=10090 GN=Acot2 PE=1 SV=2	14	6	6	6	1	453	49.6	7.36	17.64	6	0	1.053	0.08	0.666129	0.999822	1.24983e+06	1.31669e+06	11.56	28.32	1.24983e+06	1.21483e+06	1.49477e+06	1.93048e+06	1.14166e+06	1.31669e+06	High	High	High	High	High	High
TRUE	Master Protein	Q6ZQI3	Malectin OS=Mus musculus OX=10090 GN=Mlec PE=1 SV=2	14	4	4	4	1	291	32.3	6.05	17.63	4	0	0.98	-0.03	0.851214	0.999822	1.01168e+06	991763	9.07	26.42	976593	1.01168e+06	1.156e+06	1.32697e+06	785255	991763	High	High	High	High	High	High
TRUE	Master Protein	Q9WVM8	Kynurenine/alpha-aminoadipate aminotransferase, mitochondrial OS=Mus musculus OX=10090 GN=Aadat PE=1 SV=1	11	6	7	6	1	425	47.6	8.25	17.56	6	0	0.794	-0.33	0.126377	0.999822	5.85645e+06	4.64739e+06	19.46	17.44	4.61374e+06	5.85645e+06	6.85718e+06	4.7226e+06	3.40094e+06	4.64739e+06	High	High	High	High	High	High
TRUE	Master Protein	Q3UEG6	Alanine--glyoxylate aminotransferase 2, mitochondrial OS=Mus musculus OX=10090 GN=Agxt2 PE=1 SV=1	14	6	6	6	1	513	57.1	7.93	17.55	6	0	0.833	-0.26	0.346311	0.999822	1.46602e+06	1.22102e+06	17.11	20.49	1.16196e+06	1.46602e+06	1.64363e+06	1.44669e+06	952674	1.22102e+06	High	High	High	High	High	High
TRUE	Master Protein	Q8CI51	PDZ and LIM domain protein 5 OS=Mus musculus OX=10090 GN=Pdlim5 PE=1 SV=4	11	5	5	5	1	591	63.3	8.25	17.55	5	0	0.926	-0.11	0.597664	0.999822	1.05483e+06	977187	16.76	21.72	924716	1.05483e+06	1.28486e+06	1.22803e+06	795324	977187	High	High	High	High	High	High
TRUE	Master Protein	P62082	40S ribosomal protein S7 OS=Mus musculus OX=10090 GN=Rps7 PE=2 SV=1	22	5	5	5	1	194	22.1	10.1	17.53	5	0	0.992	-0.01	0.808311	0.999822	4.26441e+06	4.22879e+06	9.73	24.04	4.09637e+06	4.26441e+06	4.91182e+06	5.40053e+06	3.32967e+06	4.22879e+06	High	High	High	High	High	High
TRUE	Master Protein	Q62425	Cytochrome c oxidase subunit NDUFA4 OS=Mus musculus OX=10090 GN=Ndufa4 PE=1 SV=2	41	5	5	5	1	82	9.3	9.52	17.53	5	0	0.948	-0.08	0.580354	0.999822	5.82284e+06	5.51733e+06	13.9	21.17	5.58001e+06	5.82284e+06	7.17736e+06	7.02305e+06	4.62634e+06	5.51733e+06	High	High	High	High	High	High
TRUE	Master Protein	O35685	Nuclear migration protein nudC OS=Mus musculus OX=10090 GN=Nudc PE=1 SV=1	14	5	5	5	1	332	38.3	5.26	17.45	5	0	0.899	-0.15	0.672737	0.999822	1.95634e+06	1.75803e+06	12.75	25.07	1.67485e+06	1.95634e+06	2.16587e+06	2.30236e+06	1.39635e+06	1.75803e+06	High	High	High	High	High	High
TRUE	Master Protein	P58871	182 kDa tankyrase-1-binding protein OS=Mus musculus OX=10090 GN=Tnks1bp1 PE=1 SV=2	4	6	6	6	1	1720	181.7	4.88	17.43	6	0	0.951	-0.07	0.592023	0.999822	915725	870628	18.78	22.53	774607	915725	1.12492e+06	1.03686e+06	653382	870628	High	High	High	High	High	High
TRUE	Master Protein	Q9JHR7	Insulin-degrading enzyme OS=Mus musculus OX=10090 GN=Ide PE=1 SV=1	5	6	6	6	1	1019	117.7	6.54	17.39	6	0	1.11	0.15	0.847919	0.999822	1.4608e+06	1.6216e+06	13.73	18.53	1.32962e+06	1.4608e+06	1.73566e+06	1.6216e+06	1.16009e+06	1.64513e+06	High	High	High	High	High	High
TRUE	Master Protein	Q9CRB3	5-hydroxyisourate hydrolase OS=Mus musculus OX=10090 GN=Urah PE=1 SV=1	37	4	6	4	1	118	13.6	7.87	17.39	4	0	0.939	-0.09	0.553733	0.999822	1.86014e+06	1.74733e+06	9.51	20.68	1.86014e+06	1.83259e+06	2.16731e+06	2.21263e+06	1.47181e+06	1.74733e+06	High	High	High	High	High	High
TRUE	Master Protein	Q9CR16	Peptidyl-prolyl cis-trans isomerase D OS=Mus musculus OX=10090 GN=Ppid PE=1 SV=3	16	6	6	5	1	370	40.7	7.43	17.37	6	1	0.889	-0.17	0.597803	0.999822	3.17742e+06	2.82455e+06	8.51	30.32	3.17742e+06	2.77256e+06	3.26073e+06	3.67352e+06	1.96308e+06	2.82455e+06	High	High	High	High	High	High
TRUE	Master Protein	Q9Z0S1	3'(2'),5'-bisphosphate nucleotidase 1 OS=Mus musculus OX=10090 GN=Bpnt1 PE=1 SV=2	14	4	4	4	1	308	33.2	5.82	17.32	4	0	0.971	-0.04	0.386009	0.999822	1.03256e+06	1.00224e+06	13.48	22.93	960947	1.03256e+06	1.2408e+06	1.09495e+06	688570	1.00224e+06	High	High	High	High	High	High
TRUE	Master Protein	Q9Z2U0	Proteasome subunit alpha type-7 OS=Mus musculus OX=10090 GN=Psma7 PE=1 SV=1	17	4	5	4	1	248	27.8	8.46	17.31	4	0	0.916	-0.13	0.455314	0.999822	1.67364e+06	1.53346e+06	8.21	22.84	1.62527e+06	1.67364e+06	1.89176e+06	1.91479e+06	1.20656e+06	1.53346e+06	High	High	High	High	High	High
TRUE	Master Protein	Q9WU84	Copper chaperone for superoxide dismutase OS=Mus musculus OX=10090 GN=Ccs PE=1 SV=1	23	5	5	5	1	274	28.9	6.1	17.29	5	0	1.015	0.02	0.592054	0.999822	1.11874e+06	1.13596e+06	15.82	15.29	961952	1.11874e+06	1.31977e+06	1.15098e+06	865403	1.13596e+06	High	High	High	High	High	High
TRUE	Master Protein	Q9D0S9	Histidine triad nucleotide-binding protein 2, mitochondrial OS=Mus musculus OX=10090 GN=Hint2 PE=1 SV=1	23	4	4	4	1	163	17.3	9.82	17.25	4	0	0.919	-0.12	0.239232	0.999822	2.55744e+06	2.35079e+06	13.28	14.14	2.23531e+06	2.55744e+06	2.91774e+06	2.3956e+06	1.83708e+06	2.35079e+06	High	High	High	High	High	High
TRUE	Master Protein	P0C0S6	Histone H2A.Z OS=Mus musculus OX=10090 GN=H2az1 PE=1 SV=2	31	4	5	2	1	128	13.5	10.58	17.23	4	2	1.02	0.03	0.906111	0.999822	1.70534e+06	1.74005e+06	9.89	23.25	1.65127e+06	1.70534e+06	1.97953e+06	2.30605e+06	1.46843e+06	1.74005e+06	High	High	High	High	High	High
TRUE	Master Protein	Q99LB2	Dehydrogenase/reductase SDR family member 4 OS=Mus musculus OX=10090 GN=Dhrs4 PE=1 SV=3	15	6	6	6	1	279	29.9	9.38	17.22	6	0	1.052	0.07	0.909041	0.999822	2.42443e+06	2.55049e+06	14.57	27.95	2.37974e+06	2.42443e+06	3.06284e+06	3.5688e+06	2.07434e+06	2.55049e+06	High	High	High	High	High	High
TRUE	Master Protein	Q62261	Spectrin beta chain, non-erythrocytic 1 OS=Mus musculus OX=10090 GN=Sptbn1 PE=1 SV=2	2	6	7	6	1	2363	274.1	5.58	17.16	6	0	1.092	0.13	0.889745	0.999822	1.98977e+06	2.17348e+06	14.38	20.07	1.86178e+06	1.98977e+06	2.43597e+06	2.58047e+06	1.71536e+06	2.17348e+06	High	High	High	High	High	High
TRUE	Master Protein	Q9CPR4	60S ribosomal protein L17 OS=Mus musculus OX=10090 GN=Rpl17 PE=1 SV=3	22	4	5	3	1	184	21.4	10.18	17.14	4	0	0.97	-0.04	0.442006	0.999822	1.62328e+06	1575124	12.14	18.84	1.56212e+06	1.62328e+06	1.94849e+06	1.80699e+06	1.23117e+06	1575124	High	High	High	High	High	High
TRUE	Master Protein	P55096	ATP-binding cassette sub-family D member 3 OS=Mus musculus OX=10090 GN=Abcd3 PE=1 SV=2	7	6	6	6	1	659	75.4	9.26	17.1	6	0	1.086	0.12	0.508307	0.999822	1.78691e+06	1.94053e+06	5.65	24.8	1.78691e+06	1.73643e+06	1.93418e+06	2.64202e+06	1.63976e+06	1.94053e+06	High	High	High	High	High	High
TRUE	Master Protein	F6ZDS4	Nucleoprotein TPR OS=Mus musculus OX=10090 GN=Tpr PE=1 SV=1	2	6	6	6	1	2431	273.8	5.03	17.08	6	0	0.874	-0.19	0.539374	0.999822	861661	753093	19.14	23.76	685159	861661	1.01109e+06	945334	583995	753093	High	High	High	High	High	High
TRUE	Master Protein	P17742	Peptidyl-prolyl cis-trans isomerase A OS=Mus musculus OX=10090 GN=Ppia PE=1 SV=2	37	7	8	6	1	164	18	7.9	17.06	7	1	0.878	-0.19	0.631238	0.999822	5.49982e+06	4.83131e+06	13.98	29.77	4.8647e+06	5.49982e+06	6.42067e+06	6.86115e+06	3.83776e+06	4.83131e+06	High	High	High	High	High	High
TRUE	Master Protein	P02301	Histone H3.3C OS=Mus musculus OX=10090 GN=H3-5 PE=3 SV=3	28	5	6	1	1	136	15.3	11.14	17.04	5	4	1.127	0.17	0.889169	0.999822	17540042	1.97712e+07	13.68	32.74	17540042	1.70469e+07	2.172e+07	2.66591e+07	13570445	1.97712e+07	High	High	High	High	High	High
TRUE	Master Protein	Q63918	Caveolae-associated protein 2 OS=Mus musculus OX=10090 GN=Cavin2 PE=1 SV=3	14	5	5	5	1	418	46.7	5.21	17	5	0	0.897	-0.16	0.713677	0.999822	798563	716195	20.45	18.99	592280	798563	898267	846119	575572	716195	High	High	High	High	High	High
TRUE	Master Protein	Q8CC88	von Willebrand factor A domain-containing protein 8 OS=Mus musculus OX=10090 GN=Vwa8 PE=1 SV=2	4	7	8	7	1	1905	213.3	6.6	17	7	0	1.009	0.01	0.600994	0.999822	1.00985e+06	1.01866e+06	13.73	25	975786	1.00985e+06	1.24739e+06	1.22589e+06	732017	1.01866e+06	High	High	High	High	High	High
TRUE	Master Protein	Q99PG0	Arylacetamide deacetylase OS=Mus musculus OX=10090 GN=Aadac PE=1 SV=3	11	5	5	5	1	398	45.2	7.49	16.98	5	0	0.965	-0.05	0.831742	0.999822	1.60509e+06	1.54813e+06	8.39	20.8	1.56022e+06	1.60509e+06	1.82111e+06	2.00637e+06	1.34312e+06	1.54813e+06	High	High	High	High	High	High
TRUE	Master Protein	Q9CRB9	MICOS complex subunit Mic19 OS=Mus musculus OX=10090 GN=Chchd3 PE=1 SV=1	21	5	5	5	1	227	26.3	8.37	16.95	5	0	1.024	0.03	0.794016	0.999822	2.6546e+06	2.71943e+06	10.51	18.43	2.6546e+06	2.64677e+06	3.16414e+06	3266530	2.25497e+06	2.71943e+06	High	High	High	High	High	High
TRUE	Master Protein	Q9CXF0	Kynureninase OS=Mus musculus OX=10090 GN=Kynu PE=1 SV=3	13	6	6	6	1	464	52.3	6.57	16.94	6	0	0.94	-0.09	0.897399	0.999822	1.87662e+06	1.76352e+06	13.51	36.29	1.84284e+06	1.87662e+06	2.33085e+06	2.85838e+06	1.45973e+06	1.76352e+06	High	High	High	High	High	High
TRUE	Master Protein	P10639	Thioredoxin OS=Mus musculus OX=10090 GN=Txn PE=1 SV=3	51	5	5	5	1	105	11.7	4.92	16.9	5	0	0.898	-0.16	0.592506	0.999822	1.08798e+07	9.7696e+06	9.75	21.79	9.16323e+06	1.09329e+07	1.08798e+07	1.16079e+07	7.43261e+06	9.7696e+06	High	High	High	High	High	High
TRUE	Master Protein	P51885	Lumican OS=Mus musculus OX=10090 GN=Lum PE=1 SV=2	14	5	5	5	1	338	38.2	6.43	16.9	5	0	1.004	0.01	0.883333	0.999822	1.16618e+06	1.17031e+06	20.53	30.81	1.09861e+06	1.16618e+06	1.5849e+06	1.69124e+06	929610	1.17031e+06	High	High	High	High	High	High
TRUE	Master Protein	O08585	Clathrin light chain A OS=Mus musculus OX=10090 GN=Clta PE=1 SV=2	13	5	6	5	1	235	25.6	4.58	16.89	5	0	0.933	-0.1	0.803504	0.999822	4.80275e+06	4.48075e+06	19.19	29.05	3.71258e+06	4.80275e+06	5.48903e+06	5.79599e+06	3.18812e+06	4.48075e+06	High	High	High	High	High	High
TRUE	Master Protein	Q9CQQ7	ATP synthase F(0) complex subunit B1, mitochondrial OS=Mus musculus OX=10090 GN=Atp5pb PE=1 SV=1	16	5	5	5	1	256	28.9	9.06	16.78	5	0	0.933	-0.1	0.812608	0.999822	4.62333e+06	4.31572e+06	11.34	14.07	4.71226e+06	3.81051e+06	4.62333e+06	4.85392e+06	3.65364e+06	4.31572e+06	High	High	High	High	High	High
TRUE	Master Protein	P62717	60S ribosomal protein L18a OS=Mus musculus OX=10090 GN=Rpl18a PE=1 SV=1	31	6	6	6	1	176	20.7	10.71	16.78	6	0	0.983	-0.02	0.611443	0.999822	3.13116e+06	3.0776e+06	15.07	20.7	2.84208e+06	3.13116e+06	3.79944e+06	3.61393e+06	2.3677e+06	3.0776e+06	High	High	High	High	High	High
TRUE	Master Protein	P49312	Heterogeneous nuclear ribonucleoprotein A1 OS=Mus musculus OX=10090 GN=Hnrnpa1 PE=1 SV=2	14	5	6	2	1	320	34.2	9.23	16.76	5	0	1.025	0.04	0.837721	0.999822	375837	385209	15.68	37.64	353462	375837	471641	621682	305074	385209	High	High	High	High	High	High
TRUE	Master Protein	Q99KQ4	Nicotinamide phosphoribosyltransferase OS=Mus musculus OX=10090 GN=Nampt PE=1 SV=1	10	6	6	6	1	491	55.4	7.15	16.75	6	0	0.891	-0.17	0.53615	0.999822	1.67211e+06	1.48957e+06	12.31	18.88	1.48331e+06	1.67211e+06	1.89737e+06	1.87174e+06	1.29567e+06	1.48957e+06	High	High	High	High	High	High
TRUE	Master Protein	P50172	Corticosteroid 11-beta-dehydrogenase isozyme 1 OS=Mus musculus OX=10090 GN=Hsd11b1 PE=1 SV=3	17	6	7	6	1	292	32.3	8.46	16.72	6	0	0.934	-0.1	0.345264	0.999822	5.11952e+06	4.78325e+06	15.16	11.34	4.60632e+06	5.11952e+06	6.18213e+06	5.18837e+06	4.13159e+06	4.78325e+06	High	High	High	High	High	High
TRUE	Master Protein	Q91WS0	CDGSH iron-sulfur domain-containing protein 1 OS=Mus musculus OX=10090 GN=Cisd1 PE=1 SV=1	31	3	4	3	1	108	12.1	9.06	16.68	3	0	0.849	-0.24	0.326947	0.999822	1.48978e+06	1265444	13.66	17.19	1.24827e+06	1.48978e+06	1.64422e+06	1.48875e+06	1.05247e+06	1265444	High	High	High	High	High	High
TRUE	Master Protein	Q8CGK3	Lon protease homolog, mitochondrial OS=Mus musculus OX=10090 GN=Lonp1 PE=1 SV=2	6	5	5	5	1	949	105.8	6.57	16.68	5	0	0.944	-0.08	0.619395	0.999822	1.34889e+06	1.27318e+06	11.27	26.11	1.29851e+06	1.34889e+06	1.59645e+06	1.67773e+06	994717	1.27318e+06	High	High	High	High	High	High
TRUE	Master Protein	P45591	Cofilin-2 OS=Mus musculus OX=10090 GN=Cfl2 PE=1 SV=1	20	4	5	2	1	166	18.7	7.88	16.68	4	0	0.93	-0.1	0.50765	0.999822	738972	687322	23.44	30.07	651248	738972	1.011e+06	898419	483587	687322	High	High	High	High	High	High
TRUE	Master Protein	Q8VEM8	Phosphate carrier protein, mitochondrial OS=Mus musculus OX=10090 GN=Slc25a3 PE=1 SV=1	11	5	5	5	1	357	39.6	9.26	16.65	5	0	0.992	-0.01	0.897275	0.999822	2.08128e+06	2.06527e+06	9.43	20.9	1.86982e+06	2.08128e+06	2.25993e+06	2.48053e+06	1.62137e+06	2.06527e+06	High	High	High	High	High	High
TRUE	Master Protein	Q3UZ39	Leucine-rich repeat flightless-interacting protein 1 OS=Mus musculus OX=10090 GN=Lrrfip1 PE=1 SV=2	11	5	5	5	1	729	79.2	4.82	16.62	5	0	0.84	-0.25	0.506976	0.999822	545754	458349	21.17	26.94	413237	545754	637327	589783	340481	458349	High	High	High	High	High	High
TRUE	Master Protein	Q8R0W0	Epiplakin OS=Mus musculus OX=10090 GN=Eppk1 PE=1 SV=2	6	5	5	4	1	6548	724.2	6.07	16.62	5	0	1.029	0.04	0.497832	0.999822	232226	239050	17.11	40.49	232226	174001	242703	397460	184162	239050	High	High	High	High	High	High
TRUE	Master Protein	P17047	Lysosome-associated membrane glycoprotein 2 OS=Mus musculus OX=10090 GN=Lamp2 PE=1 SV=2	8	4	5	4	1	415	45.7	7.39	16.6	4	0	1.078	0.11	0.700933	0.999822	700974	755484	14.21	31.24	700974	693976	884333	755484	636470	1.14099e+06	High	High	High	High	High	High
TRUE	Master Protein	P61222	ATP-binding cassette sub-family E member 1 OS=Mus musculus OX=10090 GN=Abce1 PE=1 SV=1	8	5	5	5	1	599	67.3	8.34	16.57	5	0	0.982	-0.03	0.793796	0.999822	1.97818e+06	1.94349e+06	7.01	20.89	1.96563e+06	1.97818e+06	2.22135e+06	2.45341e+06	1.62239e+06	1.94349e+06	High	High	High	High	High	High
TRUE	Master Protein	P48962	ADP/ATP translocase 1 OS=Mus musculus OX=10090 GN=Slc25a4 PE=1 SV=4	14	5	7	1	1	298	32.9	9.72	16.57	5	0	0.648	-0.63	0.434582	0.999822	123976	80325.2	48.97	19.06	67730.7	123976	193145	107478	76731.5	80325.2	High	High	High	High	High	High
TRUE	Master Protein	Q66JS6	Eukaryotic translation initiation factor 3 subunit J-B OS=Mus musculus OX=10090 GN=Eif3j2 PE=1 SV=1	18	5	5	5	1	263	29.5	4.81	16.55	5	0	1.007	0.01	0.719924	0.999822	2.97985e+06	2.99991e+06	8.65	19.58	2.81983e+06	2.97985e+06	3.33456e+06	3.45926e+06	2.3204e+06	2.99991e+06	High	High	High	High	High	High
TRUE	Master Protein	Q99KK7	Dipeptidyl peptidase 3 OS=Mus musculus OX=10090 GN=Dpp3 PE=1 SV=2	7	6	6	6	1	738	82.8	5.38	16.54	6	0	0.996	-0.01	0.530361	0.999822	1.40312e+06	1.39685e+06	13.39	18.23	1.32999e+06	1.40312e+06	1.70352e+06	1.58204e+06	1.09216e+06	1.39685e+06	High	High	High	High	High	High
TRUE	Master Protein	P22315	Ferrochelatase, mitochondrial OS=Mus musculus OX=10090 GN=Fech PE=1 SV=2	15	7	7	7	1	420	47.1	8.91	16.51	7	0	1.016	0.02	0.484521	0.999822	2.9138e+06	2.95935e+06	13.59	16.1	2.9138e+06	2.89359e+06	3.64542e+06	3.29103e+06	2.37627e+06	2.95935e+06	High	High	High	High	High	High
TRUE	Master Protein	P07759	Serine protease inhibitor A3K OS=Mus musculus OX=10090 GN=Serpina3k PE=1 SV=2	6	3	4	3	1	418	46.9	5.16	16.5	3	0	0.901	-0.15	0.217817	0.999822	2.1876e+06	1.97177e+06	3.16	17.76	2.11159e+06	2.1876e+06	2.24907e+06	1.97177e+06	1.45109e+06	2.04428e+06	High	High	High	High	High	High
TRUE	Master Protein	Q9CR68	Cytochrome b-c1 complex subunit Rieske, mitochondrial OS=Mus musculus OX=10090 GN=Uqcrfs1 PE=1 SV=1	16	5	5	5	1	274	29.3	8.7	16.47	5	0	0.951	-0.07	0.649136	0.999822	5.39689e+06	5.13414e+06	9.45	14.18	5.39689e+06	4.97168e+06	5.99801e+06	5.99261e+06	4.52064e+06	5.13414e+06	High	High	High	High	High	High
TRUE	Master Protein	Q9D2R0	Acetoacetyl-CoA synthetase OS=Mus musculus OX=10090 GN=Aacs PE=1 SV=1	7	5	5	5	1	672	75.2	6.71	16.46	5	0	1.062	0.09	0.897946	0.999822	733023	778732	6.1	10.77	713196	733023	800314	778732	651736	799634	High	High	High	High	High	High
TRUE	Master Protein	Q9JHU4	Cytoplasmic dynein 1 heavy chain 1 OS=Mus musculus OX=10090 GN=Dync1h1 PE=1 SV=2	1	5	5	5	1	4644	531.7	6.42	16.44	5	0	0.864	-0.21	0.572413	0.999822	1.86708e+06	1.61288e+06	17.07	26.91	1.53534e+06	1.86708e+06	2.16906e+06	2.16054e+06	1.26412e+06	1.61288e+06	High	High	High	High	High	High
TRUE	Master Protein	Q9WVJ2	26S proteasome non-ATPase regulatory subunit 13 OS=Mus musculus OX=10090 GN=Psmd13 PE=1 SV=1	12	5	5	5	1	376	42.8	5.71	16.39	5	0	0.969	-0.04	0.562292	0.999822	1.10743e+06	1.07344e+06	7.63	18.23	1.10743e+06	1.07327e+06	1.23807e+06	1.25637e+06	867865	1.07344e+06	High	High	High	High	High	High
TRUE	Master Protein	Q91ZV0	Melanoma inhibitory activity protein 2 OS=Mus musculus OX=10090 GN=Mia2 PE=1 SV=3	4	5	5	5	1	1396	156.4	4.55	16.39	5	0	1.066	0.09	0.985829	0.999822	1.42275e+06	1.51612e+06	8.93	20.1	1.42275e+06	1.39138e+06	1.63475e+06	1.78628e+06	1.18595e+06	1.51612e+06	High	High	High	High	High	High
TRUE	Master Protein	P59242	Cingulin OS=Mus musculus OX=10090 GN=Cgn PE=1 SV=1	4	5	5	5	1	1191	136.4	5.91	16.33	5	0	0.895	-0.16	0.358555	0.999822	1.09592e+06	980709	14.2	21.05	909238	1.09592e+06	1.21096e+06	1.07414e+06	702279	980709	High	High	High	High	High	High
TRUE	Master Protein	P46978	Dolichyl-diphosphooligosaccharide--protein glycosyltransferase subunit STT3A OS=Mus musculus OX=10090 GN=Stt3a PE=1 SV=1	8	6	6	6	1	705	80.5	8.1	16.3	6	0	1.047	0.07	0.888276	0.999822	1.43956e+06	1.50723e+06	15.58	22.82	1.31951e+06	1.43956e+06	1.77391e+06	1.8204e+06	1.14131e+06	1.50723e+06	High	High	High	High	High	High
TRUE	Master Protein	P68433	Histone H3.1 OS=Mus musculus OX=10090 GN=H3c1 PE=1 SV=2	28	5	6	1	1	136	15.4	11.12	16.3	5	0	1.001	0	0.516951	0.999822	382503	382705	20.07	54.88	288527	382503	434390	823460	310891	382705	High	High	High	High	High	High
TRUE	Master Protein	Q8BTY1	Kynurenine--oxoglutarate transaminase 1 OS=Mus musculus OX=10090 GN=Kyat1 PE=1 SV=1	9	5	6	4	1	424	47.5	6.95	16.29	5	0	0.973	-0.04	0.444273	0.999822	1.04352e+06	1.01571e+06	14.02	25.34	969460	1.04352e+06	1.26389e+06	1.15467e+06	685125	1.01571e+06	High	High	High	High	High	High
TRUE	Master Protein	O70251	Elongation factor 1-beta OS=Mus musculus OX=10090 GN=Eef1b PE=1 SV=5	19	5	5	5	1	225	24.7	4.69	16.28	5	0	0.887	-0.17	0.411903	0.999822	8.43175e+06	7.48099e+06	17.41	20.91	6.54502e+06	8.43175e+06	9.30141e+06	8.13277e+06	5.34052e+06	7.48099e+06	High	High	High	High	High	High
TRUE	Master Protein	Q9Z1Q9	Valine--tRNA ligase OS=Mus musculus OX=10090 GN=Vars1 PE=1 SV=1	4	4	4	4	1	1263	140.1	7.77	16.26	4	0	0.969	-0.05	0.92222	0.999822	1.10124e+06	1.06658e+06	17.11	31.2	993964	1.10124e+06	1.37776e+06	1.55714e+06	852024	1.06658e+06	High	High	High	High	High	High
TRUE	Master Protein	Q61830	Macrophage mannose receptor 1 OS=Mus musculus OX=10090 GN=Mrc1 PE=1 SV=2	3	5	5	5	1	1456	164.9	6.83	16.24	5	0	1.061	0.09	0.937312	0.999822	653870	693826	10.83	22.41	607067	653870	749522	838934	530775	693826	High	High	High	High	High	High
TRUE	Master Protein	Q6ZWX6	Eukaryotic translation initiation factor 2 subunit 1 OS=Mus musculus OX=10090 GN=Eif2s1 PE=1 SV=3	16	5	5	5	1	315	36.1	5.08	16.18	5	0	0.927	-0.11	0.533357	0.999822	1.6327e+06	1.51321e+06	11.1	18.12	1.50276e+06	1.6327e+06	1.86788e+06	1.83593e+06	1.27929e+06	1.51321e+06	High	High	High	High	High	High
TRUE	Master Protein	Q6Y7W8	GRB10-interacting GYF protein 2 OS=Mus musculus OX=10090 GN=Gigyf2 PE=1 SV=2	5	5	5	5	1	1291	149.1	5.57	16.12	5	0	0.944	-0.08	0.583029	0.999822	450989	425523	16.19	17.72	401548	450989	550177	510821	358209	425523	High	High	High	High	High	High
TRUE	Master Protein	Q91VD9	NADH-ubiquinone oxidoreductase 75 kDa subunit, mitochondrial OS=Mus musculus OX=10090 GN=Ndufs1 PE=1 SV=2	7	5	5	5	1	727	79.7	5.72	16.11	5	0	0.983	-0.03	0.858571	0.999822	1.49076e+06	1.4648e+06	5.74	14.35	1.49076e+06	1.47794e+06	1.63659e+06	1.75662e+06	1.33081e+06	1.4648e+06	High	High	High	High	High	High
TRUE	Master Protein	P47740	Aldehyde dehydrogenase family 3 member A2 OS=Mus musculus OX=10090 GN=Aldh3a2 PE=1 SV=2	11	4	4	4	1	484	53.9	8.35	16.1	4	0	0.916	-0.13	0.848808	0.999822	840033	769064	12.94	26.29	940197	724356	840033	1.05658e+06	634523	769064	High	High	High	High	High	High
TRUE	Master Protein	O54909	Retinol dehydrogenase 16 OS=Mus musculus OX=10090 GN=Rdh16 PE=1 SV=1	11	5	6	1	1	317	35.7	9.11	16.09	5	0	1.049	0.07	0.261026	0.999822	255691	268225	2.47	11.68	255691	250724	263310	323341	268225	263410	High	High	High	High	High	High
TRUE	Master Protein	Q91WQ3	Tyrosine--tRNA ligase, cytoplasmic OS=Mus musculus OX=10090 GN=Yars1 PE=1 SV=3	9	5	6	5	1	528	59.1	7.01	16.06	5	0	0.932	-0.1	0.690535	0.999822	1.77179e+06	1.6512e+06	9.3	23.47	1.62551e+06	1.77179e+06	1.95681e+06	2.11914e+06	1.32594e+06	1.6512e+06	High	High	High	High	High	High
TRUE	Master Protein	O35215	D-dopachrome decarboxylase OS=Mus musculus OX=10090 GN=Ddt PE=1 SV=3	36	4	4	4	1	118	13.1	6.54	16.03	4	0	0.797	-0.33	0.247771	0.999822	5.58386e+06	4.45032e+06	12.39	22.03	4.74163e+06	5.58386e+06	6.08231e+06	5.49185e+06	3.51619e+06	4.45032e+06	High	High	High	High	High	High
TRUE	Master Protein	Q9QUI0	Transforming protein RhoA OS=Mus musculus OX=10090 GN=Rhoa PE=1 SV=1	23	4	5	4	1	193	21.8	6.1	16.03	4	0	0.975	-0.04	0.967817	0.999822	1.1207e+06	1.09285e+06	13.29	24.05	986558	1.1207e+06	1.28678e+06	1.4569e+06	912061	1.09285e+06	High	High	High	High	High	High
TRUE	Master Protein	Q99MR8	Methylcrotonoyl-CoA carboxylase subunit alpha, mitochondrial OS=Mus musculus OX=10090 GN=Mccc1 PE=1 SV=2	7	4	4	4	1	717	79.3	7.83	16.01	4	0	0.867	-0.21	0.455742	0.999822	1.33221e+06	1.15532e+06	30.23	17.27	936075	1.33221e+06	1.74468e+06	1.25202e+06	886109	1.15532e+06	High	High	High	High	High	High
TRUE	Master Protein	P32067	Lupus La protein homolog OS=Mus musculus OX=10090 GN=Ssb PE=1 SV=1	11	5	5	5	1	415	47.7	9.77	15.98	5	0	0.982	-0.03	0.909616	0.999822	805634	790853	15.91	22.27	712925	805634	973640	1.01805e+06	656051	790853	High	High	High	High	High	High
TRUE	Master Protein	Q99L47	Hsc70-interacting protein OS=Mus musculus OX=10090 GN=St13 PE=1 SV=1	16	6	6	6	1	371	41.6	5.26	15.97	6	0	0.934	-0.1	0.727928	0.999822	1.08025e+06	1.00893e+06	16.27	22.19	924665	1.08025e+06	1.27995e+06	1.28389e+06	825653	1.00893e+06	High	High	High	High	High	High
TRUE	Master Protein	Q91WG8	Bifunctional UDP-N-acetylglucosamine 2-epimerase/N-acetylmannosamine kinase OS=Mus musculus OX=10090 GN=Gne PE=1 SV=1	6	4	5	4	1	722	79.1	6.81	15.96	4	0	1.022	0.03	0.874534	0.999822	1.28198e+06	1.30972e+06	13.58	24.82	1.1935e+06	1.28198e+06	1.54344e+06	1.65608e+06	1.00028e+06	1.30972e+06	High	High	High	High	High	High
TRUE	Master Protein	Q9CXZ1	NADH dehydrogenase [ubiquinone] iron-sulfur protein 4, mitochondrial OS=Mus musculus OX=10090 GN=Ndufs4 PE=1 SV=3	17	3	4	3	1	175	19.8	9.99	15.95	3	0	0.903	-0.15	0.454564	0.999822	924014	834259	16.49	18.19	766451	924014	1.06986e+06	957843	661656	834259	High	High	High	High	High	High
TRUE	Master Protein	P62827	GTP-binding nuclear protein Ran OS=Mus musculus OX=10090 GN=Ran PE=1 SV=3	19	4	4	4	1	216	24.4	7.49	15.93	4	0	0.989	-0.02	0.763247	0.999822	1.88123e+06	1.86074e+06	14.17	26.48	1.78457e+06	1.88123e+06	2.31497e+06	2.4479e+06	1.43793e+06	1.86074e+06	High	High	High	High	High	High
TRUE	Master Protein	P16125	L-lactate dehydrogenase B chain OS=Mus musculus OX=10090 GN=Ldhb PE=1 SV=2	11	4	5	2	1	334	36.5	6.05	15.89	4	0	0.71	-0.49	0.195341	0.999822	634109	450232	30.81	12.6	435771	634109	824999	480904	374367	450232	High	High	High	High	High	High
TRUE	Master Protein	Q9QZW0	Phospholipid-transporting ATPase 11C OS=Mus musculus OX=10090 GN=Atp11c PE=1 SV=2	4	4	4	4	1	1129	129.2	7.3	15.89	4	0	0.955	-0.07	0.262101	0.999822	710945	679048	10.58	5.43	658332	710945	809663	679048	618162	681297	High	High	High	High	High	High
TRUE	Master Protein	Q3UHX2	28 kDa heat- and acid-stable phosphoprotein OS=Mus musculus OX=10090 GN=Pdap1 PE=1 SV=1	19	3	3	3	1	181	20.6	7.39	15.82	3	0	0.841	-0.25	0.362569	0.999822	224763	188944	19.61	20.9	170360	224763	253938	215128	140379	188944	High	High	High	High	High	High
TRUE	Master Protein	Q9EST5	Acidic leucine-rich nuclear phosphoprotein 32 family member B OS=Mus musculus OX=10090 GN=Anp32b PE=1 SV=1	17	5	6	3	1	272	31.1	4.01	15.82	5	0	0.965	-0.05	0.65295	0.999822	466136	449610	11.2	21.76	454809	466136	555447	571981	371527	449610	High	High	High	High	High	High
TRUE	Master Protein	Q99KV1	DnaJ homolog subfamily B member 11 OS=Mus musculus OX=10090 GN=Dnajb11 PE=1 SV=1	11	5	5	5	1	358	40.5	6.32	15.77	5	0	0.922	-0.12	0.803648	0.999822	1.79298e+06	1.65224e+06	14.98	27.09	1.60937e+06	1.79298e+06	2.15471e+06	2.33839e+06	1.39761e+06	1.65224e+06	High	High	High	High	High	High
TRUE	Master Protein	Q924Y0	Gamma-butyrobetaine dioxygenase OS=Mus musculus OX=10090 GN=Bbox1 PE=1 SV=1	11	4	6	4	1	387	44.7	6.92	15.76	4	0	1.1	0.14	0.917581	0.999822	1.0453e+06	1.14999e+06	9.72	18.81	1.0453e+06	1.02862e+06	1.22123e+06	1.26446e+06	865179	1.14999e+06	High	High	High	High	High	High
TRUE	Master Protein	P14685	26S proteasome non-ATPase regulatory subunit 3 OS=Mus musculus OX=10090 GN=Psmd3 PE=1 SV=3	8	4	4	4	1	530	60.7	8.44	15.74	4	0	1.028	0.04	0.793068	0.999822	773432	795464	16.39	24.73	633388	773432	883020	878066	530391	795464	High	High	High	High	High	High
TRUE	Master Protein	Q9DCU9	4-hydroxy-2-oxoglutarate aldolase, mitochondrial OS=Mus musculus OX=10090 GN=Hoga1 PE=1 SV=1	19	6	6	6	1	321	34.6	7.72	15.73	6	0	0.982	-0.03	0.270483	0.999822	1.50124e+06	1.4743e+06	12.54	12.26	1.41584e+06	1.50124e+06	1.79124e+06	1.4743e+06	1.18268e+06	1.47621e+06	High	High	High	High	High	High
TRUE	Master Protein	E9Q7G0	Nuclear mitotic apparatus protein 1 OS=Mus musculus OX=10090 GN=Numa1 PE=1 SV=1	3	7	7	7	1	2094	235.5	5.87	15.72	7	0	0.941	-0.09	0.742383	0.999822	510584	480490	20.36	32.63	431491	510584	644519	670931	346679	480490	High	High	High	High	High	High
TRUE	Master Protein	Q8VBW8	Tetratricopeptide repeat protein 36 OS=Mus musculus OX=10090 GN=Ttc36 PE=1 SV=1	27	5	5	5	1	186	20.1	5.29	15.69	5	0	0.845	-0.24	0.298241	0.999822	5.95755e+06	5.03498e+06	14.86	17.79	4.63288e+06	5.95755e+06	6.16089e+06	5.3806e+06	3.78061e+06	5.03498e+06	High	High	High	High	High	High
TRUE	Master Protein	Q8C5H8	NAD kinase 2, mitochondrial OS=Mus musculus OX=10090 GN=Nadk2 PE=1 SV=2	10	4	4	4	1	452	50.8	8.07	15.68	4	0	0.925	-0.11	0.620919	0.999822	1.39552e+06	1.29121e+06	12.26	31.52	1.32574e+06	1.39552e+06	1.66518e+06	1.79923e+06	955039	1.29121e+06	High	High	High	High	High	High
TRUE	Master Protein	Q569Z6	Thyroid hormone receptor-associated protein 3 OS=Mus musculus OX=10090 GN=Thrap3 PE=1 SV=1	6	4	4	4	1	951	108.1	10.17	15.65	4	0	0.9	-0.15	0.634877	0.999822	1.0445e+06	939948	14.94	26.03	880221	1.0445e+06	1.19031e+06	1.22285e+06	723495	939948	High	High	High	High	High	High
TRUE	Master Protein	P60867	40S ribosomal protein S20 OS=Mus musculus OX=10090 GN=Rps20 PE=1 SV=1	30	4	5	4	1	119	13.4	9.94	15.55	4	0	1.031	0.04	0.925992	0.999822	1.25082e+06	1.289e+06	9.53	20.21	1.21935e+06	1.25082e+06	1.4489e+06	1.57362e+06	1.04742e+06	1.289e+06	High	High	High	High	High	High
TRUE	Master Protein	P11404	Fatty acid-binding protein, heart OS=Mus musculus OX=10090 GN=Fabp3 PE=1 SV=5	34	5	5	5	1	133	14.8	6.57	15.51	5	0	0.392	-1.35	0.212023	0.999822	5.85058e+06	2.29443e+06	58.46	14.71	2.19436e+06	5.85058e+06	8.70588e+06	2.69299e+06	2.00988e+06	2.29443e+06	High	High	High	High	High	High
TRUE	Master Protein	Q8VDK1	Deaminated glutathione amidase OS=Mus musculus OX=10090 GN=Nit1 PE=1 SV=2	17	5	5	5	1	323	35.7	7.94	15.51	5	0	0.965	-0.05	0.521504	0.999822	1.69277e+06	1.63391e+06	11.95	17.41	1.52643e+06	1.69277e+06	1.93473e+06	1.82648e+06	1.2834e+06	1.63391e+06	High	High	High	High	High	High
TRUE	Master Protein	Q8BG32	26S proteasome non-ATPase regulatory subunit 11 OS=Mus musculus OX=10090 GN=Psmd11 PE=1 SV=3	11	5	5	5	1	422	47.4	6.48	15.44	5	0	1.025	0.04	0.852556	0.999822	3.01286e+06	3.08709e+06	9.48	17.35	2.96831e+06	3.01286e+06	3.50835e+06	3.66642e+06	2.58692e+06	3.08709e+06	High	High	High	High	High	High
TRUE	Master Protein	P43275	Histone H1.1 OS=Mus musculus OX=10090 GN=H1-1 PE=1 SV=2	17	5	5	2	1	213	21.8	10.93	15.38	5	0	0.919	-0.12	0.613667	0.999822	879109	807874	16.36	49.82	695428	879109	967081	1.67503e+06	711862	807874	High	High	High	High	High	High
TRUE	Master Protein	P39447	Tight junction protein ZO-1 OS=Mus musculus OX=10090 GN=Tjp1 PE=1 SV=2	3	4	4	4	1	1745	194.6	6.64	15.35	4	0	0.953	-0.07	0.549489	0.999822	429080	408889	14.36	15.72	386472	429080	511377	473115	344593	408889	High	High	High	High	High	High
TRUE	Master Protein	Q9R112	Sulfide:quinone oxidoreductase, mitochondrial OS=Mus musculus OX=10090 GN=Sqor PE=1 SV=3	13	5	5	5	1	450	50.3	9.09	15.25	5	0	0.964	-0.05	0.755764	0.999822	1.26203e+06	1.21651e+06	11.95	23.74	1.21085e+06	1.26203e+06	1.50737e+06	1.607e+06	1.00958e+06	1.21651e+06	High	High	High	High	High	High
TRUE	Master Protein	Q8CI94	Glycogen phosphorylase, brain form OS=Mus musculus OX=10090 GN=Pygb PE=1 SV=3	6	6	6	1	1	843	96.7	6.73	15.18	6	0	0.941	-0.09	0.922798	0.999822	252105	237353	13.59	45.39	215680	252105	283728	412276	171858	237353	High	High	High	High	High	High
TRUE	Master Protein	P09055	Integrin beta-1 OS=Mus musculus OX=10090 GN=Itgb1 PE=1 SV=1	7	6	6	6	1	798	88.2	5.94	15.15	6	0	0.897	-0.16	0.921148	0.999822	809098	725513	13.59	32.07	713879	809098	935985	1.12321e+06	623060	725513	High	High	High	High	High	High
TRUE	Master Protein	P58281	Dynamin-like 120 kDa protein, mitochondrial OS=Mus musculus OX=10090 GN=Opa1 PE=1 SV=1	5	4	4	4	1	960	111.3	7.55	15.13	4	0	1.024	0.03	0.586682	0.999822	773477	792312	11.03	16.49	768268	773477	928130	888370	636100	792312	High	High	High	High	High	High
TRUE	Master Protein	Q9DCM0	Persulfide dioxygenase ETHE1, mitochondrial OS=Mus musculus OX=10090 GN=Ethe1 PE=1 SV=2	18	4	4	4	1	254	27.7	7.23	15.11	4	0	0.979	-0.03	0.493328	0.999822	1.46424e+06	1.43319e+06	17.36	15.48	1.31042e+06	1.46424e+06	1.82915e+06	1.57039e+06	1.14997e+06	1.43319e+06	High	High	High	High	High	High
TRUE	Master Protein	P61458	Pterin-4-alpha-carbinolamine dehydratase OS=Mus musculus OX=10090 GN=Pcbd1 PE=1 SV=2	43	5	5	4	1	104	12	6.8	15.11	5	1	0.85	-0.23	0.411154	0.999822	4.5816e+06	3.89487e+06	14.73	26.02	3.80524e+06	4.5816e+06	5.12494e+06	4.86272e+06	2.84969e+06	3.89487e+06	High	High	High	High	High	High
TRUE	Master Protein	P12787	Cytochrome c oxidase subunit 5A, mitochondrial OS=Mus musculus OX=10090 GN=Cox5a PE=1 SV=2	27	5	6	5	1	146	16.1	6.54	15.08	5	0	0.789	-0.34	0.198031	0.999822	4.26508e+06	3.36688e+06	14.15	16.1	3.44732e+06	4.26508e+06	4.5664e+06	3.91959e+06	2.83317e+06	3.36688e+06	High	High	High	High	High	High
TRUE	Master Protein	Q8C0C7	Phenylalanine--tRNA ligase alpha subunit OS=Mus musculus OX=10090 GN=Farsa PE=1 SV=1	9	5	6	5	1	508	57.6	8.28	15.03	5	0	0.97	-0.04	0.491324	0.999822	1.25278e+06	1.21496e+06	15.4	18.56	1.14075e+06	1.25278e+06	1.53199e+06	1.38042e+06	946261	1.21496e+06	High	High	High	High	High	High
TRUE	Master Protein	O88685	26S proteasome regulatory subunit 6A OS=Mus musculus OX=10090 GN=Psmc3 PE=1 SV=2	13	5	5	5	1	442	49.5	5.19	14.99	5	0	0.882	-0.18	0.556133	0.999822	1.43406e+06	1.2645e+06	14.5	22.83	1.17498e+06	1.43406e+06	1.57322e+06	1.56256e+06	982820	1.2645e+06	High	High	High	High	High	High
TRUE	Master Protein	Q80UG5	Septin-9 OS=Mus musculus OX=10090 GN=Septin9 PE=1 SV=1	9	5	5	5	1	583	65.5	8.9	14.89	5	0	1.027	0.04	0.810603	0.999822	473310	486276	21.01	32.17	399768	473310	603968	620867	316295	486276	High	High	High	High	High	High
TRUE	Master Protein	Q8BUV3	Gephyrin OS=Mus musculus OX=10090 GN=Gphn PE=1 SV=2	7	5	6	5	1	769	83.2	5.6	14.85	5	0	1.026	0.04	0.715772	0.999822	1.63804e+06	1.67987e+06	9.92	14.11	1.5795e+06	1.63804e+06	1.89741e+06	1.85718e+06	1.39693e+06	1.67987e+06	High	High	High	High	High	High
TRUE	Master Protein	Q91V41	Ras-related protein Rab-14 OS=Mus musculus OX=10090 GN=Rab14 PE=1 SV=3	16	4	5	3	1	215	23.9	6.21	14.8	4	0	1.046	0.07	0.797641	0.999822	1.37695e+06	1.44064e+06	19.04	19.25	1.19237e+06	1.37695e+06	1.72934e+06	1.59799e+06	1.0821e+06	1.44064e+06	High	High	High	High	High	High
TRUE	Master Protein	Q9CWS0	N(G),N(G)-dimethylarginine dimethylaminohydrolase 1 OS=Mus musculus OX=10090 GN=Ddah1 PE=1 SV=3	16	5	6	5	1	285	31.4	5.97	14.78	5	0	0.97	-0.04	0.467916	0.999822	1.30877e+06	1.26954e+06	9.76	24.18	1.30877e+06	1.30546e+06	1.54137e+06	1.51506e+06	920714	1.26954e+06	High	High	High	High	High	High
TRUE	Master Protein	Q61990	Poly(rC)-binding protein 2 OS=Mus musculus OX=10090 GN=Pcbp2 PE=1 SV=1	12	5	5	1	1	362	38.2	6.79	14.78	5	0	0.993	-0.01	0.627358	0.999822	282652	280551	18.54	24.85	252378	282652	359641	337926	202435	280551	High	High	High	High	High	High
TRUE	Master Protein	P46656	Adrenodoxin, mitochondrial OS=Mus musculus OX=10090 GN=Fdx1 PE=1 SV=1	23	5	5	5	1	188	20.1	5.62	14.77	5	0	0.807	-0.31	0.280776	0.999822	4.42438e+06	3.57081e+06	21.84	17.62	3.47394e+06	4.42438e+06	5.41221e+06	3.57081e+06	2.96729e+06	4.23183e+06	High	High	High	High	High	High
TRUE	Master Protein	Q8R5I6	Glutathione S-transferase Mu 4 OS=Mus musculus OX=10090 GN=Gstm4 PE=1 SV=1	21	5	8	1	1	218	25.5	6.93	14.77	5	0	0.931	-0.1	0.816625	0.999822	335969	312906	15.71	31.98	309114	335969	415955	467260	253818	312906	High	High	High	High	High	High
TRUE	Master Protein	P25444	40S ribosomal protein S2 OS=Mus musculus OX=10090 GN=Rps2 PE=1 SV=3	13	4	4	4	1	293	31.2	10.24	14.73	4	0	0.888	-0.17	0.591814	0.999822	2.77966e+06	2.46804e+06	6.78	14.95	2.47408e+06	2.77966e+06	2.79765e+06	2.96681e+06	2217767	2.46804e+06	High	High	High	High	High	High
TRUE	Master Protein	O35386	Phytanoyl-CoA dioxygenase, peroxisomal OS=Mus musculus OX=10090 GN=Phyh PE=1 SV=1	13	4	4	4	1	338	38.6	7.53	14.73	4	0	0.935	-0.1	0.576863	0.999822	1.13224e+06	1.05889e+06	8.88	17.86	1.03303e+06	1.13224e+06	1.2343e+06	1.25384e+06	874325	1.05889e+06	High	High	High	High	High	High
TRUE	Master Protein	O55131	Septin-7 OS=Mus musculus OX=10090 GN=Septin7 PE=1 SV=1	11	5	5	5	1	436	50.5	8.57	14.72	5	0	1.045	0.06	0.9957	0.999822	1.73524e+06	1.81304e+06	17.05	31.44	1.49877e+06	1.73524e+06	2.10052e+06	2.40508e+06	1.25747e+06	1.81304e+06	High	High	High	High	High	High
TRUE	Master Protein	P47758	Signal recognition particle receptor subunit beta OS=Mus musculus OX=10090 GN=Srprb PE=1 SV=1	15	3	3	3	1	269	29.6	9.28	14.71	3	0	1.021	0.03	0.9588	0.999822	799252	816062	9.53	21.66	777770	799252	924921	1.05006e+06	686462	816062	High	High	High	High	High	High
TRUE	Master Protein	Q64514	Tripeptidyl-peptidase 2 OS=Mus musculus OX=10090 GN=Tpp2 PE=1 SV=3	4	4	4	4	1	1262	139.8	6.58	14.7	4	0	1.01	0.01	0.692105	0.999822	825347	833280	12.52	19.46	785623	825347	990299	980470	659923	833280	High	High	High	High	High	High
TRUE	Master Protein	P31230	Aminoacyl tRNA synthase complex-interacting multifunctional protein 1 OS=Mus musculus OX=10090 GN=Aimp1 PE=1 SV=2	12	4	4	4	1	310	34	8.35	14.69	4	0	0.983	-0.02	0.833383	0.999822	941979	926256	12.84	27.09	870749	941979	1.11445e+06	1.22815e+06	712890	926256	High	High	High	High	High	High
TRUE	Master Protein	P48776	Tryptophan 2,3-dioxygenase OS=Mus musculus OX=10090 GN=Tdo2 PE=1 SV=2	11	4	4	4	1	406	47.7	6.81	14.67	4	0	0.996	-0.01	0.948754	0.999822	925452	921997	19.68	27.85	772507	925452	1.14346e+06	1.22203e+06	696468	921997	High	High	High	High	High	High
TRUE	Master Protein	Q3TXS7	26S proteasome non-ATPase regulatory subunit 1 OS=Mus musculus OX=10090 GN=Psmd1 PE=1 SV=1	4	5	5	5	1	953	105.7	5.39	14.65	5	0	1.002	0	0.677375	0.999822	1.82066e+06	1.82355e+06	12.41	21.17	1.68854e+06	1.82066e+06	2.14318e+06	2.13727e+06	1.38612e+06	1.82355e+06	High	High	High	High	High	High
TRUE	Master Protein	P18572	Basigin OS=Mus musculus OX=10090 GN=Bsg PE=1 SV=2	12	4	4	4	1	389	42.4	5.85	14.63	4	0	0.988	-0.02	0.946646	0.999822	922869	911661	13.01	26.12	857135	922869	1.09857e+06	1.23802e+06	742565	911661	High	High	High	High	High	High
TRUE	Master Protein	Q8BKZ9	Pyruvate dehydrogenase protein X component, mitochondrial OS=Mus musculus OX=10090 GN=Pdhx PE=1 SV=1	8	4	4	4	1	501	54	7.75	14.63	4	0	0.987	-0.02	0.532454	0.999822	912768	901304	9.23	15.92	912768	904995	1.06213e+06	1.0361e+06	750942	901304	High	High	High	High	High	High
TRUE	Master Protein	Q64521	Glycerol-3-phosphate dehydrogenase, mitochondrial OS=Mus musculus OX=10090 GN=Gpd2 PE=1 SV=2	7	6	6	6	1	727	80.9	6.61	14.61	6	0	1.196	0.26	0.656326	0.999822	2.03766e+06	2.43675e+06	9.5	20.16	2.03398e+06	2.03766e+06	2.39025e+06	2.73393e+06	1.8141e+06	2.43675e+06	High	High	High	High	High	High
TRUE	Master Protein	P70194	C-type lectin domain family 4 member F OS=Mus musculus OX=10090 GN=Clec4f PE=1 SV=1	10	5	5	5	1	548	61.2	7.15	14.59	5	0	0.946	-0.08	0.812434	0.999822	563431	533198	23.11	24	428776	563431	687443	661438	405415	533198	High	High	High	High	High	High
TRUE	Master Protein	O35459	Delta(3,5)-Delta(2,4)-dienoyl-CoA isomerase, mitochondrial OS=Mus musculus OX=10090 GN=Ech1 PE=1 SV=1	14	4	5	4	1	327	36.1	7.71	14.58	4	0	1.121	0.16	0.686491	0.999822	1.87721e+06	2.10421e+06	13.96	25.4	1.87721e+06	1.8704e+06	2.36674e+06	2.8402e+06	1.72962e+06	2.10421e+06	High	High	High	High	High	High
TRUE	Master Protein	Q9WV32	Actin-related protein 2/3 complex subunit 1B OS=Mus musculus OX=10090 GN=Arpc1b PE=1 SV=4	12	4	4	4	1	372	41	8.35	14.54	4	0	0.903	-0.15	0.504876	0.999822	638558	576445	12.53	20.28	563904	638558	724769	706792	470108	576445	High	High	High	High	High	High
TRUE	Master Protein	Q68FL6	Methionine--tRNA ligase, cytoplasmic OS=Mus musculus OX=10090 GN=Mars1 PE=1 SV=1	6	5	5	5	1	902	101.4	7.14	14.53	5	0	1.026	0.04	0.69324	0.999822	1.2286e+06	1.26023e+06	12.41	19.07	1.18586e+06	1.2286e+06	1.48399e+06	1.45974e+06	989931	1.26023e+06	High	High	High	High	High	High
TRUE	Master Protein	Q9D0I9	Arginine--tRNA ligase, cytoplasmic OS=Mus musculus OX=10090 GN=Rars1 PE=1 SV=2	7	5	5	5	1	660	75.6	7.55	14.5	5	0	0.949	-0.08	0.605974	0.999822	1.17368e+06	1.11357e+06	6.51	18.44	1.12816e+06	1.17368e+06	1.27964e+06	1.34329e+06	928069	1.11357e+06	High	High	High	High	High	High
TRUE	Master Protein	P97352	Protein S100-A13 OS=Mus musculus OX=10090 GN=S100a13 PE=1 SV=1	34	4	4	4	1	98	11.2	6.13	14.47	4	0	0.987	-0.02	0.417644	0.999822	1.67783e+06	1.65614e+06	13.13	14.47	1.56357e+06	1.67783e+06	2.0059e+06	1.76097e+06	1.32306e+06	1.65614e+06	High	High	High	High	High	High
TRUE	Master Protein	P56657	Cytochrome P450 2C40 OS=Mus musculus OX=10090 GN=Cyp2c40 PE=1 SV=2	8	5	5	4	1	491	55.7	7.52	14.47	5	0	1.023	0.03	0.994849	0.999822	1.15874e+06	1.18582e+06	6.5	11.7	1.05825e+06	1.15874e+06	1.20276e+06	1.25017e+06	993218	1.18582e+06	High	High	High	High	High	High
TRUE	Master Protein	O88342	WD repeat-containing protein 1 OS=Mus musculus OX=10090 GN=Wdr1 PE=1 SV=3	6	4	4	4	1	606	66.4	6.6	14.45	4	0	0.934	-0.1	0.856425	0.999822	1.69592e+06	1.58382e+06	12.79	26.93	1.45088e+06	1.69592e+06	1.87785e+06	2.12223e+06	1.24123e+06	1.58382e+06	High	High	High	High	High	High
TRUE	Master Protein	P20065	Thymosin beta-4 OS=Mus musculus OX=10090 GN=Tmsb4x PE=1 SV=1	40	4	4	4	1	50	5.7	5.06	14.44	4	0	0.775	-0.37	0.999468	0.999822	1.89264e+06	1.4664e+06	26.27	51.86	1.22964e+06	1.89264e+06	2.10872e+06	2.93877e+06	1.13961e+06	1.4664e+06	High	High	High	High	High	High
TRUE	Master Protein	P97855	Ras GTPase-activating protein-binding protein 1 OS=Mus musculus OX=10090 GN=G3bp1 PE=1 SV=1	9	4	5	4	1	465	51.8	5.59	14.37	4	0	1.008	0.01	0.827897	0.999822	711016	716867	14.58	16.75	631070	711016	841312	822092	585372	716867	High	High	High	High	High	High
TRUE	Master Protein	Q8VCR7	Protein ABHD14B OS=Mus musculus OX=10090 GN=Abhd14b PE=1 SV=1	22	4	4	4	1	210	22.4	6.27	14.36	4	0	0.876	-0.19	0.155722	0.999822	693757	608021	14.72	13.33	597538	693757	802939	608021	480913	615795	High	High	High	High	High	High
TRUE	Master Protein	Q921T2	Torsin-1A-interacting protein 1 OS=Mus musculus OX=10090 GN=Tor1aip1 PE=1 SV=3	11	4	4	4	1	595	66.7	7.05	14.29	4	0	0.991	-0.01	0.761818	0.999822	426059	422411	18.17	25.04	358003	426059	514934	510072	304377	422411	High	High	High	High	High	High
TRUE	Master Protein	P11714	Cytochrome P450 2D9 OS=Mus musculus OX=10090 GN=Cyp2d9 PE=1 SV=2	5	5	5	1	1	504	56.9	6.21	14.28	5	0	0.889	-0.17	0.337281	0.999822	353157	313871	2.39	17.54	353157	358086	341763	365422	256113	313871	High	High	High	High	High	High
TRUE	Master Protein	Q64176	Carboxylesterase 1E OS=Mus musculus OX=10090 GN=Ces1e PE=1 SV=1	8	4	5	2	1	562	61.5	6.15	14.27	4	0	0.941	-0.09	0.350431	0.999822	528734	497530	3.64	14.24	528734	513499	551865	497530	408019	543180	High	High	High	High	High	High
TRUE	Master Protein	Q91WU5	Arsenite methyltransferase OS=Mus musculus OX=10090 GN=As3mt PE=1 SV=2	12	4	4	4	1	376	41.8	5.86	14.27	4	0	0.881	-0.18	0.579158	0.999822	1.17266e+06	1.03323e+06	17.58	23.9	971974	1.17266e+06	1.38573e+06	1.34147e+06	834047	1.03323e+06	High	High	High	High	High	High
TRUE	Master Protein	P50171	Estradiol 17-beta-dehydrogenase 8 OS=Mus musculus OX=10090 GN=Hsd17b8 PE=1 SV=2	16	3	6	3	1	259	26.6	6.54	14.24	3	0	1.169	0.23	0.211635	0.999822	1.66615e+06	1.94809e+06	11.19	17.2	1.93591e+06	1.56278e+06	1.66615e+06	2.46467e+06	1.78378e+06	1.94809e+06	High	High	High	High	High	High
TRUE	Master Protein	Q99J99	3-mercaptopyruvate sulfurtransferase OS=Mus musculus OX=10090 GN=Mpst PE=1 SV=4	15	4	4	4	1	297	33.1	6.47	14.24	4	0	0.895	-0.16	0.429047	0.999822	1.25291e+06	1.12197e+06	12.24	15.78	1.08848e+06	1.25291e+06	1.39284e+06	1.30705e+06	951508	1.12197e+06	High	High	High	High	High	High
TRUE	Master Protein	Q8VHX6	Filamin-C OS=Mus musculus OX=10090 GN=Flnc PE=1 SV=3	2	5	5	0	1	2726	290.9	5.95	14.19	5	0															High	High	High	High	High	High
TRUE	Master Protein	P01901	H-2 class I histocompatibility antigen, K-B alpha chain OS=Mus musculus OX=10090 GN=H2-K1 PE=1 SV=1	14	4	4	1	1	369	41.3	6.39	14.15	4	0	0.935	-0.1	0.686423	0.999822	109228	102180	10.07	21.52	109228	98395.2	120419	127343	82676	102180	High	High	High	High	High	High
TRUE	Master Protein	Q91W90	Thioredoxin domain-containing protein 5 OS=Mus musculus OX=10090 GN=Txndc5 PE=1 SV=2	11	4	4	4	1	417	46.4	5.78	14.15	4	0	0.884	-0.18	0.871114	0.999822	1.3113e+06	1.15939e+06	11.77	27.41	1.13495e+06	1.3113e+06	1.43836e+06	1.67716e+06	1.00716e+06	1.15939e+06	High	High	High	High	High	High
TRUE	Master Protein	Q99L20	Glutathione S-transferase theta-3 OS=Mus musculus OX=10090 GN=Gstt3 PE=1 SV=1	18	4	4	4	1	241	27.4	7.74	14.08	4	0	0.98	-0.03	0.498541	0.999822	1.37546e+06	1.34829e+06	4.98	12.9	1.37546e+06	1.28922e+06	1422984	1.40665e+06	1.09513e+06	1.34829e+06	High	High	High	High	High	High
TRUE	Master Protein	Q02248	Catenin beta-1 OS=Mus musculus OX=10090 GN=Ctnnb1 PE=1 SV=1	6	4	4	3	1	781	85.4	5.86	14.08	4	1	1.022	0.03	0.930554	0.999822	510232	521618	11.83	22.31	468392	510232	590099	662929	424979	521618	High	High	High	High	High	High
TRUE	Master Protein	Q8BMF4	Dihydrolipoyllysine-residue acetyltransferase component of pyruvate dehydrogenase complex, mitochondrial OS=Mus musculus OX=10090 GN=Dlat PE=1 SV=2	8	5	5	5	1	642	67.9	8.57	14.07	5	0	1.041	0.06	0.756038	0.999822	2.81109e+06	2.92548e+06	12.09	13.3	2.60961e+06	2.81109e+06	3.29327e+06	3.11003e+06	2.39077e+06	2.92548e+06	High	High	High	High	High	High
TRUE	Master Protein	Q9D3D9	ATP synthase subunit delta, mitochondrial OS=Mus musculus OX=10090 GN=Atp5f1d PE=1 SV=1	14	2	3	2	1	168	17.6	5.08	14.04	2	0	0.771	-0.38	0.121741	0.999822	2.07954e+06	1.60284e+06	16.94	12.28	1.59775e+06	2.07954e+06	2.23968e+06	1.65638e+06	1.30896e+06	1.60284e+06	High	High	High	High	High	High
TRUE	Master Protein	P97823	Acyl-protein thioesterase 1 OS=Mus musculus OX=10090 GN=Lypla1 PE=1 SV=1	17	4	4	4	1	230	24.7	6.62	14	4	0	1.036	0.05	0.668438	0.999822	3.0328e+06	3.14323e+06	12.86	17.87	2.93243e+06	3.0328e+06	3.69431e+06	3.54224e+06	2.46438e+06	3.14323e+06	High	High	High	High	High	High
TRUE	Master Protein	Q8VCX1	Aldo-keto reductase family 1 member D1 OS=Mus musculus OX=10090 GN=Akr1d1 PE=1 SV=1	10	4	5	3	1	325	37.3	6.9	14	4	0	0.864	-0.21	0.253332	0.999822	3.64302e+06	3.14891e+06	11.99	14.11	3.17157e+06	3.64302e+06	4.03809e+06	3.14891e+06	2.68732e+06	3.57212e+06	High	High	High	High	High	High
TRUE	Master Protein	Q9QXX4	Calcium-binding mitochondrial carrier protein Aralar2 OS=Mus musculus OX=10090 GN=Slc25a13 PE=1 SV=1	7	5	5	5	1	676	74.4	8.6	13.96	5	0	0.971	-0.04	0.402897	0.999822	2.46765e+06	2.39584e+06	12.12	16.04	2.40247e+06	2.46765e+06	2.98155e+06	2.70825e+06	1.95676e+06	2.39584e+06	High	High	High	High	High	High
TRUE	Master Protein	Q60866	Phosphotriesterase-related protein OS=Mus musculus OX=10090 GN=Pter PE=1 SV=1	11	4	4	4	1	349	39.2	6.67	13.94	4	0	1.145	0.2	0.953907	0.999822	828799	949082	14.39	23.25	726517	828799	967555	949082	617102	963903	High	High	High	High	High	High
TRUE	Master Protein	O70503	Very-long-chain 3-oxoacyl-CoA reductase OS=Mus musculus OX=10090 GN=Hsd17b12 PE=1 SV=1	12	5	5	5	1	312	34.7	9.52	13.88	5	0	0.964	-0.05	0.982474	0.999822	1.11279e+06	1.07269e+06	6.59	29.42	1.11279e+06	1.04554e+06	1.19253e+06	1.52352e+06	859721	1.07269e+06	High	High	High	High	High	High
TRUE	Master Protein	Q6GQT9	Nodal modulator 1 OS=Mus musculus OX=10090 GN=Nomo1 PE=1 SV=1	3	4	5	4	1	1214	133.3	6.09	13.83	4	0	0.983	-0.02	0.777119	0.999822	1.24274e+06	1.22154e+06	14.52	20.2	1.08994e+06	1.24274e+06	1.45506e+06	1.4593e+06	967952	1.22154e+06	High	High	High	High	High	High
TRUE	Master Protein	Q922B1	ADP-ribose glycohydrolase MACROD1 OS=Mus musculus OX=10090 GN=Macrod1 PE=1 SV=2	14	3	3	3	1	323	35.3	8.85	13.82	3	0	0.949	-0.08	0.344641	0.999822	864061	820003	11.83	14.52	787176	864061	993507	877139	657473	820003	High	High	High	High	High	High
TRUE	Master Protein	O35295	Transcriptional activator protein Pur-beta OS=Mus musculus OX=10090 GN=Purb PE=1 SV=3	15	3	5	3	1	324	33.9	5.43	13.76	3	0	0.757	-0.4	0.179278	0.999822	1.04582e+06	791319	11.2	15.11	1.09844e+06	881912	1.04582e+06	994528	757696	791319	High	High	High	High	High	High
TRUE	Master Protein	P56399	Ubiquitin carboxyl-terminal hydrolase 5 OS=Mus musculus OX=10090 GN=Usp5 PE=1 SV=1	5	4	5	4	1	858	95.8	5.01	13.73	4	0	0.957	-0.06	0.74103	0.999822	1.51109e+06	1.44679e+06	16.88	24.65	1.27684e+06	1.51109e+06	1.79157e+06	1.80909e+06	1.09424e+06	1.44679e+06	High	High	High	High	High	High
TRUE	Master Protein	Q9R0Y5	Adenylate kinase isoenzyme 1 OS=Mus musculus OX=10090 GN=Ak1 PE=1 SV=1	16	4	4	4	1	194	21.5	5.81	13.73	4	0	0.366	-1.45	0.283843	0.999822	1.83907e+06	672419	60.93	20.42	558119	1.83907e+06	2.5307e+06	881591	599134	672419	High	High	High	High	High	High
TRUE	Master Protein	Q60692	Proteasome subunit beta type-6 OS=Mus musculus OX=10090 GN=Psmb6 PE=1 SV=3	17	4	4	4	1	238	25.4	5.11	13.71	4	0	1.006	0.01	0.793845	0.999822	2.03641e+06	2.04927e+06	14.12	21.52	1.92181e+06	2.03641e+06	2.49595e+06	2.54587e+06	1.65153e+06	2.04927e+06	High	High	High	High	High	High
TRUE	Master Protein	Q922E4	Ethanolamine-phosphate cytidylyltransferase OS=Mus musculus OX=10090 GN=Pcyt2 PE=1 SV=1	11	4	4	4	1	404	45.2	6.58	13.7	4	0	1.01	0.01	0.642333	0.999822	1.66404e+06	1.68025e+06	13.49	24.15	1.61224e+06	1.66404e+06	2.05049e+06	2.04497e+06	1.24561e+06	1.68025e+06	High	High	High	High	High	High
TRUE	Master Protein	Q61035	Histidine--tRNA ligase, cytoplasmic OS=Mus musculus OX=10090 GN=Hars1 PE=1 SV=2	8	4	4	4	1	509	57.4	6	13.7	4	0	0.961	-0.06	0.645084	0.999822	1.16775e+06	1.12199e+06	12.87	21.82	1.0737e+06	1.16775e+06	1.377e+06	1.38316e+06	889698	1.12199e+06	High	High	High	High	High	High
TRUE	Master Protein	P14094	Sodium/potassium-transporting ATPase subunit beta-1 OS=Mus musculus OX=10090 GN=Atp1b1 PE=1 SV=1	17	5	5	5	1	304	35.2	8.65	13.68	5	0	0.808	-0.31	0.660181	0.999822	2.33009e+06	1.88319e+06	14.22	23.57	1.93787e+06	2.33009e+06	2.58196e+06	2.72475e+06	1.81998e+06	1.88319e+06	High	High	High	High	High	High
TRUE	Master Protein	Q9QZ85	Interferon-inducible GTPase 1 OS=Mus musculus OX=10090 GN=Iigp1 PE=1 SV=2	9	4	4	4	1	413	47.5	6.33	13.64	4	0	0.922	-0.12	0.392789	0.999822	1.23425e+06	1.13784e+06	8.82	12.13	1.17071e+06	1.23425e+06	1.38756e+06	1.32008e+06	1.04151e+06	1.13784e+06	High	High	High	High	High	High
TRUE	Master Protein	Q9D826	Peroxisomal sarcosine oxidase OS=Mus musculus OX=10090 GN=Pipox PE=1 SV=1	10	4	4	4	1	390	43.8	7.55	13.63	4	0	1.149	0.2	0.896509	0.999822	3.04429e+06	3.4977e+06	15.91	23.92	2.89643e+06	3.04429e+06	3.86186e+06	4.13682e+06	2.52763e+06	3.4977e+06	High	High	High	High	High	High
TRUE	Master Protein	P51855	Glutathione synthetase OS=Mus musculus OX=10090 GN=Gss PE=1 SV=1	10	6	7	6	1	474	52.2	5.8	13.62	6	0	0.921	-0.12	0.955123	0.999822	4.06012e+06	3.74034e+06	10.31	34.61	3.69823e+06	4.06012e+06	4.54057e+06	5.97839e+06	3.16482e+06	3.74034e+06	High	High	High	High	High	High
TRUE	Master Protein	P32848	Parvalbumin alpha OS=Mus musculus OX=10090 GN=Pvalb PE=1 SV=3	34	4	5	4	1	110	11.9	5.19	13.62	4	0	0.197	-2.35	0.202535	0.999822	6.27715e+06	1.23401e+06	80.83	19.41	1.2414e+06	6.27715e+06	1.14761e+07	1.61172e+06	1.12177e+06	1.23401e+06	High	High	High	High	High	High
TRUE	Master Protein	P50136	2-oxoisovalerate dehydrogenase subunit alpha, mitochondrial OS=Mus musculus OX=10090 GN=Bckdha PE=1 SV=1	13	6	6	6	1	442	50.3	8.06	13.62	6	0	1.062	0.09	0.702481	0.999822	1.96202e+06	2.08362e+06	14	17.49	1.84695e+06	1.96202e+06	2.39616e+06	2.23867e+06	1.58043e+06	2.08362e+06	High	High	High	High	High	High
TRUE	Master Protein	Q922Q8	Leucine-rich repeat-containing protein 59 OS=Mus musculus OX=10090 GN=Lrrc59 PE=1 SV=1	13	5	5	5	1	307	34.9	9.52	13.59	5	0	0.842	-0.25	0.326115	0.999822	4.52843e+06	3.81283e+06	11.04	16.82	3.75455e+06	4.52843e+06	4.61827e+06	4.39055e+06	3.12246e+06	3.81283e+06	High	High	High	High	High	High
TRUE	Master Protein	Q5FW57	Glycine N-acyltransferase-like protein OS=Mus musculus OX=10090 GN=Gm4952 PE=1 SV=3	14	4	5	4	1	296	34.1	7.8	13.56	4	0	0.964	-0.05	0.471644	0.999822	1.61392e+06	1.55504e+06	9.39	10.19	1.55015e+06	1.61392e+06	1.84821e+06	1.55504e+06	1.41768e+06	1.7366e+06	High	High	High	High	High	High
TRUE	Master Protein	O55060	Thiopurine S-methyltransferase OS=Mus musculus OX=10090 GN=Tpmt PE=1 SV=1	14	4	4	4	1	240	27.6	6.44	13.53	4	0	0.914	-0.13	0.398221	0.999822	700803	640411	13.99	19.85	587102	700803	778755	699416	469042	640411	High	High	High	High	High	High
TRUE	Master Protein	P28843	Dipeptidyl peptidase 4 OS=Mus musculus OX=10090 GN=Dpp4 PE=1 SV=3	4	3	4	3	1	760	87.4	6.42	13.52	3	0	0.94	-0.09	0.260581	0.999822	1.81175e+06	1.70385e+06	6.58	9.4	1.69991e+06	1.81175e+06	1.93901e+06	1.79572e+06	1.49102e+06	1.70385e+06	High	High	High	High	High	High
TRUE	Master Protein	Q8K3J1	NADH dehydrogenase [ubiquinone] iron-sulfur protein 8, mitochondrial OS=Mus musculus OX=10090 GN=Ndufs8 PE=1 SV=1	15	4	5	4	1	212	24	6.21	13.49	4	0	0.929	-0.11	0.600205	0.999822	1.55761e+06	1.44766e+06	17.17	22.34	1.3957e+06	1.55761e+06	1.94103e+06	1.85596e+06	1.19231e+06	1.44766e+06	High	High	High	High	High	High
TRUE	Master Protein	P14869	60S acidic ribosomal protein P0 OS=Mus musculus OX=10090 GN=Rplp0 PE=1 SV=3	14	3	3	3	1	317	34.2	6.25	13.43	3	0	0.956	-0.06	0.80456	0.999822	668183	638861	6.86	14.89	601756	668183	686918	734754	544314	638861	High	High	High	High	High	High
TRUE	Master Protein	Q9Z2X1	Heterogeneous nuclear ribonucleoprotein F OS=Mus musculus OX=10090 GN=Hnrnpf PE=1 SV=3	8	3	3	2	1	415	45.7	5.49	13.41	3	1	1.053	0.07	0.899075	0.999822	1.01408e+06	1.06733e+06	14.17	30.29	1.01408e+06	996804	1.27365e+06	1.43535e+06	774908	1.06733e+06	High	High	High	High	High	High
TRUE	Master Protein	Q99MN1	Lysine--tRNA ligase OS=Mus musculus OX=10090 GN=Kars1 PE=1 SV=1	6	4	4	4	1	595	67.8	5.94	13.37	4	0	0.987	-0.02	0.691272	0.999822	1.50633e+06	1.48709e+06	13.18	21.67	1.29162e+06	1.50633e+06	1.68482e+06	1.67647e+06	1.07711e+06	1.48709e+06	High	High	High	High	High	High
TRUE	Master Protein	Q99JR1	Sideroflexin-1 OS=Mus musculus OX=10090 GN=Sfxn1 PE=1 SV=3	16	5	5	5	1	322	35.6	9.23	13.36	5	0	0.906	-0.14	0.674564	0.999822	2.29061e+06	2074282	15.79	20.49	1.86027e+06	2.29061e+06	2.56093e+06	2.54263e+06	1.68324e+06	2074282	High	High	High	High	High	High
TRUE	Master Protein	O08529	Calpain-2 catalytic subunit OS=Mus musculus OX=10090 GN=Capn2 PE=1 SV=4	6	4	4	4	1	700	79.8	4.96	13.31	4	0	0.972	-0.04	0.697098	0.999822	830603	807419	11.31	19.37	790859	830603	976876	995776	677268	807419	High	High	High	High	High	High
TRUE	Master Protein	P35979	60S ribosomal protein L12 OS=Mus musculus OX=10090 GN=Rpl12 PE=1 SV=2	24	4	4	4	1	165	17.8	9.42	13.3	4	0	0.938	-0.09	0.661486	0.999822	6.24337e+06	5.85785e+06	10.81	22.25	5.72262e+06	6.24337e+06	7.08239e+06	7.39988e+06	4.74085e+06	5.85785e+06	High	High	High	High	High	High
TRUE	Master Protein	P20108	Thioredoxin-dependent peroxide reductase, mitochondrial OS=Mus musculus OX=10090 GN=Prdx3 PE=1 SV=1	14	4	4	4	1	257	28.1	7.58	13.24	4	0	0.915	-0.13	0.778729	0.999822	3.20449e+06	2.93101e+06	16.97	33.75	2.74297e+06	3.20449e+06	3.8459e+06	4.29003e+06	2.20148e+06	2.93101e+06	High	High	High	High	High	High
TRUE	Master Protein	Q9WUK2	Eukaryotic translation initiation factor 4H OS=Mus musculus OX=10090 GN=Eif4h PE=1 SV=3	19	4	4	4	1	248	27.3	7.23	13.22	4	0	0.94	-0.09	0.663984	0.999822	825225	776003	20.32	26.16	669653	825225	1.00847e+06	965751	563857	776003	High	High	High	High	High	High
TRUE	Master Protein	Q99JF8	PC4 and SFRS1-interacting protein OS=Mus musculus OX=10090 GN=Psip1 PE=1 SV=1	8	4	4	3	1	528	59.7	9.13	13.22	4	0	0.945	-0.08	0.802255	0.999822	599573	566485	17.82	26.18	489462	599573	702194	729661	428986	566485	High	High	High	High	High	High
TRUE	Master Protein	P37804	Transgelin OS=Mus musculus OX=10090 GN=Tagln PE=1 SV=3	18	4	4	4	1	201	22.6	8.81	13.21	4	0	0.928	-0.11	0.858991	0.999822	1.99046e+06	1.8469e+06	14.14	42.75	1.8362e+06	1.99046e+06	2.40426e+06	3.06719e+06	1.33394e+06	1.8469e+06	High	High	High	High	High	High
TRUE	Master Protein	Q07076	Annexin A7 OS=Mus musculus OX=10090 GN=Anxa7 PE=1 SV=2	9	4	4	4	1	463	49.9	6.18	13.15	4	0	0.955	-0.07	0.793318	0.999822	1.97051e+06	1.88153e+06	19.16	31.26	1.87872e+06	1.97051e+06	2.63786e+06	2.80768e+06	1.55356e+06	1.88153e+06	High	High	High	High	High	High
TRUE	Master Protein	Q80X50	Ubiquitin-associated protein 2-like OS=Mus musculus OX=10090 GN=Ubap2l PE=1 SV=1	4	3	3	3	1	1107	116.7	7.11	13.03	3	0	0.885	-0.18	0.461529	0.999822	422795	374201	23.73	21.41	312905	422795	509398	416726	269654	374201	High	High	High	High	High	High
TRUE	Master Protein	Q8BK30	NADH dehydrogenase [ubiquinone] flavoprotein 3, mitochondrial OS=Mus musculus OX=10090 GN=Ndufv3 PE=1 SV=1	23	3	3	3	1	104	11.8	9.35	13.02	3	0	0.703	-0.51	0.274584	0.999822	1.01724e+06	714824	33.45	19.68	640074	1.01724e+06	1.29635e+06	829607	555316	714824	High	High	High	High	High	High
TRUE	Master Protein	Q91X34	Bile acid-CoA:amino acid N-acyltransferase OS=Mus musculus OX=10090 GN=Baat PE=1 SV=1	9	4	4	4	1	420	46.5	6.68	12.99	4	0	0.934	-0.1	0.733833	0.999822	3.03362e+06	2.8336e+06	8.92	18.74	3.03362e+06	2.76153e+06	3.30252e+06	3.51517e+06	2.43038e+06	2.8336e+06	High	High	High	High	High	High
TRUE	Master Protein	Q925N2	Sideroflexin-2 OS=Mus musculus OX=10090 GN=Sfxn2 PE=1 SV=1	14	4	4	4	1	322	36.1	8.82	12.98	4	0	1.035	0.05	0.633338	0.999822	674082	697344	14.89	17.05	630171	674082	831805	762448	541113	697344	High	High	High	High	High	High
TRUE	Master Protein	Q9R111	Guanine deaminase OS=Mus musculus OX=10090 GN=Gda PE=1 SV=1	7	4	4	4	1	454	51	5.53	12.95	4	0	0.985	-0.02	0.784128	0.999822	762807	751686	10.49	23.05	753232	762807	904396	977504	620658	751686	High	High	High	High	High	High
TRUE	Master Protein	Q9DBG6	Dolichyl-diphosphooligosaccharide--protein glycosyltransferase subunit 2 OS=Mus musculus OX=10090 GN=Rpn2 PE=1 SV=1	7	3	3	3	1	631	69	5.81	12.92	3	0	0.911	-0.13	0.567013	0.999822	597327	544194	14.65	22.14	530816	597327	708383	692993	446275	544194	High	High	High	High	High	High
TRUE	Master Protein	Q9D6M3	Mitochondrial glutamate carrier 1 OS=Mus musculus OX=10090 GN=Slc25a22 PE=1 SV=1	12	4	4	4	1	323	34.6	9.09	12.9	4	0	0.918	-0.12	0.726479	0.999822	1.59036e+06	1.46003e+06	11.42	27.6	1.57798e+06	1.59036e+06	1.91944e+06	2.12829e+06	1.27818e+06	1.46003e+06	High	High	High	High	High	High
TRUE	Master Protein	P04939	Major urinary protein 3 OS=Mus musculus OX=10090 GN=Mup3 PE=1 SV=1	21	4	4	3	1	184	21.5	4.81	12.89	4	0	0.817	-0.29	0.217795	0.999822	778386	635702	7.21	18.33	773192	778386	876844	589765	635702	826214	High	High	High	High	High	High
TRUE	Master Protein	Q61699	Heat shock protein 105 kDa OS=Mus musculus OX=10090 GN=Hsph1 PE=1 SV=2	4	4	4	3	1	858	96.3	5.53	12.88	4	0	0.924	-0.11	0.47265	0.999822	1.151e+06	1.06353e+06	8.2	19.02	1.12035e+06	1.151e+06	1.30282e+06	1.3092e+06	897149	1.06353e+06	High	High	High	High	High	High
TRUE	Master Protein	Q5YD48	APOBEC1 complementation factor OS=Mus musculus OX=10090 GN=A1cf PE=1 SV=2	6	4	4	4	1	595	65.6	8.59	12.84	4	0	0.989	-0.02	0.762738	0.999822	1323642	1.30941e+06	5.3	15.29	1.23844e+06	1323642	1.37622e+06	1.45969e+06	1.0715e+06	1.30941e+06	High	High	High	High	High	High
TRUE	Master Protein	Q00612	Glucose-6-phosphate 1-dehydrogenase X OS=Mus musculus OX=10090 GN=G6pdx PE=1 SV=3	7	4	4	4	1	515	59.2	6.49	12.83	4	0	1.091	0.13	0.869725	0.999822	696217	759520	8.58	17.12	696217	684079	797505	812696	578544	759520	High	High	High	High	High	High
TRUE	Master Protein	Q8BU30	Isoleucine--tRNA ligase, cytoplasmic OS=Mus musculus OX=10090 GN=Iars1 PE=1 SV=2	3	5	5	5	1	1262	144.2	6.55	12.81	5	0	0.943	-0.08	0.672665	0.999822	1.20339e+06	1.1351e+06	11.69	22.26	1.05696e+06	1.20339e+06	1.33719e+06	1.38462e+06	880054	1.1351e+06	High	High	High	High	High	High
TRUE	Master Protein	P70349	Histidine triad nucleotide-binding protein 1 OS=Mus musculus OX=10090 GN=Hint1 PE=1 SV=3	17	2	3	2	1	126	13.8	6.87	12.74	2	0	0.875	-0.19	0.497895	0.999822	3.24267e+06	2.83776e+06	14.31	18.61	2.62345e+06	3.24267e+06	3.48979e+06	3.34246e+06	2.29178e+06	2.83776e+06	High	High	High	High	High	High
TRUE	Master Protein	P14206	40S ribosomal protein SA OS=Mus musculus OX=10090 GN=Rpsa PE=1 SV=4	13	4	4	4	1	295	32.8	4.87	12.73	4	0	0.992	-0.01	0.85628	0.999822	1.926e+06	1.9113e+06	8.67	22.04	1.926e+06	1.88108e+06	2.20171e+06	2.44039e+06	1.57668e+06	1.9113e+06	High	High	High	High	High	High
TRUE	Master Protein	Q80XN0	D-beta-hydroxybutyrate dehydrogenase, mitochondrial OS=Mus musculus OX=10090 GN=Bdh1 PE=1 SV=2	12	6	6	6	1	343	38.3	9.01	12.69	6	0	0.94	-0.09	0.953441	0.999822	367885	345661	11.63	22.91	367885	310619	391195	455651	291862	345661	High	High	High	High	High	High
TRUE	Master Protein	P70168	Importin subunit beta-1 OS=Mus musculus OX=10090 GN=Kpnb1 PE=1 SV=2	4	3	3	3	1	876	97.1	4.78	12.68	3	0	0.937	-0.09	0.904734	0.999822	979162	917918	16.61	26.13	786474	979162	1.10126e+06	1.20627e+06	714310	917918	High	High	High	High	High	High
TRUE	Master Protein	P62900	60S ribosomal protein L31 OS=Mus musculus OX=10090 GN=Rpl31 PE=1 SV=1	28	4	4	4	1	125	14.5	10.54	12.63	4	0	0.968	-0.05	0.621923	0.999822	3.77352e+06	3.65163e+06	12.97	22.5	3.44663e+06	3.77352e+06	4.43534e+06	4.41501e+06	2.78812e+06	3.65163e+06	High	High	High	High	High	High
TRUE	Master Protein	Q3THS6	S-adenosylmethionine synthase isoform type-2 OS=Mus musculus OX=10090 GN=Mat2a PE=1 SV=2	10	4	4	2	1	395	43.7	6.48	12.61	4	0	0.862	-0.21	0.470979	0.999822	280726	242005	14.19	13.73	223305	280726	294512	275822	209269	242005	High	High	High	High	High	High
TRUE	Master Protein	Q501J6	Probable ATP-dependent RNA helicase DDX17 OS=Mus musculus OX=10090 GN=Ddx17 PE=1 SV=1	7	4	4	2	1	650	72.4	8.59	12.55	4	0	0.853	-0.23	0.643926	0.999822	123716	105490	21.79	18.3	91035.8	123716	142262	130071	90668.8	105490	High	High	High	High	High	High
TRUE	Master Protein	Q9CX86	Heterogeneous nuclear ribonucleoprotein A0 OS=Mus musculus OX=10090 GN=Hnrnpa0 PE=1 SV=1	11	4	5	2	1	305	30.5	9.31	12.52	4	0	0.981	-0.03	0.950664	0.999822	166954	163752	18.98	31.19	147431	166954	212398	244809	135847	163752	High	High	High	High	High	High
TRUE	Master Protein	Q8R164	Valacyclovir hydrolase OS=Mus musculus OX=10090 GN=Bphl PE=1 SV=1	13	4	4	4	1	291	32.8	8.94	12.51	4	0	0.823	-0.28	0.110986	0.999822	1.58098e+06	1.30152e+06	9.19	12.57	1.38893e+06	1.58098e+06	1.66619e+06	1.42749e+06	1.10835e+06	1.30152e+06	High	High	High	High	High	High
TRUE	Master Protein	Q9CXT8	Mitochondrial-processing peptidase subunit beta OS=Mus musculus OX=10090 GN=Pmpcb PE=1 SV=1	7	3	4	3	1	489	54.6	6.99	12.5	3	0	0.908	-0.14	0.507794	0.999822	1.57533e+06	1.42996e+06	14.06	19.67	1.42896e+06	1.57533e+06	1.87764e+06	1.79285e+06	1.21711e+06	1.42996e+06	High	High	High	High	High	High
TRUE	Master Protein	Q9CZM2	60S ribosomal protein L15 OS=Mus musculus OX=10090 GN=Rpl15 PE=1 SV=4	18	4	4	4	1	204	24.1	11.62	12.49	4	0	1.058	0.08	0.975568	0.999822	4.74029e+06	5.01513e+06	15.93	22.21	4.18509e+06	4.74029e+06	5.72083e+06	5.9261e+06	3.75859e+06	5.01513e+06	High	High	High	High	High	High
TRUE	Master Protein	O08547	Vesicle-trafficking protein SEC22b OS=Mus musculus OX=10090 GN=Sec22b PE=1 SV=3	13	3	3	3	1	215	24.7	8.51	12.47	3	0	0.876	-0.19	0.594186	0.999822	1.24739e+06	1.09234e+06	7.34	21.38	1.24739e+06	1.12984e+06	1.30689e+06	1.42077e+06	939324	1.09234e+06	High	High	High	High	High	High
TRUE	Master Protein	Q9D1R9	60S ribosomal protein L34 OS=Mus musculus OX=10090 GN=Rpl34 PE=1 SV=2	23	3	5	3	1	117	13.3	11.47	12.4	3	0	1.034	0.05	0.926668	0.999822	1.57041e+06	1.624e+06	10.83	24.03	1.54235e+06	1.57041e+06	1.86693e+06	2.07635e+06	1.28073e+06	1.624e+06	High	High	High	High	High	High
TRUE	Master Protein	Q8R429	Sarcoplasmic/endoplasmic reticulum calcium ATPase 1 OS=Mus musculus OX=10090 GN=Atp2a1 PE=1 SV=1	4	4	4	2	1	994	109.4	5.22	12.39	4	0	0.641	-0.64	0.203807	0.999822	279007	178784	35.89	14.22	174671	279007	372144	201866	151482	178784	High	High	High	High	High	High
TRUE	Master Protein	P51863	V-type proton ATPase subunit d 1 OS=Mus musculus OX=10090 GN=Atp6v0d1 PE=1 SV=2	12	4	4	4	1	351	40.3	5	12.38	4	0	0.998	0	0.657495	0.999822	669651	668451	12.47	17.98	637604	669651	803060	783851	544573	668451	High	High	High	High	High	High
TRUE	Master Protein	Q9DCT2	NADH dehydrogenase [ubiquinone] iron-sulfur protein 3, mitochondrial OS=Mus musculus OX=10090 GN=Ndufs3 PE=1 SV=2	15	4	4	4	1	263	30.1	7.17	12.37	4	0	0.946	-0.08	0.723413	0.999822	1.45124e+06	1.37261e+06	10.97	18.73	1.27139e+06	1.45124e+06	1.58536e+06	1.63889e+06	1.12285e+06	1.37261e+06	High	High	High	High	High	High
TRUE	Master Protein	Q6ZQ38	Cullin-associated NEDD8-dissociated protein 1 OS=Mus musculus OX=10090 GN=Cand1 PE=1 SV=2	3	4	4	4	1	1230	136.2	5.78	12.36	4	0	0.98	-0.03	0.678371	0.999822	1.80978e+06	1.77316e+06	10.82	15.83	1.64924e+06	1.80978e+06	2.04378e+06	2.01837e+06	1.46482e+06	1.77316e+06	High	High	High	High	High	High
TRUE	Master Protein	P62334	26S proteasome regulatory subunit 10B OS=Mus musculus OX=10090 GN=Psmc6 PE=1 SV=1	10	4	4	4	1	389	44.1	7.49	12.33	4	0	0.971	-0.04	0.741294	0.999822	1.60974e+06	1.56227e+06	10.8	19.8	1.46378e+06	1.60974e+06	1.81406e+06	1.8819e+06	1.26102e+06	1.56227e+06	High	High	High	High	High	High
TRUE	Master Protein	Q61171	Peroxiredoxin-2 OS=Mus musculus OX=10090 GN=Prdx2 PE=1 SV=3	17	4	4	4	1	198	21.8	5.41	12.33	4	0	0.94	-0.09	0.453474	0.999822	5.59963e+06	5.26322e+06	16.75	26.43	5.45272e+06	5.59963e+06	7.29574e+06	6.75969e+06	3.9477e+06	5.26322e+06	High	High	High	High	High	High
TRUE	Master Protein	Q61147	Ceruloplasmin OS=Mus musculus OX=10090 GN=Cp PE=1 SV=2	4	4	4	4	1	1061	121.1	5.85	12.33	4	0	0.939	-0.09	0.69858	0.999822	776680	729047	11.13	31.69	776680	759907	925879	1.04433e+06	558852	729047	High	High	High	High	High	High
TRUE	Master Protein	Q9QZQ1	Afadin OS=Mus musculus OX=10090 GN=Afdn PE=1 SV=3	3	4	5	4	1	1820	206.4	6.32	12.31	4	0	0.96	-0.06	0.742663	0.999822	591536	568044	17.44	23.19	487260	591536	693330	686633	426976	568044	High	High	High	High	High	High
TRUE	Master Protein	P30999	Catenin delta-1 OS=Mus musculus OX=10090 GN=Ctnnd1 PE=1 SV=2	4	4	4	4	1	938	104.9	6.87	12.3	4	0	0.943	-0.08	0.730735	0.999822	1.06771e+06	1.00687e+06	14.71	23.7	969668	1.06771e+06	1.28804e+06	1.32803e+06	834615	1.00687e+06	High	High	High	High	High	High
TRUE	Master Protein	P54775	26S proteasome regulatory subunit 6B OS=Mus musculus OX=10090 GN=Psmc4 PE=1 SV=2	8	4	4	4	1	418	47.4	5.21	12.28	4	0	0.991	-0.01	0.767242	0.999822	1.20818e+06	1.19671e+06	12.33	21.12	1.1078e+06	1.20818e+06	1.40856e+06	1.45159e+06	945563	1.19671e+06	High	High	High	High	High	High
TRUE	Master Protein	Q5FW60	Major urinary protein 20 OS=Mus musculus OX=10090 GN=Mup20 PE=1 SV=1	12	2	3	1	1	181	20.9	4.89	12.26	2	0	0.945	-0.08	0.310166	0.999822	772348	730176	8.85	18.38	772348	704032	840703	730176	527387	749227	High	High	High	High	High	High
TRUE	Master Protein	P97371	Proteasome activator complex subunit 1 OS=Mus musculus OX=10090 GN=Psme1 PE=1 SV=2	24	6	7	6	1	249	28.7	5.97	12.25	6	0	0.99	-0.01	0.578606	0.999822	2.20517e+06	2.1829e+06	16.02	21.5	1.99954e+06	2.20517e+06	2.71736e+06	2.52713e+06	1.62696e+06	2.1829e+06	High	High	High	High	High	High
TRUE	Master Protein	P62196	26S proteasome regulatory subunit 8 OS=Mus musculus OX=10090 GN=Psmc5 PE=1 SV=1	6	2	3	1	1	406	45.6	7.55	12.23	2	0	1.038	0.05	0.855643	0.999822	159608	165716	10.17	16.58	148822	159608	181425	184352	131820	165716	High	High	High	High	High	High
TRUE	Master Protein	P47962	60S ribosomal protein L5 OS=Mus musculus OX=10090 GN=Rpl5 PE=1 SV=3	12	4	4	4	1	297	34.4	9.77	12.21	4	0	0.935	-0.1	0.974091	0.999822	3.38689e+06	3.16552e+06	5.52	23.06	3.38689e+06	3.29437e+06	3.66044e+06	4.39993e+06	2.89079e+06	3.16552e+06	High	High	High	High	High	High
TRUE	Master Protein	A2A974	Cytochrome P450 4A12B OS=Mus musculus OX=10090 GN=Cyp4a12b PE=1 SV=1	6	3	4	3	1	508	58.3	8.9	12.21	3	0	0.9	-0.15	0.500488	0.999822	1.44465e+06	1.29963e+06	5.68	21.76	1.44465e+06	1.44314e+06	1.59065e+06	1.69436e+06	1.11098e+06	1.29963e+06	High	High	High	High	High	High
TRUE	Master Protein	Q3ULJ0	Glycerol-3-phosphate dehydrogenase 1-like protein OS=Mus musculus OX=10090 GN=Gpd1l PE=1 SV=2	11	4	4	3	1	351	38.2	6.77	12.18	4	0	0.929	-0.11	0.353511	0.999822	856392	795263	12.56	15.56	779573	856392	996992	889961	649593	795263	High	High	High	High	High	High
TRUE	Master Protein	Q9CT10	Ran-binding protein 3 OS=Mus musculus OX=10090 GN=Ranbp3 PE=1 SV=2	8	3	3	3	1	491	52.5	5.12	12.14	3	0	0.974	-0.04	0.819767	0.999822	256221	249454	16.58	30.39	210586	256221	294660	320359	170434	249454	High	High	High	High	High	High
TRUE	Master Protein	Q923D2	Flavin reductase (NADPH) OS=Mus musculus OX=10090 GN=Blvrb PE=1 SV=3	16	4	4	4	1	206	22.2	7.01	12.12	4	0	1.069	0.1	0.991006	0.999822	2.92763e+06	3.12849e+06	10.5	21.37	2.92763e+06	2.69431e+06	3.31328e+06	3.58729e+06	2.31653e+06	3.12849e+06	High	High	High	High	High	High
TRUE	Master Protein	Q99L45	Eukaryotic translation initiation factor 2 subunit 2 OS=Mus musculus OX=10090 GN=Eif2s2 PE=1 SV=1	6	3	3	3	1	331	38.1	5.8	12.11	3	0	0.964	-0.05	0.954471	0.999822	446601	430490	15.15	27.2	373660	446601	507620	572968	332120	430490	High	High	High	High	High	High
TRUE	Master Protein	Q9JKF1	Ras GTPase-activating-like protein IQGAP1 OS=Mus musculus OX=10090 GN=Iqgap1 PE=1 SV=2	2	5	6	1	1	1657	188.6	6.48	12.1	5	0	0.919	-0.12	0.592587	0.999822	540728	496739	11.13	13.04	459347	572388	540728	558798	429750	496739	High	High	High	High	High	High
TRUE	Master Protein	Q99JI4	26S proteasome non-ATPase regulatory subunit 6 OS=Mus musculus OX=10090 GN=Psmd6 PE=1 SV=1	10	4	4	4	1	389	45.5	5.52	12.08	4	0	0.945	-0.08	0.547264	0.999822	1.27787e+06	1.20749e+06	8.53	19.18	1.2263e+06	1.27787e+06	1.44108e+06	1.46402e+06	995699	1.20749e+06	High	High	High	High	High	High
TRUE	Master Protein	Q99KN9	Clathrin interactor 1 OS=Mus musculus OX=10090 GN=Clint1 PE=1 SV=2	7	4	4	4	1	631	68.5	6.25	12.07	4	0	0.917	-0.13	0.644815	0.999822	998920	915805	12.69	23.67	842365	998920	1086819	1.12704e+06	695039	915805	High	High	High	High	High	High
TRUE	Master Protein	Q8VCI5	Peroxisomal biogenesis factor 19 OS=Mus musculus OX=10090 GN=Pex19 PE=1 SV=1	12	3	3	3	1	299	32.7	4.34	12.04	3	0	0.925	-0.11	0.493931	0.999822	927332	857646	5.1	19.17	875222	927332	969266	1.00976e+06	683976	857646	High	High	High	High	High	High
TRUE	Master Protein	Q9CQN7	39S ribosomal protein L41, mitochondrial OS=Mus musculus OX=10090 GN=Mrpl41 PE=1 SV=1	32	4	5	4	1	135	15.3	9.82	11.99	4	0	0.953	-0.07	0.588269	0.999822	531740	506634	9.72	15.49	475249	531740	577816	570292	416749	506634	High	High	High	High	High	High
TRUE	Master Protein	Q99L13	3-hydroxyisobutyrate dehydrogenase, mitochondrial OS=Mus musculus OX=10090 GN=Hibadh PE=1 SV=1	9	2	2	2	1	335	35.4	8.13	11.97	2	0	0.822	-0.28	0.223487	0.999822	619683	509304	11.91	12.01	524406	665108	619683	592261	468980	509304	High	High	High	High	High	High
TRUE	Master Protein	Q9EQ06	Estradiol 17-beta-dehydrogenase 11 OS=Mus musculus OX=10090 GN=Hsd17b11 PE=1 SV=1	11	4	4	3	1	298	32.9	8.66	11.97	4	1	1.071	0.1	0.678189	0.999822	1.37879e+06	1.47622e+06	2.55	15.16	1.36051e+06	1.37879e+06	1.42895e+06	1.67538e+06	1.23306e+06	1.47622e+06	High	High	High	High	High	High
TRUE	Master Protein	Q9Z2Z6	Mitochondrial carnitine/acylcarnitine carrier protein OS=Mus musculus OX=10090 GN=Slc25a20 PE=1 SV=1	13	4	5	4	1	301	33	9.11	11.94	4	0	0.935	-0.1	0.730366	0.999822	1.91741e+06	1.79251e+06	6.62	15.66	1.91741e+06	1.76885e+06	2.01905e+06	2.15578e+06	1.58515e+06	1.79251e+06	High	High	High	High	High	High
TRUE	Master Protein	P62911	60S ribosomal protein L32 OS=Mus musculus OX=10090 GN=Rpl32 PE=1 SV=2	31	4	4	4	1	135	15.9	11.33	11.92	4	0	0.942	-0.09	0.675769	0.999822	2.53955e+06	2.39298e+06	13.8	34.16	2.41678e+06	2.53955e+06	3.11242e+06	3.43004e+06	1.72466e+06	2.39298e+06	High	High	High	High	High	High
TRUE	Master Protein	Q61694	NADPH-dependent 3-keto-steroid reductase Hsd3b5 OS=Mus musculus OX=10090 GN=Hsd3b5 PE=1 SV=4	10	4	5	3	1	373	41.9	9.01	11.91	4	1	0.993	-0.01	0.747346	0.999822	1.51108e+06	1.50025e+06	18.16	17.52	1.32819e+06	1.51108e+06	1.88932e+06	1.50025e+06	1.23533e+06	1.76038e+06	High	High	High	High	High	High
TRUE	Master Protein	Q9CZW5	Mitochondrial import receptor subunit TOM70 OS=Mus musculus OX=10090 GN=Tomm70 PE=1 SV=2	6	4	4	4	1	611	67.5	7.53	11.91	4	0	0.961	-0.06	0.615038	0.999822	1.30766e+06	1.25682e+06	9.29	16.13	1.23117e+06	1.30766e+06	1.47421e+06	1.47713e+06	1.06876e+06	1.25682e+06	High	High	High	High	High	High
TRUE	Master Protein	Q9JJI8	60S ribosomal protein L38 OS=Mus musculus OX=10090 GN=Rpl38 PE=1 SV=3	33	3	4	3	1	70	8.2	10.1	11.86	3	0	0.793	-0.33	0.517162	0.999822	2.18696e+06	1.73522e+06	10.75	22.26	1.8992e+06	2.18696e+06	2.35557e+06	2.4681e+06	1.68879e+06	1.73522e+06	High	High	High	High	High	High
TRUE	Master Protein	P51410	60S ribosomal protein L9 OS=Mus musculus OX=10090 GN=Rpl9 PE=2 SV=2	14	4	5	4	1	192	21.9	9.95	11.85	4	0	0.995	-0.01	0.751632	0.999822	1.75027e+06	1.74189e+06	11.94	31.67	1.75027e+06	1.59054e+06	2.01258e+06	2.65812e+06	1.47565e+06	1.74189e+06	High	High	High	High	High	High
TRUE	Master Protein	Q9CQB2	MAPK regulated corepressor interacting protein 2 OS=Mus musculus OX=10090 GN=Mcrip2 PE=1 SV=1	33	4	4	4	1	160	17.9	7.3	11.83	4	0	0.95	-0.07	0.272503	0.999822	345241	327894	11.42	17.27	317410	345241	396915	336190	241979	327894	High	High	High	High	High	High
TRUE	Master Protein	P14429	H-2 class I histocompatibility antigen, Q7 alpha chain OS=Mus musculus OX=10090 GN=H2-Q7 PE=1 SV=1	12	4	4	0	1	334	37.9	6.29	11.75	4	1	0.954	-0.07	0.561185	0.999822	27542.3	26275.8	10.33	19.56	24604.9	27542.3	30277.4	29987.4	20125	26275.8	Not Found	Not Found	Not Found	Not Found	Not Found	Not Found
TRUE	Master Protein	O55125	Protein NipSnap homolog 1 OS=Mus musculus OX=10090 GN=Nipsnap1 PE=1 SV=1	8	3	4	3	1	284	33.3	9.44	11.73	3	0	0.892	-0.16	0.456449	0.999822	3.42765e+06	3.05829e+06	5.49	16.33	3.42765e+06	3.2793e+06	3.6555e+06	3.77068e+06	2.75413e+06	3.05829e+06	High	High	High	High	High	High
TRUE	Master Protein	P61924	Coatomer subunit zeta-1 OS=Mus musculus OX=10090 GN=Copz1 PE=1 SV=1	12	2	3	2	1	177	20.2	4.81	11.72	2	0	0.931	-0.1	0.553586	0.999822	685666	638690	4.75	20.58	661628	685666	726576	777991	513373	638690	High	High	High	High	High	High
TRUE	Master Protein	Q7TMY8	E3 ubiquitin-protein ligase HUWE1 OS=Mus musculus OX=10090 GN=Huwe1 PE=1 SV=5	1	4	4	4	1	4377	482.3	5.22	11.7	4	0	0.958	-0.06	0.908939	0.999822	694549	665562	12.1	25.37	613241	694549	781767	882343	533765	665562	High	High	High	High	High	High
TRUE	Master Protein	P62852	40S ribosomal protein S25 OS=Mus musculus OX=10090 GN=Rps25 PE=1 SV=1	31	4	4	4	1	125	13.7	10.11	11.69	4	0	0.883	-0.18	0.722877	0.999822	848544	749649	15.95	22.34	676840	848544	933407	962483	618594	749649	High	High	High	High	High	High
TRUE	Master Protein	Q9DCQ2	Putative L-aspartate dehydrogenase OS=Mus musculus OX=10090 GN=Aspdh PE=1 SV=1	11	3	3	3	1	287	30.3	6.95	11.69	3	0	0.974	-0.04	0.344665	0.999822	2644505	2.57497e+06	11.69	13.63	2.39054e+06	2644505	3014533	2.59874e+06	2.02113e+06	2.57497e+06	High	High	High	High	High	High
TRUE	Master Protein	Q60597	2-oxoglutarate dehydrogenase, mitochondrial OS=Mus musculus OX=10090 GN=Ogdh PE=1 SV=3	4	4	4	4	1	1023	116.4	6.83	11.67	4	0	0.942	-0.09	0.683264	0.999822	1.36186e+06	1.28294e+06	9.71	19.98	1.27396e+06	1.36186e+06	1.53911e+06	1.61206e+06	1.08716e+06	1.28294e+06	High	High	High	High	High	High
TRUE	Master Protein	Q571I9	Aldehyde dehydrogenase family 16 member A1 OS=Mus musculus OX=10090 GN=Aldh16a1 PE=1 SV=2	6	3	4	3	1	802	84.7	6.32	11.66	3	0	0.953	-0.07	0.602573	0.999822	1.07572e+06	1.02553e+06	9.09	18.88	1.02079e+06	1.07572e+06	1.21544e+06	1.24037e+06	848877	1.02553e+06	High	High	High	High	High	High
TRUE	Master Protein	P62242	40S ribosomal protein S8 OS=Mus musculus OX=10090 GN=Rps8 PE=1 SV=2	25	5	5	5	1	208	24.2	10.32	11.59	5	0	0.971	-0.04	0.855485	0.999822	3.60785e+06	3.50358e+06	15.85	36.19	2.95974e+06	3.60785e+06	4.08021e+06	4.79247e+06	2.24852e+06	3.50358e+06	High	High	High	High	High	High
TRUE	Master Protein	Q9ERU9	E3 SUMO-protein ligase RanBP2 OS=Mus musculus OX=10090 GN=Ranbp2 PE=1 SV=2	1	3	3	2	1	3053	340.9	6.18	11.58	3	0	0.916	-0.13	0.642703	0.999822	178427	163360	19.21	23.49	141469	178427	209109	199600	123467	163360	High	High	High	High	High	High
TRUE	Master Protein	Q9CQ19	Myosin regulatory light polypeptide 9 OS=Mus musculus OX=10090 GN=Myl9 PE=1 SV=3	23	4	5	1	1	172	19.8	4.92	11.57	4	0	0.866	-0.21	0.472954	0.999822	233375	202071	9.48	29.92	206369	233375	249492	261599	141004	202071	High	High	High	High	High	High
TRUE	Master Protein	Q9CYA0	Protein disulfide isomerase Creld2 OS=Mus musculus OX=10090 GN=Creld2 PE=1 SV=1	11	3	3	3	1	350	38.2	4.58	11.55	3	0	1	0	0.834958	0.999822	226060	226040	24.32	26.24	169996	226060	279508	266198	154533	226040	High	High	High	High	High	High
TRUE	Master Protein	O09061	Proteasome subunit beta type-1 OS=Mus musculus OX=10090 GN=Psmb1 PE=1 SV=1	14	3	3	3	1	240	26.4	7.81	11.53	3	0	0.926	-0.11	0.449521	0.999822	1.52735e+06	1.41359e+06	9.17	19.65	1.37954e+06	1.52735e+06	1.65845e+06	1.62103e+06	1.08586e+06	1.41359e+06	High	High	High	High	High	High
TRUE	Master Protein	Q3UMF0	Cordon-bleu protein-like 1 OS=Mus musculus OX=10090 GN=Cobll1 PE=1 SV=2	3	3	3	3	1	1273	137.3	8.16	11.53	3	0	0.855	-0.23	0.395578	0.999822	220063	188239	24.9	21.59	155495	220063	260036	202173	131298	188239	High	High	High	High	High	High
TRUE	Master Protein	P56213	FAD-linked sulfhydryl oxidase ALR OS=Mus musculus OX=10090 GN=Gfer PE=1 SV=2	15	3	4	3	1	198	22.9	7.93	11.49	3	0	0.933	-0.1	0.383482	0.999822	397832	371202	16.35	14.38	348932	397832	481325	407207	304868	371202	High	High	High	High	High	High
TRUE	Master Protein	Q8K1M6	Dynamin-1-like protein OS=Mus musculus OX=10090 GN=Dnm1l PE=1 SV=2	4	4	5	4	1	742	82.6	7.05	11.48	4	0	0.97	-0.04	0.707564	0.999822	2.35414e+06	2.28355e+06	13.05	23.57	2.10319e+06	2.35414e+06	2.72398e+06	2.8037e+06	1.73227e+06	2.28355e+06	High	High	High	High	High	High
TRUE	Master Protein	Q91WG0	Acylcarnitine hydrolase OS=Mus musculus OX=10090 GN=Ces2c PE=1 SV=1	11	5	5	3	1	561	62.4	5.69	11.46	5	0	0.925	-0.11	0.207682	0.999822	564458	522061	6.54	16.49	564458	559260	627872	554146	400333	522061	High	High	High	High	High	High
TRUE	Master Protein	Q61703	Inter-alpha-trypsin inhibitor heavy chain H2 OS=Mus musculus OX=10090 GN=Itih2 PE=1 SV=1	4	3	4	3	1	946	105.9	7.27	11.42	3	0	0.963	-0.05	0.512645	0.999822	2.15167e+06	2.07201e+06	17.93	29.35	2.08655e+06	2.15167e+06	2.85068e+06	2.69249e+06	1.47206e+06	2.07201e+06	High	High	High	High	High	High
TRUE	Master Protein	P45376	Aldo-keto reductase family 1 member B1 OS=Mus musculus OX=10090 GN=Akr1b1 PE=1 SV=3	16	5	5	4	1	316	35.7	7.18	11.42	5	0	0.986	-0.02	0.732196	0.999822	1.10052e+06	1.08532e+06	25.86	32.85	923876	1.10052e+06	1.51868e+06	1.46245e+06	742170	1.08532e+06	High	High	High	High	High	High
TRUE	Master Protein	Q9JIL4	Na(+)/H(+) exchange regulatory cofactor NHE-RF3 OS=Mus musculus OX=10090 GN=Pdzk1 PE=1 SV=1	9	3	3	3	1	519	56.5	5.43	11.41	3	0	0.966	-0.05	0.402284	0.999822	552930	533944	18.49	18.84	491950	552930	701233	580780	397870	533944	High	High	High	High	High	High
TRUE	Master Protein	P62137	Serine/threonine-protein phosphatase PP1-alpha catalytic subunit OS=Mus musculus OX=10090 GN=Ppp1ca PE=1 SV=1	11	4	4	4	1	330	37.5	6.33	11.4	4	0	0.981	-0.03	0.694908	0.999822	601009	589745	13.79	22.45	524843	601009	691744	692379	436728	589745	High	High	High	High	High	High
TRUE	Master Protein	P51150	Ras-related protein Rab-7a OS=Mus musculus OX=10090 GN=Rab7a PE=1 SV=2	20	4	4	4	1	207	23.5	6.7	11.38	4	0	0.972	-0.04	0.717902	0.999822	366285	355860	14.23	20.05	347160	366285	450929	450234	303933	355860	High	High	High	High	High	High
TRUE	Master Protein	P17183	Gamma-enolase OS=Mus musculus OX=10090 GN=Eno2 PE=1 SV=2	10	4	4	0	1	434	47.3	5.11	11.38	4	0															Not Found	Not Found	Not Found	Not Found	Not Found	Not Found
TRUE	Master Protein	Q9QYF1	Retinol dehydrogenase 11 OS=Mus musculus OX=10090 GN=Rdh11 PE=1 SV=2	11	4	4	4	1	316	35.1	8.91	11.34	4	0	1.062	0.09	0.937567	0.999822	2.59009e+06	2.75045e+06	11.94	22.75	2.42323e+06	2.59009e+06	3.04268e+06	3.38512e+06	2.13119e+06	2.75045e+06	High	High	High	High	High	High
TRUE	Master Protein	P61089	Ubiquitin-conjugating enzyme E2 N OS=Mus musculus OX=10090 GN=Ube2n PE=1 SV=1	20	3	3	3	1	152	17.1	6.57	11.33	3	0	0.941	-0.09	0.706745	0.999822	514889	484587	14.06	25.83	466780	514889	613468	642408	384278	484587	High	High	High	High	High	High
TRUE	Master Protein	Q8R086	Sulfite oxidase, mitochondrial OS=Mus musculus OX=10090 GN=Suox PE=1 SV=2	6	4	4	4	1	546	60.7	6.54	11.31	4	0	0.934	-0.1	0.339882	0.999822	2.24673e+06	2099445	13.56	17.69	2.09146e+06	2.24673e+06	2.70368e+06	2.37652e+06	1.659e+06	2099445	High	High	High	High	High	High
TRUE	Master Protein	P52430	Serum paraoxonase/arylesterase 1 OS=Mus musculus OX=10090 GN=Pon1 PE=1 SV=2	12	4	5	4	1	355	39.5	5.22	11.27	4	0	1.12	0.16	0.853638	0.999822	1.1988e+06	1.34283e+06	10.1	11.58	1.13501e+06	1.1988e+06	1.37607e+06	1.34669e+06	1.09199e+06	1.34283e+06	High	High	High	High	High	High
TRUE	Master Protein	Q9WVA4	Transgelin-2 OS=Mus musculus OX=10090 GN=Tagln2 PE=1 SV=4	16	4	4	4	1	199	22.4	8.24	11.27	4	0	0.862	-0.22	0.915153	0.999822	435531	375226	18.64	39.07	352051	435531	513690	668965	340739	375226	High	High	High	High	High	High
TRUE	Master Protein	P70372	ELAV-like protein 1 OS=Mus musculus OX=10090 GN=Elavl1 PE=1 SV=2	13	4	4	4	1	326	36.1	9.04	11.25	4	0	0.962	-0.06	0.713442	0.999822	804822	774203	10.53	21.26	742127	804822	912781	956200	623106	774203	High	High	High	High	High	High
TRUE	Master Protein	P84091	AP-2 complex subunit mu OS=Mus musculus OX=10090 GN=Ap2m1 PE=1 SV=1	8	4	4	4	1	435	49.6	9.54	11.22	4	0	0.979	-0.03	0.534428	0.999822	1.26462e+06	1.23773e+06	10.49	18.33	1.21272e+06	1.26462e+06	1.47369e+06	1.43074e+06	985441	1.23773e+06	High	High	High	High	High	High
TRUE	Master Protein	P09542	Myosin light chain 3 OS=Mus musculus OX=10090 GN=Myl3 PE=1 SV=4	15	3	4	0	1	204	22.4	5.1	11.21	3	1	0.413	-1.28	0.216032	0.999822	415688	171740	44.48	11.25	163834	429807	415688	199117	160373	171740	Not Found	Not Found	Not Found	Not Found	Not Found	Not Found
TRUE	Master Protein	P63276	40S ribosomal protein S17 OS=Mus musculus OX=10090 GN=Rps17 PE=1 SV=2	24	4	4	4	1	135	15.5	9.85	11.19	4	0	0.986	-0.02	0.658144	0.999822	1.34302e+06	1.32437e+06	11.42	24.78	1.31205e+06	1.34302e+06	1.60727e+06	1.67216e+06	1.01039e+06	1.32437e+06	High	High	High	High	High	High
TRUE	Master Protein	Q9D1Q6	Endoplasmic reticulum resident protein 44 OS=Mus musculus OX=10090 GN=Erp44 PE=1 SV=1	10	4	5	4	1	406	46.8	5.27	11.17	4	0	0.936	-0.1	0.531288	0.999822	1.02853e+06	962655	14.99	18.95	895306	1.02853e+06	1.20703e+06	1.12594e+06	765880	962655	High	High	High	High	High	High
TRUE	Master Protein	Q9JMD3	START domain-containing protein 10 OS=Mus musculus OX=10090 GN=Stard10 PE=1 SV=1	12	3	3	3	1	291	32.9	7.12	11.16	3	0	0.87	-0.2	0.428	0.999822	1.01366e+06	882132	14.18	19.11	830153	1.01366e+06	1.10351e+06	1.03263e+06	700052	882132	High	High	High	High	High	High
TRUE	Master Protein	Q9CQM9	Glutaredoxin-3 OS=Mus musculus OX=10090 GN=Glrx3 PE=1 SV=1	8	3	3	3	1	337	37.8	5.59	11.14	3	0	1.006	0.01	0.799493	0.999822	821573	826332	11.31	22.4	810572	821573	986762	1.05012e+06	671619	826332	High	High	High	High	High	High
TRUE	Master Protein	P16406	Glutamyl aminopeptidase OS=Mus musculus OX=10090 GN=Enpep PE=1 SV=1	3	3	4	3	1	945	107.9	5.44	11.14	3	0	0.986	-0.02	0.676666	0.999822	1.40552e+06	1.38584e+06	6.77	19.66	1.39832e+06	1.40552e+06	1.5729e+06	1.67242e+06	1.12451e+06	1.38584e+06	High	High	High	High	High	High
TRUE	Master Protein	Q9CZL5	Pterin-4-alpha-carbinolamine dehydratase 2 OS=Mus musculus OX=10090 GN=Pcbd2 PE=1 SV=2	26	4	4	3	1	136	14.8	9.16	11.09	4	0	0.885	-0.18	0.394558	0.999822	1.1476e+06	1.01515e+06	15.31	16.63	947605	1.1476e+06	1.2918e+06	1.15023e+06	820930	1.01515e+06	High	High	High	High	High	High
TRUE	Master Protein	Q8K157	Galactose mutarotase OS=Mus musculus OX=10090 GN=Galm PE=1 SV=1	8	2	3	2	1	342	37.8	6.74	11.08	2	0	0.976	-0.04	0.240265	0.999822	233355	227734	16.18	19.21	233355	225884	300272	227734	160944	231582	High	High	High	High	High	High
TRUE	Master Protein	Q9DAW9	Calponin-3 OS=Mus musculus OX=10090 GN=Cnn3 PE=1 SV=1	9	3	3	3	1	330	36.4	5.72	11.07	3	0	0.903	-0.15	0.917707	0.999822	1.02167e+06	922782	17.72	28.98	823403	1.02167e+06	1.18006e+06	1.32549e+06	760929	922782	High	High	High	High	High	High
TRUE	Master Protein	Q9CQI6	Coactosin-like protein OS=Mus musculus OX=10090 GN=Cotl1 PE=1 SV=3	20	4	4	4	1	142	15.9	5.4	11.05	4	0	0.927	-0.11	0.903749	0.999822	1.90337e+06	1.76493e+06	12.53	38.75	1604667	1.90337e+06	2.06314e+06	2.86224e+06	1.36742e+06	1.76493e+06	High	High	High	High	High	High
TRUE	Master Protein	P62880	Guanine nucleotide-binding protein G(I)/G(S)/G(T) subunit beta-2 OS=Mus musculus OX=10090 GN=Gnb2 PE=1 SV=3	9	3	3	3	1	340	37.3	6	11.03	3	0	0.995	-0.01	0.795379	0.999822	1.26314e+06	1.25709e+06	17.2	22.34	1.16531e+06	1.26314e+06	1.60582e+06	1.60152e+06	1.02655e+06	1.25709e+06	High	High	High	High	High	High
TRUE	Master Protein	P09528	Ferritin heavy chain OS=Mus musculus OX=10090 GN=Fth1 PE=1 SV=2	15	3	3	3	1	182	21.1	5.88	11.02	3	0	0.826	-0.28	0.74618	0.999822	1.39586e+06	1.15302e+06	12.95	27.29	1.12032e+06	1.39586e+06	1.43203e+06	1.64583e+06	983615	1.15302e+06	High	High	High	High	High	High
TRUE	Master Protein	P52840	Sulfotransferase 1A1 OS=Mus musculus OX=10090 GN=Sult1a1 PE=1 SV=1	9	4	4	4	1	291	34	8.1	11.02	4	0	0.909	-0.14	0.904164	0.999822	3.04977e+06	2.77219e+06	16.77	15.82	2.28686e+06	3.04977e+06	3.15815e+06	3219494	2.34057e+06	2.77219e+06	High	High	High	High	High	High
TRUE	Master Protein	Q9D0F3	Protein ERGIC-53 OS=Mus musculus OX=10090 GN=Lman1 PE=1 SV=1	6	4	4	3	1	517	57.8	6.34	11.02	4	1	1.029	0.04	0.665462	0.999822	2.16237e+06	2.22514e+06	10.66	22.49	2.13596e+06	2.16237e+06	2.57145e+06	2.61487e+06	1.64822e+06	2.22514e+06	High	High	High	High	High	High
TRUE	Master Protein	Q6ZPZ3	Zinc finger CCCH domain-containing protein 4 OS=Mus musculus OX=10090 GN=Zc3h4 PE=1 SV=2	3	3	3	3	1	1304	140.9	6.27	11.01	3	0	0.952	-0.07	0.691627	0.999822	130799	124548	20.82	26.36	101905	130799	155770	148958	86244.8	124548	High	High	High	High	High	High
TRUE	Master Protein	Q9JI75	Ribosyldihydronicotinamide dehydrogenase [quinone] OS=Mus musculus OX=10090 GN=Nqo2 PE=1 SV=3	13	3	3	3	1	231	26.2	7.01	10.99	3	0	0.891	-0.17	0.498455	0.999822	1.94748e+06	1.73496e+06	11.92	21	1.72855e+06	1.94748e+06	2.19474e+06	2.16981e+06	1427038	1.73496e+06	High	High	High	High	High	High
TRUE	Master Protein	P27546	Microtubule-associated protein 4 OS=Mus musculus OX=10090 GN=Map4 PE=1 SV=3	3	3	3	3	1	1125	117.4	4.98	10.99	3	0	0.889	-0.17	0.888139	0.999822	811372	721538	24.55	32.1	568610	811372	943546	1.01545e+06	533452	721538	High	High	High	High	High	High
TRUE	Master Protein	P13020	Gelsolin OS=Mus musculus OX=10090 GN=Gsn PE=1 SV=3	5	3	3	3	1	780	85.9	6.18	10.99	3	0	0.902	-0.15	0.773011	0.999822	521298	470137	9.74	33.54	521298	484887	586971	705871	369284	470137	High	High	High	High	High	High
TRUE	Master Protein	Q8JZK9	Hydroxymethylglutaryl-CoA synthase, cytoplasmic OS=Mus musculus OX=10090 GN=Hmgcs1 PE=1 SV=1	6	3	3	2	1	520	57.5	5.99	10.97	3	0	0.986	-0.02	0.668538	0.999822	661639	652672	13.22	31.45	537459	661639	696251	958177	522536	652672	High	High	High	High	High	High
TRUE	Master Protein	Q9D8Y0	EF-hand domain-containing protein D2 OS=Mus musculus OX=10090 GN=Efhd2 PE=1 SV=1	15	3	4	3	1	240	26.8	5.06	10.96	3	0	1.077	0.11	0.817304	0.999822	629999	678823	10.15	19.94	581285	629999	710094	797205	530971	678823	High	High	High	High	High	High
TRUE	Master Protein	Q91YW3	DnaJ homolog subfamily C member 3 OS=Mus musculus OX=10090 GN=Dnajc3 PE=1 SV=1	8	4	4	4	1	504	57.4	5.85	10.9	4	0	1.047	0.07	0.952655	0.999822	947976	992189	23.04	31.44	842357	947976	1.29538e+06	1.37251e+06	727851	992189	High	High	High	High	High	High
TRUE	Master Protein	P63323	40S ribosomal protein S12 OS=Mus musculus OX=10090 GN=Rps12 PE=1 SV=2	14	2	3	2	1	132	14.5	7.24	10.89	2	0	0.898	-0.16	0.383397	0.999822	813649	730389	14.45	16.65	691991	813649	926288	826516	589668	730389	High	High	High	High	High	High
TRUE	Master Protein	Q99JT9	1,2-dihydroxy-3-keto-5-methylthiopentene dioxygenase OS=Mus musculus OX=10090 GN=Adi1 PE=1 SV=1	20	3	3	3	1	179	21.5	5.5	10.87	3	0	0.935	-0.1	0.533727	0.999822	950617	889049	13.1	24.02	829052	950617	1.07867e+06	1.05427e+06	642863	889049	High	High	High	High	High	High
TRUE	Master Protein	P60766	Cell division control protein 42 homolog OS=Mus musculus OX=10090 GN=Cdc42 PE=1 SV=2	15	3	3	3	1	191	21.2	6.55	10.86	3	0	0.963	-0.05	0.961004	0.999822	1.33538e+06	1.28543e+06	8.13	28.37	1.25532e+06	1.33538e+06	1.47301e+06	1.84109e+06	1.07189e+06	1.28543e+06	High	High	High	High	High	High
TRUE	Master Protein	P35278	Ras-related protein Rab-5C OS=Mus musculus OX=10090 GN=Rab5c PE=1 SV=2	16	3	3	2	1	216	23.4	8.41	10.83	3	1	0.966	-0.05	0.739556	0.999822	324847	313956	12.31	20.48	291860	324847	372616	382532	253001	313956	High	High	High	High	High	High
TRUE	Master Protein	Q8BP40	Lysophosphatidic acid phosphatase type 6 OS=Mus musculus OX=10090 GN=Acp6 PE=1 SV=1	8	3	3	3	1	418	47.6	7.72	10.82	3	0	0.94	-0.09	0.417761	0.999822	560130	526669	11.2	17.04	532040	560130	656480	615114	435868	526669	High	High	High	High	High	High
TRUE	Master Protein	Q9Z1D1	Eukaryotic translation initiation factor 3 subunit G OS=Mus musculus OX=10090 GN=Eif3g PE=1 SV=2	10	3	3	3	1	320	35.6	5.9	10.8	3	0	0.96	-0.06	0.657177	0.999822	1.06984e+06	1.02715e+06	12.43	23.95	982268	1.06984e+06	1.25069e+06	1.2847e+06	789567	1.02715e+06	High	High	High	High	High	High
TRUE	Master Protein	Q921F2	TAR DNA-binding protein 43 OS=Mus musculus OX=10090 GN=Tardbp PE=1 SV=1	9	3	3	3	1	414	44.5	6.7	10.8	3	0	1.036	0.05	0.798648	0.999822	444379	460378	13.55	27.46	442223	444379	556193	597896	341841	460378	High	High	High	High	High	High
TRUE	Master Protein	Q9DCP2	Sodium-coupled neutral amino acid transporter 3 OS=Mus musculus OX=10090 GN=Slc38a3 PE=1 SV=1	7	3	3	3	1	505	55.6	7.09	10.8	3	0	0.801	-0.32	0.776516	0.999822	1.65204e+06	1.3238e+06	26.96	35.92	1106653	1.65204e+06	1.93733e+06	2.05126e+06	1.02689e+06	1.3238e+06	High	High	High	High	High	High
TRUE	Master Protein	Q61490	CD166 antigen OS=Mus musculus OX=10090 GN=Alcam PE=1 SV=3	7	3	3	3	1	583	65.1	6.15	10.79	3	0	0.995	-0.01	0.898937	0.999822	459047	456875	15.65	24.59	404100	459047	550038	619490	385732	456875	High	High	High	High	High	High
TRUE	Master Protein	Q9ER72	Cysteine--tRNA ligase, cytoplasmic OS=Mus musculus OX=10090 GN=Cars1 PE=1 SV=2	4	3	3	3	1	831	94.8	6.76	10.75	3	0	0.932	-0.1	0.951378	0.999822	788119	734452	6.45	19.76	714453	788119	809077	941445	643357	734452	High	High	High	High	High	High
TRUE	Master Protein	Q62376	U1 small nuclear ribonucleoprotein 70 kDa OS=Mus musculus OX=10090 GN=Snrnp70 PE=1 SV=2	6	3	3	3	1	448	52	9.94	10.75	3	0	0.949	-0.08	0.621919	0.999822	685206	649931	12.45	24.17	607643	685206	779428	792986	482986	649931	High	High	High	High	High	High
TRUE	Master Protein	Q9CQR2	40S ribosomal protein S21 OS=Mus musculus OX=10090 GN=Rps21 PE=1 SV=1	31	3	4	3	1	83	9.1	8.51	10.71	3	0	0.913	-0.13	0.495508	0.999822	3.84561e+06	3.51273e+06	19.34	23.42	3.05025e+06	3.84561e+06	4.52098e+06	4.01851e+06	2.48417e+06	3.51273e+06	High	High	High	High	High	High
TRUE	Master Protein	Q9WVE8	Protein kinase C and casein kinase substrate in neurons protein 2 OS=Mus musculus OX=10090 GN=Pacsin2 PE=1 SV=1	6	3	3	3	1	486	55.8	5.2	10.69	3	0	0.993	-0.01	0.777594	0.999822	508460	504829	11.31	18.87	445022	508460	558838	570844	388908	504829	High	High	High	High	High	High
TRUE	Master Protein	Q9QYJ0	DnaJ homolog subfamily A member 2 OS=Mus musculus OX=10090 GN=Dnaja2 PE=1 SV=1	8	4	4	4	1	412	45.7	6.48	10.67	4	0	0.986	-0.02	0.937433	0.999822	1.57787e+06	1.55621e+06	20.07	22.04	1.29751e+06	1.57787e+06	1.94012e+06	1.95041e+06	1.25318e+06	1.55621e+06	High	High	High	High	High	High
TRUE	Master Protein	Q9QXZ6	Solute carrier organic anion transporter family member 1A1 OS=Mus musculus OX=10090 GN=Slco1a1 PE=1 SV=1	4	3	3	3	1	670	74.3	8.22	10.66	3	0	0.813	-0.3	0.406152	0.999822	742888	604231	12.63	25.84	624407	742888	804301	477000	604231	798474	High	High	High	High	High	High
TRUE	Master Protein	O55143	Sarcoplasmic/endoplasmic reticulum calcium ATPase 2 OS=Mus musculus OX=10090 GN=Atp2a2 PE=1 SV=2	4	4	4	2	1	1044	114.8	5.34	10.65	4	2	0.937	-0.09	0.625022	0.999822	867341	812443	13.93	19.36	796171	867341	1.04022e+06	1.02004e+06	697839	812443	High	High	High	High	High	High
TRUE	Master Protein	Q61545	RNA-binding protein EWS OS=Mus musculus OX=10090 GN=Ewsr1 PE=1 SV=2	5	3	3	3	1	655	68.4	9.33	10.64	3	0	0.902	-0.15	0.638323	0.999822	358794	323793	26.77	24.57	253239	358794	440638	383171	230808	323793	High	High	High	High	High	High
TRUE	Master Protein	P47802	Metaxin-1 OS=Mus musculus OX=10090 GN=Mtx1 PE=1 SV=1	13	3	3	3	1	317	35.6	6.18	10.64	3	0	1.022	0.03	0.95739	0.999822	306412	313014	12.02	15.44	266986	306412	340107	344937	252641	313014	High	High	High	High	High	High
TRUE	Master Protein	Q9QWG7	Sulfotransferase family cytosolic 1B member 1 OS=Mus musculus OX=10090 GN=Sult1b1 PE=1 SV=2	8	3	4	3	1	299	34.9	6.8	10.63	3	0	1.022	0.03	0.506218	0.999822	843275	861706	10.7	11.1	791216	843275	971853	870532	709740	861706	High	High	High	High	High	High
TRUE	Master Protein	Q91VU6	DDB1- and CUL4-associated factor 11 OS=Mus musculus OX=10090 GN=Dcaf11 PE=1 SV=1	7	3	3	3	1	549	62	6.44	10.6	3	0	0.904	-0.15	0.506148	0.999822	359736	325080	14.27	18.86	312154	359736	415501	393660	269604	325080	High	High	High	High	High	High
TRUE	Master Protein	P54726	UV excision repair protein RAD23 homolog A OS=Mus musculus OX=10090 GN=Rad23a PE=1 SV=2	7	3	3	1	1	363	39.7	4.58	10.57	3	0	1.078	0.11	0.984651	0.999822	354867	382466	13.83	23.93	344261	354867	440028	475929	292373	382466	High	High	High	High	High	High
TRUE	Master Protein	Q9D7J9	Enoyl-CoA hydratase domain-containing protein 3, mitochondrial OS=Mus musculus OX=10090 GN=Echdc3 PE=1 SV=1	15	5	5	5	1	300	32.4	8.34	10.56	5	0	0.873	-0.2	0.302432	0.999822	4.94178e+06	4.31298e+06	14.46	16.65	4.25421e+06	4.94178e+06	5.68874e+06	4.95521e+06	3.53571e+06	4.31298e+06	High	High	High	High	High	High
TRUE	Master Protein	Q9DCS9	NADH dehydrogenase [ubiquinone] 1 beta subcomplex subunit 10 OS=Mus musculus OX=10090 GN=Ndufb10 PE=1 SV=3	16	3	3	3	1	176	21	8.03	10.55	3	0	1.019	0.03	0.5727	0.999822	2.00106e+06	2.03825e+06	10.3	13.18	2.00106e+06	1.94886e+06	2.34669e+06	2.03825e+06	1.69653e+06	2.20955e+06	High	High	High	High	High	High
TRUE	Master Protein	P19221	Prothrombin OS=Mus musculus OX=10090 GN=F2 PE=1 SV=1	6	3	4	3	1	618	70.2	6.43	10.55	3	0	0.894	-0.16	0.34301	0.999822	955020	853775	5.38	20.37	955020	934441	1.03378e+06	1.02481e+06	677736	853775	High	High	High	High	High	High
TRUE	Master Protein	O70325	Phospholipid hydroperoxide glutathione peroxidase OS=Mus musculus OX=10090 GN=Gpx4 PE=1 SV=4	21	4	5	4	1	197	22.2	8.46	10.54	4	0	0.9	-0.15	0.794279	0.999822	613355	551773	13.42	33.45	584801	613355	747774	869795	470618	551773	High	High	High	High	High	High
TRUE	Master Protein	Q64213	Splicing factor 1 OS=Mus musculus OX=10090 GN=Sf1 PE=1 SV=6	6	3	3	3	1	653	70.4	8.98	10.54	3	0	0.881	-0.18	0.550696	0.999822	731387	644463	19.64	25.01	566440	731387	845499	791301	473334	644463	High	High	High	High	High	High
TRUE	Master Protein	Q99K30	Epidermal growth factor receptor kinase substrate 8-like protein 2 OS=Mus musculus OX=10090 GN=Eps8l2 PE=1 SV=1	5	4	4	4	1	729	82.2	7.18	10.53	4	0	0.883	-0.18	0.647308	0.999822	579474	511469	19.89	26.75	443732	579474	665830	655994	380106	511469	High	High	High	High	High	High
TRUE	Master Protein	Q80WJ7	Protein LYRIC OS=Mus musculus OX=10090 GN=Mtdh PE=1 SV=1	7	3	3	3	1	579	63.8	9.33	10.52	3	0	0.922	-0.12	0.432062	0.999822	934510	861598	16.82	21.14	735331	934510	1.03268e+06	896610	593718	861598	High	High	High	High	High	High
TRUE	Master Protein	Q6NSR8	Probable aminopeptidase NPEPL1 OS=Mus musculus OX=10090 GN=Npepl1 PE=1 SV=1	6	3	3	3	1	524	55.9	6.84	10.52	3	0	0.958	-0.06	0.508839	0.999822	457748	438619	9.88	19.64	445538	457748	532855	525825	353291	438619	High	High	High	High	High	High
TRUE	Master Protein	Q8R0F8	Acylpyruvase FAHD1, mitochondrial OS=Mus musculus OX=10090 GN=Fahd1 PE=1 SV=2	13	4	4	4	1	227	25.2	7.69	10.52	4	0	0.927	-0.11	0.766478	0.999822	972998	902235	18.26	11.21	791523	972998	1.14586e+06	1.0384e+06	834864	902235	High	High	High	High	High	High
TRUE	Master Protein	Q8VCF0	Mitochondrial antiviral-signaling protein OS=Mus musculus OX=10090 GN=Mavs PE=1 SV=1	7	3	3	3	1	503	53.4	6.37	10.49	3	0	0.879	-0.19	0.432679	0.999822	632700	556445	17.72	18.08	492054	632700	704514	617914	428511	556445	High	High	High	High	High	High
TRUE	Master Protein	P34927	Asialoglycoprotein receptor 1 OS=Mus musculus OX=10090 GN=Asgr1 PE=1 SV=4	10	3	3	3	1	284	32.6	6.44	10.46	3	0	0.942	-0.09	0.277268	0.999822	1.42313e+06	1.34055e+06	15.77	9.62	1.27948e+06	1.42313e+06	1.73579e+06	1.36858e+06	1.14204e+06	1.34055e+06	High	High	High	High	High	High
TRUE	Master Protein	Q9ESB3	Histidine-rich glycoprotein OS=Mus musculus OX=10090 GN=Hrg PE=1 SV=2	7	4	4	4	1	525	59.1	7.66	10.46	4	0	0.946	-0.08	0.498291	0.999822	251734	238207	14.13	13.88	222582	251734	294603	266392	201260	238207	High	High	High	High	High	High
TRUE	Master Protein	Q8VCR2	17-beta-hydroxysteroid dehydrogenase 13 OS=Mus musculus OX=10090 GN=Hsd17b13 PE=1 SV=2	12	4	4	3	1	304	33.4	8.88	10.43	4	0	1.004	0.01	0.74133	0.999822	769575	772382	19.93	66.41	714493	769575	1.02698e+06	1.91914e+06	579715	772382	High	High	High	High	High	High
TRUE	Master Protein	Q8BRF7	Sec1 family domain-containing protein 1 OS=Mus musculus OX=10090 GN=Scfd1 PE=1 SV=1	5	3	3	3	1	639	72.3	6.38	10.41	3	0	1.01	0.01	0.966507	0.999822	583567	589149	10.52	27.18	583567	544289	667556	794932	463356	589149	High	High	High	High	High	High
TRUE	Master Protein	P00493	Hypoxanthine-guanine phosphoribosyltransferase OS=Mus musculus OX=10090 GN=Hprt1 PE=1 SV=3	15	3	3	3	1	218	24.6	6.68	10.39	3	0	0.928	-0.11	0.69257	0.999822	994465	922705	7.61	22.26	963415	994465	1.11102e+06	1.21807e+06	793319	922705	High	High	High	High	High	High
TRUE	Master Protein	O09174	Alpha-methylacyl-CoA racemase OS=Mus musculus OX=10090 GN=Amacr PE=1 SV=4	10	4	5	4	1	381	41.7	7.4	10.38	4	0	0.912	-0.13	0.745489	0.999822	2.11785e+06	1.93097e+06	7.7	20.64	2.11785e+06	1.95874e+06	2.28531e+06	2.52207e+06	1.70138e+06	1.93097e+06	High	High	High	High	High	High
TRUE	Master Protein	P32261	Antithrombin-III OS=Mus musculus OX=10090 GN=Serpinc1 PE=1 SV=1	8	4	4	4	1	465	52	6.46	10.36	4	0	0.906	-0.14	0.696591	0.999822	575780	521699	12.72	31.63	508500	575780	655870	732103	388665	521699	High	High	High	High	High	High
TRUE	Master Protein	Q69ZR2	E3 ubiquitin-protein ligase HECTD1 OS=Mus musculus OX=10090 GN=Hectd1 PE=1 SV=2	2	4	4	4	1	2618	289.9	5.41	10.36	4	0	0.999	0	0.778256	0.999822	191295	191106	18.1	20.54	160230	191295	230283	220327	144808	191106	High	High	High	High	High	High
TRUE	Master Protein	Q62264	Thyroid hormone-inducible hepatic protein OS=Mus musculus OX=10090 GN=Thrsp PE=1 SV=1	20	2	2	2	1	150	17.1	4.98	10.36	2	0	0.851	-0.23	0.44436	0.999822	546574	464908	15.03	31.88	539539	546574	697696	377818	464908	693908	High	High	High	High	High	High
TRUE	Master Protein	Q9Z130	Heterogeneous nuclear ribonucleoprotein D-like OS=Mus musculus OX=10090 GN=Hnrnpdl PE=1 SV=1	6	2	3	1	1	301	33.5	7.31	10.36	2	0	0.879	-0.19	0.463954	0.999822	348322	306035	13.75	18.17	293891	348322	387921	367579	255250	306035	High	High	High	High	High	High
TRUE	Master Protein	Q9CVB6	Actin-related protein 2/3 complex subunit 2 OS=Mus musculus OX=10090 GN=Arpc2 PE=1 SV=3	8	3	3	3	1	300	34.3	7.36	10.35	3	0	1.019	0.03	0.882588	0.999822	471551	480326	10.05	22.29	471551	466704	555690	609143	390429	480326	High	High	High	High	High	High
TRUE	Master Protein	Q9WV55	Vesicle-associated membrane protein-associated protein A OS=Mus musculus OX=10090 GN=Vapa PE=1 SV=2	13	3	3	3	1	249	27.8	8.4	10.35	3	0	0.815	-0.3	0.283956	0.999822	2.35815e+06	1.92174e+06	13	18.76	2.05335e+06	2.35815e+06	2.66681e+06	2.43059e+06	1.69182e+06	1.92174e+06	High	High	High	High	High	High
TRUE	Master Protein	Q91V64	Isochorismatase domain-containing protein 1 OS=Mus musculus OX=10090 GN=Isoc1 PE=1 SV=1	10	4	4	4	1	297	32	7.39	10.35	4	0	0.951	-0.07	0.991334	0.999822	1.57822e+06	1.50161e+06	4.05	32.19	1.57822e+06	1.5064e+06	1.6335e+06	2.19404e+06	1.17084e+06	1.50161e+06	High	High	High	High	High	High
TRUE	Master Protein	Q8JZN5	Complex I assembly factor ACAD9, mitochondrial OS=Mus musculus OX=10090 GN=Acad9 PE=1 SV=2	5	3	3	3	1	625	68.7	7.46	10.34	3	0	0.989	-0.02	0.671674	0.999822	323560	320033	15.64	27.59	309984	323560	410260	417288	238106	320033	High	High	High	High	High	High
TRUE	Master Protein	P23198	Chromobox protein homolog 3 OS=Mus musculus OX=10090 GN=Cbx3 PE=1 SV=2	14	2	2	2	1	183	20.8	5.22	10.31	2	0	0.929	-0.11	0.814955	0.999822	241990	224728	14.81	26.89	210206	241990	282598	307762	181842	224728	High	High	High	High	High	High
TRUE	Master Protein	O08573	Galectin-9 OS=Mus musculus OX=10090 GN=Lgals9 PE=1 SV=1	7	2	2	2	1	353	40	9.31	10.3	2	0	1.126	0.17	0.200713	0.999822	270451	304499	13.27	5.92	307617	235628	270451	331527	296365	304499	High	High	High	High	High	High
TRUE	Master Protein	Q8QZR3	Pyrethroid hydrolase Ces2a OS=Mus musculus OX=10090 GN=Ces2a PE=1 SV=1	5	4	4	2	1	558	61.9	6.16	10.3	4	0	0.891	-0.17	0.145281	0.999822	1.5072e+06	1.34294e+06	1.71	11.28	1.53047e+06	1.47913e+06	1.5072e+06	1.41285e+06	1.13196e+06	1.34294e+06	High	High	High	High	High	High
TRUE	Master Protein	Q91WK2	Eukaryotic translation initiation factor 3 subunit H OS=Mus musculus OX=10090 GN=Eif3h PE=1 SV=1	10	3	3	3	1	352	39.8	6.67	10.27	3	0	0.979	-0.03	0.959857	0.999822	761627	745532	13.4	30.49	711384	761627	916075	1.10499e+06	621274	745532	High	High	High	High	High	High
TRUE	Master Protein	Q8R146	Acylamino-acid-releasing enzyme OS=Mus musculus OX=10090 GN=Apeh PE=1 SV=3	5	3	3	3	1	732	81.5	5.59	10.24	3	0	1.057	0.08	0.481743	0.999822	335968	355116	17.26	23.79	316443	335968	433022	368346	231120	355116	High	High	High	High	High	High
TRUE	Master Protein	Q9EP69	Phosphatidylinositol-3-phosphatase SAC1 OS=Mus musculus OX=10090 GN=Sacm1l PE=1 SV=1	5	3	5	3	1	587	66.9	7.3	10.24	3	0	1.02	0.03	0.712624	0.999822	1.22227e+06	1.24625e+06	8.36	18.51	1.22227e+06	1.19187e+06	1.38862e+06	1.42909e+06	980532	1.24625e+06	High	High	High	High	High	High
TRUE	Master Protein	Q8BI84	Transport and Golgi organization protein 1 homolog OS=Mus musculus OX=10090 GN=Mia3 PE=1 SV=2	2	4	5	4	1	1930	213.5	4.75	10.23	4	0	0.958	-0.06	0.643188	0.999822	821380	787263	14.13	24.97	733791	821380	969088	977164	585946	787263	High	High	High	High	High	High
TRUE	Master Protein	P26150	3 beta-hydroxysteroid dehydrogenase/Delta 5-->4-isomerase type 3 OS=Mus musculus OX=10090 GN=Hsd3b3 PE=1 SV=3	9	3	4	2	1	373	42	7.97	10.22	3	0	0.996	-0.01	0.513165	0.999822	120360	119903	8.84	11.61	116737	120360	137393	130068	103022	119903	High	High	High	High	High	High
TRUE	Master Protein	Q9DCN1	NAD-capped RNA hydrolase NUDT12 OS=Mus musculus OX=10090 GN=Nudt12 PE=1 SV=1	6	3	4	3	1	462	51.5	7.12	10.21	3	0	0.994	-0.01	0.85875	0.999822	784280	779234	11.27	24.17	738842	784280	915255	1.00464e+06	619273	779234	High	High	High	High	High	High
TRUE	Master Protein	Q791V5	Mitochondrial carrier homolog 2 OS=Mus musculus OX=10090 GN=Mtch2 PE=1 SV=1	10	3	3	3	1	303	33.5	8.25	10.2	3	0	0.933	-0.1	0.602605	0.999822	1.78755e+06	1.66762e+06	12.45	23.49	1.6052e+06	1.78755e+06	2.05457e+06	2.08482e+06	1.29484e+06	1.66762e+06	High	High	High	High	High	High
TRUE	Master Protein	Q9EQH3	Vacuolar protein sorting-associated protein 35 OS=Mus musculus OX=10090 GN=Vps35 PE=1 SV=1	3	3	3	3	1	796	91.7	5.44	10.19	3	0	1.034	0.05	0.788529	0.999822	1.02354e+06	1.05856e+06	15.64	23.35	895332	1.02354e+06	1.22026e+06	1.21392e+06	751466	1.05856e+06	High	High	High	High	High	High
TRUE	Master Protein	Q7M6Y3	Phosphatidylinositol-binding clathrin assembly protein OS=Mus musculus OX=10090 GN=Picalm PE=1 SV=1	5	3	3	3	1	660	71.5	7.91	10.18	3	0	1.029	0.04	0.768426	0.999822	495468	510055	18.11	24.93	466079	495468	647023	640975	385619	510055	High	High	High	High	High	High
TRUE	Master Protein	A2AS89	Agmatinase, mitochondrial OS=Mus musculus OX=10090 GN=Agmat PE=1 SV=1	8	3	4	3	1	358	38.2	7.87	10.18	3	0	0.923	-0.12	0.587874	0.999822	812060	749838	6.61	20.77	812060	752358	858875	916389	602389	749838	High	High	High	High	High	High
TRUE	Master Protein	Q9CR51	V-type proton ATPase subunit G 1 OS=Mus musculus OX=10090 GN=Atp6v1g1 PE=1 SV=3	24	2	2	2	1	118	13.7	7.97	10.16	2	0	0.838	-0.25	0.578058	0.999822	488513	409406	16.39	29.31	369827	488513	507566	531004	290522	409406	High	High	High	High	High	High
TRUE	Master Protein	Q91X44	Glucokinase regulatory protein OS=Mus musculus OX=10090 GN=Gckr PE=1 SV=3	7	4	4	4	1	587	64.6	6.67	10.12	4	0	0.978	-0.03	0.497688	0.999822	932525	912071	11.89	15.43	850278	932525	1.0742e+06	991187	727458	912071	High	High	High	High	High	High
TRUE	Master Protein	Q61823	Programmed cell death protein 4 OS=Mus musculus OX=10090 GN=Pdcd4 PE=1 SV=1	10	4	4	4	1	469	51.7	5.16	10.08	4	0	0.966	-0.05	0.686896	0.999822	1.2735e+06	1.23028e+06	20.77	16.56	1.01297e+06	1.2735e+06	1.54323e+06	1.35708e+06	971524	1.23028e+06	High	High	High	High	High	High
TRUE	Master Protein	Q8BYU6	Torsin-1A-interacting protein 2 OS=Mus musculus OX=10090 GN=Tor1aip2 PE=1 SV=1	6	2	2	2	1	502	54.5	4.86	10.04	2	0	1.033	0.05	0.821759	0.999822	167143	172664	14.83	19.87	141803	167143	191250	187327	125745	172664	High	High	High	High	High	High
TRUE	Master Protein	Q76LS9	Ubiquitin carboxyl-terminal hydrolase MINDY-1 OS=Mus musculus OX=10090 GN=Mindy1 PE=1 SV=1	7	2	2	2	1	468	51.2	4.73	10.03	2	0	0.983	-0.02	0.64671	0.999822	178545	175523	11.27	20.08	165495	178545	205965	206193	136928	175523	High	High	High	High	High	High
TRUE	Master Protein	Q9CYZ2	Tumor protein D54 OS=Mus musculus OX=10090 GN=Tpd52l2 PE=1 SV=1	14	3	3	3	1	220	24	6.15	10.01	3	0	0.894	-0.16	0.508799	0.999822	692821	619454	14.63	25.98	597122	692821	800868	784009	461137	619454	High	High	High	High	High	High
TRUE	Master Protein	Q9D7B6	Isobutyryl-CoA dehydrogenase, mitochondrial OS=Mus musculus OX=10090 GN=Acad8 PE=1 SV=2	9	4	4	4	1	413	45	8.13	10.01	4	0	0.886	-0.17	0.446551	0.999822	2.33501e+06	2.06976e+06	13.25	13.72	1.95399e+06	2.33501e+06	2.55081e+06	2.36312e+06	1.79355e+06	2.06976e+06	High	High	High	High	High	High
TRUE	Master Protein	E9Q414	Apolipoprotein B-100 OS=Mus musculus OX=10090 GN=Apob PE=1 SV=1	1	3	4	3	1	4505	509.1	6.81	10	3	0	0.981	-0.03	0.85842	0.999822	423955	415743	12.72	26.31	399708	423955	507289	561243	334241	415743	High	High	High	High	High	High
TRUE	Master Protein	P56959	RNA-binding protein FUS OS=Mus musculus OX=10090 GN=Fus PE=1 SV=1	6	3	3	3	1	518	52.6	9.36	10	3	0	0.859	-0.22	0.706897	0.999822	286265	245807	30.34	30.74	188091	286265	354961	326402	173627	245807	High	High	High	High	High	High
TRUE	Master Protein	Q9WUZ9	Ectonucleoside triphosphate diphosphohydrolase 5 OS=Mus musculus OX=10090 GN=Entpd5 PE=1 SV=1	6	3	3	3	1	427	47.1	5.29	10	3	0	1.067	0.09	0.960943	0.999822	998480	1.06524e+06	18.22	30.38	896692	998480	1.26855e+06	1.38973e+06	742189	1.06524e+06	High	High	High	High	High	High
TRUE	Master Protein	Q62426	Cystatin-B OS=Mus musculus OX=10090 GN=Cstb PE=1 SV=1	29	2	2	2	1	98	11	7.39	9.98	2	0	1.021	0.03	0.978632	0.999822	1.18436e+06	1.20972e+06	26.17	48.13	997663	1.18436e+06	1.64647e+06	2.07895e+06	795059	1.20972e+06	High	High	High	High	High	High
TRUE	Master Protein	Q571F8	Glutaminase liver isoform, mitochondrial OS=Mus musculus OX=10090 GN=Gls2 PE=1 SV=2	5	3	3	3	1	602	66.3	7.66	9.97	3	0	0.723	-0.47	0.327791	0.999822	1.08464e+06	783724	17.15	31.97	864312	1.08464e+06	1.22397e+06	1.15137e+06	619667	783724	High	High	High	High	High	High
TRUE	Master Protein	Q64464	Cytochrome P450 3A13 OS=Mus musculus OX=10090 GN=Cyp3a13 PE=1 SV=1	8	4	4	4	1	503	57.5	8.57	9.97	4	0	0.995	-0.01	0.552211	0.999822	1.43402e+06	1.42708e+06	5.48	10.44	1.36904e+06	1.43402e+06	1.52641e+06	1.42708e+06	1.22006e+06	1.49752e+06	High	High	High	High	High	High
TRUE	Master Protein	Q8BIJ6	Isoleucine--tRNA ligase, mitochondrial OS=Mus musculus OX=10090 GN=Iars2 PE=1 SV=1	3	3	3	3	1	1012	112.7	6.81	9.97	3	0	1.031	0.04	0.765352	0.999822	972133	1.0022e+06	11.99	20.3	927791	972133	1.15806e+06	1.17388e+06	775702	1.0022e+06	High	High	High	High	High	High
TRUE	Master Protein	P97364	Selenide, water dikinase 2 OS=Mus musculus OX=10090 GN=Sephs2 PE=1 SV=3	8	3	3	3	1	452	47.8	6.06	9.94	3	0	0.904	-0.15	0.368873	0.999822	1.41074e+06	1.27583e+06	8.39	12.87	1.2286e+06	1.41074e+06	1.43844e+06	1.38122e+06	1.06737e+06	1.27583e+06	High	High	High	High	High	High
TRUE	Master Protein	P10922	Histone H1.0 OS=Mus musculus OX=10090 GN=H1-0 PE=2 SV=4	14	3	3	3	1	194	20.8	10.9	9.89	3	0	0.883	-0.18	0.209691	0.999822	7.76315e+06	6.85366e+06	8.76	9.32	6.67673e+06	7.83876e+06	7.76315e+06	5.93505e+06	6.85366e+06	7.11183e+06	High	High	High	High	High	High
TRUE	Master Protein	Q8VDQ1	Prostaglandin reductase 2 OS=Mus musculus OX=10090 GN=Ptgr2 PE=1 SV=2	8	3	4	3	1	351	38	5.41	9.86	3	0	0.935	-0.1	0.589321	0.999822	2.05935e+06	1.92473e+06	20.07	23.05	1.74591e+06	2.05935e+06	2.59229e+06	2.37889e+06	1.48901e+06	1.92473e+06	High	High	High	High	High	High
TRUE	Master Protein	Q8BFY9	Transportin-1 OS=Mus musculus OX=10090 GN=Tnpo1 PE=1 SV=2	3	2	2	2	1	898	102.3	4.98	9.85	2	0	1.015	0.02	0.926303	0.999822	181033	183713	13.3	22.31	156761	181033	204897	218488	138325	183713	High	High	High	High	High	High
TRUE	Master Protein	Q8BMA6	Signal recognition particle subunit SRP68 OS=Mus musculus OX=10090 GN=Srp68 PE=1 SV=2	8	4	4	4	1	625	70.5	8.57	9.85	4	0	0.986	-0.02	0.840641	0.999822	973529	959424	10.19	22.74	925976	973529	1.12267e+06	1.22825e+06	781237	959424	High	High	High	High	High	High
TRUE	Master Protein	Q9CR00	26S proteasome non-ATPase regulatory subunit 9 OS=Mus musculus OX=10090 GN=Psmd9 PE=1 SV=1	20	4	4	4	1	222	24.7	6.43	9.85	4	0	1.027	0.04	0.471336	0.999822	3.21212e+06	3.29976e+06	12.28	22.84	3.21212e+06	3.12615e+06	3.89078e+06	3.55925e+06	2.24975e+06	3.29976e+06	High	High	High	High	High	High
TRUE	Master Protein	Q01405	Protein transport protein Sec23A OS=Mus musculus OX=10090 GN=Sec23a PE=1 SV=2	5	3	3	3	1	765	86.1	7.08	9.85	3	0	0.816	-0.29	0.410317	0.999822	523288	426749	25.33	19.85	383338	523288	645174	516506	346015	426749	High	High	High	High	High	High
TRUE	Master Protein	P40124	Adenylyl cyclase-associated protein 1 OS=Mus musculus OX=10090 GN=Cap1 PE=1 SV=4	8	4	4	4	1	474	51.5	7.52	9.84	4	0	0.986	-0.02	0.922745	0.999822	1.43473e+06	1.41421e+06	14.13	32.37	1.31168e+06	1.43473e+06	1.72191e+06	2.12611e+06	1.14782e+06	1.41421e+06	High	High	High	High	High	High
TRUE	Master Protein	Q6R0H7	Guanine nucleotide-binding protein G(s) subunit alpha isoforms XLas OS=Mus musculus OX=10090 GN=Gnas PE=1 SV=1	3	3	3	3	1	1133	121.4	4.81	9.75	3	0	0.946	-0.08	0.525359	0.999822	118424	112070	9.97	22.43	115036	118424	137903	139078	88355.2	112070	High	High	High	High	High	High
TRUE	Master Protein	P49443	Protein phosphatase 1A OS=Mus musculus OX=10090 GN=Ppm1a PE=1 SV=1	7	3	3	3	1	382	42.4	5.36	9.75	3	0	1.056	0.08	0.728699	0.999822	1.07362e+06	1.13358e+06	14.79	18.53	1.06172e+06	1.07362e+06	1.36647e+06	1.3105e+06	898830	1.13358e+06	High	High	High	High	High	High
TRUE	Master Protein	P31809	Carcinoembryonic antigen-related cell adhesion molecule 1 OS=Mus musculus OX=10090 GN=Ceacam1 PE=1 SV=1	5	2	2	2	1	521	57	5.58	9.75	2	0	0.789	-0.34	0.340289	0.999822	392670	309723	25.06	12	271012	392670	454660	333042	262039	309723	High	High	High	High	High	High
TRUE	Master Protein	P70296	Phosphatidylethanolamine-binding protein 1 OS=Mus musculus OX=10090 GN=Pebp1 PE=1 SV=3	22	4	4	4	1	187	20.8	5.4	9.75	4	0	0.897	-0.16	0.383594	0.999822	2.2281e+06	1.99818e+06	10.77	21.13	2.12749e+06	2.2281e+06	2.60151e+06	2.49014e+06	1.63104e+06	1.99818e+06	High	High	High	High	High	High
TRUE	Master Protein	Q9CY64	Biliverdin reductase A OS=Mus musculus OX=10090 GN=Blvra PE=1 SV=1	9	3	3	3	1	295	33.5	7.02	9.66	3	0	0.956	-0.07	0.52787	0.999822	1.46555e+06	1.40051e+06	10.63	17.52	1.33139e+06	1.46555e+06	1.64519e+06	1.59185e+06	1.11518e+06	1.40051e+06	High	High	High	High	High	High
TRUE	Master Protein	Q3U1J4	DNA damage-binding protein 1 OS=Mus musculus OX=10090 GN=Ddb1 PE=1 SV=2	3	4	4	4	1	1140	126.8	5.26	9.64	4	0	0.963	-0.05	0.693026	0.999822	913440	879627	11.98	16.2	781215	913440	993821	979786	706019	879627	High	High	High	High	High	High
TRUE	Master Protein	O35857	Mitochondrial import inner membrane translocase subunit TIM44 OS=Mus musculus OX=10090 GN=Timm44 PE=1 SV=2	6	3	3	3	1	452	51.1	8.13	9.64	3	0	0.914	-0.13	0.57668	0.999822	1.79679e+06	1.64172e+06	14.87	18.57	1.45764e+06	1.79679e+06	1.96568e+06	1.87943e+06	1.28775e+06	1.64172e+06	High	High	High	High	High	High
TRUE	Master Protein	P47915	60S ribosomal protein L29 OS=Mus musculus OX=10090 GN=Rpl29 PE=1 SV=2	23	4	5	4	1	160	17.6	11.84	9.63	4	0	0.893	-0.16	0.43608	0.999822	3.18343e+06	2.84234e+06	21.62	19.53	2.34434e+06	3.18343e+06	3.64911e+06	2.9744e+06	2.03073e+06	2.84234e+06	High	High	High	High	High	High
TRUE	Master Protein	Q6ZWV7	60S ribosomal protein L35 OS=Mus musculus OX=10090 GN=Rpl35 PE=1 SV=1	33	5	5	4	1	123	14.5	11.05	9.6	5	1	0.937	-0.09	0.445346	0.999822	7.5688e+06	7.09433e+06	13.98	17.32	6.51371e+06	7.5688e+06	8.63028e+06	7.78829e+06	5.49428e+06	7.09433e+06	High	High	High	High	High	High
TRUE	Master Protein	P97461	40S ribosomal protein S5 OS=Mus musculus OX=10090 GN=Rps5 PE=1 SV=3	13	3	3	3	1	204	22.9	9.72	9.6	3	0	0.856	-0.22	0.424144	0.999822	3.78333e+06	3.23979e+06	12	22.08	3407450	3.78333e+06	4.32388e+06	4.22381e+06	2.74768e+06	3.23979e+06	High	High	High	High	High	High
TRUE	Master Protein	Q9D6Y9	1,4-alpha-glucan-branching enzyme OS=Mus musculus OX=10090 GN=Gbe1 PE=1 SV=1	3	3	3	3	1	702	80.3	6.43	9.6	3	0	1.001	0	0.354444	0.999822	1.47291e+06	1.47408e+06	7.84	10.77	1.47291e+06	1.44378e+06	1.66402e+06	1.47408e+06	1.23469e+06	1.51571e+06	High	High	High	High	High	High
TRUE	Master Protein	Q8BJW6	Eukaryotic translation initiation factor 2A OS=Mus musculus OX=10090 GN=Eif2a PE=1 SV=2	7	3	3	3	1	581	64.4	8.91	9.59	3	0	0.866	-0.21	0.497389	0.999822	439314	380548	9.14	19.93	386725	439314	463541	478189	322929	380548	High	High	High	High	High	High
TRUE	Master Protein	P17225	Polypyrimidine tract-binding protein 1 OS=Mus musculus OX=10090 GN=Ptbp1 PE=1 SV=2	4	2	2	1	1	527	56.4	8.34	9.58	2	1	0.968	-0.05	0.968857	0.999822	516598	500231	9.29	30.89	500000	516598	593446	735282	407068	500231	High	High	High	High	High	High
TRUE	Master Protein	Q8BGC0	HIV Tat-specific factor 1 homolog OS=Mus musculus OX=10090 GN=Htatsf1 PE=1 SV=1	4	3	4	3	1	757	86.2	4.4	9.56	3	0	0.948	-0.08	0.494269	0.999822	493033	467524	12.06	22.4	493033	489865	601766	588783	375652	467524	High	High	High	High	High	High
TRUE	Master Protein	Q99PT1	Rho GDP-dissociation inhibitor 1 OS=Mus musculus OX=10090 GN=Arhgdia PE=1 SV=3	18	3	3	3	1	204	23.4	5.2	9.51	3	0	1.25	0.32	0.865923	0.999822	1.61446e+06	2.0182e+06	21.98	33.34	1.61446e+06	1.53116e+06	2.25411e+06	2.19529e+06	1.09618e+06	2.0182e+06	High	High	High	High	High	High
TRUE	Master Protein	Q8BWQ1	UDP-glucuronosyltransferase 2A3 OS=Mus musculus OX=10090 GN=Ugt2a3 PE=1 SV=1	5	3	3	3	1	534	61.1	7.93	9.51	3	0	0.902	-0.15	0.236486	0.999822	3.80997e+06	3.43729e+06	12.24	10.7	3.21844e+06	3.80997e+06	4.11179e+06	3.43729e+06	2.84118e+06	3.44633e+06	High	High	High	High	High	High
TRUE	Master Protein	Q64459	Cytochrome P450 3A11 OS=Mus musculus OX=10090 GN=Cyp3a11 PE=1 SV=1	6	3	3	3	1	504	57.8	8.82	9.49	3	0	0.993	-0.01	0.534344	0.999822	535689	531738	8.56	19.5	549308	466690	535689	693066	480663	531738	High	High	High	High	High	High
TRUE	Master Protein	Q91X79	Chymotrypsin-like elastase family member 1 OS=Mus musculus OX=10090 GN=Cela1 PE=1 SV=1	11	2	3	2	1	266	28.9	8.24	9.49	2	0	0.915	-0.13	0.468567	0.999822	694977	636124	31.29	30.55	1.00504e+06	545885	694977	781425	411719	636124	High	High	High	High	High	High
TRUE	Master Protein	Q11011	Puromycin-sensitive aminopeptidase OS=Mus musculus OX=10090 GN=Npepps PE=1 SV=2	4	4	4	4	1	920	103.3	5.9	9.48	4	0	0.912	-0.13	0.507148	0.999822	1.07093e+06	976737	8.66	19.21	970898	1.07093e+06	1.15534e+06	1.17071e+06	794126	976737	High	High	High	High	High	High
TRUE	Master Protein	P47964	60S ribosomal protein L36 OS=Mus musculus OX=10090 GN=Rpl36 PE=1 SV=2	18	2	3	2	1	105	12.2	11.34	9.45	2	0	1	0	0.512393	0.999822	1.65878e+06	1.65927e+06	8.02	15.79	1.57017e+06	1.65878e+06	1.83621e+06	1.76257e+06	1.29085e+06	1.65927e+06	High	High	High	High	High	High
TRUE	Master Protein	O55029	Coatomer subunit beta' OS=Mus musculus OX=10090 GN=Copb2 PE=1 SV=2	3	3	3	3	1	905	102.4	5.3	9.44	3	0	0.969	-0.05	0.670668	0.999822	965686	935295	10.99	18.53	857062	965686	1.06897e+06	1.07433e+06	736771	935295	High	High	High	High	High	High
TRUE	Master Protein	Q99MI1	ELKS/Rab6-interacting/CAST family member 1 OS=Mus musculus OX=10090 GN=Erc1 PE=1 SV=1	2	3	4	3	1	1120	128.3	5.87	9.41	3	0	0.938	-0.09	0.699294	0.999822	516636	484453	17.35	22.45	436059	516636	617311	605976	385487	484453	High	High	High	High	High	High
TRUE	Master Protein	Q3THK7	GMP synthase [glutamine-hydrolyzing] OS=Mus musculus OX=10090 GN=Gmps PE=1 SV=2	4	3	3	3	1	693	76.7	6.73	9.4	3	0	0.939	-0.09	0.694038	0.999822	417745	392449	15	25.06	355466	417745	480852	493005	295697	392449	High	High	High	High	High	High
TRUE	Master Protein	Q9DCS2	Methyltransferase-like 26 OS=Mus musculus OX=10090 GN=Mettl26 PE=1 SV=1	13	3	3	3	1	204	22.7	6.52	9.4	3	0	0.978	-0.03	0.412036	0.999822	3.03245e+06	2.96583e+06	9.37	17.04	2.83168e+06	3.03245e+06	3.40209e+06	3.14357e+06	2.24708e+06	2.96583e+06	High	High	High	High	High	High
TRUE	Master Protein	P12367	cAMP-dependent protein kinase type II-alpha regulatory subunit OS=Mus musculus OX=10090 GN=Prkar2a PE=1 SV=2	7	3	3	3	1	401	45.4	4.89	9.35	3	0	0.974	-0.04	0.543964	0.999822	1.23861e+06	1.20627e+06	13.8	20.21	1.09656e+06	1.23861e+06	1.44217e+06	1.35076e+06	895588	1.20627e+06	High	High	High	High	High	High
TRUE	Master Protein	Q99K48	Non-POU domain-containing octamer-binding protein OS=Mus musculus OX=10090 GN=Nono PE=1 SV=3	7	3	4	3	1	473	54.5	8.95	9.34	3	0	0.976	-0.03	0.956432	0.999822	869453	848679	10.81	24.57	790989	869453	980364	1.14593e+06	712409	848679	High	High	High	High	High	High
TRUE	Master Protein	Q6P542	ATP-binding cassette sub-family F member 1 OS=Mus musculus OX=10090 GN=Abcf1 PE=1 SV=1	4	3	3	3	1	837	94.9	6.51	9.33	3	0	0.951	-0.07	0.820219	0.999822	790202	751535	16.61	25.42	660376	790202	923147	969513	580487	751535	High	High	High	High	High	High
TRUE	Master Protein	Q9CQ69	Cytochrome b-c1 complex subunit 8 OS=Mus musculus OX=10090 GN=Uqcrq PE=1 SV=3	30	3	4	3	1	82	9.8	10.26	9.32	3	0	0.891	-0.17	0.440602	0.999822	2.70888e+06	2.41353e+06	13.38	20.3	2.42281e+06	2.70888e+06	3.15634e+06	2.98913e+06	1.99231e+06	2.41353e+06	High	High	High	High	High	High
TRUE	Master Protein	Q9Z1Z0	General vesicular transport factor p115 OS=Mus musculus OX=10090 GN=Uso1 PE=1 SV=2	3	3	3	3	1	959	106.9	4.93	9.32	3	0	1.003	0	0.654783	0.999822	944679	947405	11.77	17.13	838983	944679	1.06216e+06	1021147	725642	947405	High	High	High	High	High	High
TRUE	Master Protein	Q9R0N0	Galactokinase OS=Mus musculus OX=10090 GN=Galk1 PE=1 SV=2	9	4	5	4	1	392	42.3	5.26	9.3	4	0	1.031	0.04	0.651264	0.999822	1.02149e+06	1.05365e+06	11.9	19.68	983685	1.02149e+06	1.22196e+06	1.19159e+06	798047	1.05365e+06	High	High	High	High	High	High
TRUE	Master Protein	P62869	Elongin-B OS=Mus musculus OX=10090 GN=Elob PE=1 SV=1	34	3	3	3	1	118	13.2	5.01	9.29	3	0	0.957	-0.06	0.577657	0.999822	1.57275e+06	1.5056e+06	12.45	24.37	1.42035e+06	1.57275e+06	1.81604e+06	1.81066e+06	1.09624e+06	1.5056e+06	High	High	High	High	High	High
TRUE	Master Protein	O55142	60S ribosomal protein L35a OS=Mus musculus OX=10090 GN=Rpl35a PE=1 SV=2	15	2	3	2	1	110	12.5	10.89	9.28	2	0	1.069	0.1	0.798978	0.999822	756610	808680	21.24	26.34	711208	756610	1.03874e+06	1.00584e+06	584862	808680	High	High	High	High	High	High
TRUE	Master Protein	Q9JJU8	SH3 domain-binding glutamic acid-rich-like protein OS=Mus musculus OX=10090 GN=Sh3bgrl PE=1 SV=1	25	3	3	3	1	114	12.8	4.92	9.27	3	0	0.997	0	0.990103	0.999822	702745	700526	8.22	21.23	660035	702745	775887	882830	578813	700526	High	High	High	High	High	High
TRUE	Master Protein	P23492	Purine nucleoside phosphorylase OS=Mus musculus OX=10090 GN=Pnp PE=1 SV=2	10	3	3	3	1	289	32.3	6.16	9.27	3	0	0.994	-0.01	0.761891	0.999822	1.91854e+06	1.90661e+06	10.51	17.73	1.69364e+06	1.91854e+06	2.0924e+06	2.12676e+06	1.48485e+06	1.90661e+06	High	High	High	High	High	High
TRUE	Master Protein	O88487	Cytoplasmic dynein 1 intermediate chain 2 OS=Mus musculus OX=10090 GN=Dync1i2 PE=1 SV=1	5	2	2	2	1	612	68.4	5.29	9.26	2	0	0.933	-0.1	0.922873	0.999822	474227	442604	18.26	31.4	395667	474227	570783	645665	351271	442604	High	High	High	High	High	High
TRUE	Master Protein	Q9QZE5	Coatomer subunit gamma-1 OS=Mus musculus OX=10090 GN=Copg1 PE=1 SV=1	3	3	3	3	1	874	97.5	5.35	9.26	3	0	0.985	-0.02	0.796188	0.999822	1.1736e+06	1.15604e+06	13.83	24.64	1.11704e+06	1.1736e+06	1.43907e+06	1.52305e+06	935326	1.15604e+06	High	High	High	High	High	High
TRUE	Master Protein	Q9DCJ5	NADH dehydrogenase [ubiquinone] 1 alpha subcomplex subunit 8 OS=Mus musculus OX=10090 GN=Ndufa8 PE=1 SV=3	19	3	3	3	1	172	20	8.46	9.25	3	0	1.014	0.02	0.767775	0.999822	2.45143e+06	2.48581e+06	17.27	23.81	2.30056e+06	2.45143e+06	3.15314e+06	3.13829e+06	1.93928e+06	2.48581e+06	High	High	High	High	High	High
TRUE	Master Protein	Q8R1B4	Eukaryotic translation initiation factor 3 subunit C OS=Mus musculus OX=10090 GN=Eif3c PE=1 SV=1	4	3	3	3	1	911	105.5	5.78	9.24	3	0	1.025	0.04	0.831767	0.999822	787788	807496	20.89	24.34	655286	787788	991807	959214	580745	807496	High	High	High	High	High	High
TRUE	Master Protein	Q61029	Lamina-associated polypeptide 2, isoforms beta/delta/epsilon/gamma OS=Mus musculus OX=10090 GN=Tmpo PE=1 SV=4	7	3	3	3	1	452	50.3	9.45	9.24	3	0	1.053	0.07	0.887855	0.999822	483601	509043	24.3	24.72	361189	483601	594191	552892	335189	509043	High	High	High	High	High	High
TRUE	Master Protein	O35737	Heterogeneous nuclear ribonucleoprotein H OS=Mus musculus OX=10090 GN=Hnrnph1 PE=1 SV=3	6	2	2	1	1	449	49.2	6.3	9.24	2	0	0.983	-0.02	0.983433	0.999822	325627	320043	21.88	33.67	305302	325627	450966	511571	277898	320043	High	High	High	High	High	High
TRUE	Master Protein	P35980	60S ribosomal protein L18 OS=Mus musculus OX=10090 GN=Rpl18 PE=1 SV=3	12	2	2	2	1	188	21.6	11.78	9.22	2	0	1.091	0.13	0.69945	0.999822	1.12379e+06	1.2262e+06	19.21	26.55	1086063	1.12379e+06	1.5169e+06	1.43085e+06	824975	1.2262e+06	High	High	High	High	High	High
TRUE	Master Protein	P35279	Ras-related protein Rab-6A OS=Mus musculus OX=10090 GN=Rab6a PE=1 SV=4	12	2	3	1	1	208	23.6	5.54	9.21	2	0	0.838	-0.25	0.504788	0.999822	132760	111301	14.04	26.76	114484	132760	151832	153705	91469.1	111301	High	High	High	High	High	High
TRUE	Master Protein	Q9CPQ1	Cytochrome c oxidase subunit 6C OS=Mus musculus OX=10090 GN=Cox6c PE=1 SV=3	21	3	3	3	1	76	8.5	10.14	9.2	3	0	0.892	-0.16	0.344217	0.999822	1.3594e+07	1.21286e+07	8.24	11.45	1.1949e+07	1.3594e+07	14000830	1.34345e+07	1.067e+07	1.21286e+07	High	High	High	High	High	High
TRUE	Master Protein	Q924Z4	Ceramide synthase 2 OS=Mus musculus OX=10090 GN=Cers2 PE=1 SV=1	8	3	3	3	1	380	45	8.75	9.18	3	0	1.014	0.02	0.980702	0.999822	1.5045e+06	1.52523e+06	8.51	24.08	1.49545e+06	1.5045e+06	1.73237e+06	2.01349e+06	1.25448e+06	1.52523e+06	High	High	High	High	High	High
TRUE	Master Protein	Q9CW42	Mitochondrial amidoxime-reducing component 1 OS=Mus musculus OX=10090 GN=Mtarc1 PE=1 SV=2	11	3	3	3	1	340	38	8.59	9.16	3	0	0.983	-0.02	0.693229	0.999822	195436	192125	3.62	15.79	195436	188759	202915	217167	157713	192125	High	High	High	High	High	High
TRUE	Master Protein	Q9CQJ6	Density-regulated protein OS=Mus musculus OX=10090 GN=Denr PE=1 SV=1	13	2	2	2	1	198	22.2	5.3	9.16	2	0	1.086	0.12	0.893793	0.999822	1.18018e+06	1.28145e+06	15.25	23.02	1.09796e+06	1.18018e+06	1.46055e+06	1.48599e+06	925940	1.28145e+06	High	High	High	High	High	High
TRUE	Master Protein	Q8VEK0	Cell cycle control protein 50A OS=Mus musculus OX=10090 GN=Tmem30a PE=1 SV=1	9	3	3	3	1	364	41	8.37	9.15	3	0	0.962	-0.06	0.399857	0.999822	973947	937382	22.78	17.15	798362	973947	1.25395e+06	937382	685864	942297	High	High	High	High	High	High
TRUE	Master Protein	Q9CQE8	RNA transcription, translation and transport factor protein OS=Mus musculus OX=10090 GN=RTRAF PE=1 SV=1	10	3	3	3	1	244	28.1	6.89	9.11	3	0	1.004	0.01	0.6137	0.999822	764429	767845	8.42	12.93	736521	764429	862776	840520	647888	767845	High	High	High	High	High	High
TRUE	Master Protein	P27661	Histone H2AX OS=Mus musculus OX=10090 GN=H2ax PE=1 SV=2	16	3	3	1	1	143	15.1	10.74	9.06	3	0	0.942	-0.09	0.942294	0.999822	915593	862844	15.6	32.09	788902	915593	1.07753e+06	1.3135e+06	719871	862844	High	High	High	High	High	High
TRUE	Master Protein	P62317	Small nuclear ribonucleoprotein Sm D2 OS=Mus musculus OX=10090 GN=Snrpd2 PE=1 SV=1	17	2	3	2	1	118	13.5	9.91	9.04	2	0	0.968	-0.05	0.874352	0.999822	475688	460646	14.7	24.11	424320	475688	566185	606113	376862	460646	High	High	High	High	High	High
TRUE	Master Protein	Q07456	Protein AMBP OS=Mus musculus OX=10090 GN=Ambp PE=1 SV=2	8	3	3	3	1	349	39	6.32	9.04	3	0	0.968	-0.05	0.893102	0.999822	600629	581411	11.47	35.89	536194	600629	674602	904401	454229	581411	High	High	High	High	High	High
TRUE	Master Protein	Q9Z204	Heterogeneous nuclear ribonucleoproteins C1/C2 OS=Mus musculus OX=10090 GN=Hnrnpc PE=1 SV=1	4	2	2	2	1	313	34.4	5.05	9	2	0	0.884	-0.18	0.907561	0.999822	446010	394142	14.81	29.93	372614	446010	502684	587255	336234	394142	High	High	High	High	High	High
TRUE	Master Protein	Q3TLP5	Enoyl-CoA hydratase domain-containing protein 2, mitochondrial OS=Mus musculus OX=10090 GN=Echdc2 PE=1 SV=2	9	3	3	3	1	296	31.8	8.72	8.99	3	0	0.925	-0.11	0.600883	0.999822	1.96506e+06	1.81752e+06	11.55	23.33	1.76209e+06	1.96506e+06	2.219e+06	2278925	1.42142e+06	1.81752e+06	High	High	High	High	High	High
TRUE	Master Protein	P61255	60S ribosomal protein L26 OS=Mus musculus OX=10090 GN=Rpl26 PE=1 SV=1	18	3	3	3	1	145	17.2	10.55	8.99	3	0	0.953	-0.07	0.84811	0.999822	3.19192e+06	3040974	8.24	19.74	2.90586e+06	3.19192e+06	3.42858e+06	3.78323e+06	2.55753e+06	3040974	High	High	High	High	High	High
TRUE	Master Protein	P63330	Serine/threonine-protein phosphatase 2A catalytic subunit alpha isoform OS=Mus musculus OX=10090 GN=Ppp2ca PE=1 SV=1	9	3	4	3	1	309	35.6	5.54	8.99	3	0	1.003	0	0.840579	0.999822	830313	832765	15.86	20.38	712684	830313	978649	977474	644891	832765	High	High	High	High	High	High
TRUE	Master Protein	P97379	Ras GTPase-activating protein-binding protein 2 OS=Mus musculus OX=10090 GN=G3bp2 PE=1 SV=2	6	3	3	3	1	482	54.1	5.62	8.97	3	0	0.963	-0.05	0.861575	0.999822	1.07823e+06	1.03857e+06	12.77	21.77	924529	1.07823e+06	1.19601e+06	1.2806e+06	824648	1.03857e+06	High	High	High	High	High	High
TRUE	Master Protein	A0JNU3	60 kDa lysophospholipase OS=Mus musculus OX=10090 GN=Aspg PE=1 SV=1	7	4	4	4	1	564	60.6	5.88	8.92	4	0	1.078	0.11	0.878015	0.999822	900131	969970	11.49	24.31	883107	900131	1.08107e+06	1.16119e+06	703786	969970	High	High	High	High	High	High
TRUE	Master Protein	Q8K2C9	Very-long-chain (3R)-3-hydroxyacyl-CoA dehydratase 3 OS=Mus musculus OX=10090 GN=Hacd3 PE=1 SV=2	6	2	2	2	1	362	43.1	9.13	8.92	2	0	0.943	-0.09	0.624188	0.999822	301757	284470	11.54	19.12	266201	301757	335733	336271	228108	284470	High	High	High	High	High	High
TRUE	Master Protein	Q3UTJ2	Sorbin and SH3 domain-containing protein 2 OS=Mus musculus OX=10090 GN=Sorbs2 PE=1 SV=2	3	3	3	3	1	1180	132.3	8.53	8.9	3	0	0.979	-0.03	0.968811	0.999822	509475	498865	10.06	20.77	508398	509475	603097	679384	468503	498865	High	High	High	High	High	High
TRUE	Master Protein	Q8R3Q6	Coiled-coil domain-containing protein 58 OS=Mus musculus OX=10090 GN=Ccdc58 PE=1 SV=1	19	2	2	2	1	144	16.7	8.16	8.89	2	0	1.07	0.1	0.575317	0.999822	261182	279531	8.89	18.51	258786	261182	302104	279531	201276	286547	High	High	High	High	High	High
TRUE	Master Protein	P09813	Apolipoprotein A-II OS=Mus musculus OX=10090 GN=Apoa2 PE=1 SV=2	19	2	2	2	1	102	11.3	7.18	8.89	2	0	0.73	-0.45	0.186153	0.999822	3.03213e+06	2.21217e+06	17.13	31.88	3.76533e+06	2.70571e+06	3.03213e+06	1.56781e+06	2.21217e+06	3.00783e+06	High	High	High	High	High	High
TRUE	Master Protein	Q9EP89	Serine beta-lactamase-like protein LACTB, mitochondrial OS=Mus musculus OX=10090 GN=Lactb PE=1 SV=1	5	3	3	3	1	551	60.7	8.9	8.84	3	0	1.046	0.07	0.572838	0.999822	516377	540199	10.11	12.83	511741	516377	609551	566436	440992	540199	High	High	High	High	High	High
TRUE	Master Protein	Q60930	Voltage-dependent anion-selective channel protein 2 OS=Mus musculus OX=10090 GN=Vdac2 PE=1 SV=2	8	3	3	3	1	295	31.7	7.49	8.83	3	0	1.061	0.09	0.914181	0.999822	1.65657e+06	1.75788e+06	16.4	27.38	1.65657e+06	1.63999e+06	2.16537e+06	2.33312e+06	1.34537e+06	1.75788e+06	High	High	High	High	High	High
TRUE	Master Protein	Q8VI47	Canalicular multispecific organic anion transporter 1 OS=Mus musculus OX=10090 GN=Abcc2 PE=1 SV=2	1	2	2	2	1	1543	173.6	8.65	8.83	2	0	0.975	-0.04	0.942115	0.999822	534118	520544	7.63	16.9	534118	468391	538241	595910	422933	520544	High	High	High	High	High	High
TRUE	Master Protein	Q91VM5	RNA binding motif protein, X-linked-like-1 OS=Mus musculus OX=10090 GN=Rbmxl1 PE=2 SV=1	8	3	3	3	1	388	42.1	9.99	8.81	3	0	0.993	-0.01	0.914787	0.999822	809572	803656	14.97	24.58	705578	809572	950708	1.07499e+06	665303	803656	High	High	High	High	High	High
TRUE	Master Protein	P26638	Serine--tRNA ligase, cytoplasmic OS=Mus musculus OX=10090 GN=Sars1 PE=1 SV=3	5	3	3	3	1	512	58.4	6.3	8.81	3	0	1.069	0.1	0.904804	0.999822	941107	1.00605e+06	24.92	34.71	845750	941107	1.33485e+06	1.39979e+06	685654	1.00605e+06	High	High	High	High	High	High
TRUE	Master Protein	P62830	60S ribosomal protein L23 OS=Mus musculus OX=10090 GN=Rpl23 PE=1 SV=1	18	3	3	3	1	140	14.9	10.51	8.8	3	0	1.013	0.02	0.557407	0.999822	967876	980502	19.76	15.62	837716	967876	1.23019e+06	1.01832e+06	753410	980502	High	High	High	High	High	High
TRUE	Master Protein	Q7TQI3	Ubiquitin thioesterase OTUB1 OS=Mus musculus OX=10090 GN=Otub1 PE=1 SV=2	10	2	2	2	1	271	31.3	4.94	8.77	2	0	0.913	-0.13	0.655616	0.999822	123436	112637	13.07	29.42	106303	123436	138355	148801	81592.2	112637	High	High	High	High	High	High
TRUE	Master Protein	Q80XL6	Acyl-CoA dehydrogenase family member 11 OS=Mus musculus OX=10090 GN=Acad11 PE=1 SV=2	4	4	4	4	1	779	87.3	8.43	8.77	4	0	1.119	0.16	0.729631	0.999822	2.27955e+06	2.55129e+06	10.61	23.72	2.2637e+06	2.27955e+06	2.71621e+06	3.24381e+06	2.01252e+06	2.55129e+06	High	High	High	High	High	High
TRUE	Master Protein	Q9WUR2	Enoyl-CoA delta isomerase 2 OS=Mus musculus OX=10090 GN=Eci2 PE=1 SV=2	7	4	4	4	1	391	43.2	8.92	8.76	4	0	1.1	0.14	0.249845	0.999822	1.16971e+06	1.28621e+06	7.83	11.98	1.16971e+06	1.02853e+06	1.19137e+06	1.41733e+06	1.11336e+06	1.28621e+06	High	High	High	High	High	High
TRUE	Master Protein	P61161	Actin-related protein 2 OS=Mus musculus OX=10090 GN=Actr2 PE=1 SV=1	8	3	3	3	1	394	44.7	6.74	8.75	3	0	0.886	-0.17	0.296449	0.999822	1.00301e+06	889056	10.15	17.32	919007	1.00301e+06	1.12402e+06	1.03351e+06	727633	889056	High	High	High	High	High	High
TRUE	Master Protein	P42567	Epidermal growth factor receptor substrate 15 OS=Mus musculus OX=10090 GN=Eps15 PE=1 SV=1	3	3	3	3	1	897	98.4	4.6	8.75	3	0	0.939	-0.09	0.898856	0.999822	285545	268046	20.75	28.94	230220	285545	349874	373457	211345	268046	High	High	High	High	High	High
TRUE	Master Protein	Q8BGH2	Sorting and assembly machinery component 50 homolog OS=Mus musculus OX=10090 GN=Samm50 PE=1 SV=1	3	2	3	2	1	469	51.8	6.8	8.74	2	0	1.029	0.04	0.631195	0.999822	964092	992301	9.58	14.11	964092	944716	1.12109e+06	1080252	813777	992301	High	High	High	High	High	High
TRUE	Master Protein	P60670	Nuclear protein localization protein 4 homolog OS=Mus musculus OX=10090 GN=Nploc4 PE=1 SV=3	4	3	3	3	1	608	68	6.46	8.73	3	0	1.18	0.24	0.889279	0.999822	747664	882394	11.41	19.34	713370	747664	881983	906239	625561	882394	High	High	High	High	High	High
TRUE	Master Protein	P97821	Dipeptidyl peptidase 1 OS=Mus musculus OX=10090 GN=Ctsc PE=1 SV=1	6	3	3	3	1	462	52.3	6.89	8.72	3	0	0.985	-0.02	0.877984	0.999822	538216	529929	8.1	36.96	526718	538216	610215	853680	426193	529929	High	High	High	High	High	High
TRUE	Master Protein	Q80UM7	Mannosyl-oligosaccharide glucosidase OS=Mus musculus OX=10090 GN=Mogs PE=1 SV=1	3	3	3	3	1	834	91.8	9	8.69	3	0	0.987	-0.02	0.522278	0.999822	1.13566e+06	1.1204e+06	9.46	12.1	1.04605e+06	1.13566e+06	1.26224e+06	1.18475e+06	933225	1.1204e+06	High	High	High	High	High	High
TRUE	Master Protein	Q8K183	Pyridoxal kinase OS=Mus musculus OX=10090 GN=Pdxk PE=1 SV=1	9	2	2	2	1	312	35	6.29	8.68	2	0	0.942	-0.09	0.323147	0.999822	964060	907783	7.94	9.72	875945	964060	1.02697e+06	907783	784036	948176	High	High	High	High	High	High
TRUE	Master Protein	Q91YP0	L-2-hydroxyglutarate dehydrogenase, mitochondrial OS=Mus musculus OX=10090 GN=L2hgdh PE=1 SV=1	7	3	3	3	1	464	50.9	8.29	8.68	3	0	0.879	-0.19	0.622687	0.999822	1.06213e+06	933454	14.52	20.95	879466	1.06213e+06	1.17907e+06	1.18599e+06	784865	933454	High	High	High	High	High	High
TRUE	Master Protein	P40237	CD82 antigen OS=Mus musculus OX=10090 GN=Cd82 PE=1 SV=1	8	2	3	2	1	266	29.6	5.02	8.66	2	0	1.024	0.03	0.884396	0.999822	566912	580521	14.55	14.2	500965	566912	668072	641851	481969	580521	High	High	High	High	High	High
TRUE	Master Protein	Q9CQI3	Glia maturation factor beta OS=Mus musculus OX=10090 GN=Gmfb PE=1 SV=3	14	2	3	2	1	142	16.7	5.16	8.65	2	0	0.914	-0.13	0.298027	0.999822	993904	908669	8.5	14.49	901713	993904	1.06945e+06	986557	737935	908669	High	High	High	High	High	High
TRUE	Master Protein	P61358	60S ribosomal protein L27 OS=Mus musculus OX=10090 GN=Rpl27 PE=1 SV=2	18	3	3	3	1	136	15.8	10.56	8.64	3	0	0.967	-0.05	0.720641	0.999822	1.29734e+06	1.25502e+06	9.38	21.28	1.19565e+06	1.29734e+06	1.44059e+06	1.52711e+06	991839	1.25502e+06	High	High	High	High	High	High
TRUE	Master Protein	Q9DBW0	Cytochrome P450 4V2 OS=Mus musculus OX=10090 GN=Cyp4v2 PE=1 SV=1	5	2	2	2	1	525	60.9	8.47	8.63	2	0	0.961	-0.06	0.225678	0.999822	228534	219563	12.44	11.52	214649	228534	271487	221601	179362	219563	High	High	High	High	High	High
TRUE	Master Protein	Q8C165	N-fatty-acyl-amino acid synthase/hydrolase PM20D1 OS=Mus musculus OX=10090 GN=Pm20d1 PE=1 SV=1	5	3	3	3	1	503	55.6	6.43	8.62	3	0	0.965	-0.05	0.642372	0.999822	410623	396096	8.59	20.66	410623	397694	466403	487727	321971	396096	High	High	High	High	High	High
TRUE	Master Protein	Q9CXW4	60S ribosomal protein L11 OS=Mus musculus OX=10090 GN=Rpl11 PE=1 SV=4	13	3	3	3	1	178	20.2	9.6	8.62	3	0	1.042	0.06	0.970834	0.999822	2.1136e+06	2.20194e+06	10.59	20.73	2.1136e+06	2.04187e+06	2.47851e+06	2.69503e+06	1.77375e+06	2.20194e+06	High	High	High	High	High	High
TRUE	Master Protein	Q61249	Immunoglobulin-binding protein 1 OS=Mus musculus OX=10090 GN=Igbp1 PE=1 SV=1	9	2	2	2	1	340	38.9	6.18	8.6	2	0	0.881	-0.18	0.557696	0.999822	214840	189278	20.05	32.1	169379	214840	254705	247560	126927	189278	High	High	High	High	High	High
TRUE	Master Protein	Q9R1P3	Proteasome subunit beta type-2 OS=Mus musculus OX=10090 GN=Psmb2 PE=1 SV=1	12	2	2	2	1	201	22.9	7.02	8.58	2	0	1.041	0.06	0.571049	0.999822	474538	493970	14.34	25.54	474093	474538	602762	577096	340303	493970	High	High	High	High	High	High
TRUE	Master Protein	Q3UM45	Protein phosphatase 1 regulatory subunit 7 OS=Mus musculus OX=10090 GN=Ppp1r7 PE=1 SV=2	7	3	3	3	1	361	41.3	4.92	8.57	3	0	0.905	-0.14	0.566433	0.999822	639001	578516	13.67	18.01	554527	639001	729750	706977	494766	578516	High	High	High	High	High	High
TRUE	Master Protein	Q9D024	Coiled-coil domain-containing protein 47 OS=Mus musculus OX=10090 GN=Ccdc47 PE=1 SV=2	5	3	3	3	1	483	55.8	4.84	8.57	3	0	0.983	-0.03	0.706051	0.999822	852998	838253	11.19	22.31	852998	837523	1.01982e+06	1.06499e+06	682583	838253	High	High	High	High	High	High
TRUE	Master Protein	Q91VR5	ATP-dependent RNA helicase DDX1 OS=Mus musculus OX=10090 GN=Ddx1 PE=1 SV=1	3	2	2	2	1	740	82.4	7.21	8.53	2	0	0.948	-0.08	0.676934	0.999822	283282	268524	3.13	21.33	279286	283282	296407	334551	218106	268524	High	High	High	High	High	High
TRUE	Master Protein	Q9JK92	Heat shock protein beta-8 OS=Mus musculus OX=10090 GN=Hspb8 PE=1 SV=1	16	3	3	3	1	196	21.5	5.02	8.53	3	0	0.961	-0.06	0.466046	0.999822	1.07618e+06	1033675	11.06	20.27	1.07028e+06	1.07618e+06	1.29287e+06	1.2469e+06	827049	1033675	High	High	High	High	High	High
TRUE	Master Protein	Q925B0	PRKC apoptosis WT1 regulator protein OS=Mus musculus OX=10090 GN=Pawr PE=1 SV=2	9	2	2	2	1	333	35.9	5.92	8.52	2	0	0.966	-0.05	0.804606	0.999822	136261	131628	20.53	36.19	102063	136261	155201	169632	78438.2	131628	High	High	High	High	High	High
TRUE	Master Protein	O55234	Proteasome subunit beta type-5 OS=Mus musculus OX=10090 GN=Psmb5 PE=1 SV=3	11	3	3	3	1	264	28.5	7.02	8.51	3	0	1.037	0.05	0.987616	0.999822	2.71971e+06	2.81927e+06	12.86	20.68	2.42719e+06	2.71971e+06	3.13365e+06	3.33306e+06	2.18564e+06	2.81927e+06	High	High	High	High	High	High
TRUE	Master Protein	Q99JX3	Golgi reassembly-stacking protein 2 OS=Mus musculus OX=10090 GN=Gorasp2 PE=1 SV=3	7	2	2	2	1	451	47	4.79	8.47	2	0	0.801	-0.32	0.443087	0.999822	422766	338788	16.43	23.73	329782	422766	458188	442156	276546	338788	High	High	High	High	High	High
TRUE	Master Protein	Q9Z0N1	Eukaryotic translation initiation factor 2 subunit 3, X-linked OS=Mus musculus OX=10090 GN=Eif2s3x PE=1 SV=2	8	3	3	3	1	472	51	8.4	8.47	3	0	0.992	-0.01	0.619826	0.999822	1.6407e+06	1.62781e+06	13.51	20.01	1.45078e+06	1.6407e+06	1.89859e+06	1.8147e+06	1.2089e+06	1.62781e+06	High	High	High	High	High	High
TRUE	Master Protein	Q80UU9	Membrane-associated progesterone receptor component 2 OS=Mus musculus OX=10090 GN=Pgrmc2 PE=1 SV=2	11	3	3	2	1	217	23.3	5.15	8.47	3	0	0.875	-0.19	0.68901	0.999822	699394	612212	10.38	27.11	631433	699394	777233	867929	519034	612212	High	High	High	High	High	High
TRUE	Master Protein	Q9R0Q7	Prostaglandin E synthase 3 OS=Mus musculus OX=10090 GN=Ptges3 PE=1 SV=1	16	3	3	3	1	160	18.7	4.55	8.46	3	0	0.915	-0.13	0.603916	0.999822	2.82289e+06	2.58384e+06	16.52	24.72	2.36618e+06	2.82289e+06	3.3013e+06	3237663	1.95602e+06	2.58384e+06	High	High	High	High	High	High
TRUE	Master Protein	Q6P5F9	Exportin-1 OS=Mus musculus OX=10090 GN=Xpo1 PE=1 SV=1	2	3	3	3	1	1071	123	6.07	8.43	3	0	0.962	-0.06	0.888399	0.999822	1.04577e+06	1.0056e+06	12.09	27.01	938109	1.04577e+06	1.1931e+06	1.3561e+06	793690	1.0056e+06	High	High	High	High	High	High
TRUE	Master Protein	Q9WUM4	Coronin-1C OS=Mus musculus OX=10090 GN=Coro1c PE=1 SV=2	5	3	3	3	1	474	53.1	7.08	8.4	3	0	1.025	0.04	0.823815	0.999822	359609	368640	17.37	32.92	312303	359609	439657	544530	286836	368640	High	High	High	High	High	High
TRUE	Master Protein	Q9JKV1	Proteasomal ubiquitin receptor ADRM1 OS=Mus musculus OX=10090 GN=Adrm1 PE=1 SV=2	6	2	2	2	1	407	42	5.07	8.4	2	0	1.051	0.07	0.800731	0.999822	73678.3	77460.1	27.69	26.86	60559.7	73678.3	103362	93040.1	53276.6	77460.1	High	High	High	High	High	High
TRUE	Master Protein	Q9CQX2	Cytochrome b5 type B OS=Mus musculus OX=10090 GN=Cyb5b PE=1 SV=1	18	2	2	2	1	146	16.3	4.89	8.4	2	0	0.924	-0.11	0.798362	0.999822	553557	511625	11.76	18.1	465051	586815	553557	618178	430485	511625	High	High	High	High	High	High
TRUE	Master Protein	P23589	Carbonic anhydrase 5A, mitochondrial OS=Mus musculus OX=10090 GN=Ca5a PE=1 SV=2	10	3	3	3	1	299	34.1	8	8.39	3	0	0.971	-0.04	0.422654	0.999822	610544	592953	15.75	21.96	566965	610544	760892	670449	428046	592953	High	High	High	High	High	High
TRUE	Master Protein	Q9JKB1	Ubiquitin carboxyl-terminal hydrolase isozyme L3 OS=Mus musculus OX=10090 GN=Uchl3 PE=1 SV=2	13	3	3	3	1	230	26.1	5.05	8.37	3	0	1.12	0.16	0.955398	0.999822	506281	566794	20.3	32.09	485085	506281	692091	774943	402677	566794	High	High	High	High	High	High
TRUE	Master Protein	Q8K310	Matrin-3 OS=Mus musculus OX=10090 GN=Matr3 PE=1 SV=1	3	3	3	3	1	846	94.6	6.25	8.37	3	0	1.059	0.08	0.917422	0.999822	935863	991488	17.52	22.2	833534	935863	1.16832e+06	1.17097e+06	742845	991488	High	High	High	High	High	High
TRUE	Master Protein	Q8BP47	Asparagine--tRNA ligase, cytoplasmic OS=Mus musculus OX=10090 GN=NARS1 PE=1 SV=2	6	3	3	3	1	559	64.2	5.86	8.37	3	0	1.054	0.08	0.736736	0.999822	571199	601797	15.71	25.06	571199	566202	738814	741078	442910	601797	High	High	High	High	High	High
TRUE	Master Protein	Q9DCC4	Pyrroline-5-carboxylate reductase 3 OS=Mus musculus OX=10090 GN=Pycr3 PE=1 SV=2	12	3	3	3	1	274	28.7	7.27	8.32	3	0	1.062	0.09	0.626625	0.999822	1.45096e+06	1.54086e+06	17	24.3	1.37847e+06	1.45096e+06	1.87176e+06	1.73457e+06	1.05397e+06	1.54086e+06	High	High	High	High	High	High
TRUE	Master Protein	Q9JLB0	MAGUK p55 subfamily member 6 OS=Mus musculus OX=10090 GN=Mpp6 PE=1 SV=1	5	3	3	3	1	553	62.6	6.4	8.31	3	0	0.992	-0.01	0.713357	0.999822	609569	604412	15.07	22.26	550426	609569	736857	730655	463861	604412	High	High	High	High	High	High
TRUE	Master Protein	E9Q5K4	Cytochrome P450 2C44 OS=Mus musculus OX=10090 GN=Cyp2c23 PE=1 SV=1	3	2	3	1	1	494	56.4	8.47	8.3	2	0	0.993	-0.01	0.564107	0.999822	397017	394309	15.76	4.54	367282	397017	493689	407534	372360	394309	High	High	High	High	High	High
TRUE	Master Protein	Q9Z0J0	NPC intracellular cholesterol transporter 2 OS=Mus musculus OX=10090 GN=Npc2 PE=1 SV=1	17	2	2	2	1	149	16.4	7.68	8.28	2	0	0.878	-0.19	0.680366	0.999822	571152	501709	18.11	24.84	473604	571152	681877	684607	424941	501709	High	High	High	High	High	High
TRUE	Master Protein	P53986	Monocarboxylate transporter 1 OS=Mus musculus OX=10090 GN=Slc16a1 PE=1 SV=1	7	2	2	2	1	493	53.2	7.47	8.27	2	0	1.04	0.06	0.796787	0.999822	386192	401786	6.13	24.84	362971	386192	410368	518129	314375	401786	High	High	High	High	High	High
TRUE	Master Protein	P51125	Calpastatin OS=Mus musculus OX=10090 GN=Cast PE=1 SV=2	4	3	3	3	1	788	84.9	5.52	8.27	3	0	0.784	-0.35	0.592942	0.999822	822937	645233	30.47	31.14	526751	822937	998758	892255	476574	645233	High	High	High	High	High	High
TRUE	Master Protein	P47199	Quinone oxidoreductase OS=Mus musculus OX=10090 GN=Cryz PE=1 SV=1	11	3	3	3	1	331	35.2	8.07	8.27	3	0	0.897	-0.16	0.825908	0.999822	1.92268e+06	1.72482e+06	9.8	25.1	1.92268e+06	1.66102e+06	2.0132e+06	2.33053e+06	1.43037e+06	1.72482e+06	High	High	High	High	High	High
TRUE	Master Protein	Q91W64	Cytochrome P450 2C70 OS=Mus musculus OX=10090 GN=Cyp2c70 PE=1 SV=2	6	3	3	3	1	489	56	8.09	8.25	3	0	0.965	-0.05	0.774478	0.999822	1.19748e+06	1.15612e+06	21.65	12.3	876958	1.19748e+06	1.36563e+06	1.16069e+06	928056	1.15612e+06	High	High	High	High	High	High
TRUE	Master Protein	P99028	Cytochrome b-c1 complex subunit 6, mitochondrial OS=Mus musculus OX=10090 GN=Uqcrh PE=1 SV=2	19	2	2	2	1	89	10.4	4.87	8.24	2	0	0.835	-0.26	0.37633	0.999822	1.83647e+06	1.53389e+06	24	18.92	1.29619e+06	1.83647e+06	2.12447e+06	1.65793e+06	1.13566e+06	1.53389e+06	High	High	High	High	High	High
TRUE	Master Protein	P55050	Fatty acid-binding protein, intestinal OS=Mus musculus OX=10090 GN=Fabp2 PE=1 SV=2	19	3	3	3	1	132	15.1	7.24	8.23	3	0	0.888	-0.17	0.289667	0.999822	2.97153e+06	2637514	13.89	29.88	2.97153e+06	2.80172e+06	3.62599e+06	3.09704e+06	1.65588e+06	2637514	High	High	High	High	High	High
TRUE	Master Protein	Q99JB2	Stomatin-like protein 2, mitochondrial OS=Mus musculus OX=10090 GN=Stoml2 PE=1 SV=1	8	2	2	2	1	353	38.4	8.87	8.16	2	0	0.958	-0.06	0.605606	0.999822	161328	154597	16.08	17.43	145359	161328	198111	184214	129817	154597	High	High	High	High	High	High
TRUE	Master Protein	P54822	Adenylosuccinate lyase OS=Mus musculus OX=10090 GN=Adsl PE=1 SV=2	5	2	2	2	1	484	54.8	7.27	8.12	2	0	0.891	-0.17	0.856446	0.999822	608610	542255	17.36	17.5	465857	608610	659440	668202	474537	542255	High	High	High	High	High	High
TRUE	Master Protein	Q9JKP5	Muscleblind-like protein 1 OS=Mus musculus OX=10090 GN=Mbnl1 PE=1 SV=1	8	3	3	3	1	341	37	8.6	8.12	3	0	0.958	-0.06	0.647669	0.999822	307851	294987	21.83	26.28	256934	307851	395053	367477	214005	294987	High	High	High	High	High	High
TRUE	Master Protein	Q80Y14	Glutaredoxin-related protein 5, mitochondrial OS=Mus musculus OX=10090 GN=Glrx5 PE=1 SV=2	21	3	3	3	1	152	16.3	6.55	8.11	3	0	0.889	-0.17	0.169639	0.999822	1.23826e+06	1.10061e+06	8.66	13.78	1.21531e+06	1.23826e+06	1.4195e+06	1.25051e+06	947410	1.10061e+06	High	High	High	High	High	High
TRUE	Master Protein	Q9D8V0	Minor histocompatibility antigen H13 OS=Mus musculus OX=10090 GN=Hm13 PE=1 SV=1	6	2	2	2	1	378	41.7	6.04	8.1	2	0	0.895	-0.16	0.906702	0.999822	255493	228598	22.02	38.39	195260	255493	306255	358518	169270	228598	High	High	High	High	High	High
TRUE	Master Protein	P62962	Profilin-1 OS=Mus musculus OX=10090 GN=Pfn1 PE=1 SV=2	19	2	2	2	1	140	14.9	8.28	8.09	2	0	0.867	-0.21	0.638493	0.999822	224253	194521	7.58	28.94	204685	224253	238254	274085	155946	194521	High	High	High	High	High	High
TRUE	Master Protein	O89017	Legumain OS=Mus musculus OX=10090 GN=Lgmn PE=1 SV=1	4	2	2	2	1	435	49.3	6.39	8.09	2	0	0.839	-0.25	0.898817	0.999822	741920	622211	9.17	36.07	714794	741920	848055	1.09732e+06	604782	622211	High	High	High	High	High	High
TRUE	Master Protein	Q9D823	60S ribosomal protein L37 OS=Mus musculus OX=10090 GN=Rpl37 PE=3 SV=3	21	3	3	3	1	97	11.1	11.74	8.08	3	0	0.923	-0.12	0.400244	0.999822	2.53986e+06	2.34392e+06	20.07	16.84	1.97895e+06	2.53986e+06	2.97976e+06	2.36691e+06	1.72943e+06	2.34392e+06	High	High	High	High	High	High
TRUE	Master Protein	Q7TSI3	Serine/threonine-protein phosphatase 6 regulatory subunit 1 OS=Mus musculus OX=10090 GN=Ppp6r1 PE=1 SV=1	3	2	2	2	1	856	94.5	4.64	8.07	2	0	0.935	-0.1	0.82897	0.999822	165660	154833	16.56	26.88	143731	165660	199497	213607	126670	154833	High	High	High	High	High	High
TRUE	Master Protein	Q8VBV7	COP9 signalosome complex subunit 8 OS=Mus musculus OX=10090 GN=Cops8 PE=1 SV=1	14	2	2	2	1	209	23.2	5.2	8.06	2	0	0.815	-0.3	0.392908	0.999822	199220	162366	10.74	23.56	174087	199220	216016	216201	136897	162366	High	High	High	High	High	High
TRUE	Master Protein	Q9DAR7	m7GpppX diphosphatase OS=Mus musculus OX=10090 GN=Dcps PE=1 SV=1	7	3	4	3	1	338	39	6.48	8.06	3	0	0.991	-0.01	0.714896	0.999822	917404	908735	18.95	21.32	770128	917404	1.1236e+06	1.05273e+06	680449	908735	High	High	High	High	High	High
TRUE	Master Protein	Q9Z1Z2	Serine-threonine kinase receptor-associated protein OS=Mus musculus OX=10090 GN=Strap PE=1 SV=2	10	3	3	3	1	350	38.4	5.12	8.05	3	0	0.989	-0.02	0.659374	0.999822	335400	331825	11.06	18.13	310073	335400	384762	381435	263835	331825	High	High	High	High	High	High
TRUE	Master Protein	Q64133	Amine oxidase [flavin-containing] A OS=Mus musculus OX=10090 GN=Maoa PE=1 SV=3	5	3	3	1	1	526	59.6	7.81	8.04	3	0	0.988	-0.02	0.576778	0.999822	161582	159719	5.51	16.69	161582	149531	166621	168844	121635	159719	High	High	High	High	High	High
TRUE	Master Protein	Q3TNA1	Xylulose kinase OS=Mus musculus OX=10090 GN=Xylb PE=1 SV=1	5	3	3	3	1	551	59.5	6.9	8.03	3	0	0.856	-0.23	0.259345	0.999822	3.9621e+06	3.38963e+06	13.14	12.63	3.31524e+06	3.9621e+06	4.31645e+06	3.76e+06	2.91474e+06	3.38963e+06	High	High	High	High	High	High
TRUE	Master Protein	P47754	F-actin-capping protein subunit alpha-2 OS=Mus musculus OX=10090 GN=Capza2 PE=1 SV=3	13	3	3	2	1	286	32.9	5.85	8.02	3	1	1.016	0.02	0.780554	0.999822	1.00855e+06	1.02442e+06	15.32	25.86	947631	1.00855e+06	1.25738e+06	1.30186e+06	768517	1.02442e+06	High	High	High	High	High	High
TRUE	Master Protein	P00920	Carbonic anhydrase 2 OS=Mus musculus OX=10090 GN=Ca2 PE=1 SV=4	10	3	3	3	1	260	29	7.01	8	3	0	0.913	-0.13	0.535905	0.999822	2.30547e+06	2.10597e+06	12.51	25.76	2.30547e+06	2.21242e+06	2.77986e+06	2818194	1.69499e+06	2.10597e+06	High	High	High	High	High	High
TRUE	Master Protein	Q9DBH5	Vesicular integral-membrane protein VIP36 OS=Mus musculus OX=10090 GN=Lman2 PE=1 SV=2	9	3	3	3	1	358	40.4	6.95	8	3	0	0.969	-0.05	0.546254	0.999822	341600	330907	4.62	17.18	341600	315830	343406	354109	251793	330907	High	High	High	High	High	High
TRUE	Master Protein	Q9JKF7	39S ribosomal protein L39, mitochondrial OS=Mus musculus OX=10090 GN=Mrpl39 PE=1 SV=4	8	3	3	3	1	336	38.5	7.94	7.99	3	0	0.837	-0.26	0.281629	0.999822	267899	224184	16.78	13.53	216230	267899	303894	253023	192631	224184	High	High	High	High	High	High
TRUE	Master Protein	Q9Z2A7	Diacylglycerol O-acyltransferase 1 OS=Mus musculus OX=10090 GN=Dgat1 PE=1 SV=1	5	1	2	1	1	498	56.8	9.39	7.98	1	0	1.262	0.34	0.634181	0.999822	142999	180416	17.97	30.11	137603	142999	188768	180416	123625	230959	High	High	High	High	High	High
TRUE	Master Protein	Q01339	Beta-2-glycoprotein 1 OS=Mus musculus OX=10090 GN=Apoh PE=1 SV=1	8	3	3	3	1	345	38.6	8.22	7.97	3	0	0.91	-0.14	0.628271	0.999822	795421	723957	8.16	19.88	759672	795421	888459	941907	646296	723957	High	High	High	High	High	High
TRUE	Master Protein	Q923B6	Metalloreductase STEAP4 OS=Mus musculus OX=10090 GN=Steap4 PE=1 SV=1	5	2	2	2	1	470	53	9.17	7.97	2	0	0.901	-0.15	0.456009	0.999822	538615	485076	11.53	12.3	488216	538615	613548	575245	456055	485076	High	High	High	High	High	High
TRUE	Master Protein	P62301	40S ribosomal protein S13 OS=Mus musculus OX=10090 GN=Rps13 PE=1 SV=2	17	3	3	3	1	151	17.2	10.54	7.95	3	0	0.866	-0.21	0.965978	0.999822	4.02772e+06	3.48729e+06	8.73	20.48	3.5109e+06	4.153e+06	4.02772e+06	4.84068e+06	3.41919e+06	3.48729e+06	High	High	High	High	High	High
TRUE	Master Protein	P55302	Alpha-2-macroglobulin receptor-associated protein OS=Mus musculus OX=10090 GN=Lrpap1 PE=1 SV=1	6	2	2	2	1	360	42.2	7.87	7.92	2	0	0.942	-0.09	0.782527	0.999822	684470	644840	16.03	23.99	577499	684470	797516	825492	509860	644840	High	High	High	High	High	High
TRUE	Master Protein	Q99JR5	Tubulointerstitial nephritis antigen-like OS=Mus musculus OX=10090 GN=Tinagl1 PE=1 SV=1	5	2	2	2	1	466	52.6	6.77	7.92	2	0	0.935	-0.1	0.855777	0.999822	218094	204000	6.47	18.84	219738	195298	218094	249606	171477	204000	High	High	High	High	High	High
TRUE	Master Protein	O88456	Calpain small subunit 1 OS=Mus musculus OX=10090 GN=Capns1 PE=1 SV=1	9	2	2	2	1	269	28.4	5.63	7.91	2	0	0.982	-0.03	0.818514	0.999822	683067	671040	13.13	24.43	632366	683067	812943	869795	533813	671040	High	High	High	High	High	High
TRUE	Master Protein	Q9JHK4	Geranylgeranyl transferase type-2 subunit alpha OS=Mus musculus OX=10090 GN=Rabggta PE=1 SV=1	5	3	3	3	1	567	64.9	5.8	7.89	3	0	0.943	-0.09	0.656865	0.999822	479064	451653	13.75	22.22	419629	479064	552377	555721	354062	451653	High	High	High	High	High	High
TRUE	Master Protein	P34022	Ran-specific GTPase-activating protein OS=Mus musculus OX=10090 GN=Ranbp1 PE=1 SV=2	14	3	3	3	1	203	23.6	5.22	7.87	3	0	0.912	-0.13	0.90426	0.999822	1.222e+06	1.11407e+06	14.48	23.88	965211	1.222e+06	1.27932e+06	1.43182e+06	887775	1.11407e+06	High	High	High	High	High	High
TRUE	Master Protein	P80316	T-complex protein 1 subunit epsilon OS=Mus musculus OX=10090 GN=Cct5 PE=1 SV=1	5	3	3	3	1	541	59.6	6.02	7.87	3	0	1.027	0.04	0.533398	0.999822	2.30414e+06	2.36559e+06	12.29	32.91	2.57779e+06	2013136	2.30414e+06	3.73415e+06	2052456	2.36559e+06	High	High	High	High	High	High
TRUE	Master Protein	Q9D8W5	26S proteasome non-ATPase regulatory subunit 12 OS=Mus musculus OX=10090 GN=Psmd12 PE=1 SV=4	7	2	2	2	1	456	52.9	7.06	7.84	2	0	1.053	0.07	0.814649	0.999822	552954	582017	7.92	18.61	552954	552242	632073	664343	454883	582017	High	High	High	High	High	High
TRUE	Master Protein	Q99LC3	NADH dehydrogenase [ubiquinone] 1 alpha subcomplex subunit 10, mitochondrial OS=Mus musculus OX=10090 GN=Ndufa10 PE=1 SV=1	7	3	3	3	1	355	40.6	7.78	7.82	3	0	1.004	0.01	0.629312	0.999822	502310	504189	10.79	20.22	502310	498086	599848	601805	398960	504189	High	High	High	High	High	High
TRUE	Master Protein	Q9R0A0	Peroxisomal membrane protein PEX14 OS=Mus musculus OX=10090 GN=Pex14 PE=1 SV=1	8	3	3	3	1	376	41.2	5.11	7.82	3	0	0.99	-0.02	0.639287	0.999822	949031	939110	14.85	25.66	842773	949031	1.12876e+06	1.11343e+06	654626	939110	High	High	High	High	High	High
TRUE	Master Protein	P28230	Gap junction beta-1 protein OS=Mus musculus OX=10090 GN=Gjb1 PE=1 SV=3	8	2	2	2	1	283	32	8.95	7.81	2	0	0.953	-0.07	0.640526	0.999822	1.01346e+06	965986	21.13	18.06	796851	1.01346e+06	1.22438e+06	1.07173e+06	743691	965986	High	High	High	High	High	High
TRUE	Master Protein	Q8BHG1	Nardilysin OS=Mus musculus OX=10090 GN=Nrdc PE=1 SV=1	2	2	2	2	1	1161	132.8	4.87	7.78	2	0	0.925	-0.11	0.887903	0.999822	162986	150694	16.95	25.16	131135	162986	184982	199646	121343	150694	High	High	High	High	High	High
TRUE	Master Protein	O70305	Ataxin-2 OS=Mus musculus OX=10090 GN=Atxn2 PE=1 SV=1	2	2	2	2	1	1285	136.4	9.55	7.77	2	0	1.023	0.03	0.757542	0.999822	146787	150236	24.21	24.83	121721	146787	195337	177988	106588	150236	High	High	High	High	High	High
TRUE	Master Protein	Q8VCB3	Glycogen [starch] synthase, liver OS=Mus musculus OX=10090 GN=Gys2 PE=1 SV=2	3	2	2	2	1	704	80.8	6.89	7.76	2	0	1.056	0.08	0.992334	0.999822	791676	835892	24.18	18.47	627616	791676	1.01894e+06	941423	646903	835892	High	High	High	High	High	High
TRUE	Master Protein	Q8K2Q9	Shootin-1 OS=Mus musculus OX=10090 GN=Shtn1 PE=1 SV=1	4	2	2	2	1	631	71.3	5.44	7.74	2	0	1.002	0	0.750189	0.999822	410558	411349	15.04	24.17	380723	410558	505218	514156	314394	411349	High	High	High	High	High	High
TRUE	Master Protein	Q3TGF2	Protein FAM107B OS=Mus musculus OX=10090 GN=Fam107b PE=1 SV=2	15	3	3	3	1	131	15.6	8.31	7.73	3	0	1.008	0.01	0.687294	0.999822	331180	333858	15.62	18.41	301618	331180	406548	383813	263915	333858	High	High	High	High	High	High
TRUE	Master Protein	Q9WTX5	S-phase kinase-associated protein 1 OS=Mus musculus OX=10090 GN=Skp1 PE=1 SV=3	12	2	2	2	1	163	18.7	4.54	7.73	2	0	0.943	-0.08	0.720925	0.999822	306019	288714	12.51	20.43	275167	306019	352532	362347	241727	288714	High	High	High	High	High	High
TRUE	Master Protein	Q9CQS8	Protein transport protein Sec61 subunit beta OS=Mus musculus OX=10090 GN=Sec61b PE=1 SV=3	19	2	3	2	1	96	10	11.56	7.72	2	0	0.942	-0.09	0.609138	0.999822	1.97775e+06	1.86288e+06	24.93	26.19	1.48357e+06	1.97775e+06	2.46926e+06	2155573	1.2534e+06	1.86288e+06	High	High	High	High	High	High
TRUE	Master Protein	P15327	Bisphosphoglycerate mutase OS=Mus musculus OX=10090 GN=Bpgm PE=1 SV=2	7	1	1	1	1	259	30	7.06	7.7	1	0	0.886	-0.17	0.396506	0.999822	63481.5	56275.8	11.55	14.19	63481.5	52400.2	65282.8	61286.2	46098	56275.8	High	High	High	High	High	High
TRUE	Master Protein	P00405	Cytochrome c oxidase subunit 2 OS=Mus musculus OX=10090 GN=Mtco2 PE=1 SV=1	11	3	3	3	1	227	26	4.73	7.7	3	0	1	0	0.731597	0.999822	2.15809e+06	2.15898e+06	11.7	19.12	2.15809e+06	1.9777e+06	2.487e+06	2.50209e+06	1.69509e+06	2.15898e+06	High	High	High	High	High	High
TRUE	Master Protein	P70697	Uroporphyrinogen decarboxylase OS=Mus musculus OX=10090 GN=Urod PE=1 SV=2	7	2	2	2	1	367	40.7	6.65	7.7	2	0	0.935	-0.1	0.521961	0.999822	618028	577590	10.64	13.8	561576	618028	694049	666548	505884	577590	High	High	High	High	High	High
TRUE	Master Protein	Q62433	Protein NDRG1 OS=Mus musculus OX=10090 GN=Ndrg1 PE=1 SV=1	6	2	2	2	1	394	43	6.1	7.69	2	0	1.081	0.11	0.577377	0.999822	135499	146538	18.62	25.36	118700	135499	170355	204197	126501	146538	High	High	High	High	High	High
TRUE	Master Protein	P21619	Lamin-B2 OS=Mus musculus OX=10090 GN=Lmnb2 PE=1 SV=2	4	2	2	2	1	596	67.3	5.5	7.69	2	0	0.991	-0.01	0.605562	0.999822	197589	195853	19.67	24.8	176368	197589	256120	235576	141292	195853	High	High	High	High	High	High
TRUE	Master Protein	Q8R4N0	Citramalyl-CoA lyase, mitochondrial OS=Mus musculus OX=10090 GN=Clybl PE=1 SV=2	6	2	2	2	1	338	37.5	8.54	7.68	2	0	0.94	-0.09	0.569657	0.999822	1.04136e+06	978801	6.22	14.62	961535	1.04136e+06	1.08822e+06	1117940	832420	978801	High	High	High	High	High	High
TRUE	Master Protein	Q99JY3	GTPase IMAP family member 4 OS=Mus musculus OX=10090 GN=Gimap4 PE=1 SV=2	7	2	2	2	1	328	38	6.23	7.67	2	0	0.927	-0.11	0.954876	0.999822	722018	669513	11.92	25.81	618591	722018	786107	915980	555636	669513	High	High	High	High	High	High
TRUE	Master Protein	Q78IK4	MICOS complex subunit Mic27 OS=Mus musculus OX=10090 GN=Apool PE=1 SV=1	10	2	2	2	1	265	29.2	9.31	7.65	2	0	1.035	0.05	0.825157	0.999822	259263	268354	9.34	14.86	259263	242555	291140	292152	216810	268354	High	High	High	High	High	High
TRUE	Master Protein	Q9CRC0	Vitamin K epoxide reductase complex subunit 1 OS=Mus musculus OX=10090 GN=Vkorc1 PE=1 SV=1	8	1	2	1	1	161	17.8	9.14	7.65	1	0	0.991	-0.01	0.659575	0.999822	444053	439905	11.85	15.57	413838	444053	519453	502711	366886	439905	High	High	High	High	High	High
TRUE	Master Protein	P56382	ATP synthase subunit epsilon, mitochondrial OS=Mus musculus OX=10090 GN=Atp5f1e PE=1 SV=2	42	3	3	3	1	52	5.8	10.01	7.65	3	0	0.996	-0.01	0.494887	0.999822	4.34304e+06	4.32715e+06	14.86	19.93	4.34304e+06	4.17522e+06	5.44845e+06	4.9621e+06	3.30402e+06	4.32715e+06	High	High	High	High	High	High
TRUE	Master Protein	Q60972	Histone-binding protein RBBP4 OS=Mus musculus OX=10090 GN=Rbbp4 PE=1 SV=5	6	3	3	3	1	425	47.6	4.89	7.61	3	0	0.929	-0.11	0.693047	0.999822	1.11615e+06	1.03681e+06	14.31	23.56	971682	1.11615e+06	1.2937e+06	1.32847e+06	829005	1.03681e+06	High	High	High	High	High	High
TRUE	Master Protein	O70404	Vesicle-associated membrane protein 8 OS=Mus musculus OX=10090 GN=Vamp8 PE=1 SV=1	18	2	2	2	1	101	11.4	8.19	7.6	2	0	1.005	0.01	0.744636	0.999822	729178	732756	12.17	19.65	650922	729178	829766	832543	557820	732756	High	High	High	High	High	High
TRUE	Master Protein	Q9QZQ8	Core histone macro-H2A.1 OS=Mus musculus OX=10090 GN=Macroh2a1 PE=1 SV=3	8	2	2	2	1	372	39.7	9.8	7.6	2	0	1.012	0.02	0.99567	0.999822	816887	826575	11.59	30.35	816887	772996	961375	1.15643e+06	632967	826575	High	High	High	High	High	High
TRUE	Master Protein	Q9D6J5	NADH dehydrogenase [ubiquinone] 1 beta subcomplex subunit 8, mitochondrial OS=Mus musculus OX=10090 GN=Ndufb8 PE=1 SV=1	15	2	2	2	1	186	21.9	6.64	7.58	2	0	1.019	0.03	0.91237	0.999822	436748	444850	5.04	10.41	436260	436748	475731	505727	412593	444850	High	High	High	High	High	High
TRUE	Master Protein	P97792	Coxsackievirus and adenovirus receptor homolog OS=Mus musculus OX=10090 GN=Cxadr PE=1 SV=1	7	2	2	2	1	365	39.9	6.96	7.57	2	0	0.94	-0.09	0.888126	0.999822	292589	275078	16.88	33.14	252571	292589	352954	405504	212183	275078	High	High	High	High	High	High
TRUE	Master Protein	O55023	Inositol monophosphatase 1 OS=Mus musculus OX=10090 GN=Impa1 PE=1 SV=1	9	2	2	2	1	277	30.4	5.19	7.56	2	0	0.844	-0.24	0.470335	0.999822	384786	324929	15.25	23.49	308584	384786	419104	406449	252466	324929	High	High	High	High	High	High
TRUE	Master Protein	Q9D2M8	Ubiquitin-conjugating enzyme E2 variant 2 OS=Mus musculus OX=10090 GN=Ube2v2 PE=1 SV=4	17	3	3	3	1	145	16.4	8.09	7.56	3	0	0.952	-0.07	0.58073	0.999822	533306	507597	12.16	22.83	489945	533306	620762	619985	389198	507597	High	High	High	High	High	High
TRUE	Master Protein	Q9CZ30	Obg-like ATPase 1 OS=Mus musculus OX=10090 GN=Ola1 PE=1 SV=1	6	2	2	2	1	396	44.7	7.81	7.55	2	0	0.796	-0.33	0.310132	0.999822	2.09654e+06	1.66861e+06	29.48	16.6	1.60778e+06	2.09654e+06	2.89193e+06	2.00321e+06	1.44085e+06	1.66861e+06	High	High	High	High	High	High
TRUE	Master Protein	P84084	ADP-ribosylation factor 5 OS=Mus musculus OX=10090 GN=Arf5 PE=1 SV=2	9	2	2	2	1	180	20.5	6.79	7.51	2	0	0.959	-0.06	0.480938	0.999822	406435	389858	13.51	14.43	363264	406435	474367	428474	320397	389858	High	High	High	High	High	High
TRUE	Master Protein	O70133	ATP-dependent RNA helicase A OS=Mus musculus OX=10090 GN=Dhx9 PE=1 SV=2	2	3	3	3	1	1380	149.4	6.83	7.51	3	0	0.953	-0.07	0.810062	0.999822	530855	506076	8.41	22.39	530855	517604	603624	672301	437775	506076	High	High	High	High	High	High
TRUE	Master Protein	Q9JLZ3	Methylglutaconyl-CoA hydratase, mitochondrial OS=Mus musculus OX=10090 GN=Auh PE=1 SV=1	9	3	3	3	1	314	33.4	9.51	7.5	3	0	0.958	-0.06	0.598889	0.999822	1.19827e+06	1.1476e+06	15.37	24.53	1.13599e+06	1.19827e+06	1.50341e+06	1.47814e+06	903261	1.1476e+06	High	High	High	High	High	High
TRUE	Master Protein	P57759	Endoplasmic reticulum resident protein 29 OS=Mus musculus OX=10090 GN=Erp29 PE=1 SV=2	8	2	2	2	1	262	28.8	6.15	7.48	2	0	0.929	-0.11	0.900016	0.999822	681035	632450	10.99	32.83	623369	681035	774248	948574	505143	632450	High	High	High	High	High	High
TRUE	Master Protein	P09541	Myosin light chain 4 OS=Mus musculus OX=10090 GN=Myl4 PE=1 SV=3	10	2	2	0	1	193	21.1	5.03	7.48	2	0															Not Found	Not Found	Not Found	Not Found	Not Found	Not Found
TRUE	Master Protein	O54734	Dolichyl-diphosphooligosaccharide--protein glycosyltransferase 48 kDa subunit OS=Mus musculus OX=10090 GN=Ddost PE=1 SV=2	5	3	3	3	1	441	49	5.83	7.47	3	0	1.085	0.12	0.972751	0.999822	3.76026e+06	4.07973e+06	6.14	16.87	3.64826e+06	3.76026e+06	4.10042e+06	4.42329e+06	3.15534e+06	4.07973e+06	High	High	High	High	High	High
TRUE	Master Protein	P27612	Phospholipase A-2-activating protein OS=Mus musculus OX=10090 GN=Plaa PE=1 SV=4	2	2	2	2	1	794	87.2	6.14	7.46	2	0	1.174	0.23	0.950281	0.999822	536601	629703	16.72	21.15	469899	536601	652636	634222	425690	629703	High	High	High	High	High	High
TRUE	Master Protein	Q04857	Collagen alpha-1(VI) chain OS=Mus musculus OX=10090 GN=Col6a1 PE=1 SV=1	2	3	3	3	1	1025	108.4	5.36	7.45	3	0	0.951	-0.07	0.990975	0.999822	589162	560104	17.49	44.55	589162	570012	774067	1.02616e+06	456716	560104	High	High	High	High	High	High
TRUE	Master Protein	Q8WTY4	Anamorsin OS=Mus musculus OX=10090 GN=Ciapin1 PE=1 SV=1	9	2	2	2	1	309	33.4	5.2	7.45	2	0	0.942	-0.09	0.635727	0.999822	779386	734552	12.8	17.27	692386	779386	893669	875249	619031	734552	High	High	High	High	High	High
TRUE	Master Protein	P18242	Cathepsin D OS=Mus musculus OX=10090 GN=Ctsd PE=1 SV=1	5	2	2	2	1	410	44.9	7.15	7.44	2	0	0.885	-0.18	0.938864	0.999822	275715	244052	11.52	53.76	259959	275715	323321	516285	198544	244052	High	High	High	High	High	High
TRUE	Master Protein	Q9CQC6	Basic leucine zipper and W2 domain-containing protein 1 OS=Mus musculus OX=10090 GN=Bzw1 PE=1 SV=1	5	3	3	3	1	419	48	5.92	7.44	3	0	0.928	-0.11	0.730528	0.999822	1.10816e+06	1.02871e+06	16.37	27.05	916550	1.10816e+06	1.27664e+06	1.33171e+06	768014	1.02871e+06	High	High	High	High	High	High
TRUE	Master Protein	Q3UMC0	ATPase family protein 2 homolog OS=Mus musculus OX=10090 GN=Spata5 PE=1 SV=2	3	2	2	1	1	893	97.2	8.24	7.43	2	0	1.005	0.01	0.871844	0.999822	51365.2	51633.7	12.73	23.22	43574.1	51365.2	56305	60149.9	37311.6	51633.7	High	High	High	High	High	High
TRUE	Master Protein	Q71KT5	Delta(14)-sterol reductase TM7SF2 OS=Mus musculus OX=10090 GN=Tm7sf2 PE=1 SV=2	7	2	2	2	1	418	46.5	8.28	7.42	2	0	0.864	-0.21	0.291407	0.999822	401584	346974	16.91	20.98	334093	401584	470045	392830	256019	346974	High	High	High	High	High	High
TRUE	Master Protein	Q8VE22	28S ribosomal protein S23, mitochondrial OS=Mus musculus OX=10090 GN=Mrps23 PE=1 SV=1	16	2	2	2	1	177	20.3	8.59	7.42	2	0	0.886	-0.18	0.497113	0.999822	281339	249144	11.52	19.57	254017	281339	319368	315826	215799	249144	High	High	High	High	High	High
TRUE	Master Protein	P97447	Four and a half LIM domains protein 1 OS=Mus musculus OX=10090 GN=Fhl1 PE=1 SV=3	8	2	2	2	1	280	31.9	8.37	7.41	2	0	0.69	-0.54	0.39475	0.999822	255998	176549	33.7	20.66	162647	255998	330644	237556	162940	176549	High	High	High	High	High	High
TRUE	Master Protein	Q922Y1	UBX domain-containing protein 1 OS=Mus musculus OX=10090 GN=Ubxn1 PE=1 SV=1	12	2	2	2	1	297	33.6	5.26	7.4	2	0	0.958	-0.06	0.455688	0.999822	175489	168059	9.03	14.2	155845	175489	186644	176285	133650	168059	High	High	High	High	High	High
TRUE	Master Protein	Q6P9Q6	FK506-binding protein 15 OS=Mus musculus OX=10090 GN=Fkbp15 PE=1 SV=2	1	1	3	1	1	1216	132.9	5.07	7.4	1	0	0.963	-0.05	0.703473	0.999822	311388	299866	19.14	20.06	253503	311388	373204	347897	230971	299866	High	High	High	High	High	High
TRUE	Master Protein	Q8BWS5	G protein-regulated inducer of neurite outgrowth 3 OS=Mus musculus OX=10090 GN=Gprin3 PE=1 SV=1	4	2	2	2	1	763	80.4	7.02	7.39	2	0	0.934	-0.1	0.469717	0.999822	129524	121030	14.45	24.28	123975	129524	160988	152900	93476.6	121030	High	High	High	High	High	High
TRUE	Master Protein	Q9D1A2	Cytosolic non-specific dipeptidase OS=Mus musculus OX=10090 GN=Cndp2 PE=1 SV=1	5	2	2	2	1	475	52.7	5.66	7.39	2	0	0.931	-0.1	0.759394	0.999822	992406	924051	10.55	14.16	852060	992406	1.04985e+06	1.07304e+06	808861	924051	High	High	High	High	High	High
TRUE	Master Protein	P50295	Arylamine N-acetyltransferase 2 OS=Mus musculus OX=10090 GN=Nat2 PE=1 SV=1	7	2	2	2	1	290	33.7	5.88	7.37	2	0	1.006	0.01	0.736378	0.999822	227738	229152	10.95	17.72	206796	227738	257070	257066	179461	229152	High	High	High	High	High	High
TRUE	Master Protein	P26645	Myristoylated alanine-rich C-kinase substrate OS=Mus musculus OX=10090 GN=Marcks PE=1 SV=2	11	2	2	2	1	309	29.6	4.34	7.36	2	0	0.809	-0.31	0.824283	0.999822	347575	281018	30.61	39.96	206828	347575	391635	425964	189196	281018	High	High	High	High	High	High
TRUE	Master Protein	Q8C7H1	Methylmalonic aciduria type A homolog, mitochondrial OS=Mus musculus OX=10090 GN=Mmaa PE=1 SV=1	7	3	3	3	1	415	45.9	9.32	7.35	3	0	0.886	-0.18	0.284559	0.999822	730015	646490	11.35	15.09	657423	730015	824291	741568	546954	646490	High	High	High	High	High	High
TRUE	Master Protein	Q9JHS9	Spliceosome-associated protein CWC15 homolog OS=Mus musculus OX=10090 GN=Cwc15 PE=1 SV=1	10	2	2	2	1	229	26.6	5.71	7.35	2	0	0.854	-0.23	0.345385	0.999822	537513	459100	13.25	26.22	473609	537513	617199	571042	332885	459100	High	High	High	High	High	High
TRUE	Master Protein	Q8BHD7	Polypyrimidine tract-binding protein 3 OS=Mus musculus OX=10090 GN=Ptbp3 PE=1 SV=1	4	2	2	1	1	523	56.7	9.13	7.35	2	0	0.928	-0.11	0.539331	0.999822	105729	98126.7	8.46	15.87	105729	101276	118941	119573	87888.1	98126.7	High	High	High	High	High	High
TRUE	Master Protein	Q9D8T7	SRA stem-loop-interacting RNA-binding protein, mitochondrial OS=Mus musculus OX=10090 GN=Slirp PE=1 SV=2	17	2	2	2	1	112	12.6	9.82	7.35	2	0	1.596	0.67	0.61902	0.999822	413285	659694	26.49	38.91	373090	413285	602792	659694	316783	731109	High	High	High	High	High	High
TRUE	Master Protein	Q9DC61	Mitochondrial-processing peptidase subunit alpha OS=Mus musculus OX=10090 GN=Pmpca PE=1 SV=1	4	2	2	2	1	524	58.2	6.83	7.34	2	0	1.056	0.08	0.982866	0.999822	481938	508940	6.07	18.7	474472	481938	529901	587788	401705	508940	High	High	High	High	High	High
TRUE	Master Protein	Q8BL97	Serine/arginine-rich splicing factor 7 OS=Mus musculus OX=10090 GN=Srsf7 PE=1 SV=1	8	2	2	2	1	267	30.8	11.9	7.34	2	0	0.877	-0.19	0.529822	0.999822	749753	657556	8.35	18.13	682842	749753	807348	834919	591441	657556	High	High	High	High	High	High
TRUE	Master Protein	Q8CHQ9	N-acetyltransferase family 8 member 2 OS=Mus musculus OX=10090 GN=Nat8f2 PE=1 SV=1	8	2	2	1	1	238	26.4	9.58	7.33	2	0	1.005	0.01	0.68595	0.999822	44124.1	44339.5	11.39	18.65	44124.1	41375.8	51436.4	51096.5	34958.8	44339.5	High	High	High	High	High	High
TRUE	Master Protein	Q6NZB0	DnaJ homolog subfamily C member 8 OS=Mus musculus OX=10090 GN=Dnajc8 PE=1 SV=2	10	2	2	2	1	253	29.8	9.06	7.32	2	0	0.904	-0.15	0.559412	0.999822	585407	529196	13.09	22.36	508637	585407	661828	660145	420512	529196	High	High	High	High	High	High
TRUE	Master Protein	Q8C2Q3	RNA-binding protein 14 OS=Mus musculus OX=10090 GN=Rbm14 PE=1 SV=1	4	3	3	3	1	669	69.4	9.67	7.32	3	0	0.95	-0.07	0.557226	0.999822	1.66679e+06	1.58427e+06	12.69	20.04	1.53586e+06	1.66679e+06	1.96228e+06	1.90688e+06	1.27075e+06	1.58427e+06	High	High	High	High	High	High
TRUE	Master Protein	P47753	F-actin-capping protein subunit alpha-1 OS=Mus musculus OX=10090 GN=Capza1 PE=1 SV=4	9	2	2	1	1	286	32.9	5.55	7.31	2	0	1.07	0.1	0.396894	0.999822	63133.3	67566.5	9.67	22.9	62188.9	63133.3	73744.9	97506.2	66303.4	67566.5	High	High	High	High	High	High
TRUE	Master Protein	Q2TPA8	Hydroxysteroid dehydrogenase-like protein 2 OS=Mus musculus OX=10090 GN=Hsdl2 PE=1 SV=1	4	2	2	2	1	490	54.2	6.74	7.31	2	0	0.86	-0.22	0.483295	0.999822	447525	384733	25.15	23.77	586244	354931	447525	495094	307885	384733	High	High	High	High	High	High
TRUE	Master Protein	Q80XU3	Nuclear ubiquitous casein and cyclin-dependent kinase substrate 1 OS=Mus musculus OX=10090 GN=Nucks1 PE=1 SV=1	10	2	3	2	1	234	26.3	5.14	7.31	2	0	1.011	0.02	0.524609	0.999822	1474772	1.49124e+06	16.02	24.81	1.23802e+06	1474772	1.71049e+06	1.49124e+06	937678	1.51243e+06	High	High	High	High	High	High
TRUE	Master Protein	P62843	40S ribosomal protein S15 OS=Mus musculus OX=10090 GN=Rps15 PE=1 SV=2	17	2	2	2	1	145	17	10.39	7.3	2	0	0.957	-0.06	0.652315	0.999822	1.0062e+06	963166	12.69	25.19	904172	1.0062e+06	1.16222e+06	1.19704e+06	714388	963166	High	High	High	High	High	High
TRUE	Master Protein	Q9CQ92	Mitochondrial fission 1 protein OS=Mus musculus OX=10090 GN=Fis1 PE=1 SV=1	9	2	2	2	1	152	17	8.53	7.29	2	0	1.025	0.04	0.874055	0.999822	397908	407755	15.06	28.63	397908	380183	499023	547073	307238	407755	High	High	High	High	High	High
TRUE	Master Protein	O35387	HCLS1-associated protein X-1 OS=Mus musculus OX=10090 GN=Hax1 PE=1 SV=1	9	2	2	2	1	280	31.6	4.91	7.29	2	0	1.081	0.11	0.870959	0.999822	202850	219345	22.36	20.66	165139	202850	257916	232228	154363	219345	High	High	High	High	High	High
TRUE	Master Protein	P67984	60S ribosomal protein L22 OS=Mus musculus OX=10090 GN=Rpl22 PE=1 SV=2	19	2	2	2	1	128	14.8	9.19	7.26	2	0	0.973	-0.04	0.527429	0.999822	515517	501425	12.89	16.68	463108	515517	597475	554373	395820	501425	High	High	High	High	High	High
TRUE	Master Protein	P07356	Annexin A2 OS=Mus musculus OX=10090 GN=Anxa2 PE=1 SV=2	6	2	2	2	1	339	38.7	7.69	7.25	2	0	0.907	-0.14	0.995375	0.999822	741993	673076	8.73	34.83	678447	741993	808160	1.07123e+06	562077	673076	High	High	High	High	High	High
TRUE	Master Protein	P02802	Metallothionein-1 OS=Mus musculus OX=10090 GN=Mt1 PE=1 SV=1	33	2	3	2	1	61	6	7.96	7.25	2	0	0.577	-0.79	0.629094	0.999822	508702	293386	34.52	65.36	310485	508702	645706	749592	241007	293386	High	High	High	High	High	High
TRUE	Master Protein	Q9R257	Heme-binding protein 1 OS=Mus musculus OX=10090 GN=Hebp1 PE=1 SV=2	13	2	2	2	1	190	21.1	5.26	7.25	2	0	0.913	-0.13	0.56039	0.999822	477236	435510	18.27	14.78	367731	477236	532544	469149	349386	435510	High	High	High	High	High	High
TRUE	Master Protein	Q8BI72	CDKN2A-interacting protein OS=Mus musculus OX=10090 GN=Cdkn2aip PE=1 SV=1	5	2	2	2	1	563	59.7	9.16	7.25	2	0	1.039	0.06	0.846479	0.999822	25100.9	26083.5	19.09	23.68	19313.1	25100.9	28485.2	26083.5	17168.1	27441.1	High	High	High	High	High	High
TRUE	Master Protein	Q920L1	Acyl-CoA (8-3)-desaturase OS=Mus musculus OX=10090 GN=Fads1 PE=1 SV=1	6	3	3	3	1	447	52.3	9.29	7.25	3	0	0.916	-0.13	0.79457	0.999822	692712	634717	9.65	34.12	673988	692712	803214	975134	509373	634717	High	High	High	High	High	High
TRUE	Master Protein	Q99KR7	Peptidyl-prolyl cis-trans isomerase F, mitochondrial OS=Mus musculus OX=10090 GN=Ppif PE=1 SV=1	7	3	3	2	1	206	21.7	9.16	7.2	3	0	0.848	-0.24	0.615928	0.999822	1892538	1.60494e+06	16.07	28.38	1.60244e+06	1892538	2.21373e+06	2.30005e+06	1.33917e+06	1.60494e+06	High	High	High	High	High	High
TRUE	Master Protein	E9QAT4	Protein transport protein Sec16A OS=Mus musculus OX=10090 GN=Sec16a PE=1 SV=1	1	3	3	3	1	2357	254	5.81	7.19	3	0	0.92	-0.12	0.656051	0.999822	786389	723232	13.7	25	698052	786389	916058	947860	576067	723232	High	High	High	High	High	High
TRUE	Master Protein	Q8BMJ2	Leucine--tRNA ligase, cytoplasmic OS=Mus musculus OX=10090 GN=Lars1 PE=1 SV=2	2	2	2	2	1	1178	134.1	7.05	7.18	2	0	0.885	-0.18	0.688814	0.999822	359822	318266	18.39	31.41	295738	359822	428618	450515	241414	318266	High	High	High	High	High	High
TRUE	Master Protein	Q9Z1Q5	Chloride intracellular channel protein 1 OS=Mus musculus OX=10090 GN=Clic1 PE=1 SV=3	9	2	2	2	1	241	27	5.17	7.17	2	0	0.812	-0.3	0.731045	0.999822	203713	165389	20.17	30.16	160617	203713	242139	255723	149361	165389	High	High	High	High	High	High
TRUE	Master Protein	O55042	Alpha-synuclein OS=Mus musculus OX=10090 GN=Snca PE=1 SV=2	13	2	2	2	1	140	14.5	4.77	7.16	2	0	0.939	-0.09	0.77868	0.999822	1.03652e+06	973669	12.36	21.1	947846	1.03652e+06	1.20653e+06	1.26882e+06	845339	973669	High	High	High	High	High	High
TRUE	Master Protein	Q3TDQ1	Dolichyl-diphosphooligosaccharide--protein glycosyltransferase subunit STT3B OS=Mus musculus OX=10090 GN=Stt3b PE=1 SV=2	2	2	2	2	1	823	93.2	8.95	7.15	2	0	0.99	-0.01	0.528532	0.999822	142296	140873	13.3	20.73	138104	142296	174980	165862	108624	140873	High	High	High	High	High	High
TRUE	Master Protein	Q9CQZ6	NADH dehydrogenase [ubiquinone] 1 beta subcomplex subunit 3 OS=Mus musculus OX=10090 GN=Ndufb3 PE=1 SV=1	18	2	2	2	1	104	11.7	9.04	7.14	2	0	1.004	0.01	0.980004	0.999822	856395	859678	9.93	11.56	856395	806254	976254	994269	794120	859678	High	High	High	High	High	High
TRUE	Master Protein	P47757	F-actin-capping protein subunit beta OS=Mus musculus OX=10090 GN=Capzb PE=1 SV=3	6	2	2	2	1	277	31.3	5.74	7.12	2	0	0.987	-0.02	0.930432	0.999822	542954	535995	6.99	20.16	506621	542954	582633	657613	438707	535995	High	High	High	High	High	High
TRUE	Master Protein	P24668	Cation-dependent mannose-6-phosphate receptor OS=Mus musculus OX=10090 GN=M6pr PE=1 SV=1	9	2	2	2	1	278	31.2	5.39	7.1	2	0	0.891	-0.17	0.654933	0.999822	292893	261000	22.91	24.49	217341	292893	347850	323783	196281	261000	High	High	High	High	High	High
TRUE	Master Protein	Q8VIJ6	Splicing factor, proline- and glutamine-rich OS=Mus musculus OX=10090 GN=Sfpq PE=1 SV=1	3	2	2	2	1	699	75.4	9.44	7.1	2	0	0.906	-0.14	0.751776	0.999822	633636	574192	16.87	25.84	564282	633636	782230	812836	501970	574192	High	High	High	High	High	High
TRUE	Master Protein	P86048	60S ribosomal protein L10-like OS=Mus musculus OX=10090 GN=Rpl10l PE=2 SV=1	14	3	3	3	1	214	24.5	10.11	7.09	3	0	0.933	-0.1	0.455959	0.999822	3.67085e+06	3.42375e+06	10.93	17.71	3.40311e+06	3.67085e+06	4.20992e+06	4.02313e+06	2.81215e+06	3.42375e+06	High	High	High	High	High	High
TRUE	Master Protein	Q6P6J9	Thioredoxin domain-containing protein 15 OS=Mus musculus OX=10090 GN=Txndc15 PE=1 SV=1	6	1	1	1	1	344	38.1	4.77	7.08	1	0	1.073	0.1	0.870935	0.999822	15012.2	16111.1	7.6	26.57	15012.2	14498.6	16734.6	18916.1	10899.7	16111.1	High	High	High	High	High	High
TRUE	Master Protein	Q3URD3	Sarcolemmal membrane-associated protein OS=Mus musculus OX=10090 GN=Slmap PE=1 SV=2	4	4	4	4	1	845	96.9	5.33	7.05	4	0	0.959	-0.06	0.891474	0.999822	406004	389215	24.83	28.54	317029	406004	522623	527320	297852	389215	High	High	High	High	High	High
TRUE	Master Protein	P70266	6-phosphofructo-2-kinase/fructose-2,6-bisphosphatase 1 OS=Mus musculus OX=10090 GN=Pfkfb1 PE=1 SV=2	4	2	2	2	1	471	54.8	6.76	7.03	2	0	1.193	0.26	0.984828	0.999822	321695	383905	21.54	24.78	272759	321695	415430	394803	243432	383905	High	High	High	High	High	High
TRUE	Master Protein	P60764	Ras-related C3 botulinum toxin substrate 3 OS=Mus musculus OX=10090 GN=Rac3 PE=1 SV=1	10	2	2	2	1	192	21.4	8.15	7.01	2	0	0.892	-0.17	0.689822	0.999822	1.066e+06	950598	10.51	21.37	939257	1.066e+06	1.16038e+06	1.24209e+06	822930	950598	High	High	High	High	High	High
TRUE	Master Protein	P36552	Oxygen-dependent coproporphyrinogen-III oxidase, mitochondrial OS=Mus musculus OX=10090 GN=Cpox PE=1 SV=2	5	2	2	2	1	443	49.7	8.53	7.01	2	0	1.016	0.02	0.811021	0.999822	729158	740641	16.61	16.34	614863	729158	858598	891914	645880	740641	High	High	High	High	High	High
TRUE	Master Protein	Q5XJY5	Coatomer subunit delta OS=Mus musculus OX=10090 GN=Arcn1 PE=1 SV=2	4	2	2	2	1	511	57.2	6.21	7	2	0	0.802	-0.32	0.295882	0.999822	445403	357395	12.57	20.45	395807	445403	508666	472173	322025	357395	High	High	High	High	High	High
TRUE	Master Protein	Q9JJL3	Solute carrier organic anion transporter family member 1B2 OS=Mus musculus OX=10090 GN=Slco1b2 PE=1 SV=1	3	2	2	2	1	689	76.7	8.68	7	2	0	0.983	-0.02	0.421857	0.999822	2.04857e+06	2.01444e+06	11.37	19.3	1.91031e+06	2.04857e+06	2.37784e+06	2.16145e+06	1.47166e+06	2.01444e+06	High	High	High	High	High	High
TRUE	Master Protein	Q9WUR9	Adenylate kinase 4, mitochondrial OS=Mus musculus OX=10090 GN=Ak4 PE=1 SV=1	14	3	3	3	1	223	25	7.53	6.95	3	0	0.991	-0.01	0.548624	0.999822	1.04987e+06	1.04074e+06	14.06	17.35	991368	1.04987e+06	1.28599e+06	1.19016e+06	836825	1.04074e+06	High	High	High	High	High	High
TRUE	Master Protein	Q6ZQ58	La-related protein 1 OS=Mus musculus OX=10090 GN=Larp1 PE=1 SV=3	2	1	1	1	1	1072	121.1	8.79	6.94	1	0	0.775	-0.37	0.45487	0.999822	60325.2	46777.5	23.53	16.88	41019.2	60325.2	66088.4	56076.4	40065.6	46777.5	High	High	High	High	High	High
TRUE	Master Protein	Q9D2V7	Coronin-7 OS=Mus musculus OX=10090 GN=Coro7 PE=1 SV=2	2	1	1	1	1	922	100.7	5.77	6.94	1	0	1.447	0.53	0.437384	0.999822	8137.1	11777.2	18.07	34.32	9432.47	6534.27	8137.1	13120.7	6364.05	11777.2	High	High	High	High	High	High
TRUE	Master Protein	P70429	Ena/VASP-like protein OS=Mus musculus OX=10090 GN=Evl PE=1 SV=2	8	2	2	2	1	414	44.3	8.85	6.93	2	0	0.983	-0.03	0.768918	0.999822	82462.5	81039.3	23	50.57	54378.3	82462.5	85061.9	136259	47788	81039.3	High	High	High	High	High	High
TRUE	Master Protein	Q9CR57	60S ribosomal protein L14 OS=Mus musculus OX=10090 GN=Rpl14 PE=1 SV=3	10	2	2	2	1	217	23.5	11.02	6.93	2	0	0.929	-0.11	0.824085	0.999822	1.78738e+06	1.66e+06	21.11	30.86	1.36279e+06	1.78738e+06	2.09877e+06	2.22259e+06	1.18172e+06	1.66e+06	High	High	High	High	High	High
TRUE	Master Protein	Q3UJU9	Regulator of microtubule dynamics protein 3 OS=Mus musculus OX=10090 GN=Rmdn3 PE=1 SV=2	4	2	2	2	1	470	52	5.21	6.91	2	0	0.97	-0.04	0.308111	0.999822	445237	431912	4.51	9.47	445237	434886	474161	431912	374689	450988	High	High	High	High	High	High
TRUE	Master Protein	P97315	Cysteine and glycine-rich protein 1 OS=Mus musculus OX=10090 GN=Csrp1 PE=1 SV=3	20	2	2	2	1	193	20.6	8.57	6.9	2	0	1.006	0.01	0.79827	0.999822	141340	142173	18.05	49.93	121946	141340	174015	265180	102454	142173	High	High	High	High	High	High
TRUE	Master Protein	P62264	40S ribosomal protein S14 OS=Mus musculus OX=10090 GN=Rps14 PE=1 SV=3	14	2	2	2	1	151	16.3	10.05	6.88	2	0	1.013	0.02	0.734689	0.999822	365854	370475	12.46	23.04	361717	365854	448304	464146	291393	370475	High	High	High	High	High	High
TRUE	Master Protein	Q91XC8	Death-associated protein 1 OS=Mus musculus OX=10090 GN=Dap PE=1 SV=3	16	2	2	2	1	102	11.1	9.36	6.87	2	0	0.825	-0.28	0.748041	0.999822	1.54419e+06	1.27422e+06	32.45	27.06	895198	1.54419e+06	1.77376e+06	1.5985e+06	915411	1.27422e+06	High	High	High	High	High	High
TRUE	Master Protein	P61202	COP9 signalosome complex subunit 2 OS=Mus musculus OX=10090 GN=Cops2 PE=1 SV=1	4	2	2	2	1	443	51.6	5.53	6.87	2	0	0.975	-0.04	0.800391	0.999822	190493	185804	16.56	16.21	154503	190493	216161	206159	148557	185804	High	High	High	High	High	High
TRUE	Master Protein	Q9CXI5	Mesencephalic astrocyte-derived neurotrophic factor OS=Mus musculus OX=10090 GN=Manf PE=1 SV=1	14	2	2	2	1	179	20.4	8.07	6.87	2	0	0.879	-0.19	0.747971	0.999822	1.25427e+06	1.10227e+06	18.54	32.28	974044	1.25427e+06	1.42004e+06	1.5482e+06	808880	1.10227e+06	High	High	High	High	High	High
TRUE	Master Protein	Q9JMH6	Thioredoxin reductase 1, cytoplasmic OS=Mus musculus OX=10090 GN=Txnrd1 PE=1 SV=3	3	2	2	2	1	613	67	7.44	6.86	2	0	0.88	-0.18	0.710884	0.999822	1.05169e+06	925457	7.4	30.97	1.05169e+06	1.03315e+06	1.18098e+06	1.40361e+06	790804	925457	High	High	High	High	High	High
TRUE	Master Protein	Q6ZWU9	40S ribosomal protein S27 OS=Mus musculus OX=10090 GN=Rps27 PE=1 SV=3	23	2	2	2	1	84	9.5	9.45	6.86	2	0	0.996	-0.01	0.910615	0.999822	2796254	2.78578e+06	8.19	19.28	2557645	2796254	3.0144e+06	3.30702e+06	2.23631e+06	2.78578e+06	High	High	High	High	High	High
TRUE	Master Protein	Q91XE8	Transmembrane protein 205 OS=Mus musculus OX=10090 GN=Tmem205 PE=1 SV=1	13	2	2	2	1	189	21.2	9.42	6.86	2	0	0.977	-0.03	0.995137	0.999822	1.20119e+06	1.17378e+06	5.72	20.83	1.20119e+06	1.09424e+06	1.21774e+06	1.43891e+06	945255	1.17378e+06	High	High	High	High	High	High
TRUE	Master Protein	Q9JIH2	Nuclear pore complex protein Nup50 OS=Mus musculus OX=10090 GN=Nup50 PE=1 SV=3	6	2	2	2	1	466	49.5	6.24	6.85	2	0	0.927	-0.11	0.759076	0.999822	130257	120724	21.62	19.84	107561	130257	165215	154460	105255	120724	High	High	High	High	High	High
TRUE	Master Protein	P32921	Tryptophan--tRNA ligase, cytoplasmic OS=Mus musculus OX=10090 GN=Wars1 PE=1 SV=2	6	3	4	3	1	481	54.3	6.89	6.84	3	0	1.059	0.08	0.800935	0.999822	291074	308304	22.27	24.24	255809	291074	389973	364428	221115	308304	High	High	High	High	High	High
TRUE	Master Protein	P06909	Complement factor H OS=Mus musculus OX=10090 GN=Cfh PE=1 SV=2	2	2	2	2	1	1234	139	6.99	6.83	2	0	0.975	-0.04	0.695992	0.999822	339063	330616	9.33	20.45	339063	337289	395891	416625	278167	330616	High	High	High	High	High	High
TRUE	Master Protein	Q9CY50	Translocon-associated protein subunit alpha OS=Mus musculus OX=10090 GN=Ssr1 PE=1 SV=1	7	2	2	2	1	286	32	4.45	6.82	2	0	0.902	-0.15	0.560347	0.999822	608467	548797	12.18	18.73	539876	608467	688926	682308	472212	548797	High	High	High	High	High	High
TRUE	Master Protein	Q9JIF7	Coatomer subunit beta OS=Mus musculus OX=10090 GN=Copb1 PE=1 SV=1	2	2	2	2	1	953	107	6	6.79	2	0	0.93	-0.11	0.674538	0.999822	501900	466627	9.4	20.19	481631	501900	574445	605911	412119	466627	High	High	High	High	High	High
TRUE	Master Protein	Q91VM9	Inorganic pyrophosphatase 2, mitochondrial OS=Mus musculus OX=10090 GN=Ppa2 PE=1 SV=1	8	2	2	2	1	330	38.1	6.98	6.78	2	0	0.915	-0.13	0.722516	0.999822	204734	187261	12.05	14.46	181289	204734	230817	230119	175875	187261	High	High	High	High	High	High
TRUE	Master Protein	E9Q3L2	Phosphatidylinositol 4-kinase alpha OS=Mus musculus OX=10090 GN=Pi4ka PE=1 SV=2	1	1	1	1	1	2105	236.9	7.06	6.78	1	0	1.776	0.83	0.195281	0.999822	1553	2758.82	28.5	12.79	1905.02	1266.02		3006.31	2325.05	2758.82	High	High	Not Found	High	High	High
TRUE	Master Protein	Q8BWU8	Ethanolamine-phosphate phospho-lyase OS=Mus musculus OX=10090 GN=Etnppl PE=2 SV=1	4	2	2	2	1	499	55.5	6.93	6.77	2	0	0.814	-0.3	0.714388	0.999822	687286	559695	21.52	39.2	507317	687286	788048	881634	408394	559695	High	High	High	High	High	High
TRUE	Master Protein	P62835	Ras-related protein Rap-1A OS=Mus musculus OX=10090 GN=Rap1a PE=1 SV=1	10	2	2	2	1	184	21	6.67	6.77	2	0	1.031	0.04	0.936022	0.999822	532785	549528	10.79	24.83	532785	527441	635692	715824	435853	549528	High	High	High	High	High	High
TRUE	Master Protein	P48771	Cytochrome c oxidase subunit 7A2, mitochondrial OS=Mus musculus OX=10090 GN=Cox7a2 PE=1 SV=2	28	2	2	2	1	83	9.3	10.27	6.77	2	0	0.962	-0.06	0.452044	0.999822	1.69859e+06	1.63417e+06	14.81	17.55	1.68001e+06	1.69859e+06	2.16276e+06	1.966e+06	1.3847e+06	1.63417e+06	High	High	High	High	High	High
TRUE	Master Protein	Q9CXS4	Centromere protein V OS=Mus musculus OX=10090 GN=Cenpv PE=1 SV=2	9	2	2	2	1	252	27.5	9.79	6.76	2	0	0.974	-0.04	0.750007	0.999822	581015	565825	8.44	19.58	534968	581015	633319	673457	452627	565825	High	High	High	High	High	High
TRUE	Master Protein	Q62523	Zyxin OS=Mus musculus OX=10090 GN=Zyx PE=1 SV=2	5	2	2	2	1	564	60.5	6.4	6.76	2	0	0.943	-0.08	0.618667	0.999822	301512	284348	16.44	22.86	259650	301512	360191	347572	218030	284348	High	High	High	High	High	High
TRUE	Master Protein	P68037	Ubiquitin-conjugating enzyme E2 L3 OS=Mus musculus OX=10090 GN=Ube2l3 PE=1 SV=1	10	2	2	2	1	154	17.9	8.51	6.75	2	0	0.878	-0.19	0.643314	0.999822	2.09131e+06	1.83606e+06	17.22	27.92	1674981	2.09131e+06	2.37592e+06	2.43803e+06	1.38806e+06	1.83606e+06	High	High	High	High	High	High
TRUE	Master Protein	O09044	Synaptosomal-associated protein 23 OS=Mus musculus OX=10090 GN=Snap23 PE=1 SV=1	10	2	3	2	1	210	23.2	4.98	6.74	2	0	0.888	-0.17	0.435137	0.999822	1.27586e+06	1.13277e+06	8.99	19.71	1.16687e+06	1.27586e+06	1.39683e+06	1.39156e+06	938138	1.13277e+06	High	High	High	High	High	High
TRUE	Master Protein	Q921M4	Golgin subfamily A member 2 OS=Mus musculus OX=10090 GN=Golga2 PE=1 SV=3	2	2	3	2	1	999	113.2	5	6.74	2	0	1.008	0.01	0.710379	0.999822	293918	296320	15.02	23	254861	293918	344063	337744	210747	296320	High	High	High	High	High	High
TRUE	Master Protein	P62814	V-type proton ATPase subunit B, brain isoform OS=Mus musculus OX=10090 GN=Atp6v1b2 PE=1 SV=1	4	2	2	2	1	511	56.5	5.81	6.74	2	0	0.969	-0.05	0.758965	0.999822	449809	435961	8.94	22.87	449809	444167	519757	568709	363072	435961	High	High	High	High	High	High
TRUE	Master Protein	P30933	Seminal vesicle secretory protein 5 OS=Mus musculus OX=10090 GN=Svs5 PE=2 SV=1	10	1	3	1	1	122	13	9.52	6.73	1	0	0.953	-0.07	0.701473	0.999822	732106	697860	19.25	63.38	601846	732106	886447	1.66936e+06	535298	697860	High	High	High	High	High	High
TRUE	Master Protein	P53811	Phosphatidylinositol transfer protein beta isoform OS=Mus musculus OX=10090 GN=Pitpnb PE=1 SV=2	7	2	2	2	1	271	31.5	6.95	6.72	2	0	0.995	-0.01	0.502299	0.999822	592121	589115	19.44	16.46	505797	592121	741362	609526	444226	589115	High	High	High	High	High	High
TRUE	Master Protein	Q62186	Translocon-associated protein subunit delta OS=Mus musculus OX=10090 GN=Ssr4 PE=1 SV=1	12	2	2	2	1	172	18.9	5.78	6.72	2	0	0.883	-0.18	0.663227	0.999822	1.14329e+06	1009687	16.37	25.5	957729	1.14329e+06	1.33247e+06	1.36299e+06	828012	1009687	High	High	High	High	High	High
TRUE	Master Protein	Q6P5E4	UDP-glucose:glycoprotein glucosyltransferase 1 OS=Mus musculus OX=10090 GN=Uggt1 PE=1 SV=4	1	2	2	2	1	1551	176.3	5.62	6.71	2	0	1.085	0.12	0.999822	0.999822	277995	301596	17.96	26.8	258442	277995	359551	384952	222530	301596	High	High	High	High	High	High
TRUE	Master Protein	O70318	Band 4.1-like protein 2 OS=Mus musculus OX=10090 GN=Epb41l2 PE=1 SV=2	2	2	2	2	1	988	109.9	5.43	6.71	2	0	1.29	0.37	0.681992	0.999822	170191	219528	17.09	21.98	170191	164116	221775	233524	150857	219528	High	High	High	High	High	High
TRUE	Master Protein	Q9CYW4	Haloacid dehalogenase-like hydrolase domain-containing protein 3 OS=Mus musculus OX=10090 GN=Hdhd3 PE=1 SV=1	8	2	2	2	1	251	28	6.8	6.7	2	0	0.983	-0.02	0.676123	0.999822	1.12063e+06	1.10173e+06	17.32	29.91	998329	1.12063e+06	1.39439e+06	1.40851e+06	757348	1.10173e+06	High	High	High	High	High	High
TRUE	Master Protein	Q91WN4	Kynurenine 3-monooxygenase OS=Mus musculus OX=10090 GN=Kmo PE=1 SV=1	4	2	2	2	1	479	54.5	8.88	6.69	2	0	0.914	-0.13	0.136263	0.999822	837235	765209	8.13	12.09	796538	837235	931994	786861	625243	765209	High	High	High	High	High	High
TRUE	Master Protein	Q9JIZ0	Probable N-acetyltransferase CML1 OS=Mus musculus OX=10090 GN=Cml1 PE=1 SV=1	7	2	2	1	1	222	25	9.55	6.68	2	1	1.016	0.02	0.534119	0.999822	1.06229e+06	1.0797e+06	14.36	11.42	989395	1.06229e+06	1.2961e+06	1.12676e+06	902266	1.0797e+06	High	High	High	High	High	High
TRUE	Master Protein	Q7TQH0	Ataxin-2-like protein OS=Mus musculus OX=10090 GN=Atxn2l PE=1 SV=1	2	2	2	2	1	1049	110.6	8.85	6.68	2	0	0.996	-0.01	0.670116	0.999822	336735	335278	12.19	17.1	308750	336735	391597	380555	268977	335278	High	High	High	High	High	High
TRUE	Master Protein	Q91WK5	Glycine cleavage system H protein, mitochondrial OS=Mus musculus OX=10090 GN=Gcsh PE=1 SV=2	6	1	2	1	1	170	18.6	4.75	6.68	1	0	0.753	-0.41	0.208401	0.999822	182902	137792	20.78	19.77	131461	182902	199873	154056	103111	137792	High	High	High	High	High	High
TRUE	Master Protein	P41317	Mannose-binding protein C OS=Mus musculus OX=10090 GN=Mbl2 PE=1 SV=2	9	2	2	2	1	244	25.9	5.06	6.66	2	0	0.854	-0.23	0.703111	0.999822	672399	574286	9.41	42.07	672399	656559	778079	983330	445371	574286	High	High	High	High	High	High
TRUE	Master Protein	Q8QZY1	Eukaryotic translation initiation factor 3 subunit L OS=Mus musculus OX=10090 GN=Eif3l PE=1 SV=1	3	2	2	2	1	564	66.6	6.44	6.64	2	0	1.08	0.11	0.975245	0.999822	1.11106e+06	1.19963e+06	10.73	22.73	1.09528e+06	1.11106e+06	1.32131e+06	1.47025e+06	925365	1.19963e+06	High	High	High	High	High	High
TRUE	Master Protein	P46735	Unconventional myosin-Ib OS=Mus musculus OX=10090 GN=Myo1b PE=1 SV=3	2	3	3	3	1	1107	128.5	9.26	6.63	3	0	1.114	0.16	0.916958	0.999822	1.0614e+06	1.18275e+06	22.15	15.76	941782	1.0614e+06	1.42801e+06	1.24935e+06	916862	1.18275e+06	High	High	High	High	High	High
TRUE	Master Protein	Q9ERS2	NADH dehydrogenase [ubiquinone] 1 alpha subcomplex subunit 13 OS=Mus musculus OX=10090 GN=Ndufa13 PE=1 SV=3	13	2	2	2	1	144	16.8	9.48	6.63	2	0	1.03	0.04	0.649677	0.999822	511238	526447	11.79	21.07	504531	511238	619033	613641	398775	526447	High	High	High	High	High	High
TRUE	Master Protein	P61750	ADP-ribosylation factor 4 OS=Mus musculus OX=10090 GN=Arf4 PE=1 SV=2	9	2	2	2	1	180	20.4	7.14	6.63	2	0	0.975	-0.04	0.688712	0.999822	886810	864634	12.9	22.94	840792	886810	1.06814e+06	1.09334e+06	689695	864634	High	High	High	High	High	High
TRUE	Master Protein	Q7TNC4	Putative RNA-binding protein Luc7-like 2 OS=Mus musculus OX=10090 GN=Luc7l2 PE=1 SV=1	4	2	2	2	1	392	46.6	10.1	6.63	2	0	0.951	-0.07	0.623824	0.999822	748768	711733	23.79	22.22	617496	748768	985432	863559	548946	711733	High	High	High	High	High	High
TRUE	Master Protein	P14246	Solute carrier family 2, facilitated glucose transporter member 2 OS=Mus musculus OX=10090 GN=Slc2a2 PE=1 SV=3	5	3	3	3	1	523	57.1	6.73	6.6	3	0	1.033	0.05	0.703502	0.999822	701786	724612	11.61	12.5	701786	672023	832590	724612	611219	785376	High	High	High	High	High	High
TRUE	Master Protein	Q9D880	Mitochondrial import inner membrane translocase subunit TIM50 OS=Mus musculus OX=10090 GN=Timm50 PE=1 SV=1	6	2	2	2	1	353	39.8	8.13	6.59	2	0	0.981	-0.03	0.610037	0.999822	459414	450767	5.2	20.05	459414	447036	493874	522035	346684	450767	High	High	High	High	High	High
TRUE	Master Protein	Q8BY87	Ubiquitin carboxyl-terminal hydrolase 47 OS=Mus musculus OX=10090 GN=Usp47 PE=1 SV=2	2	2	2	2	1	1376	157.4	5.11	6.59	2	0	1.024	0.03	0.795924	0.999822	104532	107088	15.85	23.08	95578.2	104532	129182	129806	80949.2	107088	High	High	High	High	High	High
TRUE	Master Protein	Q91XE4	N-acyl-aromatic-L-amino acid amidohydrolase (carboxylate-forming) OS=Mus musculus OX=10090 GN=Acy3 PE=1 SV=1	5	2	2	2	1	318	35.3	5.5	6.58	2	0	0.994	-0.01	0.403675	0.999822	356502	354495	22.63	24.59	337681	356502	502604	403796	243505	354495	High	High	High	High	High	High
TRUE	Master Protein	O08788	Dynactin subunit 1 OS=Mus musculus OX=10090 GN=Dctn1 PE=1 SV=3	2	2	2	2	1	1281	141.6	5.9	6.57	2	0	0.98	-0.03	0.7428	0.999822	247149	242255	14.41	22.14	215934	247149	287840	290594	184795	242255	High	High	High	High	High	High
TRUE	Master Protein	Q6P069	Sorcin OS=Mus musculus OX=10090 GN=Sri PE=1 SV=1	9	2	2	2	1	198	21.6	5.59	6.56	2	0	0.89	-0.17	0.730653	0.999822	996089	886658	11.47	23.17	888589	996089	1.11798e+06	1.20909e+06	782817	886658	High	High	High	High	High	High
TRUE	Master Protein	Q8K2C7	Protein OS-9 OS=Mus musculus OX=10090 GN=Os9 PE=1 SV=2	4	2	2	2	1	672	76.1	4.84	6.55	2	0	0.989	-0.02	0.932944	0.999822	239539	236789	20	27.48	197213	239539	294414	311559	178709	236789	High	High	High	High	High	High
TRUE	Master Protein	O88833	Cytochrome P450 4A10 OS=Mus musculus OX=10090 GN=Cyp4a10 PE=1 SV=2	4	2	2	2	1	509	58.3	8.75	6.54	2	0	1.021	0.03	0.502043	0.999822	354618	361917	10.75	24.53	354618	301437	372248	497930	312809	361917	High	High	High	High	High	High
TRUE	Master Protein	Q9CQM5	Thioredoxin domain-containing protein 17 OS=Mus musculus OX=10090 GN=Txndc17 PE=1 SV=1	19	2	2	2	1	123	14	4.77	6.53	2	0	0.837	-0.26	0.473755	0.999822	141925	118744	16.72	22.17	111855	141925	156777	148938	95426.8	118744	High	High	High	High	High	High
TRUE	Master Protein	O35841	Apoptosis inhibitor 5 OS=Mus musculus OX=10090 GN=Api5 PE=1 SV=2	5	2	2	2	1	504	56.8	5.92	6.52	2	0	0.928	-0.11	0.766738	0.999822	139206	129241	14.49	15.42	117951	139206	158042	155479	114963	129241	High	High	High	High	High	High
TRUE	Master Protein	P05063	Fructose-bisphosphate aldolase C OS=Mus musculus OX=10090 GN=Aldoc PE=1 SV=4	5	2	2	1	1	363	39.4	7.12	6.52	2	0	0.939	-0.09	0.505875	0.999822	236933	222516	6.53	10.91	219007	236933	249553	247835	199148	222516	High	High	High	High	High	High
TRUE	Master Protein	Q91VF2	Histamine N-methyltransferase OS=Mus musculus OX=10090 GN=Hnmt PE=1 SV=1	5	2	2	2	1	295	33.6	5.06	6.52	2	0	0.792	-0.34	0.14983	0.999822	568636	450152	15.43	19.66	489239	568636	666339	526646	352796	450152	High	High	High	High	High	High
TRUE	Master Protein	P99026	Proteasome subunit beta type-4 OS=Mus musculus OX=10090 GN=Psmb4 PE=1 SV=1	7	2	2	2	1	264	29.1	5.64	6.51	2	0	1.042	0.06	0.59394	0.999822	607217	632479	8.74	17.85	596032	607217	697068	677395	475110	632479	High	High	High	High	High	High
TRUE	Master Protein	P28654	Decorin OS=Mus musculus OX=10090 GN=Dcn PE=1 SV=1	7	3	3	3	1	354	39.8	8.68	6.48	3	0	0.968	-0.05	0.859437	0.999822	946709	916652	19.6	33.04	893459	946709	1.2689e+06	1.39272e+06	743350	916652	High	High	High	High	High	High
TRUE	Master Protein	P46061	Ran GTPase-activating protein 1 OS=Mus musculus OX=10090 GN=Rangap1 PE=1 SV=2	4	2	2	2	1	589	63.5	4.68	6.48	2	0	1.041	0.06	0.99142	0.999822	382677	398379	6.51	22.21	382677	380303	426170	494966	316061	398379	High	High	High	High	High	High
TRUE	Master Protein	Q8CIB5	Fermitin family homolog 2 OS=Mus musculus OX=10090 GN=Fermt2 PE=1 SV=1	4	2	2	2	1	680	77.8	6.7	6.47	2	0	0.882	-0.18	0.835203	0.999822	412809	363956	12.18	42.6	412809	375170	476760	619749	275459	363956	High	High	High	High	High	High
TRUE	Master Protein	Q9D6J6	NADH dehydrogenase [ubiquinone] flavoprotein 2, mitochondrial OS=Mus musculus OX=10090 GN=Ndufv2 PE=1 SV=2	8	1	1	1	1	248	27.3	7.4	6.47	1	0	0.936	-0.1	0.591825	0.999822	49420.6	46244.5	13.52	15.97	49420.6	44724.9	58253.8	55628.3	40610.4	46244.5	High	High	High	High	High	High
TRUE	Master Protein	Q8R317	Ubiquilin-1 OS=Mus musculus OX=10090 GN=Ubqln1 PE=1 SV=1	3	1	1	1	1	582	61.9	4.94	6.44	1	0	0.913	-0.13	0.707423	0.999822	74455.5	67970.1	16.84	19.98	57798.4	81030.1	74455.5	79883.6	53166.2	67970.1	High	High	High	High	High	High
TRUE	Master Protein	Q9D1R2	Protein KTI12 homolog OS=Mus musculus OX=10090 GN=Kti12 PE=1 SV=1	5	2	2	2	1	351	38.4	6.92	6.44	2	0	0.953	-0.07	0.945014	0.999822	98427.4	93828.8	15.99	27.75	75742.4	98427.4	103562	122818	69891.8	93828.8	High	High	High	High	High	High
TRUE	Master Protein	P48428	Tubulin-specific chaperone A OS=Mus musculus OX=10090 GN=Tbca PE=1 SV=3	19	2	2	2	1	108	12.8	5.27	6.42	2	0	0.935	-0.1	0.738824	0.999822	836968	782659	15.99	20.92	702921	836968	970569	970282	637752	782659	High	High	High	High	High	High
TRUE	Master Protein	Q8VDG7	Platelet-activating factor acetylhydrolase 2, cytoplasmic OS=Mus musculus OX=10090 GN=Pafah2 PE=1 SV=2	4	2	2	2	1	390	43.5	7.47	6.42	2	0	0.955	-0.07	0.690803	0.999822	218486	208655	17.1	19.51	184399	218486	259849	247724	166689	208655	High	High	High	High	High	High
TRUE	Master Protein	Q7TT50	Serine/threonine-protein kinase MRCK beta OS=Mus musculus OX=10090 GN=Cdc42bpb PE=1 SV=2	1	2	2	2	1	1713	194.6	6.46	6.4	2	0	0.964	-0.05	0.662386	0.999822	374124	360600	9.74	20.44	360484	374124	431822	448245	298139	360600	High	High	High	High	High	High
TRUE	Master Protein	Q9WVD5	Mitochondrial ornithine transporter 1 OS=Mus musculus OX=10090 GN=Slc25a15 PE=1 SV=1	6	2	2	2	1	301	32.8	8.85	6.39	2	0	0.895	-0.16	0.920288	0.999822	951275	850990	7.87	33.05	894594	951275	1.0447e+06	1.33993e+06	732314	850990	High	High	High	High	High	High
TRUE	Master Protein	Q9D892	Inosine triphosphate pyrophosphatase OS=Mus musculus OX=10090 GN=Itpa PE=1 SV=2	6	1	2	1	1	198	21.9	5.87	6.39	1	0	0.971	-0.04	0.824148	0.999822	352191	342075	16.45	23.58	296965	352191	413408	425376	263339	342075	High	High	High	High	High	High
TRUE	Master Protein	Q8R180	ERO1-like protein alpha OS=Mus musculus OX=10090 GN=Ero1a PE=1 SV=2	4	2	2	2	1	464	54.1	6.54	6.38	2	0	0.968	-0.05	0.811792	0.999822	299992	290416	15.69	24.8	257382	299992	352382	368425	222774	290416	High	High	High	High	High	High
TRUE	Master Protein	Q8R010	Aminoacyl tRNA synthase complex-interacting multifunctional protein 2 OS=Mus musculus OX=10090 GN=Aimp2 PE=1 SV=2	8	1	1	1	1	320	35.4	7.83	6.36	1	0	1.198	0.26	0.76509	0.999822	37430.5	44855.9	19.85	19.9	37430.5	33895.2	49119.5	49310.8	32990.3	44855.9	High	High	High	High	High	High
TRUE	Master Protein	Q9D711	Pirin OS=Mus musculus OX=10090 GN=Pir PE=1 SV=1	7	2	2	2	1	290	32	7.11	6.34	2	0	0.968	-0.05	0.953277	0.999822	350464	339323	15.39	30	300508	350464	409196	471501	259555	339323	High	High	High	High	High	High
TRUE	Master Protein	P46664	Adenylosuccinate synthetase isozyme 2 OS=Mus musculus OX=10090 GN=Adss2 PE=1 SV=2	5	2	2	2	1	456	50	6.38	6.33	2	0	0.875	-0.19	0.701896	0.999822	651526	570367	16.05	24.52	547583	651526	756934	783081	491547	570367	High	High	High	High	High	High
TRUE	Master Protein	Q9D6K5	Synaptojanin-2-binding protein OS=Mus musculus OX=10090 GN=Synj2bp PE=1 SV=1	8	2	2	2	1	145	15.8	6.3	6.32	2	0	0.969	-0.05	0.508832	0.999822	427864	414552	14.44	19.34	373004	427864	497671	453973	307475	414552	High	High	High	High	High	High
TRUE	Master Protein	Q9JLT4	Thioredoxin reductase 2, mitochondrial OS=Mus musculus OX=10090 GN=Txnrd2 PE=1 SV=4	4	2	2	2	1	524	56.6	8.46	6.32	2	0	0.941	-0.09	0.598725	0.999822	845673	796101	15.16	20.68	776808	845673	1.03623e+06	1.00054e+06	663956	796101	High	High	High	High	High	High
TRUE	Master Protein	O09167	60S ribosomal protein L21 OS=Mus musculus OX=10090 GN=Rpl21 PE=1 SV=3	11	2	2	2	1	160	18.6	10.49	6.31	2	0	0.894	-0.16	0.734393	0.999822	1.12849e+06	1.0087e+06	7.43	26.25	1.06537e+06	1.12849e+06	1.23349e+06	1.42289e+06	867528	1.0087e+06	High	High	High	High	High	High
TRUE	Master Protein	P62267	40S ribosomal protein S23 OS=Mus musculus OX=10090 GN=Rps23 PE=1 SV=3	6	2	2	2	1	143	15.8	10.49	6.3	2	0	0.972	-0.04	0.803757	0.999822	1.58593e+06	1.5409e+06	10.49	24.28	1.50877e+06	1.58593e+06	1.83868e+06	2.01952e+06	1.24853e+06	1.5409e+06	High	High	High	High	High	High
TRUE	Master Protein	Q9D1M0	Protein SEC13 homolog OS=Mus musculus OX=10090 GN=Sec13 PE=1 SV=3	6	2	2	2	1	322	35.5	5.38	6.3	2	0	0.926	-0.11	0.516554	0.999822	456451	422795	12.94	23.6	421245	456451	540305	530274	328751	422795	High	High	High	High	High	High
TRUE	Master Protein	Q3TMH2	Secernin-3 OS=Mus musculus OX=10090 GN=Scrn3 PE=1 SV=1	6	2	2	2	1	418	47.6	5.66	6.29	2	0	0.951	-0.07	0.414691	0.999822	914861	869852	13.25	20.83	876027	914861	1.11529e+06	1.02458e+06	669532	869852	High	High	High	High	High	High
TRUE	Master Protein	Q99KF1	Transmembrane emp24 domain-containing protein 9 OS=Mus musculus OX=10090 GN=Tmed9 PE=1 SV=2	9	2	2	2	1	235	27.1	8.41	6.29	2	0	1.019	0.03	0.982717	0.999822	242470	247106	9.7	19.56	231902	242470	278337	304527	206146	247106	High	High	High	High	High	High
TRUE	Master Protein	P17665	Cytochrome c oxidase subunit 7C, mitochondrial OS=Mus musculus OX=10090 GN=Cox7c PE=1 SV=1	29	2	2	2	1	63	7.3	11	6.27	2	0	0.967	-0.05	0.509899	0.999822	267036	258109	12.76	23.14	265395	267036	329732	320618	200455	258109	High	High	High	High	High	High
TRUE	Master Protein	Q99P72	Reticulon-4 OS=Mus musculus OX=10090 GN=Rtn4 PE=1 SV=2	2	2	2	2	1	1162	126.5	4.54	6.25	2	0	0.965	-0.05	0.850769	0.999822	486498	469456	16.97	28.65	417877	486498	585531	633097	356019	469456	High	High	High	High	High	High
TRUE	Master Protein	P53026	60S ribosomal protein L10a OS=Mus musculus OX=10090 GN=Rpl10a PE=1 SV=3	7	2	3	2	1	217	24.9	9.98	6.22	2	0	0.965	-0.05	0.468673	0.999822	3.19629e+06	3.0847e+06	10.29	15.25	3.19629e+06	3.10443e+06	3.74139e+06	3.55467e+06	2.61392e+06	3.0847e+06	High	High	High	High	High	High
TRUE	Master Protein	Q9DBC0	Protein adenylyltransferase SelO, mitochondrial OS=Mus musculus OX=10090 GN=Selenoo PE=1 SV=4	4	2	2	2	1	667	74.2	5.83	6.2	2	0	0.93	-0.1	0.445334	0.999822	637871	593273	4.63	14.03	637871	588115	637991	649272	489641	593273	High	High	High	High	High	High
TRUE	Master Protein	P83882	60S ribosomal protein L36a OS=Mus musculus OX=10090 GN=Rpl36a PE=3 SV=2	8	2	3	2	1	106	12.4	10.58	6.2	2	0	0.962	-0.06	0.74479	0.999822	1.22359e+06	1.17677e+06	19.44	19.71	1.04272e+06	1.22359e+06	1.5293e+06	1.44334e+06	972529	1.17677e+06	High	High	High	High	High	High
TRUE	Master Protein	Q8BML9	Glutamine--tRNA ligase OS=Mus musculus OX=10090 GN=Qars1 PE=1 SV=1	3	2	2	2	1	775	87.6	7.31	6.19	2	0	0.985	-0.02	0.702994	0.999822	296977	292560	16.77	18.08	263958	296977	365496	344297	238745	292560	High	High	High	High	High	High
TRUE	Master Protein	O70194	Eukaryotic translation initiation factor 3 subunit D OS=Mus musculus OX=10090 GN=Eif3d PE=1 SV=2	3	2	2	2	1	548	63.9	6.05	6.18	2	0	1.052	0.07	0.895037	0.999822	503956	530322	11.81	28.15	478202	503956	596329	716569	408201	530322	High	High	High	High	High	High
TRUE	Master Protein	P70398	Probable ubiquitin carboxyl-terminal hydrolase FAF-X OS=Mus musculus OX=10090 GN=Usp9x PE=1 SV=2	1	3	4	3	1	2559	290.5	5.87	6.17	3	0	0.991	-0.01	0.724488	0.999822	430223	426300	11.44	17.59	397007	430223	496152	496737	347786	426300	High	High	High	High	High	High
TRUE	Master Protein	Q61081	Hsp90 co-chaperone Cdc37 OS=Mus musculus OX=10090 GN=Cdc37 PE=1 SV=1	4	2	2	2	1	379	44.6	5.34	6.17	2	0	1	0	0.954484	0.999822	441755	441795	23.1	27.62	342627	441755	547711	564083	319966	441795	High	High	High	High	High	High
TRUE	Master Protein	Q9Z2G9	Oxidoreductase HTATIP2 OS=Mus musculus OX=10090 GN=Htatip2 PE=1 SV=3	7	2	2	2	1	242	26.9	8.59	6.16	2	0	1.031	0.04	0.802636	0.999822	253027	260773	11.3	38.58	250791	253027	304597	429295	208159	260773	High	High	High	High	High	High
TRUE	Master Protein	Q9JMG1	Endothelial differentiation-related factor 1 OS=Mus musculus OX=10090 GN=Edf1 PE=1 SV=1	15	2	2	2	1	148	16.4	9.99	6.16	2	0	0.85	-0.23	0.337019	0.999822	1.59409e+06	1.35531e+06	21.32	17.68	1.22956e+06	1.59409e+06	1.90006e+06	1.51249e+06	1.05702e+06	1.35531e+06	High	High	High	High	High	High
TRUE	Master Protein	Q9JMA1	Ubiquitin carboxyl-terminal hydrolase 14 OS=Mus musculus OX=10090 GN=Usp14 PE=1 SV=3	5	2	2	2	1	493	56	5.24	6.14	2	0	0.967	-0.05	0.582277	0.999822	104628	101185	15.32	14.71	90872.5	104628	123319	111721	83034.4	101185	High	High	High	High	High	High
TRUE	Master Protein	Q8BHN1	Gamma-taxilin OS=Mus musculus OX=10090 GN=Txlng PE=1 SV=1	5	2	2	2	1	524	60.3	8.12	6.13	2	0	1.018	0.03	0.753371	0.999822	51304.5	52253	25.85	30.34	34942.3	51304.5	59656.1	52253	29375.4	53894.2	High	High	High	High	High	High
TRUE	Master Protein	P35293	Ras-related protein Rab-18 OS=Mus musculus OX=10090 GN=Rab18 PE=1 SV=2	17	3	3	3	1	206	23	5.36	6.12	3	0	0.963	-0.05	0.578396	0.999822	766353	737698	19.44	19.65	651195	766353	955851	848617	568326	737698	High	High	High	High	High	High
TRUE	Master Protein	Q9DB29	Isoamyl acetate-hydrolyzing esterase 1 homolog OS=Mus musculus OX=10090 GN=Iah1 PE=1 SV=1	8	2	2	2	1	249	28	5.52	6.11	2	0	0.948	-0.08	0.819579	0.999822	829919	786590	18.35	25.36	676074	829919	980217	1.01036e+06	604948	786590	High	High	High	High	High	High
TRUE	Master Protein	Q3UI43	BRISC and BRCA1-A complex member 1 OS=Mus musculus OX=10090 GN=Babam1 PE=1 SV=1	5	2	2	2	1	333	36.8	4.55	6.08	2	0	0.983	-0.02	0.806142	0.999822	332963	327434	13.46	23.2	313953	332963	403396	424655	268354	327434	High	High	High	High	High	High
TRUE	Master Protein	Q9D404	3-oxoacyl-[acyl-carrier-protein] synthase, mitochondrial OS=Mus musculus OX=10090 GN=Oxsm PE=1 SV=1	3	1	1	1	1	459	48.6	7.06	6.07	1	0	1.033	0.05	0.877603	0.999822	370500	382876	7.81	19.97	370500	358591	415073	450427	299818	382876	High	High	High	High	High	High
TRUE	Master Protein	O08808	Protein diaphanous homolog 1 OS=Mus musculus OX=10090 GN=Diaph1 PE=1 SV=1	2	2	2	2	1	1255	139.3	5.57	6.04	2	0	0.975	-0.04	0.84228	0.999822	163678	159667	15.69	27.36	143303	163678	195448	210480	121163	159667	High	High	High	High	High	High
TRUE	Master Protein	Q8BTW9	Serine/threonine-protein kinase PAK 4 OS=Mus musculus OX=10090 GN=Pak4 PE=1 SV=1	4	2	2	2	1	593	64.6	9.85	6.03	2	0	0.914	-0.13	0.61415	0.999822	68905.4	62961.7	22.88	29.6	52105.7	68905.4	83225	77853.5	41954.2	62961.7	High	High	High	High	High	High
TRUE	Master Protein	Q80UY1	Carnosine N-methyltransferase OS=Mus musculus OX=10090 GN=Carnmt1 PE=1 SV=1	5	2	3	2	1	400	46.3	6.16	6.03	2	0	0.806	-0.31	0.354644	0.999822	155635	125497	32.35	19.98	110873	155635	214243	125497	97614.6	146723	High	High	High	High	High	High
TRUE	Master Protein	P04919	Band 3 anion transport protein OS=Mus musculus OX=10090 GN=Slc4a1 PE=1 SV=1	3	2	2	2	1	929	103.1	5.45	6.01	2	0	0.892	-0.16	0.319556	0.999822	260986	232913	12.52	15.76	260986	241896	307638	277160	202714	232913	High	High	High	High	High	High
TRUE	Master Protein	Q3TLH4	Protein PRRC2C OS=Mus musculus OX=10090 GN=Prrc2c PE=1 SV=3	1	2	5	2	1	2846	310.7	9.1	5.99	2	0	0.902	-0.15	0.451502	0.999822	322105	290609	15.76	18.31	276724	322105	379243	344150	237678	290609	High	High	High	High	High	High
TRUE	Master Protein	P61021	Ras-related protein Rab-5B OS=Mus musculus OX=10090 GN=Rab5b PE=1 SV=1	11	2	2	1	1	215	23.7	8.13	5.98	2	0	0.921	-0.12	0.830123	0.999822	161940	149149	14.06	34.21	153430	161940	198765	233080	122809	149149	High	High	High	High	High	High
TRUE	Master Protein	P48193	Protein 4.1 OS=Mus musculus OX=10090 GN=Epb41 PE=1 SV=2	2	2	2	2	1	858	95.9	5.6	5.98	2	0	0.978	-0.03	0.617985	0.999822	380388	372051	6.61	12.38	380388	373574	421465	424537	331649	372051	High	High	High	High	High	High
TRUE	Master Protein	O88851	Putative hydrolase RBBP9 OS=Mus musculus OX=10090 GN=Rbbp9 PE=1 SV=2	11	2	2	2	1	186	20.9	5.97	5.94	2	0	0.871	-0.2	0.385179	0.999822	235033	204828	18.08	18.42	186164	235033	268914	230750	158718	204828	High	High	High	High	High	High
TRUE	Master Protein	P70122	Ribosome maturation protein SBDS OS=Mus musculus OX=10090 GN=Sbds PE=1 SV=4	8	2	2	2	1	250	28.8	8.76	5.94	2	0	0.888	-0.17	0.410762	0.999822	325780	289402	10.02	19.19	303541	325780	369091	359632	246143	289402	High	High	High	High	High	High
TRUE	Master Protein	Q9CR62	Mitochondrial 2-oxoglutarate/malate carrier protein OS=Mus musculus OX=10090 GN=Slc25a11 PE=1 SV=3	5	2	2	2	1	314	34.1	9.94	5.93	2	0	1.137	0.18	0.890135	0.999822	573819	652168	14.06	28.92	548404	573819	708010	823761	452322	652168	High	High	High	High	High	High
TRUE	Master Protein	Q811D0	Disks large homolog 1 OS=Mus musculus OX=10090 GN=Dlg1 PE=1 SV=1	2	2	2	2	1	905	100.1	5.8	5.93	2	0	1.019	0.03	0.820747	0.999822	474072	483200	17.86	26.94	423741	474072	596700	686305	412688	483200	High	High	High	High	High	High
TRUE	Master Protein	Q9D6Z1	Nucleolar protein 56 OS=Mus musculus OX=10090 GN=Nop56 PE=1 SV=2	4	2	2	2	1	580	64.4	9.14	5.92	2	0	0.985	-0.02	0.816089	0.999822	298059	293567	8.11	18.8	274350	298059	322737	346457	236633	293567	High	High	High	High	High	High
TRUE	Master Protein	Q8BFW7	Lipoma-preferred partner homolog OS=Mus musculus OX=10090 GN=Lpp PE=1 SV=1	3	2	2	2	1	613	65.8	7.37	5.91	2	0	0.746	-0.42	0.502485	0.999822	827510	616909	27	25.71	558104	827510	978040	856896	525097	616909	High	High	High	High	High	High
TRUE	Master Protein	P63073	Eukaryotic translation initiation factor 4E OS=Mus musculus OX=10090 GN=Eif4e PE=1 SV=1	12	2	2	2	1	217	25	6.15	5.9	2	0	0.948	-0.08	0.467097	0.999822	566489	537079	12.96	19.63	518491	566489	666770	537079	417233	622632	High	High	High	High	High	High
TRUE	Master Protein	O09012	Peroxisomal targeting signal 1 receptor OS=Mus musculus OX=10090 GN=Pex5 PE=1 SV=2	4	2	2	2	1	639	70.7	4.55	5.9	2	0	0.799	-0.32	0.122181	0.999822	378457	302469	16.97	9.14	304944	378457	430277	302469	258998	306842	High	High	High	High	High	High
TRUE	Master Protein	Q9Z1N5	Spliceosome RNA helicase Ddx39b OS=Mus musculus OX=10090 GN=Ddx39b PE=1 SV=1	5	3	3	1	1	428	49	5.67	5.89	3	2	0.867	-0.21	0.617937	0.999822	1.734e+06	1.50414e+06	11.56	23.28	1.5414e+06	1.734e+06	1.9434e+06	2.04862e+06	1.32165e+06	1.50414e+06	High	High	High	High	High	High
TRUE	Master Protein	Q6P8I4	PEST proteolytic signal-containing nuclear protein OS=Mus musculus OX=10090 GN=Pcnp PE=1 SV=1	15	2	2	2	1	178	19	7.49	5.88	2	0	0.909	-0.14	0.696873	0.999822	542791	493498	15.66	23.54	427006	542791	583209	598440	369338	493498	High	High	High	High	High	High
TRUE	Master Protein	Q61578	NADPH:adrenodoxin oxidoreductase, mitochondrial OS=Mus musculus OX=10090 GN=Fdxr PE=1 SV=1	5	2	2	2	1	494	54.2	8.66	5.84	2	0	0.89	-0.17	0.414074	0.999822	843203	750716	15.72	19.12	727943	843203	996188	898809	610719	750716	High	High	High	High	High	High
TRUE	Master Protein	P17095	High mobility group protein HMG-I/HMG-Y OS=Mus musculus OX=10090 GN=Hmga1 PE=1 SV=4	16	2	2	2	1	107	11.6	10.32	5.84	2	0	1.026	0.04	0.831295	0.999822	951516	975856	19.03	25.24	716131	951516	1.05239e+06	1.18682e+06	705508	975856	High	High	High	High	High	High
TRUE	Master Protein	Q9WVB0	RNA-binding protein with multiple splicing OS=Mus musculus OX=10090 GN=Rbpms PE=1 SV=2	9	1	1	1	1	197	21.8	8.07	5.83	1	0	0.953	-0.07	0.946505	0.999822	81237.5	77421.2	10.33	34.43	73617.6	81237.5	90492.5	118838	61531.4	77421.2	High	High	High	High	High	High
TRUE	Master Protein	Q8K411	Presequence protease, mitochondrial OS=Mus musculus OX=10090 GN=Pitrm1 PE=1 SV=1	2	2	2	2	1	1036	117.3	7.2	5.83	2	0	0.927	-0.11	0.468925	0.999822	613377	568706	8	17.71	613377	582705	680580	678523	475416	568706	High	High	High	High	High	High
TRUE	Master Protein	P05132	cAMP-dependent protein kinase catalytic subunit alpha OS=Mus musculus OX=10090 GN=Prkaca PE=1 SV=3	5	1	1	1	1	351	40.5	8.79	5.81	1	0	0.946	-0.08	0.545006	0.999822	95387.3	90266.5	21.6	12.69	95387.3	88210.3	130467	107901	85041.1	90266.5	High	High	High	High	High	High
TRUE	Master Protein	P23591	GDP-L-fucose synthase OS=Mus musculus OX=10090 GN=Gfus PE=1 SV=3	9	2	2	2	1	321	35.9	6.74	5.81	2	0	0.884	-0.18	0.500689	0.999822	540256	477641	17.79	16.16	432424	540256	620752	554395	400142	477641	High	High	High	High	High	High
TRUE	Master Protein	Q9CQD1	Ras-related protein Rab-5A OS=Mus musculus OX=10090 GN=Rab5a PE=1 SV=1	11	2	2	1	1	215	23.6	8.15	5.81	2	0	1.18	0.24	0.867199	0.999822	20518.2	24209.4	16.52	35.51	16834.8	20518.2	23531	24209.4	11914.8	24451.2	High	High	High	High	High	High
TRUE	Master Protein	P03930	ATP synthase protein 8 OS=Mus musculus OX=10090 GN=Mtatp8 PE=1 SV=1	27	2	2	2	1	67	7.8	9.88	5.8	2	0	0.887	-0.17	0.536676	0.999822	1.22963e+06	1.09072e+06	7	19	1.22963e+06	1.13479e+06	1.30577e+06	1.37508e+06	950330	1.09072e+06	High	High	High	High	High	High
TRUE	Master Protein	Q505B7	Protein archease OS=Mus musculus OX=10090 GN=Zbtb8os PE=1 SV=2	11	2	2	2	1	168	19.7	4.56	5.79	2	0	0.994	-0.01	0.716402	0.999822	256103	254632	12.16	19.29	228303	256103	291019	290386	195995	254632	High	High	High	High	High	High
TRUE	Master Protein	Q8VDM6	Heterogeneous nuclear ribonucleoprotein U-like protein 1 OS=Mus musculus OX=10090 GN=Hnrnpul1 PE=1 SV=1	2	2	2	2	1	859	95.9	6.58	5.79	2	0	0.968	-0.05	0.841636	0.999822	126494	122507	19.82	23.84	101469	126494	151618	151603	93217.2	122507	High	High	High	High	High	High
TRUE	Master Protein	P61079	Ubiquitin-conjugating enzyme E2 D3 OS=Mus musculus OX=10090 GN=Ube2d3 PE=1 SV=1	12	2	2	2	1	147	16.7	7.8	5.79	2	0	0.905	-0.14	0.41658	0.999822	1.11197e+06	1.0061e+06	7.33	23.57	1.08745e+06	1.11197e+06	1.24392e+06	1.25617e+06	778470	1.0061e+06	High	High	High	High	High	High
TRUE	Master Protein	Q05D44	Eukaryotic translation initiation factor 5B OS=Mus musculus OX=10090 GN=Eif5b PE=1 SV=2	1	1	1	1	1	1216	137.5	5.59	5.78	1	0	0.755	-0.4	0.492596	0.999822	102895	77719.3	30.17	25.89	59045.4	102895	108970	90605	53017.2	77719.3	High	High	High	High	High	High
TRUE	Master Protein	P42669	Transcriptional activator protein Pur-alpha OS=Mus musculus OX=10090 GN=Pura PE=1 SV=1	6	2	2	2	1	321	34.9	6.44	5.78	2	0	0.923	-0.12	0.542491	0.999822	1.50513e+06	1.3886e+06	10.8	25.42	1.44635e+06	1.50513e+06	1.76528e+06	1.81737e+06	1092903	1.3886e+06	High	High	High	High	High	High
TRUE	Master Protein	P62858	40S ribosomal protein S28 OS=Mus musculus OX=10090 GN=Rps28 PE=1 SV=1	13	1	2	1	1	69	7.8	10.7	5.78	1	0	0.95	-0.07	0.737558	0.999822	1.41261e+06	1.34213e+06	10.48	25.68	1.28471e+06	1.41261e+06	1.58262e+06	1.73266e+06	1.03122e+06	1.34213e+06	High	High	High	High	High	High
TRUE	Master Protein	Q9CX00	IST1 homolog OS=Mus musculus OX=10090 GN=Ist1 PE=1 SV=1	5	2	2	2	1	362	39.4	5.44	5.77	2	0	1.016	0.02	0.674668	0.999822	354907	360653	14.28	9.42	328727	354907	430881	383604	317866	360653	High	High	High	High	High	High
TRUE	Master Protein	P10107	Annexin A1 OS=Mus musculus OX=10090 GN=Anxa1 PE=1 SV=2	5	2	2	2	1	346	38.7	7.37	5.77	2	0	0.986	-0.02	0.829679	0.999822	408493	402621	14.28	22.59	361117	408493	479219	498967	315704	402621	High	High	High	High	High	High
TRUE	Master Protein	P14602	Heat shock protein beta-1 OS=Mus musculus OX=10090 GN=Hspb1 PE=1 SV=3	9	2	2	2	1	209	23	6.55	5.76	2	0	0.877	-0.19	0.504841	0.999822	556873	488640	13.17	27.31	541949	556873	684428	694423	413733	488640	High	High	High	High	High	High
TRUE	Master Protein	Q8VCT3	Aminopeptidase B OS=Mus musculus OX=10090 GN=Rnpep PE=1 SV=2	3	2	2	2	1	650	72.4	5.35	5.76	2	0	1	0	0.62707	0.999822	287846	287906	11.42	17.85	271390	287846	336979	328186	228308	287906	High	High	High	High	High	High
TRUE	Master Protein	Q9CR98	Protein FAM136A OS=Mus musculus OX=10090 GN=Fam136a PE=1 SV=1	12	2	2	2	1	138	15.7	7.61	5.76	2	0	0.938	-0.09	0.555995	0.999822	792835	743417	23.54	24.35	588841	792835	954703	811824	495518	743417	High	High	High	High	High	High
TRUE	Master Protein	P97822	Acidic leucine-rich nuclear phosphoprotein 32 family member E OS=Mus musculus OX=10090 GN=Anp32e PE=1 SV=2	5	2	2	2	1	260	29.6	3.88	5.75	2	0	0.939	-0.09	0.851131	0.999822	118418	111154	26.02	33.64	87314.2	118418	148809	153889	77280.9	111154	High	High	High	High	High	High
TRUE	Master Protein	Q59J78	NADH dehydrogenase [ubiquinone] 1 alpha subcomplex assembly factor 2 OS=Mus musculus OX=10090 GN=Ndufaf2 PE=1 SV=1	12	2	2	2	1	168	19.6	8.25	5.74	2	0	0.971	-0.04	0.633245	0.999822	316070	306987	5.34	17.82	299769	316070	333545	351458	244643	306987	High	High	High	High	High	High
TRUE	Master Protein	P84104	Serine/arginine-rich splicing factor 3 OS=Mus musculus OX=10090 GN=Srsf3 PE=1 SV=1	10	2	2	2	1	164	19.3	11.65	5.74	2	0	0.931	-0.1	0.727248	0.999822	853767	795008	16.8	19.54	703680	853767	988758	966814	652782	795008	High	High	High	High	High	High
TRUE	Master Protein	Q02257	Junction plakoglobin OS=Mus musculus OX=10090 GN=Jup PE=1 SV=3	3	2	3	1	1	745	81.7	6.14	5.74	2	0	0.776	-0.37	0.560751	0.999822	1.80266e+06	1.3987e+06	21.03	30.99	1.38397e+06	1.80266e+06	2.12697e+06	2.11891e+06	1.19222e+06	1.3987e+06	High	High	High	High	High	High
TRUE	Master Protein	P04186	Complement factor B OS=Mus musculus OX=10090 GN=Cfb PE=1 SV=2	3	2	2	2	1	761	85	7.37	5.71	2	0	0.818	-0.29	0.216828	0.999822	460360	376617	10.21	17.59	397066	460360	485897	441077	308943	376617	High	High	High	High	High	High
TRUE	Master Protein	Q8K2T1	NmrA-like family domain-containing protein 1 OS=Mus musculus OX=10090 GN=Nmral1 PE=1 SV=1	9	2	2	2	1	309	34.4	6.86	5.69	2	0	0.943	-0.09	0.577078	0.999822	202326	190704	10.37	18.36	186730	202326	228996	228673	158076	190704	High	High	High	High	High	High
TRUE	Master Protein	Q60931	Voltage-dependent anion-selective channel protein 3 OS=Mus musculus OX=10090 GN=Vdac3 PE=1 SV=1	6	2	2	2	1	283	30.7	8.79	5.69	2	0	0.997	0	0.853208	0.999822	1.20094e+06	1.19793e+06	24.78	30.81	1.02063e+06	1.20094e+06	1.64075e+06	1.65149e+06	888367	1.19793e+06	High	High	High	High	High	High
TRUE	Master Protein	Q9JIK5	Nucleolar RNA helicase 2 OS=Mus musculus OX=10090 GN=Ddx21 PE=1 SV=3	2	1	1	1	1	851	93.5	9.11	5.68	1	0	0.866	-0.21	0.963638	0.999822	68267.5	59119.6	22.16	35.68	50737.6	68267.5	79925.1	93958.8	48123.2	59119.6	High	High	High	High	High	High
TRUE	Master Protein	Q9CPQ8	ATP synthase subunit g, mitochondrial OS=Mus musculus OX=10090 GN=Atp5mg PE=1 SV=1	16	2	2	2	1	103	11.4	9.74	5.67	2	0	0.997	0	0.580688	0.999822	232946	232154	7.65	12.47	232946	217192	252975	245203	191828	232154	High	High	High	High	High	High
TRUE	Master Protein	Q9JK23	Proteasome assembly chaperone 1 OS=Mus musculus OX=10090 GN=Psmg1 PE=1 SV=1	5	1	1	1	1	289	33.1	6.37	5.67	1	0	0.963	-0.06	0.737648	0.999822	64813.9	62384.6	10.8	28.54	58522	64813.9	72597.1	80481.1	44781.9	62384.6	High	High	High	High	High	High
TRUE	Master Protein	Q8JZZ0	UDP-glucuronosyltransferase 3A2 OS=Mus musculus OX=10090 GN=Ugt3a2 PE=1 SV=2	3	2	2	2	1	523	59.6	7.53	5.67	2	0	0.994	-0.01	0.989886	0.999822	975694	969744	8.46	12.51	975694	913385	1.07918e+06	1.12426e+06	879043	969744	High	High	High	High	High	High
TRUE	Master Protein	P12265	Beta-glucuronidase OS=Mus musculus OX=10090 GN=Gusb PE=1 SV=2	3	2	2	2	1	648	74.1	6.7	5.67	2	0	0.943	-0.08	0.521761	0.999822	82733.1	78014.8	16.43	22.62	77988.1	82733.1	105247	98739.2	62759.5	78014.8	High	High	High	High	High	High
TRUE	Master Protein	P52479	Ubiquitin carboxyl-terminal hydrolase 10 OS=Mus musculus OX=10090 GN=Usp10 PE=1 SV=3	2	2	3	2	1	792	87	5.17	5.66	2	0	1.019	0.03	0.778725	0.999822	1.05134e+06	1.07126e+06	19.12	10.58	1.05134e+06	986060	1.39325e+06	1.21791e+06	1.07126e+06	989660	High	High	High	High	High	High
TRUE	Master Protein	Q8VDW0	ATP-dependent RNA helicase DDX39A OS=Mus musculus OX=10090 GN=Ddx39a PE=1 SV=1	5	3	3	1	1	427	49	5.68	5.66	3	0	0.967	-0.05	0.630046	0.999822	125615	121441	25.77	24.4	94484.9	125615	159711	135643	82330.2	121441	High	High	High	High	High	High
TRUE	Master Protein	P54729	NEDD8 ultimate buster 1 OS=Mus musculus OX=10090 GN=Nub1 PE=1 SV=2	3	2	2	2	1	614	70.3	5.88	5.66	2	0	0.955	-0.07	0.78744	0.999822	181544	173369	26.73	22.26	132331	181544	229065	204581	129613	173369	High	High	High	High	High	High
TRUE	Master Protein	Q06185	ATP synthase subunit e, mitochondrial OS=Mus musculus OX=10090 GN=Atp5me PE=1 SV=2	17	1	1	1	1	71	8.2	9.35	5.63	1	0	0.907	-0.14	0.638611	0.999822	252548	228940	4.46	12.39	258308	236851	252548	274503	218433	228940	High	High	High	High	High	High
TRUE	Master Protein	Q99M87	DnaJ homolog subfamily A member 3, mitochondrial OS=Mus musculus OX=10090 GN=Dnaja3 PE=1 SV=1	6	2	2	2	1	480	52.4	9.22	5.62	2	0	0.836	-0.26	0.694037	0.999822	197815	165427	6.38	22.91	198249	176927	197815	230639	152467	165427	High	High	High	High	High	High
TRUE	Master Protein	P36993	Protein phosphatase 1B OS=Mus musculus OX=10090 GN=Ppm1b PE=1 SV=1	5	2	2	2	1	390	42.8	5.19	5.62	2	0	0.985	-0.02	0.573658	0.999822	953440	938691	11.38	19.6	894418	953440	1.11148e+06	1.08234e+06	725629	938691	High	High	High	High	High	High
TRUE	Master Protein	P59999	Actin-related protein 2/3 complex subunit 4 OS=Mus musculus OX=10090 GN=Arpc4 PE=1 SV=3	11	2	2	2	1	168	19.7	8.43	5.62	2	0	0.932	-0.1	0.620301	0.999822	144369	134581	13.18	21.64	135030	144369	173184	173967	113980	134581	High	High	High	High	High	High
TRUE	Master Protein	P56528	ADP-ribosyl cyclase/cyclic ADP-ribose hydrolase 1 OS=Mus musculus OX=10090 GN=Cd38 PE=1 SV=2	7	2	2	2	1	304	34.4	8.29	5.61	2	0	1.011	0.02	0.502104	0.999822	161387	163223	10.7	11.27	159450	161387	192053	176467	140761	163223	High	High	High	High	High	High
TRUE	Master Protein	Q9D727	Uncharacterized protein C6orf226 homolog OS=Mus musculus OX=10090 PE=1 SV=1	18	2	2	2	1	114	12	6.29	5.61	2	0	1.009	0.01	0.875766	0.999822	587365	592627	14.11	25	493011	587365	655575	701096	418349	592627	High	High	High	High	High	High
TRUE	Master Protein	Q9QXY6	EH domain-containing protein 3 OS=Mus musculus OX=10090 GN=Ehd3 PE=1 SV=2	4	2	2	1	1	535	60.8	6.46	5.61	2	0	0.96	-0.06	0.702582	0.999822	31569.1	30317.5	18.32	20.43	24950.2	31569.1	36218.7	34120.4	22508.8	30317.5	High	High	High	High	High	High
TRUE	Master Protein	Q9DBG5	Perilipin-3 OS=Mus musculus OX=10090 GN=Plin3 PE=1 SV=1	3	2	2	2	1	437	47.2	5.62	5.6	2	0	0.909	-0.14	0.760815	0.999822	1.01813e+06	925080	17.2	25.3	827047	1.01813e+06	1.17246e+06	1.21762e+06	735852	925080	High	High	High	High	High	High
TRUE	Master Protein	O89020	Afamin OS=Mus musculus OX=10090 GN=Afm PE=1 SV=2	3	2	2	2	1	608	69.3	5.78	5.59	2	0	0.918	-0.12	0.838078	0.999822	224115	205787	11.83	30.23	207495	224115	260870	303856	171603	205787	High	High	High	High	High	High
TRUE	Master Protein	O08553	Dihydropyrimidinase-related protein 2 OS=Mus musculus OX=10090 GN=Dpysl2 PE=1 SV=2	3	2	2	2	1	572	62.2	6.38	5.59	2	0	1.059	0.08	0.705156	0.999822	565110	598472	15.19	32.68	532825	565110	704544	917150	497027	598472	High	High	High	High	High	High
TRUE	Master Protein	Q71FD5	E3 ubiquitin-protein ligase ZNRF2 OS=Mus musculus OX=10090 GN=Znrf2 PE=1 SV=1	9	2	2	2	1	238	23.7	6.76	5.56	2	0	0.989	-0.02	0.479115	0.999822	292398	289073	16.86	20.64	260517	292398	361031	314921	207866	289073	High	High	High	High	High	High
TRUE	Master Protein	Q9CQR4	Acyl-coenzyme A thioesterase 13 OS=Mus musculus OX=10090 GN=Acot13 PE=1 SV=1	11	2	2	2	1	140	15.2	8.82	5.55	2	0	0.869	-0.2	0.411303	0.999822	1.34767e+06	1.1716e+06	19.66	18.7	1.11749e+06	1.34767e+06	1.65577e+06	1.41829e+06	974832	1.1716e+06	High	High	High	High	High	High
TRUE	Master Protein	Q9CZD3	Glycine--tRNA ligase OS=Mus musculus OX=10090 GN=Gars1 PE=1 SV=1	3	2	2	2	1	729	81.8	6.65	5.55	2	0	1.079	0.11	0.912117	0.999822	456503	492782	17.39	30	456239	456503	609168	663695	361004	492782	High	High	High	High	High	High
TRUE	Master Protein	Q9CWZ3	RNA-binding protein 8A OS=Mus musculus OX=10090 GN=Rbm8a PE=1 SV=4	11	2	2	2	1	174	19.9	5.72	5.54	2	0	0.84	-0.25	0.458498	0.999822	919994	772453	21.01	25.05	674334	919994	1.03473e+06	924631	551263	772453	High	High	High	High	High	High
TRUE	Master Protein	Q8VHE0	Translocation protein SEC63 homolog OS=Mus musculus OX=10090 GN=Sec63 PE=1 SV=4	2	2	2	2	1	760	87.8	5.38	5.52	2	0	0.979	-0.03	0.748019	0.999822	633189	619662	9	24.18	597304	633189	711255	776764	475101	619662	High	High	High	High	High	High
TRUE	Master Protein	Q9ESP1	Stromal cell-derived factor 2-like protein 1 OS=Mus musculus OX=10090 GN=Sdf2l1 PE=1 SV=2	8	2	2	2	1	221	23.6	7.42	5.52	2	0	0.999	0	0.971695	0.999822	320232	319968	18.23	24.4	278219	320232	397507	426474	264701	319968	High	High	High	High	High	High
TRUE	Master Protein	Q9WV80	Sorting nexin-1 OS=Mus musculus OX=10090 GN=Snx1 PE=1 SV=1	4	2	2	2	1	522	58.9	5.22	5.52	2	0	1.036	0.05	0.706498	0.999822	288856	299169	12.17	17.52	270315	288856	340752	329366	231331	299169	High	High	High	High	High	High
TRUE	Master Protein	Q9CRB2	H/ACA ribonucleoprotein complex subunit 2 OS=Mus musculus OX=10090 GN=Nhp2 PE=1 SV=1	11	1	1	1	1	153	17.2	8.41	5.51	1	0	0.886	-0.17	0.64364	0.999822	29773.5	26376.9	26.62	30.13	19656.7	29773.5	34102.1	31247.3	16609.2	26376.9	High	High	High	High	High	High
TRUE	Master Protein	A2ADY9	Protein DDI1 homolog 2 OS=Mus musculus OX=10090 GN=Ddi2 PE=1 SV=1	4	2	2	2	1	399	44.6	5.05	5.51	2	0	0.976	-0.03	0.913552	0.999822	1.33721e+06	1.30541e+06	16.11	22.55	1.1235e+06	1.33721e+06	1.55463e+06	1.63251e+06	1.03595e+06	1.30541e+06	High	High	High	High	High	High
[truncated: 898 more rows]
