# Supplementary material for: Molecular regulation and physiological role of GOLPH3-mediated Golgi retention
Source: Nat Commun. 2026 Jun 11;17:7426. doi: 10.1038/s41467-026-74133-6 (PMC13408441; doi:10.1038/s41467-026-74133-6)
Supplement: Supplementary file 4 — Supplementary Data 2 [file 41467_2026_74133_MOESM4_ESM.xlsx]

## Sheet: PeptideGroups
Checked	Confidence	Annotated Sequence	Modifications	Modifications in Proteins	Qvality PEP	Qvality q-value	# Protein Groups	# Proteins	# PSMs	Master Protein Accessions	Master Protein Descriptions	Gene name	Positions in Master Proteins	# Missed Cleavages	Theo. MH+ [Da]	# Razor Quan Results	LOG2 FC	Abundance Ratio: (KO) / (WT)	Abundances (Grouped): WT	Abundances (Grouped): KO	Abundances (Grouped) CV [%]: WT	Abundances (Grouped) CV [%]: KO	neg LOG10 p-val	p-value	Abundance: F30: 126, Sample, n/a, n/a, WT	Abundance: F30: 127, Sample, n/a, n/a, WT	Abundance: F30: 128, Sample, n/a, n/a, WT	Abundance: F30: 129, Sample, n/a, n/a, KO	Abundance: F30: 130, Sample, n/a, n/a, KO	Abundance: F30: 131, Sample, n/a, n/a, KO	Quan Info	Found in Sample: [S125] F30: 126, Sample, n/a, n/a, WT	Found in Sample: [S131] F30: 127, Sample, n/a, n/a, WT	Found in Sample: [S132] F30: 128, Sample, n/a, n/a, WT	Found in Sample: [S133] F30: 129, Sample, n/a, n/a, KO	Found in Sample: [S134] F30: 130, Sample, n/a, n/a, KO	Found in Sample: [S135] F30: 131, Sample, n/a, n/a, KO	Confidence (by Search Engine): Sequest HT	Percolator q-Value (by Search Engine): Sequest HT	Percolator PEP (by Search Engine): Sequest HT	XCorr (by Search Engine): Sequest HT
TRUE	High	[S].SHVNPTDANAR.[A]	1xTMT6plex [N-Term]; 1xHex(1)HexNAc(1) [T6(100)]	O70570 1xHex(1)HexNAc(1) [T577(100)]	0.159142	0.00449348	1	1	1	O70570	Polymeric immunoglobulin receptor OS=Mus musculus OX=10090 GN=Pigr PE=1 SV=1	Pigr	O70570 [572-582]	0	1775.86	0	-6.64386	0.01	839.394		4.09		#DIV/0!	#DIV/0!		864.06	815.432					Not Found	High	High	Not Found	Not Found	Not Found	High	0	0.1534	2.34
TRUE	High	[R].IRTTTSGVPR.[G]	1xTMT6plex [N-Term]; 4xHex(1)HexNAc(1) [T3(100); T4(100); T5(100); S6(100)]	Q62165 4xHex(1)HexNAc(1) [T480(100); T481(100); T482(100); S483(100)]	0.0750083	0.00111321	1	1	3	Q62165	Dystroglycan OS=Mus musculus OX=10090 GN=Dag1 PE=1 SV=4	Dag1	Q62165 [478-487]	1	2777.31	0	-6.64386	0.01	1226.23		30.89		#DIV/0!	#DIV/0!		982.143	1530.99					Not Found	High	High	Not Found	Not Found	Not Found	High	0	0.03477	2.04
TRUE	High	[L].EDPNMKPTPK.[A]	1xOxidation [M5]; 2xTMT6plex [K6; K10]; 1xTMT6plex [N-Term]; 1xHex(1)HexNAc(1) [T8(100)]	Q8VCN6 1xHex(1)HexNAc(1) [T45(100)]	0.0746746	0.00111321	1	1	1	Q8VCN6	CD99 antigen OS=Mus musculus OX=10090 GN=Cd99 PE=1 SV=1	Cd99	Q8VCN6 [38-47]	0	2225.18	0	-6.64386	0.01	1019.82				#DIV/0!	#DIV/0!			1019.82					Not Found	Not Found	High	Not Found	Not Found	Not Found	High	0	0.08379	2.99
TRUE	High	[K].AMKEENVK.[T]	1xOxidation [M2]; 2xTMT6plex [K3; K8]; 1xTMT6plex [N-Term]		0.0864762	0.00111321	1	1	1	Q8C196	Carbamoyl-phosphate synthase [ammonia], mitochondrial OS=Mus musculus OX=10090 GN=Cps1 PE=1 SV=2	Cps1	Q8C196 [451-458]	1	1651.97	0	-6.64386	0.01	1087.79				#DIV/0!	#DIV/0!	1087.79							High	Not Found	Not Found	Not Found	Not Found	Not Found	High	0	0.04085	2.56
TRUE	High	[R].GSSHVNPTDANAR.[A]	1xHexNAc [T8(100)]; 1xTMT6plex [N-Term]	O70570 1xHexNAc [T577(100)]	0.0014941	0	1	1	2	O70570	Polymeric immunoglobulin receptor OS=Mus musculus OX=10090 GN=Pigr PE=1 SV=1	Pigr	O70570 [570-582]	0	1757.86	0	-6.64386	0.01	1400.06				#DIV/0!	#DIV/0!			1400.06					Not Found	Not Found	Low	Not Found	Not Found	Not Found	High	0	0.0004394	3.57
TRUE	High	[K].EAFLLFDR.[T]	1xTMT6plex [N-Term]		0.00952133	0	1	2	2	P09542	Myosin light chain 3 OS=Mus musculus OX=10090 GN=Myl3 PE=1 SV=4	Myl3	P09542 [65-72]	0	1239.69	0	-3.81604	0.071	37070.7	2614.24	78.47	40.81	0.91989	0.120257	2857.27	37070.7	43253.4	2614.24	4285.15	1948.9		High	High	High	High	High	High	High	0	0.00255	2.35
TRUE	High	[R].SEVPPTDIPVPEETEPK.[E]	1xTMT6plex [K17]; 1xTMT6plex [N-Term]; 1xHexNAc [T6(100)]	O08795 1xHexNAc [T287(100)]	4.62041e-06	0	1	1	62	O08795	Glucosidase 2 subunit beta OS=Mus musculus OX=10090 GN=Prkcsh PE=1 SV=1	Prkcsh	O08795 [282-298]	0	2525.33	0	-2.34373	0.197	3.48064e+06	685243	33.62	29.84	1.68347	0.0207269	1.88474e+06	3.48064e+06	3.80375e+06	639599	685243	1.07373e+06		High	High	High	High	High	High	High	0	1.577e-05	5.89
TRUE	High	[R].DGIIDKEDLR.[D]	1xTMT6plex [K6]; 1xTMT6plex [N-Term]		0.0397716	0	1	1	2	P97457	Myosin regulatory light chain 2, skeletal muscle isoform OS=Mus musculus OX=10090 GN=Mylpf PE=1 SV=3	Mylpf	P97457 [42-51]	1	1631.94	0	-2.33643	0.198	36635.2	7241.81	80.39	0.57	0.771788	0.169127	4643.2	36635.2	56707.3	7229.55	7241.81	7306.42		High	High	High	High	High	High	High	0	0.01782	3.13
TRUE	High	[R].AEASIKPLVLASK.[I]	2xTMT6plex [K6; K13]; 1xTMT6plex [N-Term]; 1xHex(1)HexNAc(1) [S4(100)]	A2AJ15 1xHex(1)HexNAc(1) [S188(100)]	3.41926e-05	0	1	1	4	A2AJ15	Endoplasmic reticulum mannosyl-oligosaccharide 1,2-alpha-mannosidase OS=Mus musculus OX=10090 GN=Man1b1 PE=1 SV=1	Man1b1	A2AJ15 [185-197]	0	2379.42	0	-2.32916	0.199	254465	50692.1	1.28	68.43	2.26349	0.00545147	258154	254465	251676	144152	46796	50692.1		High	High	High	High	High	High	High	0	6.592e-06	5.94
TRUE	High	[K].SIDDLEDELYAQK.[L]	1xTMT6plex [K13]; 1xTMT6plex [N-Term]		3.83609e-05	0	1	1	2	P58771	Tropomyosin alpha-1 chain OS=Mus musculus OX=10090 GN=Tpm1 PE=1 SV=1	Tpm1	P58771 [252-264]	0	1997.05	0	-2.2863	0.205	15351.3	3150.95	60.54	24.48	0.970954	0.106917	4167.68	15351.3	19222	4480.49	3150.95	2877.46		High	High	High	High	High	High	High	0	3.288e-05	4.94
TRUE	High	[R].TDGTLKPTA.[F]	1xTMT6plex [K6]; 1xTMT6plex [N-Term]; 3xHex(1)HexNAc(1) [T1(100); T4(100); T8(100)]	P29788 3xHex(1)HexNAc(1) [T107(100); T110(100); T114(100)]	0.151843	0.00449348	1	1	1	P29788	Vitronectin OS=Mus musculus OX=10090 GN=Vtn PE=1 SV=2	Vtn	P29788 [107-115]	0	2457.2	0	-2.25843	0.209	22418.1	4693.88	78.23	28.13	0.72232	0.189531	2652.15	22418.1	31509.1	4272.36	4693.88	7059.71		High	High	High	High	High	High	High	0	0.148	2.45
TRUE	High	[K].RAEASIKPLVLASK.[I]	2xTMT6plex [K7; K14]; 1xTMT6plex [N-Term]; 1xHex(1)HexNAc(1) [S5(100)]	A2AJ15 1xHex(1)HexNAc(1) [S188(100)]	2.36011e-06	0	1	1	2	A2AJ15	Endoplasmic reticulum mannosyl-oligosaccharide 1,2-alpha-mannosidase OS=Mus musculus OX=10090 GN=Man1b1 PE=1 SV=1	Man1b1	A2AJ15 [184-197]	1	2535.52	0	-2.08314	0.236	53179.4	12547.5	4.76	56.42	2.50926	0.00309554	53179.4	50987.6	56054.2	27925.3	12547.5	10384.7		High	High	High	High	High	High	High	0	3.376e-07	6.26
TRUE	High	[K].HIAEDADR.[K]	1xTMT6plex [N-Term]		0.0805467	0.00111321	1	1	4	P58771	Tropomyosin alpha-1 chain OS=Mus musculus OX=10090 GN=Tpm1 PE=1 SV=1	Tpm1	P58771 [153-160]	0	1155.6	0	-2.06492	0.239	6611.29	1580.52	66.09	72.49	0.591026	0.256433	1489.95	6611.29	8656.14	4503.86	1580.52	1282.63		High	High	High	High	High	High	High	0.001238	0.03438	2.1
TRUE	High	[K].LNYKPQEEYPDLSK.[H]	2xTMT6plex [K4; K14]; 1xTMT6plex [N-Term]		0.00120362	0	1	1	2	P07310	Creatine kinase M-type OS=Mus musculus OX=10090 GN=Ckm PE=1 SV=1	Ckm	P07310 [12-25]	0	2411.34	0	-2.04692	0.242	37840.6	9141.28	71.61	40.23	0.829673	0.148022	10099.2	37840.6	63083	13213.7	9141.28	5698.02		High	High	High	High	High	High	High	0	0.0003467	4.05
TRUE	High	[A].EAGPETESPVR.[T]	1xHexNAc [T6(100)]; 1xTMT6plex [N-Term]	Q9D1M7 1xHexNAc [T31(100)]	0.0188424	0	1	1	3	Q9D1M7	Peptidyl-prolyl cis-trans isomerase FKBP11 OS=Mus musculus OX=10090 GN=Fkbp11 PE=1 SV=1	Fkbp11	Q9D1M7 [26-36]	0	1603.8	0	-2.02915	0.245	22080.1	5414.91	13.85	75.2	1.70608	0.0196754	22080.1	19185.3	25333.2	14482.3	3503.19	5414.91		High	High	High	High	High	High	High	0	0.1353	3.22
TRUE	High	[R].LHFFMPGFAPLTSR.[G]	1xOxidation [M5]; 1xTMT6plex [N-Term]		0.000156803	0	1	5	2	P68372	Tubulin beta-4B chain OS=Mus musculus OX=10090 GN=Tubb4b PE=1 SV=1	Tubb4b	P68372 [263-276]	0	1865.99	0	-2.02915	0.245	9791.14	2403.12	63.82	45.39	0.761314	0.173255	2166.81	9791.14	11631	4401.22	2403.12	1911.12		High	High	High	High	High	High	High	0	1.753e-05	5.67
TRUE	High	[R].GAVIEPEQATELPYK.[R]	1xTMT6plex [K15]; 1xTMT6plex [N-Term]; 1xHex(1)HexNAc(1) [T10(100)]	A2AJ15 1xHex(1)HexNAc(1) [T178(100)]	4.70624e-06	0	1	1	6	A2AJ15	Endoplasmic reticulum mannosyl-oligosaccharide 1,2-alpha-mannosidase OS=Mus musculus OX=10090 GN=Man1b1 PE=1 SV=1	Man1b1	A2AJ15 [169-183]	0	2468.31	0	-2.01159	0.248	276013	68540	3.5	77.21	1.46153	0.034552	264130	276013	283114	215013	57759.7	68540		High	High	High	High	High	High	High	0	7.283e-07	5.71
TRUE	High	[K].EKPQTEQVE.[-]	1xTMT6plex [K2]; 1xTMT6plex [N-Term]; 1xHex(1)HexNAc(1) [T5(100)]	O70281 1xHex(1)HexNAc(1) [T366(100)]	0.00913616	0	1	1	3	O70281	Protein-tyrosine sulfotransferase 1 OS=Mus musculus OX=10090 GN=Tpst1 PE=1 SV=1	Tpst1	O70281 [362-370]	0	1910.98	0	-1.94342	0.26	7840.71	2035.84	45.65	91.63	0.751263	0.177311	4207.89	11319	7840.71	6863.27	2035.84	1158.31		High	High	High	High	Low	High	High	0	0.003304	2.75
TRUE	High	[K].TPVCSGPVTDKPLSQ.[G]	1xCarbamidomethyl [C4]; 1xTMT6plex [K11]; 1xTMT6plex [N-Term]; 1xHex(1)HexNAc(1) [T9(100)]	Q8BLY1 1xHex(1)HexNAc(1) [T162(100)]	0.00371346	0	1	1	4	Q8BLY1	SPARC-related modular calcium-binding protein 1 OS=Mus musculus OX=10090 GN=Smoc1 PE=2 SV=2	Smoc1	Q8BLY1 [154-168]	0	2409.25	0	-1.93788	0.261	434854	113612	34.42	61.56	1.20181	0.062833	219031	436680	434854	235295	69522.1	113612		High	High	High	High	High	High	High	0	0.007591	3.47
TRUE	High	[K].DLFDPIIQDR.[H]	1xTMT6plex [N-Term]		0.00713036	0	1	1	3	P07310	Creatine kinase M-type OS=Mus musculus OX=10090 GN=Ckm PE=1 SV=1	Ckm	P07310 [87-96]	0	1460.79	0	-1.90509	0.267	44922.1	11977.4	71.55	38.21	0.690046	0.204152	9104.96	44922.1	65345.8	20719.7	10544.9	11977.4		High	High	High	High	High	High	High	0	0.001796	2.44
TRUE	High	[N].WGVFSEFGDSSSPATR.[K]	1xTMT6plex [N-Term]; 1xHex(1)HexNAc(1) [S12(100)]	E9PV24 1xHex(1)HexNAc(1) [S368(100)]	0.000817849	0	1	1	11	E9PV24	Fibrinogen alpha chain OS=Mus musculus OX=10090 GN=Fga PE=1 SV=1	Fga	E9PV24 [357-372]	0	2324.08	0	-1.87303	0.273	54824	14988.7	27.09	47.8	1.52883	0.0295919	37065.7	65086.9	54824	30627.2	14988.7	13640.2		High	High	High	High	High	High	High	0	0.002256	5.55
TRUE	High	[P].ANPNWGVFSEFGDSSSPATR.[K]	1xTMT6plex [N-Term]; 1xHex(1)HexNAc(1) [S/T]		0.000113626	0	1	1	8	E9PV24	Fibrinogen alpha chain OS=Mus musculus OX=10090 GN=Fga PE=1 SV=1	Fga	E9PV24 [353-372]	0	2720.25	0	-1.87303	0.273	33767.6	9225.47	32.52	32.64	1.43609	0.0366366	18048.3	34813.4	33767.6	15070.2	9225.47	8576.23		High	High	High	High	High	High	High	0	0.0004641	5.53
TRUE	High	[R].IQLVEEELDR.[A]	1xTMT6plex [N-Term]		0.00041397	0	3	3	2	P58774; P21107; P58771	Tropomyosin beta chain OS=Mus musculus OX=10090 GN=Tpm2 PE=1 SV=1 Tropomyosin alpha-3 chain OS=Mus musculus OX=10090 GN=Tpm3 PE=1 SV=3 Tropomyosin alpha-1 chain OS=Mus musculus OX=10090 GN=Tpm1 PE=1 SV=1	Tpm2	P58774 [92-101]; P21107 [93-102]; P58771 [92-101]	0	1472.82	0	-1.8625	0.275	32455.3	8927.58	62.16	44.18	0.755273	0.175682	8915.53	32455.3	43143.1	16449.5	7434.66	8927.58	Shared	High	High	High	High	High	High	High	0	5.686e-05	3.32
TRUE	High	[R].LVSGIQHPGSAGVYETTQHFMDIK.[E]	1xOxidation [M21]; 2xHexNAc [T/Y/S]; 1xTMT6plex [K24]; 1xTMT6plex [N-Term]		1.2883e-07	0	1	1	2	Q9D0F3	Protein ERGIC-53 OS=Mus musculus OX=10090 GN=Lman1 PE=1 SV=1	Lman1	Q9D0F3 [424-447]	0	3495.77	0	-1.84166	0.279	54224.2	15136.6	9.35	98.53	0.661327	0.218109	54224.2	59069.3	48961.3	62614.5	10285	15136.6		High	High	High	High	High	High	High	0	1.336e-08	6.93
TRUE	High	[R].EFHHGPDPTDTAPGEQDQDVASSPPESSFQK.[L]	1xTMT6plex [K31]; 1xTMT6plex [N-Term]; 2xHexNAc [T/S]		1.27732e-05	0	1	1	12	Q9D1Q6	Endoplasmic reticulum resident protein 44 OS=Mus musculus OX=10090 GN=Erp44 PE=1 SV=1	Erp44	Q9D1Q6 [359-389]	0	4201.94	0	-1.8365	0.28	321177	90076.7	11.88	71.91	1.51727	0.0303898	276238	321177	350804	232607	60791.1	90076.7		High	High	High	High	High	High	High	0	8.393e-07	8.19
TRUE	High	[K].TDLNHENLK.[G]	1xTMT6plex [K9]; 1xTMT6plex [N-Term]		0.0138663	0	1	1	2	P07310	Creatine kinase M-type OS=Mus musculus OX=10090 GN=Ckm PE=1 SV=1	Ckm	P07310 [108-116]	0	1541.87	0	-1.82623	0.282	28870	8129.48	72.96	31.73	0.710227	0.194882	5918.32	28870	43941.6	11975.5	6495.62	8129.48		High	High	High	High	High	High	High	0	0.008082	3.13
TRUE	High	[R].GAGTPGQPGQVSQQELDTVVK.[S]	1xTMT6plex [K21]; 1xTMT6plex [N-Term]; 1xHex(1)HexNAc(1) [T4(100)]	Q9D0F3 1xHex(1)HexNAc(1) [T385(100)]	1.94028e-07	0	1	1	4	Q9D0F3	Protein ERGIC-53 OS=Mus musculus OX=10090 GN=Lman1 PE=1 SV=1	Lman1	Q9D0F3 [382-402]	0	2919.52	0	-1.78588	0.29	51290.9	14851.9	13.32	126.2	0.0107431	0.975566	43292.9	51290.9	56630.7	120947	11888.7	14851.9		High	High	High	High	High	High	High	0	2.1e-08	6.53
TRUE	High	[R].KYEEVAR.[K]	1xTMT6plex [K1]; 1xTMT6plex [N-Term]		0.0689069	0.00111321	3	4	3	P58774; P21107; P58771	Tropomyosin beta chain OS=Mus musculus OX=10090 GN=Tpm2 PE=1 SV=1 Tropomyosin alpha-3 chain OS=Mus musculus OX=10090 GN=Tpm3 PE=1 SV=3 Tropomyosin alpha-1 chain OS=Mus musculus OX=10090 GN=Tpm1 PE=1 SV=1	Tpm2	P58774 [161-167]; P21107 [162-168]; P58771 [161-167]	1	1352.79	0	-1.78091	0.291	50355	14650.7	65.94	43.99	0.721182	0.190028	11858.7	50355	67580.6	24455.3	10309.9	14650.7	Shared	High	High	High	High	High	High	High	0.001238	0.02839	1.44
TRUE	High	[R].KQQLQEQSAPPSKPDGQLQFR.[A]	2xTMT6plex [K1; K13]; 1xTMT6plex [N-Term]; 2xHex(1)HexNAc(1) [S8(100); S12(100)]	Q02819 2xHex(1)HexNAc(1) [S406(100); S410(100)]	3.80849e-06	0	1	1	2	Q02819	Nucleobindin-1 OS=Mus musculus OX=10090 GN=Nucb1 PE=1 SV=2	Nucb1	Q02819 [399-419]	1	3828	0	-1.70369	0.307	26855.6	8232.48	27.9	58.59	1.23916	0.0576561	17112.8	26855.6	30513.8	17707.4	5962.23	8232.48		High	High	High	High	High	High	High	0	5.747e-07	5.62
TRUE	High	[R].SPPPRDPAHRPLLR.[D]	1xTMT6plex [N-Term]; 1xHex(1)HexNAc(1) [S1(100)]	Q5MJS3 1xHex(1)HexNAc(1) [S123(100)]	0.0130049	0	1	1	2	Q5MJS3	Extracellular serine/threonine protein kinase FAM20C OS=Mus musculus OX=10090 GN=Fam20c PE=1 SV=1	Fam20c	Q5MJS3 [123-136]	1	2203.2	0	-1.69432	0.309	4527.31	1400.86	31.79	74.85	0.636402	0.230992	2626.3	4527.31	5111.95	4324.39	1400.86	1237.25		High	High	High	High	High	High	High	0	0.004885	4.16
TRUE	High	[K].VLQTEENPLLPDEKPDR.[S]	1xTMT6plex [K14]; 1xTMT6plex [N-Term]; 1xHex(1)HexNAc(1) [T4(100)]	Q8R2G4 1xHex(1)HexNAc(1) [T309(100)]	7.97283e-05	0	1	1	4	Q8R2G4	Ecto-ADP-ribosyltransferase 3 OS=Mus musculus OX=10090 GN=Art3 PE=1 SV=2	Art3	Q8R2G4 [306-322]	0	2816.48	0	-1.63487	0.322	73370.5	23648	64.16	28.27	0.815405	0.152966	22328.7	73370.5	109847	29724.4	23648	16558.1		High	High	High	High	High	High	High	0	1.693e-05	5.17
TRUE	High	[R].KQQLQEQSAPPSKPDGQLQFR.[A]	1xHexNAc [S12(99.8)]; 2xTMT6plex [K1; K13]; 1xTMT6plex [N-Term]; 1xHex(1)HexNAc(1) [S8(99.8)]	Q02819 1xHex(1)HexNAc(1) [S406(99.8)]; 1xHexNAc [S410(99.8)]	5.11261e-06	0	1	1	2	Q02819	Nucleobindin-1 OS=Mus musculus OX=10090 GN=Nucb1 PE=1 SV=2	Nucb1	Q02819 [399-419]	1	3665.95	0	-1.59946	0.33	14674.7	4846.75	27.59	33.73	1.45704	0.034911	9290.24	14674.7	16413.3	8111.95	4568.33	4846.75		High	High	High	High	High	High	High	0	7.983e-07	6.19
TRUE	High	[K].EETHCTQDGPSPT.[T]	1xCarbamidomethyl [C5]; 1xTMT6plex [N-Term]; 1xHex(1)HexNAc(1) [T13(99.9)]	P11438 1xHex(1)HexNAc(1) [T193(99.9)]	0.00807137	0	1	1	4	P11438	Lysosome-associated membrane glycoprotein 1 OS=Mus musculus OX=10090 GN=Lamp1 PE=1 SV=2	Lamp1	P11438 [181-193]	0	2052.88	0	-1.59946	0.33	14112.8	4657.13	61.49	44.57	0.557088	0.277276	3277.2	15847.2	14112.8	3974.61	4657.13	8749.42		High	High	High	High	High	High	High	0	0.01857	3.69
TRUE	High	[M].TTNTVPLHPYWPR.[H]	1xHexNAc [T2(100)]; 1xTMT6plex [N-Term]	P70245 1xHexNAc [T3(100)]	0.00385254	0	1	1	3	P70245	3-beta-hydroxysteroid-Delta(8),Delta(7)-isomerase OS=Mus musculus OX=10090 GN=Ebp PE=1 SV=3	Ebp	P70245 [2-14]	0	2014.06	0	-1.5951	0.331	24285.4	8027.89	15	78.7	0.827274	0.148842	24266.7	24285.4	31180.2	27264.6	7563.95	8027.89		High	High	High	High	High	High	High	0	0.02103	4.14
TRUE	High	[K].ANNPTPGLVPGPK.[S]	1xTMT6plex [K13]; 1xTMT6plex [N-Term]; 1xHex(1)HexNAc(1) [T5(100)]	Q8R2G4 1xHex(1)HexNAc(1) [T331(100)]	0.0760181	0.00111321	1	1	2	Q8R2G4	Ecto-ADP-ribosyltransferase 3 OS=Mus musculus OX=10090 GN=Art3 PE=1 SV=2	Art3	Q8R2G4 [327-339]	0	2085.15	0	-1.59074	0.332	157126	52132.7	70.81	54.93	0.515389	0.305219	37001.2	157126	241716	115330	52132.7	44631.9		High	High	High	High	High	High	High	0.001223	0.05543	2.45
TRUE	High	[K].GDYKTPANLK.[G]	2xTMT6plex [K4; K10]; 1xTMT6plex [N-Term]; 1xHex(1)HexNAc(1) [T5(100)]	O88856 1xHex(1)HexNAc(1) [T354(100)]	0.000728996	0	1	1	3	O88856	Protein-tyrosine sulfotransferase 2 OS=Mus musculus OX=10090 GN=Tpst2 PE=1 SV=1	Tpst2	O88856 [350-359]	1	2159.21	0	-1.58641	0.333	312547	104128	26.06	49.67	1.16446	0.0684761	191700	312547	318171	210857	88098.2	104128		High	High	High	High	High	High	High	0	0.000198	5.92
TRUE	High	[D].PTDTAPGEQDQDVASSPPESSFQK.[L]	2xHexNAc [T2(100); S15(100)]; 1xTMT6plex [K24]; 1xTMT6plex [N-Term]	Q9D1Q6 2xHexNAc [T367(100); S380(100)]	9.76192e-05	0	1	1	4	Q9D1Q6	Endoplasmic reticulum resident protein 44 OS=Mus musculus OX=10090 GN=Erp44 PE=1 SV=1	Erp44	Q9D1Q6 [366-389]	0	3382.61	0	-1.54793	0.342	52770.9	18054.3	15.7	59.73	1.02793	0.0937719	40060.5	52770.9	53872.5	44930.4	16810.4	18054.3		High	High	High	High	High	High	High	0	0.0004116	5.77
TRUE	High	[S].TESLSPTPGPESSR.[W]	1xTMT6plex [N-Term]; 1xHex(1)HexNAc(1) [T7(100)]	Q61268 1xHex(1)HexNAc(1) [T36(100)]	0.00238839	0	1	1	3	Q61268	Apolipoprotein C-IV OS=Mus musculus OX=10090 GN=Apoc4 PE=1 SV=1	Apoc4	Q61268 [30-43]	0	2038.99	0	-1.52284	0.348	25141.8	8748.83	6.43	32.23	2.70537	0.00197076	27475.5	24293.2	25141.8	14063.5	8748.83	7991.18		High	High	High	High	High	High	High	0	0.005342	4.32
TRUE	High	[E].SLSPTPGPESSR.[W]	1xTMT6plex [N-Term]; 1xHex(1)HexNAc(1) [S/T]		0.139346	0.00359171	1	1	5	Q61268	Apolipoprotein C-IV OS=Mus musculus OX=10090 GN=Apoc4 PE=1 SV=1	Apoc4	Q61268 [32-43]	0	1808.9	0	-1.52284	0.348	39207.2	13627.9	20.04	40.58	1.48208	0.032955	27622	39207.2	40785	25413.6	12896.5	13627.9		High	High	High	High	High	High	High	0	0.1381	2.96
TRUE	High	[R].LATALQK.[L]	1xTMT6plex [K7]; 1xTMT6plex [N-Term]		0.0911949	0.00111321	3	3	3	P58774; P21107; P58771	Tropomyosin beta chain OS=Mus musculus OX=10090 GN=Tpm2 PE=1 SV=1 Tropomyosin alpha-3 chain OS=Mus musculus OX=10090 GN=Tpm3 PE=1 SV=3 Tropomyosin alpha-1 chain OS=Mus musculus OX=10090 GN=Tpm1 PE=1 SV=1	Tpm2	P58774 [106-112]; P21107 [107-113]; P58771 [106-112]	0	1202.79	0	-1.52284	0.348	108350	37755.5	57.41	42.62	0.669335	0.214124	32663.5	108350	133729	65122.2	29197.5	37755.5	Shared	High	High	High	High	High	High	High	0.001606	0.04002	1.67
TRUE	High	[R].VGPTAETPRTAGPPN.[-]	1xTMT6plex [N-Term]; 3xHex(1)HexNAc(1) [T4(100); T7(100); T10(100)]	O88947 3xHex(1)HexNAc(1) [T470(100); T473(100); T476(100)]	0.0171952	0	1	1	4	O88947	Coagulation factor X OS=Mus musculus OX=10090 GN=F10 PE=1 SV=1	F10	O88947 [467-481]	1	2789.3	0	-1.5187	0.349	9300.03	3244.64	37.48	35.55	1.22422	0.0596739	14464.2	9300.03	6961.46	5739.83	3223.94	3244.64		High	High	Low	Low	Low	Low	High	0	0.006662	2.22
TRUE	High	[K].TSLAVTDFTVNLK.[T]	1xTMT6plex [K13]; 1xTMT6plex [N-Term]; 1xHex(1)HexNAc(1) [T6(100)]	Q5PT54 1xHex(1)HexNAc(1) [T82(100)]	1.23116e-05	0	1	1	3	Q5PT54	Sodium/bile acid cotransporter 5 OS=Mus musculus OX=10090 GN=Slc10a5 PE=2 SV=1	Slc10a5	Q5PT54 [77-89]	0	2232.23	0	-1.49818	0.354	49622.1	17560.1	16.56	60.65	0.9281	0.118005	37726.4	49622.1	52136.7	44592.5	16542.2	17560.1		High	High	High	High	High	High	High	0	2.123e-06	5.45
TRUE	High	[A].ADTPGEATPPPR.[K]	1xHexNAc [T8(100)]; 1xTMT6plex [N-Term]	Q9ERE7 1xHexNAc [T37(100)]	0.122368	0.00359171	1	1	15	Q9ERE7	LRP chaperone MESD OS=Mus musculus OX=10090 GN=Mesd PE=1 SV=1	Mesd	Q9ERE7 [30-41]	0	1640.83	0	-1.47393	0.36	131672	47385.3	54.63	102.32	0.0373232	0.91765	41327.9	131672	153398	220602	35645.9	47385.3		High	High	High	High	High	High	High	0	0.05962	2.29
TRUE	High	[R].DYVQSQLQGSEAAPETVEPSEAPVMAAEPTGDK.[G]	1xHexNAc [T/S/Y]; 1xTMT6plex [K33]; 1xTMT6plex [N-Term]		2.05316e-10	0	1	1	11	Q91W90	Thioredoxin domain-containing protein 5 OS=Mus musculus OX=10090 GN=Txndc5 PE=1 SV=2	Txndc5	Q91W90 [274-306]	0	4092.98	0	-1.46594	0.362	78954.3	28577	29.26	72.56	0.504569	0.312918	45702.1	78954.3	82085.5	80393.2	22529.2	28577		High	High	High	High	High	High	High	0	1.036e-11	8.63
TRUE	High	[K].IKPQARTDETK.[G]	2xTMT6plex [K2; K11]; 1xTMT6plex [N-Term]; 1xHex(1)HexNAc(1) [T7(100)]	Q69ZN6 1xHex(1)HexNAc(1) [T754(100)]	0.000106048	0	1	1	1	Q69ZN6	N-acetylglucosamine-1-phosphotransferase subunits alpha/beta OS=Mus musculus OX=10090 GN=Gnptab PE=2 SV=2	Gnptab	Q69ZN6 [748-758]	1	2339.33	0	-1.45403	0.365	3093.2	1127.62	35.62	52.58	0.639297	0.229458	1516.78	3093.2	3119.09	2518.01	1127.62	1056.38		High	High	High	High	High	High	High	0	2.319e-05	5.08
TRUE	High	[N].AVGPVPTANAALPADPPASVVVGPVVVPR.[G]	1xTMT6plex [N-Term]; 1xHex(1)HexNAc(1) [T7(100)]	P29699 1xHex(1)HexNAc(1) [T267(100)]	1.7363e-09	0	1	1	16	P29699	Alpha-2-HS-glycoprotein OS=Mus musculus OX=10090 GN=Ahsg PE=1 SV=1	Ahsg	P29699 [261-289]	0	3311.83	0	-1.45008	0.366	221963	81224.3	28.25	99.45	0.104412	0.786299	152669	221963	274530	395446	81224.3	75581.4		High	High	High	High	High	High	High	0	6.361e-08	12.08
TRUE	High	[R].GADGTSTMGPPGPRG.[P]	1xOxidation [M8]; 1xTMT6plex [N-Term]; 1xHex(1)HexNAc(1) [T7(99.9)]	O35206 1xHex(1)HexNAc(1) [T770(99.9)]	0.0531095	0.000600281	1	1	4	O35206	Collagen alpha-1(XV) chain OS=Mus musculus OX=10090 GN=Col15a1 PE=1 SV=2	Col15a1	O35206 [764-778]	1	1967.91	0	-1.45008	0.366	12469.5	4561.01	56.07	95.32	0.100808	0.792851	4914.95	12469.5	18154.2	20938.2	4561.01	4403		High	High	High	High	High	High	High	0	0.1136	3.1
TRUE	High	[K].LFQTQPQPANANAVGPVPTANAALPADPPASVVVGPVVVPR.[G]	1xTMT6plex [N-Term]; 1xHex(1)HexNAc(1) [T19(100)]	P29699 1xHex(1)HexNAc(1) [T267(100)]	7.81743e-09	0	1	1	8	P29699	Alpha-2-HS-glycoprotein OS=Mus musculus OX=10090 GN=Ahsg PE=1 SV=1	Ahsg	P29699 [249-289]	0	4621.47	0	-1.44222	0.368	832758	306835	35.83	80.27	0.422342	0.378144	458801	832758	988661	936566	219163	306835		High	High	High	High	High	High	High	0	3.429e-08	13.1
TRUE	High	[A].DTPGEATPPPR.[K]	1xTMT6plex [N-Term]; 1xHexNAc [T7(100)]	Q9ERE7 1xHexNAc [T37(100)]	0.0280294	0	1	1	5	Q9ERE7	LRP chaperone MESD OS=Mus musculus OX=10090 GN=Mesd PE=1 SV=1	Mesd	Q9ERE7 [31-41]	0	1569.8	0	-1.43051	0.371	54389.7	20154.5	17.41	81.11	0.452183	0.353034	40611.9	54389.7	57046.4	64584	15487.3	20154.5		High	High	High	High	High	High	High	0	0.01327	2.18
TRUE	High	[K].KYTPEQVAMATVTALHR.[T]	1xTMT6plex [K1]; 1xTMT6plex [N-Term]		0.0777301	0.00111321	1	1	3	Q91Y97	Fructose-bisphosphate aldolase B OS=Mus musculus OX=10090 GN=Aldob PE=1 SV=3	Aldob	Q91Y97 [243-259]	1	2374.33	0	-1.42663	0.372	3033.73	1127.55	45.68	47.43	0.538745	0.289238	1147.76	3101.83	3033.73	2319.17	1127.55	1051.18		High	High	High	High	High	High	High	0.001238	0.0328	2.23
TRUE	High	[R].KQQLQEQSAPPSKPDGQLQFR.[A]	2xTMT6plex [K1; K13]; 1xTMT6plex [N-Term]; 2xHexNAc [S8(100); S12(100)]	Q02819 2xHexNAc [S406(100); S410(100)]	3.93315e-06	0	1	1	2	Q02819	Nucleobindin-1 OS=Mus musculus OX=10090 GN=Nucb1 PE=1 SV=2	Nucb1	Q02819 [399-419]	1	3503.89	0	-1.41504	0.375	39909.7	14960.8	31.19	66.04	0.707129	0.196278	21655.3	39909.7	39974.1	33309.1	9102.37	14960.8		High	High	High	High	High	High	High	0	5.96e-07	5.8
TRUE	High	[N].PNWGVFSEFGDSSSPATR.[K]	1xTMT6plex [N-Term]; 1xHex(1)HexNAc(1) [S/T]		0.000466572	0	1	1	6	E9PV24	Fibrinogen alpha chain OS=Mus musculus OX=10090 GN=Fga PE=1 SV=1	Fga	E9PV24 [355-372]	0	2535.17	0	-1.4112	0.376	5808.71	2183.62	18.51	62.44	0.985211	0.103464	4971.39	7165.17	5808.71	5512.67	2183.62	1922.08		High	High	High	High	High	High	High	0	0.001438	3.77
TRUE	High	[K].AQQEENTQRTVISWR.[G]	1xTMT6plex [N-Term]; 2xHex(1)HexNAc(1) [T7(100); S13(100)]	A2AJ15 2xHex(1)HexNAc(1) [T160(100); S166(100)]	0.0111793	0	1	1	1	A2AJ15	Endoplasmic reticulum mannosyl-oligosaccharide 1,2-alpha-mannosidase OS=Mus musculus OX=10090 GN=Man1b1 PE=1 SV=1	Man1b1	A2AJ15 [154-168]	1	2805.35	0	-1.39973	0.379	13031	4935.56	9.24	36.58	2.22287	0.00598597	11078.3	13093.4	13031	7549.14	4935.56	3684.86		High	High	High	High	High	High	High	0	0.004126	3.28
TRUE	High	[R].GAGTPGQPGQVSQQELDTVVK.[S]	1xTMT6plex [K21]; 1xTMT6plex [N-Term]; 1xHexNAc [T4(100)]	Q9D0F3 1xHexNAc [T385(100)]	1.04322e-05	0	1	1	5	Q9D0F3	Protein ERGIC-53 OS=Mus musculus OX=10090 GN=Lman1 PE=1 SV=1	Lman1	Q9D0F3 [382-402]	0	2757.47	0	-1.39214	0.381	74395.7	28363.8	7.39	78.1	0.84731	0.142131	77765.9	67185.7	74395.7	75073.3	16098.5	28363.8		High	High	High	High	High	High	High	0	2.189e-06	5.15
TRUE	High	[R].LVSGIQHPGSAGVYETTQHFMDIK.[E]	1xOxidation [M21]; 1xHexNAc [T/Y/S]; 1xTMT6plex [K24]; 1xTMT6plex [N-Term]		4.75915e-07	0	1	1	4	Q9D0F3	Protein ERGIC-53 OS=Mus musculus OX=10090 GN=Lman1 PE=1 SV=1	Lman1	Q9D0F3 [424-447]	0	3292.69	0	-1.38836	0.382	11930.4	4552.39	1.64	49.43	1.56213	0.0274075	11606.8	11952.5	11930.4	9415.54	4039.83	4552.39		High	High	High	High	High	High	High	0	5.711e-08	6.1
TRUE	High	[R].PANPNWGVFSEFGDSSSPATR.[K]	1xTMT6plex [N-Term]; 1xHex(1)HexNAc(1) [S/T]		3.86143e-06	0	1	1	3	E9PV24	Fibrinogen alpha chain OS=Mus musculus OX=10090 GN=Fga PE=1 SV=1	Fga	E9PV24 [352-372]	0	2817.31	0	-1.37707	0.385	14419.2	5547.93	12.95	63.37	1.30133	0.049966	12441.6	16151	14419.2	11611	3263.79	5547.93		High	High	High	High	High	High	High	0	3.077e-05	6.73
TRUE	High	[R].NPGTTGSDGTGDWGTGSPRPGSDSGN.[F]	1xTMT6plex [N-Term]; 1xHex(1)HexNAc(1) [T15(100)]	E9PV24 1xHex(1)HexNAc(1) [T338(100)]	1.12514e-06	0	1	1	4	E9PV24	Fibrinogen alpha chain OS=Mus musculus OX=10090 GN=Fga PE=1 SV=1	Fga	E9PV24 [324-349]	0	3028.31	0	-1.37707	0.385	19764.3	7614.5	23.85	45.38	0.949639	0.112295	12757.2	19764.3	20261.6	15625.6	7518.53	7614.5		High	High	High	High	High	High	High	0	1.147e-05	6.82
TRUE	High	[R].GSSHVNPTD.[A]	1xTMT6plex [N-Term]; 1xHex(1)HexNAc(1) [T8(100)]	O70570 1xHex(1)HexNAc(1) [T577(100)]	0.190802	0.00584092	1	1	2	O70570	Polymeric immunoglobulin receptor OS=Mus musculus OX=10090 GN=Pigr PE=1 SV=1	Pigr	O70570 [570-578]	0	1507.7	0	-1.37333	0.386	2136.83	824.877	21.13		#DIV/0!	#DIV/0!	2136.83	2090.09	2993.14			824.877		High	High	High	Not Found	Not Found	High	High	0	0.1775	1.63
TRUE	High	[R].KEYHTGK.[A]	2xTMT6plex [K1; K7]; 1xTMT6plex [N-Term]; 1xHex(1)HexNAc(1) [T5(100)]	E9PV24 1xHex(1)HexNAc(1) [T377(100)]	0.0185008	0	1	1	3	E9PV24	Fibrinogen alpha chain OS=Mus musculus OX=10090 GN=Fga PE=1 SV=1	Fga	E9PV24 [373-379]	1	1915.06	0	-1.35476	0.391	9496.13	3709.96	15.49	49.34	1.53657	0.0290689	9496.13	11376.9	8388.36	7093.05	2845.69	3709.96		High	High	High	High	High	High	High	0	0.007237	3.87
TRUE	High	[R].SVTVQETK.[E]	1xTMT6plex [K8]; 1xTMT6plex [N-Term]; 1xHex(1)HexNAc(1) [T3(100)]	O08677 1xHex(1)HexNAc(1) [T391(100)]	0.120256	0.00359171	1	1	6	O08677	Kininogen-1 OS=Mus musculus OX=10090 GN=Kng1 PE=1 SV=1	Kng1	O08677 [389-396]	0	1714.94	0	-1.3474	0.393	426527	167541	4.1	13.9	4.09498	8.03566e-05	455171	422459	426527	181451	137360	167541		High	High	High	High	High	High	High	0.001223	0.05912	2.29
TRUE	High	[R].EFHHGPDPTDTAPGEQD.[Q]	1xTMT6plex [N-Term]; 1xHexNAc [T9(99.8)]	Q9D1Q6 1xHexNAc [T367(99.8)]	0.00502922	0	1	1	3	Q9D1Q6	Endoplasmic reticulum resident protein 44 OS=Mus musculus OX=10090 GN=Erp44 PE=1 SV=1	Erp44	Q9D1Q6 [359-375]	0	2282	0	-1.3474	0.393	5385.14	2116.74	18.01	49.7	1.29105	0.0511622	4799.55	5385.14	6782.65	4513.72	2116.74	1976.98		High	High	High	High	High	High	High	0	0.009682	3.59
TRUE	High	[R].ADTDDAPVPAPAGDQK.[D]	1xTMT6plex [K16]; 1xTMT6plex [N-Term]; 1xHexNAc [T3(100)]	Q02819 1xHexNAc [T422(100)]	0.000105077	0	1	1	4	Q02819	Nucleobindin-1 OS=Mus musculus OX=10090 GN=Nucb1 PE=1 SV=2	Nucb1	Q02819 [420-435]	0	2229.13	0	-1.34008	0.395	62583.7	24731.1	35.51	51.63	0.647296	0.22527	34203.9	62583.7	73052.2	54933.6	23603.3	24731.1		High	High	High	High	High	High	High	0	2.301e-05	5.11
TRUE	High	[R].GAVIEPEQATELPYKR.[A]	1xTMT6plex [K15]; 1xTMT6plex [N-Term]; 1xHex(1)HexNAc(1) [T10(100)]	A2AJ15 1xHex(1)HexNAc(1) [T178(100)]	6.63257e-05	0	1	1	5	A2AJ15	Endoplasmic reticulum mannosyl-oligosaccharide 1,2-alpha-mannosidase OS=Mus musculus OX=10090 GN=Man1b1 PE=1 SV=1	Man1b1	A2AJ15 [169-184]	1	2624.41	0	-1.32193	0.4	69818.5	27928.6	5.82	51.1	1.35899	0.0437529	68547	69818.5	76307.5	60573	25842.6	27928.6		High	High	High	High	High	High	High	0	1.378e-05	5.63
TRUE	High	[K].QQLQEQSAPPSKPDGQLQFR.[A]	1xTMT6plex [K12]; 1xTMT6plex [N-Term]; 1xHexNAc [S7(100)]	Q02819 1xHexNAc [S406(100)]	6.87689e-07	0	1	1	19	Q02819	Nucleobindin-1 OS=Mus musculus OX=10090 GN=Nucb1 PE=1 SV=2	Nucb1	Q02819 [400-419]	0	2943.56	0	-1.32193	0.4	978698	391376	37	25.98	1.21489	0.0609697	486825	978698	1.06602e+06	391376	252450	428758		High	High	High	High	High	High	High	0	8.575e-08	7.58
TRUE	High	[R].GRPAPSQDMGQHLPGEVK.[V]	1xTMT6plex [K18]; 1xTMT6plex [N-Term]; 1xHex(1)HexNAc(1) [S6(100)]	Q5I012 1xHex(1)HexNAc(1) [S792(100)]	2.90305e-06	0	1	1	2	Q5I012	Putative sodium-coupled neutral amino acid transporter 10 OS=Mus musculus OX=10090 GN=Slc38a10 PE=1 SV=2	Slc38a10	Q5I012 [787-804]	0	2727.4	0	-1.31833	0.401	16181	6493.1	33.71	61.3	0.600316	0.251006	8752.87	16181	17708.9	14733.5	4792.6	6493.1		High	High	High	High	High	High	High	0	4.248e-07	5.67
TRUE	High	[R].SIADSEESETYKSIFTSHSSAK.[R]	2xHexNAc [T10; S20]; 2xTMT6plex [K12; K22]; 1xTMT6plex [N-Term]; 3xHex(1)HexNAc(1) [S8; S13; S17]	Q99K95 2xHexNAc [T278; S288]; 3xHex(1)HexNAc(1) [S276; S281; S285]	0.131169	0.00359171	1	1	2	Q99K95	Replication termination factor 2 OS=Mus musculus OX=10090 GN=Rtf2 PE=1 SV=1	Rtf2	Q99K95 [269-290]	1	4593.16	0	-1.31833	0.401	49311.4	19774.8	29.6	77.28	0.274491	0.531507	31621.4	49311.4	58785.4	65603.6	19774.8	18637		High	High	High	High	High	High	High	0.001223	0.06546	3.63
TRUE	High	[R].DYVQSQLQGSEAAPETVEPSEAPVMAAEPTGDKG.[T]	1xHexNAc [S/T/Y]; 1xTMT6plex [K33]; 1xTMT6plex [N-Term]		1.44157e-08	0	1	1	11	Q91W90	Thioredoxin domain-containing protein 5 OS=Mus musculus OX=10090 GN=Txndc5 PE=1 SV=2	Txndc5	Q91W90 [274-307]	1	4150.01	0	-1.30045	0.406	65871.5	26717.8	36.45	62.44	0.69045	0.203963	34676.6	65871.5	75673.1	55630.8	16049.4	26717.8		High	High	High	High	High	High	High	0	3.48e-07	7.62
TRUE	High	[T].ESLSPTPGPESSR.[W]	1xTMT6plex [N-Term]; 1xHex(1)HexNAc(1) [S/T]		0.0635707	0.00111321	1	1	9	Q61268	Apolipoprotein C-IV OS=Mus musculus OX=10090 GN=Apoc4 PE=1 SV=1	Apoc4	Q61268 [31-43]	0	1937.94	0	-1.2969	0.407	19687	8005.61	8.42	25.08	2.42	0.0038019	20272.6	19687	17247.1	11919.9	7809.45	8005.61		High	High	High	High	High	High	High	0	0.0736	2.39
TRUE	High	[K].QQLQEQSAPPSKPDGQLQFR.[A]	1xTMT6plex [K12]; 1xTMT6plex [N-Term]; 2xHex(1)HexNAc(1) [S7(100); S11(100)]	Q02819 2xHex(1)HexNAc(1) [S406(100); S410(100)]	0.00180416	0	1	1	4	Q02819	Nucleobindin-1 OS=Mus musculus OX=10090 GN=Nucb1 PE=1 SV=2	Nucb1	Q02819 [400-419]	0	3470.74	0	-1.27579	0.413	42328.1	17460.9	21.84	58.44	0.884848	0.130362	28618.2	43722.2	42328.1	35808.4	11586.9	17460.9		High	High	High	High	High	High	High	0	0.0005432	3.23
TRUE	High	[R].SRPGESAGGDAGWPNK.[H]	1xTMT6plex [K16]; 1xTMT6plex [N-Term]; 1xHex(1)HexNAc(1) [S1(100)]	Q5MJS3 1xHex(1)HexNAc(1) [S65(100)]	0.000135959	0	1	1	2	Q5MJS3	Extracellular serine/threonine protein kinase FAM20C OS=Mus musculus OX=10090 GN=Fam20c PE=1 SV=1	Fam20c	Q5MJS3 [65-80]	0	2409.19	0	-1.26534	0.416	10758.9	4475.08	42.34	51.35	0.540586	0.288015	5309.08	10758.9	13512.8	9806.12	4475.08	4193.16		High	High	High	High	High	High	High	0	3.071e-05	4.62
TRUE	High	[A].ADTPGEATPPPRK.[K]	1xTMT6plex [K13]; 1xTMT6plex [N-Term]; 1xHexNAc [T8(100)]	Q9ERE7 1xHexNAc [T37(100)]	0.0328689	0	1	1	7	Q9ERE7	LRP chaperone MESD OS=Mus musculus OX=10090 GN=Mesd PE=1 SV=1	Mesd	Q9ERE7 [30-42]	1	1998.09	0	-1.26534	0.416	89260.3	37140.1	22.5	71.51	0.263546	0.545072	58999.7	89260.3	90793.3	112379	37140.1	35162		High	High	High	High	High	High	High	0	0.08884	3.64
TRUE	High	[K].QFYPDLIR.[E]	1xTMT6plex [N-Term]		0.159142	0.00449348	1	2	2	P17563	Methanethiol oxidase OS=Mus musculus OX=10090 GN=Selenbp1 PE=1 SV=2	Selenbp1	P17563 [412-419]	0	1280.72	0	-1.23786	0.424	54077.7	22944.9	37.84	32.89	0.956922	0.110428	27960.3	54077.7	63305.3	22944.9	17691.6	33677.8		High	High	High	High	High	High	High	0.002657	0.07955	2.65
TRUE	High	[R].LVSGIQHPGSAGVYETTQHFMDIK.[E]	1xTMT6plex [K24]; 1xTMT6plex [N-Term]; 1xHex(1)HexNAc(1) [T17(100)]	Q9D0F3 1xHex(1)HexNAc(1) [T440(100)]	1.61411e-07	0	1	1	11	Q9D0F3	Protein ERGIC-53 OS=Mus musculus OX=10090 GN=Lman1 PE=1 SV=1	Lman1	Q9D0F3 [424-447]	0	3438.75	0	-1.22769	0.427	34163.2	14586.3	10.1	87.54	0.282523	0.521767	33945.6	40378	34163.2	53466.6	11789.4	14586.3		High	High	High	High	High	High	High	0	4.845e-08	6.48
TRUE	High	[K].TVEMSPAYTEEELK.[R]	1xTMT6plex [K14]; 1xTMT6plex [N-Term]; 1xHex(1)HexNAc(1) [S5(100)]	Q02819 1xHex(1)HexNAc(1) [S338(100)]	0.000502213	0	1	1	2	Q02819	Nucleobindin-1 OS=Mus musculus OX=10090 GN=Nucb1 PE=1 SV=2	Nucb1	Q02819 [334-347]	0	2450.21	0	-1.22095	0.429	54628.1	23427	26.61	78.37	0.304154	0.496416	34857.2	60060.7	54628.1	68918.1	16568.5	23427		High	High	High	High	High	High	High	0	0.0001309	4.22
TRUE	High	[R].SLGATEASKPLK.[K]	2xTMT6plex [K9; K12]; 1xTMT6plex [N-Term]; 2xHex(1)HexNAc(1) [S1(100); T5(100)]	P27656 2xHex(1)HexNAc(1) [S34(100); T38(100)]	0.0451453	0.000600281	1	1	2	P27656	Hepatic triacylglycerol lipase OS=Mus musculus OX=10090 GN=Lipc PE=2 SV=2	Lipc	P27656 [34-45]	0	2619.43	0	-1.21759	0.43	16590.2	7131.38	7.62	17.66	2.97569	0.00105758	16590.2	15593.7	18131.8	9191.06	7131.38	6644.23		High	High	High	High	High	High	High	0	0.01958	2.79
TRUE	High	[R].AAPPQEDSQATETPDTGLYYHR.[Y]	1xHexNAc [T11(100)]; 1xTMT6plex [N-Term]	Q02819 1xHexNAc [T41(100)]	1.41248e-07	0	1	1	27	Q02819	Nucleobindin-1 OS=Mus musculus OX=10090 GN=Nucb1 PE=1 SV=2	Nucb1	Q02819 [31-52]	0	2879.35	0	-1.21759	0.43	1.26118e+06	542511	23.85	32.63	1.40192	0.039635	822121	1.31438e+06	1.26118e+06	542511	392514	759018		High	High	High	High	High	High	High	0	1.475e-08	8.01
TRUE	High	[R].DQQGQNAAHLLDGHPQAEVEHSTK.[A]	1xTMT6plex [K24]; 1xTMT6plex [N-Term]; 1xHex(1)HexNAc(1) [S/T]		1.75462e-05	0	1	1	4	Q8BXA1	Golgi integral membrane protein 4 OS=Mus musculus OX=10090 GN=Golim4 PE=1 SV=1	Golim4	Q8BXA1 [338-361]	0	3433.69	0	-1.21759	0.43	12579.5	5403.79	36.72	55.97	0.62176	0.238913	7196.05	12579.5	15821.3	11718.6	4310.7	5403.79		High	High	High	High	High	High	High	0	3.152e-06	6.23
TRUE	High	[R].KQQLQEQSAPPSKPDGQLQFR.[A]	2xTMT6plex [K1; K13]; 1xTMT6plex [N-Term]; 1xHexNAc [S8(99.7)]	Q02819 1xHexNAc [S406(99.7)]	1.20554e-06	0	1	1	15	Q02819	Nucleobindin-1 OS=Mus musculus OX=10090 GN=Nucb1 PE=1 SV=2	Nucb1	Q02819 [399-419]	1	3300.82	0	-1.21424	0.431	385400	166240	22.17	26.11	1.7181	0.019138	254621	386632	385400	186586	109054	166240		High	High	High	High	High	High	High	0	1.828e-07	7.43
TRUE	High	[K].QQLQEQSAPPSKPDGQLQFR.[A]	1xHexNAc [S]; 1xTMT6plex [K12]; 1xTMT6plex [N-Term]; 1xHex(1)HexNAc(1) [S]		0.00152184	0	1	1	4	Q02819	Nucleobindin-1 OS=Mus musculus OX=10090 GN=Nucb1 PE=1 SV=2	Nucb1	Q02819 [400-419]	0	3308.69	0	-1.20423	0.434	44781.3	19435.9	26.29	40.84	1.25193	0.0559853	27115.6	44781.3	44899.7	26754.5	11152.7	19435.9		High	High	High	High	High	High	High	0	0.0009682	4.94
TRUE	High	[A].ADTPGEATPPPR.[K]	1xTMT6plex [N-Term]		0.0270261	0	1	1	6	Q9ERE7	LRP chaperone MESD OS=Mus musculus OX=10090 GN=Mesd PE=1 SV=1	Mesd	Q9ERE7 [30-41]	0	1437.75	0	-1.18771	0.439	7649.81	3359.72	62.47	84.81	0.0610083	0.868944	1584.09	7806.67	7649.81	12535	3359.72	3106.88		Low	High	High	High	High	High	High	0	0.03719	2.53
TRUE	High	[K].QQLQEQSAPPSKPDGQLQFR.[A]	2xHexNAc [S7(100); S11(100)]; 1xTMT6plex [K12]; 1xTMT6plex [N-Term]	Q02819 2xHexNAc [S406(100); S410(100)]	2.78529e-06	0	1	1	2	Q02819	Nucleobindin-1 OS=Mus musculus OX=10090 GN=Nucb1 PE=1 SV=2	Nucb1	Q02819 [400-419]	0	3146.64	0	-1.18115	0.441	35039.9	15456.1	35.64	49.25	0.764467	0.172002	18178.7	35039.9	38591.2	26633.6	9880	15456.1		High	High	High	High	High	High	High	0	4.06e-07	6.15
TRUE	High	[R].RGAGTPGQPGQVSQQELDTVVK.[S]	1xTMT6plex [K22]; 1xTMT6plex [N-Term]; 1xHex(1)HexNAc(1) [T5(100)]	Q9D0F3 1xHex(1)HexNAc(1) [T385(100)]	9.64109e-08	0	1	1	5	Q9D0F3	Protein ERGIC-53 OS=Mus musculus OX=10090 GN=Lman1 PE=1 SV=1	Lman1	Q9D0F3 [381-402]	1	3075.62	0	-1.18115	0.441	41218.5	18165	7.68	101.7	0.0430133	0.905705	41218.5	38327	44675.9	83732.1	13732.1	18165		High	High	High	High	High	High	High	0	9.677e-09	6.65
TRUE	High	[K].VIEASEIQAK.[C]	1xTMT6plex [K10]; 1xTMT6plex [N-Term]		0.00124874	0	1	2	4	P17563	Methanethiol oxidase OS=Mus musculus OX=10090 GN=Selenbp1 PE=1 SV=2	Selenbp1	P17563 [121-130]	0	1545.93	0	-1.17788	0.442	121623	53740.9	31.01	34.48	0.908429	0.123473	70017.8	121623	132962	53740.9	47786.8	88180.1		High	High	High	High	High	High	High	0	0.0002168	4.12
TRUE	High	[R].YQYSGVETAPLVTPPPPEEGWARPGEER.[Q]	1xTMT6plex [N-Term]; 1xHexNAc [T13(100)]	Q8BI84 1xHexNAc [T1023(100)]	1.16197e-06	0	1	1	4	Q8BI84	Transport and Golgi organization protein 1 homolog OS=Mus musculus OX=10090 GN=Mia3 PE=1 SV=2	Mia3	Q8BI84 [1011-1038]	0	3544.74	0	-1.16812	0.445	23386.2	10408.3	11.76	50.77	1.28343	0.0520683	19105.9	23386.2	23797.1	18340.6	6612.04	10408.3		High	High	High	High	High	High	High	0	4.587e-08	5.12
TRUE	High	[K].YVTLIYTNYENGK.[N]	1xTMT6plex [K13]; 1xTMT6plex [N-Term]		1.81205e-05	0	1	1	2	P19157	Glutathione S-transferase P 1 OS=Mus musculus OX=10090 GN=Gstp1 PE=1 SV=2	Gstp1	P19157 [104-116]	0	2036.11	0	-1.16812	0.445	27458.4	12210.8	33.52	13.58	1.09115	0.0810676	14514.3	28879.8	27458.4	12210.8	11368.1	14701.6		High	High	High	High	High	High	High	0	1.284e-06	5.41
TRUE	High	[R].GQEPRSPPPRDPAHRPLLR.[D]	1xTMT6plex [N-Term]; 1xHex(1)HexNAc(1) [S6(100)]	Q5MJS3 1xHex(1)HexNAc(1) [S123(100)]	0.0184164	0	1	1	4	Q5MJS3	Extracellular serine/threonine protein kinase FAM20C OS=Mus musculus OX=10090 GN=Fam20c PE=1 SV=1	Fam20c	Q5MJS3 [118-136]	2	2770.48	0	-1.16165	0.447	5489.65	2451.86	9.22	65.15	0.528646	0.296042	4818.96	5783.43	5489.65	6426.29	2451.86	2134.07		High	High	High	High	High	High	High	0	0.02952	3.66
TRUE	High	[R].TVTHGSELAGHSSAN.[Q]	1xTMT6plex [N-Term]; 2xHex(1)HexNAc(1) [T3(100); S/T]	P15379 2xHex(1)HexNAc(1) [T654(100); S/T]	0.0214148	0	1	1	1	P15379	CD44 antigen OS=Mus musculus OX=10090 GN=Cd44 PE=1 SV=3	Cd44	P15379 [652-666]	0	2427.11	0	-1.15521	0.449	1938.54	870.122	26.12		#DIV/0!	#DIV/0!		1608.14	2336.81	870.122				Not Found	High	High	High	Not Found	Not Found	High	0	0.0309	2.56
TRUE	High	[K].QSSTPLPSSNQVKTTRPTDGQGQK.[S]	2xTMT6plex [K13; K24]; 1xTMT6plex [N-Term]; 2xHex(1)HexNAc(1) [T4(99.5); T/S]	Q62313 2xHex(1)HexNAc(1) [T44(99.5); T/S]	1.85303e-07	0	1	1	6	Q62313	Trans-Golgi network integral membrane protein 1 OS=Mus musculus OX=10090 GN=Tgoln1 PE=1 SV=1	Tgoln1	Q62313 [41-64]	1	3960.04	0	-1.152	0.45	13172.4	5922.29	17.11	70.03	0.295865	0.505982	10541	13172.4	14919	17781.5	5791.46	5922.29		High	High	High	High	High	High	High	0	1.993e-08	7.88
TRUE	High	[C].KLFQTQPQPANANAVGPVPTANAALPADPPASVVVGPVVVPR.[G]	1xTMT6plex [K1]; 1xTMT6plex [N-Term]; 1xHex(1)HexNAc(1) [T20(100)]	P29699 1xHex(1)HexNAc(1) [T267(100)]	1.66036e-05	0	1	1	4	P29699	Alpha-2-HS-glycoprotein OS=Mus musculus OX=10090 GN=Ahsg PE=1 SV=1	Ahsg	P29699 [248-289]	1	4978.73	0	-1.1488	0.451	5606.26	2525.87	8.22	30.78	1.95402	0.0111168	5999.31	5606.26	5087.08	3986.58	2525.87	2325.51		High	High	High	High	High	High	High	0	0.000475	10.26
TRUE	High	[R].TFVLSAIQPSPTAHPIDSK.[L]	1xTMT6plex [K19]; 1xTMT6plex [N-Term]; 2xHex(1)HexNAc(1) [S10(100); T12(100)]	Q61702 2xHex(1)HexNAc(1) [S648(100); T650(100)]	0.00110289	0	1	1	8	Q61702	Inter-alpha-trypsin inhibitor heavy chain H1 OS=Mus musculus OX=10090 GN=Itih1 PE=1 SV=2	Itih1	Q61702 [639-657]	0	3197.66	0	-1.14561	0.452	45757	20685	10.18	36.37	1.60761	0.0246825	52319.8	43004.9	45757	36527.8	19974.5	20685		High	High	High	High	High	High	High	0	0.0003146	5.25
TRUE	High	[R].VAALQTVGPTAGPVPK.[S]	1xTMT6plex [K16]; 1xTMT6plex [N-Term]; 1xHex(1)HexNAc(1) [T10(100)]	Q91X21 1xHex(1)HexNAc(1) [T224(100)]	1.14604e-06	0	1	1	4	Q91X21	Uncharacterized protein KIAA2013 OS=Mus musculus OX=10090 GN=Kiaa2013 PE=1 SV=1	Kiaa2013	Q91X21 [215-230]	0	2329.33	0	-1.14242	0.453	99121.3	44881.8	5.82	41.9	1.42712	0.037401	89681	99121.3	99610	80574.7	38046.6	44881.8		High	High	High	High	High	High	High	0	1.512e-07	6.42
TRUE	High	[R].EFHHGPDPTDTAPGEQDQD.[V]	1xTMT6plex [N-Term]; 1xHexNAc [T9(100)]	Q9D1Q6 1xHexNAc [T367(100)]	0.00110797	0	1	1	2	Q9D1Q6	Endoplasmic reticulum resident protein 44 OS=Mus musculus OX=10090 GN=Erp44 PE=1 SV=1	Erp44	Q9D1Q6 [359-377]	0	2525.09	0	-1.12973	0.457	9889.8	4521.2	23.87	44.92	0.738586	0.182564	6799.53	9889.8	11080.5	9129.38	4385.49	4521.2		High	High	High	High	High	High	High	0	0.02071	3.71
TRUE	High	[K].AQQEENTQRTVISWR.[G]	1xTMT6plex [N-Term]; 1xHex(1)HexNAc(1) [T7(100)]	A2AJ15 1xHex(1)HexNAc(1) [T160(100)]	4.28398e-05	0	1	1	2	A2AJ15	Endoplasmic reticulum mannosyl-oligosaccharide 1,2-alpha-mannosidase OS=Mus musculus OX=10090 GN=Man1b1 PE=1 SV=1	Man1b1	A2AJ15 [154-168]	1	2440.22	0	-1.12973	0.457	24004.4	10962.4	2.76	83.25	0.134541	0.7336	24004.4	24736.9	23413.7	40124.4	10962.4	10291.8		High	High	High	High	High	High	High	0	8.471e-06	4.76
TRUE	High	[P].MSQPESERTDATVNPR.[S]	1xTMT6plex [N-Term]; 1xHex(1)HexNAc(1) [T12]	P30558 1xHex(1)HexNAc(1) [T37]	0.0096091	0	1	1	1	P30558	Proteinase-activated receptor 1 OS=Mus musculus OX=10090 GN=F2r PE=1 SV=2	F2r	P30558 [26-41]	1	2412.14	1	-1.12343	0.459	14551.3	6673.52	36.61	75.51	0.0544529	0.882159	7066.38	14551.3	15061.6	21232.5	6673.52	6129.08		High	High	High	High	High	High	High	0	0.004525	1.22
TRUE	High	[R].YLLGTSLAR.[P]	1xTMT6plex [N-Term]		0.116641	0.00359171	1	1	2	P16460	Argininosuccinate synthase OS=Mus musculus OX=10090 GN=Ass1 PE=1 SV=1	Ass1	P16460 [87-95]	0	1222.74	0	-1.11092	0.463	108084	50094.7	33.15	36.4	0.566325	0.271441	56223.5	108084	108931	89697.6	49671.7	50094.7		High	High	High	High	High	High	High	0	0.1196	2.37
TRUE	High	[K].VTEENPTQPPSR.[E]	1xTMT6plex [N-Term]; 1xHexNAc [T7(100)]	Q9CYA0 1xHexNAc [T342(100)]	0.0134287	0	1	1	8	Q9CYA0	Protein disulfide isomerase Creld2 OS=Mus musculus OX=10090 GN=Creld2 PE=1 SV=1	Creld2	Q9CYA0 [336-347]	0	1786.9	0	-1.11092	0.463	35922	16631.7	44.56	49.13	0.533563	0.29271	13893	36027.8	35922	27084.9	9706.75	16631.7		High	High	High	High	High	High	High	0	0.005077	3.04
TRUE	High	[M].STESLSPTPGPESSR.[W]	1xTMT6plex [N-Term]; 1xHex(1)HexNAc(1) [T8(100)]	Q61268 1xHex(1)HexNAc(1) [T36(100)]	0.00509902	0	1	1	16	Q61268	Apolipoprotein C-IV OS=Mus musculus OX=10090 GN=Apoc4 PE=1 SV=1	Apoc4	Q61268 [29-43]	0	2126.02	0	-1.1047	0.465	63563.5	29535	17.9	21.39	1.9831	0.0103968	81524.9	63563.5	58386.8	38792.7	29535	25756.8		High	High	High	High	High	High	High	0	0.1261	3.76
TRUE	High	[V].GPVPTANAALPADPPASVVVGPVVVPR.[G]	1xTMT6plex [N-Term]; 1xHex(1)HexNAc(1) [T5(100)]	P29699 1xHex(1)HexNAc(1) [T267(100)]	2.10366e-06	0	1	1	11	P29699	Alpha-2-HS-glycoprotein OS=Mus musculus OX=10090 GN=Ahsg PE=1 SV=1	Ahsg	P29699 [263-289]	0	3141.72	0	-1.1047	0.465	35427.1	16489	29.38	77.66	0.114546	0.768165	20060.1	35427.1	35587.1	49777.1	12629.8	16489		High	High	High	High	High	High	High	0	3.655e-05	6.85
TRUE	High	[R].LALKNIASMVRPGGLLVIDHR.[N]	1xOxidation [M9]; 1xTMT6plex [K4]; 1xTMT6plex [N-Term]		1.23849e-08	0	1	1	2	Q9QXF8	Glycine N-methyltransferase OS=Mus musculus OX=10090 GN=Gnmt PE=1 SV=3	Gnmt	Q9QXF8 [156-176]	1	2747.65	0	-1.1016	0.466	4142.33	1929.54	53.27	4.36	0.567601	0.270644	2787.25		6156.22	1990.04		1870.89		High	Not Found	High	High	Not Found	High	High	0	9.864e-10	7.44
TRUE	High	[D].PTDTAPGEQDQDVASSPPESSFQK.[L]	1xHexNAc [T2(100)]; 1xTMT6plex [K24]; 1xTMT6plex [N-Term]; 1xHex(1)HexNAc(1) [S15(100)]	Q9D1Q6 1xHex(1)HexNAc(1) [S380(100)]; 1xHexNAc [T367(100)]	0.000817849	0	1	1	4	Q9D1Q6	Endoplasmic reticulum resident protein 44 OS=Mus musculus OX=10090 GN=Erp44 PE=1 SV=1	Erp44	Q9D1Q6 [366-389]	0	3544.66	0	-1.1016	0.466	10581.7	4926.62	31.29	82.69	0.119876	0.758793	5815.57	10581.7	10896.9	15115.4	3252.08	4926.62		High	High	High	High	High	High	High	0	0.00226	4.93
TRUE	High	[D].PTDTAPGEQDQDVASSPPESSFQK.[L]	1xTMT6plex [K24]; 1xTMT6plex [N-Term]; 1xHexNAc [T2(100)]	Q9D1Q6 1xHexNAc [T367(100)]	2.32016e-09	0	1	1	8	Q9D1Q6	Endoplasmic reticulum resident protein 44 OS=Mus musculus OX=10090 GN=Erp44 PE=1 SV=1	Erp44	Q9D1Q6 [366-389]	0	3179.53	0	-1.08314	0.472	38755.4	18301.4	17.17	42.73	1.09447	0.0804508	29804.4	38755.4	42035.4	32277.8	14675.2	18301.4		High	High	High	High	High	High	High	0	8.044e-08	8.02
TRUE	High	[K].IAPSKAPILK.[A]	2xTMT6plex [K5; K10]; 1xTMT6plex [N-Term]; 1xHex(1)HexNAc(1) [S4(100)]	O08677 1xHex(1)HexNAc(1) [S130(100)]	0.216957	0.00802176	1	1	2	O08677	Kininogen-1 OS=Mus musculus OX=10090 GN=Kng1 PE=1 SV=1	Kng1	O08677 [127-136]	1	2090.29	0	-1.08009	0.473	83891.2	39671	18.37	34.72	1.68524	0.0206424	110026	78932.4	83891.2	59258.5	29971.8	39671		High	High	High	High	High	High	High	0.00312	0.1169	2.61
TRUE	High	[R].SLGLYGK.[N]	1xTMT6plex [K7]; 1xTMT6plex [N-Term]		0.0374953	0	1	2	2	P19157	Glutathione S-transferase P 1 OS=Mus musculus OX=10090 GN=Gstp1 PE=1 SV=2	Gstp1	P19157 [76-82]	0	1195.75	0	-1.06794	0.477	202376	96617.7	11.15	19.81	2.33207	0.00465507	176745	202376	221211	83868.8	96617.7	123170		High	High	High	High	High	High	High	0	0.01594	2.57
TRUE	High	[R].EFHHGPDPTDTAPGEQDQDVASSPPESSFQ.[K]	2xHexNAc [S/T]; 1xTMT6plex [N-Term]	Q9D1Q6 2xHexNAc [S/T]	0.193207	0.00628	1	1	3	Q9D1Q6	Endoplasmic reticulum resident protein 44 OS=Mus musculus OX=10090 GN=Erp44 PE=1 SV=1	Erp44	Q9D1Q6 [359-388]	0	3844.68	0	-1.06794	0.477	11267.5	5372.73	17.76	42.1	1.21441	0.0610369	10168.5	11267.5	14251.2	9873.46	4727.92	5372.73		High	High	High	High	High	High	High	0.002713	0.096	3.02
TRUE	High	[K].FEDGDLTLYQSNAILR.[H]	1xTMT6plex [N-Term]		6.52037e-08	0	1	2	4	P19157	Glutathione S-transferase P 1 OS=Mus musculus OX=10090 GN=Gstp1 PE=1 SV=2	Gstp1	P19157 [56-71]	0	2084.09	0	-1.05589	0.481	61519.8	29576.6	17.6	20.17	1.71305	0.019362	47641.1	67987.1	61519.8	29576.6	27517.4	39672		High	High	High	High	High	High	High	0	4.164e-06	5.96
TRUE	High	[K].EGRTVSPPYIAR.[E]	1xTMT6plex [N-Term]; 2xHex(1)HexNAc(1) [T4(100); S6(100)]	O08677 2xHex(1)HexNAc(1) [T400(100); S402(100)]	0.0376657	0	1	1	2	O08677	Kininogen-1 OS=Mus musculus OX=10090 GN=Kng1 PE=1 SV=1	Kng1	O08677 [397-408]	1	2305.15	0	-1.05289	0.482	28352	13658.8	11.08	34.44	1.77694	0.0167132	28352	27705.2	33746.8	21586.6	13658.8	11390.9		High	High	High	High	High	High	High	0.001223	0.05711	3.14
TRUE	High	[R].DLADLPAGGSETEPQGAPIDLR.[E]	1xTMT6plex [N-Term]; 1xHex(1)HexNAc(1) [T12(100)]	Q5I012 1xHex(1)HexNAc(1) [T821(100)]	1.6226e-05	0	1	1	2	Q5I012	Putative sodium-coupled neutral amino acid transporter 10 OS=Mus musculus OX=10090 GN=Slc38a10 PE=1 SV=2	Slc38a10	Q5I012 [810-831]	0	2816.39	0	-1.05289	0.482	23133.4	11156.3	12.13	79.62	0.192533	0.6419	21402.8	23133.4	27054.6	37071.9	9743.37	11156.3		High	High	High	High	High	High	High	0	6.723e-05	4.19
TRUE	High	[R].GSSHVNPTDANAR.[A]	1xTMT6plex [N-Term]; 1xHex(1)HexNAc(1) [T8(100)]	O70570 1xHex(1)HexNAc(1) [T577(100)]	1.90612e-05	0	1	1	10	O70570	Polymeric immunoglobulin receptor OS=Mus musculus OX=10090 GN=Pigr PE=1 SV=1	Pigr	O70570 [570-582]	0	1919.91	0	-1.0499	0.483	37735.3	18244	33.8	39.92	0.723763	0.188902	25111.3	50692.5	37735.3	17753.6	18244	34162.4		High	High	High	High	High	High	High	0	3.443e-06	5.68
TRUE	High	[D].PSEAVTDAGVLLPHAEEVR.[H]	1xTMT6plex [N-Term]; 1xHex(1)HexNAc(1) [T6(100)]	Q8BSY0 1xHex(1)HexNAc(1) [T248(100)]	0.0453498	0.000600281	1	1	3	Q8BSY0	Aspartyl/asparaginyl beta-hydroxylase OS=Mus musculus OX=10090 GN=Asph PE=1 SV=1	Asph	Q8BSY0 [243-261]	0	2584.32	0	-1.04692	0.484	13799.5	6679.52	23.46	78.79	0.0319657	0.92904	9114.87	14489.8	13799.5	22781.1	6679.52	6327.37		High	High	High	High	High	High	High	0.002713	0.1102	2.95
TRUE	High	[R].AAPPQEDSQATETPDTGLYYHR.[Y]	1xTMT6plex [N-Term]; 1xHex(1)HexNAc(1) [T11(100)]	Q02819 1xHex(1)HexNAc(1) [T41(100)]	9.44656e-07	0	1	1	25	Q02819	Nucleobindin-1 OS=Mus musculus OX=10090 GN=Nucb1 PE=1 SV=2	Nucb1	Q02819 [31-52]	0	3041.41	0	-1.04394	0.485	622594	302167	23.03	42.72	0.856345	0.139205	404789	622594	626727	508348	223250	302167		High	High	High	High	High	High	High	0	1.223e-07	7.39
TRUE	High	[R].EFHHGPDPTDTAPGEQDQDVASSPPESSFQK.[L]	1xTMT6plex [K31]; 1xTMT6plex [N-Term]; 3xHexNAc [T9(100); T11(100); S22(100)]	Q9D1Q6 3xHexNAc [T367(100); T369(100); S380(100)]	0.00023399	0	1	1	6	Q9D1Q6	Endoplasmic reticulum resident protein 44 OS=Mus musculus OX=10090 GN=Erp44 PE=1 SV=1	Erp44	Q9D1Q6 [359-389]	0	4405.02	0	-1.04097	0.486	40758.6	19795.9	19.28	63.56	0.441495	0.36183	31951.5	40758.6	47325.4	49083.5	16219.5	19795.9		High	High	High	High	High	High	High	0	3.013e-05	4.77
TRUE	High	[K].ELGVGLALR.[K]	1xTMT6plex [N-Term]		0.0254709	0	1	1	2	Q05816	Fatty acid-binding protein 5 OS=Mus musculus OX=10090 GN=Fabp5 PE=1 SV=3	Fabp5	Q05816 [25-33]	0	1156.73	0	-1.03505	0.488	37559.2	18344.8	39.83	27.16	0.603898	0.248944	16928.8	37559.2	39340.4	16552.2	18344.8	27036.1		High	High	High	High	High	High	High	0	0.01036	2.33
TRUE	High	[N].FRPANPNWGVFSEFGDSSSPATR.[K]	1xTMT6plex [N-Term]; 1xHex(1)HexNAc(1) [S/T]		1.5857e-05	0	1	1	21	E9PV24	Fibrinogen alpha chain OS=Mus musculus OX=10090 GN=Fga PE=1 SV=1	Fga	E9PV24 [350-372]	0	3120.47	0	-1.03209	0.489	28056.4	13719.7	7.09	56.89	0.863101	0.137056	24878.3	28056.4	28339	27339.7	9051.53	13719.7		High	High	High	High	High	High	High	0	0.0001352	7.38
TRUE	High	[K].QGYICQTQTDPSLPVSPTTTPK.[D]	1xCarbamidomethyl [C5]; 1xTMT6plex [K22]; 1xTMT6plex [N-Term]; 2xHex(1)HexNAc(1) [S16(99.7); T18(99.7)]	Q61830 2xHex(1)HexNAc(1) [S1089(99.7); T1091(99.7)]	0.000661863	0	1	1	4	Q61830	Macrophage mannose receptor 1 OS=Mus musculus OX=10090 GN=Mrc1 PE=1 SV=2	Mrc1	Q61830 [1074-1095]	0	3607.77	0	-1.02621	0.491	8972.68	4407.42	12.82	7.88	2.70452	0.0019746	8963.97	8972.68	11118.6	4407.42	4633.7	3962.36		High	High	High	High	High	High	High	0	0.002218	3.36
TRUE	High	[K].LQQGIAPSGPAGELK.[F]	1xTMT6plex [K15]; 1xTMT6plex [N-Term]; 1xHex(1)HexNAc(1) [S8(100)]	P81117 1xHex(1)HexNAc(1) [S408(100)]	6.33431e-05	0	1	1	2	P81117	Nucleobindin-2 OS=Mus musculus OX=10090 GN=Nucb2 PE=1 SV=2	Nucb2	P81117 [401-415]	0	2289.26	0	-1.02621	0.491	56057.8	27541.1	32.8	86.6	0.0124095	0.97183	30429.5	56057.8	59836.4	99453.6	22321.1	27541.1		High	High	High	High	High	High	High	0	1.31e-05	5.61
TRUE	High	[A].SSPPESSFQK.[L]	1xTMT6plex [K10]; 1xTMT6plex [N-Term]; 1xHexNAc [S1(100)]	Q9D1Q6 1xHexNAc [S380(100)]	0.0653034	0.00111321	1	1	3	Q9D1Q6	Endoplasmic reticulum resident protein 44 OS=Mus musculus OX=10090 GN=Erp44 PE=1 SV=1	Erp44	Q9D1Q6 [380-389]	0	1754.92	0	-1.02327	0.492	42000.8	20663.7	21.55	42.23	0.753946	0.17622	28075.2	42000.8	42044.2	36783.9	17087.3	20663.7		High	High	High	High	High	High	High	0	0.09433	3.34
TRUE	High	[P].PAEETSQPPPSEPK.[G]	1xHexNAc [S6(100)]; 1xTMT6plex [K14]; 1xTMT6plex [N-Term]	Q9JKR6 1xHexNAc [S634(100)]	0.0449416	0.000600281	1	1	3	Q9JKR6	Hypoxia up-regulated protein 1 OS=Mus musculus OX=10090 GN=Hyou1 PE=1 SV=1	Hyou1	Q9JKR6 [629-642]	0	2155.12	0	-1.01742	0.494	15357.7	7586.32	28.25	55.24	0.354806	0.441768	8923.87	15357.7	15449.2	16260.7	6050.42	7586.32		High	High	High	High	High	High	High	0	0.02567	3.02
TRUE	High	[R].SEVPPTDIPVPEETEPK.[E]	1xTMT6plex [K17]; 1xTMT6plex [N-Term]; 1xHex(1)HexNAc(1) [T6(100)]	O08795 1xHex(1)HexNAc(1) [T287(100)]	0.000595408	0	1	1	64	O08795	Glucosidase 2 subunit beta OS=Mus musculus OX=10090 GN=Prkcsh PE=1 SV=1	Prkcsh	O08795 [282-298]	0	2687.38	0	-1.01159	0.496	2.47426e+06	1.22652e+06	40.14	14.76	0.696457	0.201161	1.08955e+06	2.52547e+06	2.47426e+06	1.22652e+06	1.14182e+06	1.50619e+06		High	High	High	High	High	High	High	0	0.0002246	4.53
TRUE	High	[R].EATNPPIIQEEKPK.[K]	1xHexNAc [T3(100)]; 2xTMT6plex [K12; K14]; 1xTMT6plex [N-Term]	P27773 1xHexNAc [T485(100)]	0.000207608	0	1	1	4	P27773	Protein disulfide-isomerase A3 OS=Mus musculus OX=10090 GN=Pdia3 PE=1 SV=2	Pdia3	P27773 [483-496]	0	2484.42	0	-1.01159	0.496	96025.9	47671.6	18.6	55.42	0.561143	0.274699	70010.2	96025.9	100704	100008	36281.9	47671.6		High	High	High	High	High	High	High	0	0.000106	4.31
TRUE	High	[R].YLLGTSLARPC.[I]	1xCarbamidomethyl [C11]; 1xTMT6plex [N-Term]		0.00142038	0	1	1	2	P16460	Argininosuccinate synthase OS=Mus musculus OX=10090 GN=Ass1 PE=1 SV=1	Ass1	P16460 [87-97]	0	1479.82	0	-1.00868	0.497	47964.4	23828.8	25.77	41.14	0.576124	0.265385	30299.5	47964.4	50712.9	44960.5	22686.2	23828.8		High	High	High	High	High	High	High	0	0.000664	2.55
TRUE	High	[R].TDNTFTER.[T]	1xTMT6plex [N-Term]; 1xHex(1)HexNAc(1) [T6(99.9)]	Q9D8N1 1xHex(1)HexNAc(1) [T54(99.9)]	0.138747	0.00359171	1	1	7	Q9D8N1	Uncharacterized protein C11orf24 homolog OS=Mus musculus OX=10090 PE=2 SV=1	2	Q9D8N1 [49-56]	0	1577.74	0	-1.00868	0.497	3099.11	1540.19	0.56		#DIV/0!	#DIV/0!		3086.84	3111.44	1540.19				Not Found	High	Medium	Medium	Not Found	Not Found	High	0.001223	0.06962	1.6
TRUE	High	[A].VSEPTTVPFDVRPGGVVHSFSQDVGPGNK.[F]	1xTMT6plex [K29]; 1xTMT6plex [N-Term]; 1xHexNAc [T6(99.7)]	Q9CPT4 1xHexNAc [T30(99.7)]	2.51843e-11	0	1	1	30	Q9CPT4	Myeloid-derived growth factor OS=Mus musculus OX=10090 GN=Mydgf PE=1 SV=1	Mydgf	Q9CPT4 [25-53]	0	3670.91	0	-1.00578	0.498	127541	63487	6.99	65.29	0.39237	0.405163	113212	127541	128619	159050	50241	63487		High	High	High	High	High	High	High	0	1.604e-06	8.71
TRUE	High	[K].AGQGGSPATPAVPIPLVAPAASPDMKEENVAG.[V]	1xTMT6plex [K26]; 1xTMT6plex [N-Term]; 1xHex(1)HexNAc(1) [T9(99.4)]	P39061 1xHex(1)HexNAc(1) [T110(99.4)]	6.39287e-05	0	1	1	2	P39061	Collagen alpha-1(XVIII) chain OS=Mus musculus OX=10090 GN=Col18a1 PE=1 SV=4	Col18a1	P39061 [102-133]	1	3822.97	0	-1	0.5	5256.52	2630.3	35.11	60.69	0.368207	0.428344	3246.39	6825.49	5256.52	6206.55	2138.33	2630.3		High	High	High	High	High	High	High	0	0.0002922	5.93
TRUE	High	[K].NPPETDPTEHTEH.[K]	1xTMT6plex [N-Term]; 1xHex(1)HexNAc(1) [T8(100)]	P23953 1xHex(1)HexNAc(1) [T548(100)]	0.000388146	0	1	1	9	P23953	Carboxylesterase 1C OS=Mus musculus OX=10090 GN=Ces1c PE=1 SV=4	Ces1c	P23953 [541-553]	0	2097.93	0	-0.997117	0.501	20903.1	10481	14.25	44.83	0.79568	0.160074	20903.1	17286.9	23038.6	20728.2	9788.6	10481		High	High	High	High	High	High	High	0	0.001242	4.73
TRUE	High	[R].HLQFIPVAPPSPGSSAAPATEVPDRDPEK.[S]	1xTMT6plex [K29]; 1xTMT6plex [N-Term]; 4xHex(1)HexNAc(1) [S11(100); S14(100); S15(100); T20(100)]	Q62165 4xHex(1)HexNAc(1) [S723(100); S726(100); S727(100); T732(100)]	0.0101996	0	1	1	2	Q62165	Dystroglycan OS=Mus musculus OX=10090 GN=Dag1 PE=1 SV=4	Dag1	Q62165 [713-741]	1	4929.38	0	-0.997117	0.501	7331.18	3675.78	39.15	50.16	0.256893	0.553487	3609.12	7331.18	8434.37	8077.12	3591.44	3675.78		High	High	High	High	High	High	High	0	0.002774	3.35
TRUE	High	[K].AIVSTPGPEGK.[P]	1xTMT6plex [K11]; 1xTMT6plex [N-Term]; 1xHex(1)HexNAc(1) [T5(100)]	P39061 1xHex(1)HexNAc(1) [T1161(100)]	0.034397	0	1	1	5	P39061	Collagen alpha-1(XVIII) chain OS=Mus musculus OX=10090 GN=Col18a1 PE=1 SV=4	Col18a1	P39061 [1157-1167]	0	1879.03	0	-0.994241	0.502	446611	224229	15.3	57.39	0.600576	0.250856	350289	446611	473547	473092	162382	224229		High	High	High	High	High	High	High	0.002574	0.2381	2.51
TRUE	High	[R].QTTELQPLHGEESR.[A]	1xTMT6plex [N-Term]; 1xHex(1)HexNAc(1) [T3(100)]	Q9EQ21 1xHex(1)HexNAc(1) [T34(100)]; Q80T19 1xHex(1)HexNAc(1) [T34(100)]	0.000162682	0	1	2	3	Q80T19	Hepcidin-2 OS=Mus musculus OX=10090 GN=Hamp2 PE=2 SV=1	Hamp2	Q80T19 [32-45]	0	2219.09	0	-0.994241	0.502	29429.9	14788.4	8.18	77.87	0.0539747	0.883131	25455	29429.9	29440.9	49846.5	14111.4	14788.4		High	High	High	High	High	High	High	0	3.738e-05	4.62
TRUE	High	[R].LSQETEALGR.[S]	1xHexNAc [T5(100)]; 1xTMT6plex [N-Term]	Q02819 1xHexNAc [T371(100)]	0.00422344	0	1	1	5	Q02819	Nucleobindin-1 OS=Mus musculus OX=10090 GN=Nucb1 PE=1 SV=2	Nucb1	Q02819 [367-376]	0	1535.81	0	-0.99137	0.503	141834	71379.9	23.99	51.49	0.582086	0.261767	93070.6	141834	149977	137957	52420.7	71379.9		High	High	High	High	High	High	High	0	0.001398	3.89
TRUE	High	[R].LVSGIQHPGSAGVYETTQHFMDIK.[E]	1xOxidation [M21]; 1xTMT6plex [K24]; 1xTMT6plex [N-Term]; 1xHex(1)HexNAc(1) [T/Y/S]		8.37603e-09	0	1	1	9	Q9D0F3	Protein ERGIC-53 OS=Mus musculus OX=10090 GN=Lman1 PE=1 SV=1	Lman1	Q9D0F3 [424-447]	0	3454.75	0	-0.99137	0.503	38101.1	19175.5	3.6	88.07	0.302642	0.498148	40527	38099.4	38101.1	56321	9153.07	19175.5		High	High	High	High	High	High	High	0	6.401e-10	7.75
TRUE	High	[R].AEEGYENLLSPSDMAHIK.[S]	1xOxidation [M14]; 2xHexNAc [S10(100); S12(100)]; 1xTMT6plex [K18]; 1xTMT6plex [N-Term]	P55302 2xHexNAc [S208(100); S210(100)]	0.000502213	0	1	1	2	P55302	Alpha-2-macroglobulin receptor-associated protein OS=Mus musculus OX=10090 GN=Lrpap1 PE=1 SV=1	Lrpap1	P55302 [199-216]	0	2884.42	0	-0.988504	0.504	16083.5	8110.4	19.89	37.91	1.11562	0.0766271	11628	17295.8	16083.5	12515.7	5928.1	8110.4		High	High	High	High	High	High	High	0	0.0001427	3.73
TRUE	High	[K].YRSEVPPTDIPVPEETEPK.[E]	1xHexNAc [T8(100)]; 1xTMT6plex [K19]; 1xTMT6plex [N-Term]	O08795 1xHexNAc [T287(100)]	0.000289144	0	1	1	11	O08795	Glucosidase 2 subunit beta OS=Mus musculus OX=10090 GN=Prkcsh PE=1 SV=1	Prkcsh	O08795 [280-298]	1	2844.49	0	-0.985645	0.505	50943.6	25748.2	22.99	47.53	0.845009	0.142886	38466.7	50943.6	61588.6	47202.7	19288.8	25748.2		High	High	High	High	High	High	High	0	0.0003533	4.53
TRUE	High	[K].QQLQEQSAPPSKPDGQLQFR.[A]	1xTMT6plex [K12]; 1xTMT6plex [N-Term]; 1xHex(1)HexNAc(1) [S7(100)]	Q02819 1xHex(1)HexNAc(1) [S406(100)]	2.51055e-07	0	1	1	15	Q02819	Nucleobindin-1 OS=Mus musculus OX=10090 GN=Nucb1 PE=1 SV=2	Nucb1	Q02819 [400-419]	0	3105.61	0	-0.985645	0.505	297237	150148	37.69	43.79	0.6206	0.239552	151886	297237	342025	244662	102107	150148		High	High	High	High	High	High	High	0	8.749e-08	8.94
TRUE	High	[R].IGADFLGR.[W]	1xTMT6plex [N-Term]		0.0465963	0.000600281	1	1	2	P05201	Aspartate aminotransferase, cytoplasmic OS=Mus musculus OX=10090 GN=Got1 PE=1 SV=3	Got1	P05201 [115-122]	0	1077.63	0	-0.985645	0.505	48286.9	24407.5	36.28	40.61	0.4392	0.363748	25922.6	48286.9	56436.8	46308.4	23863.6	24407.5		High	High	High	High	High	High	High	0	0.02432	2.72
TRUE	High	[G].ATMDAPKTCSPK.[Q]	1xCarbamidomethyl [C9]; 2xTMT6plex [K7; K12]; 1xTMT6plex [N-Term]; 1xHex(1)HexNAc(1) [T8(100)]	Q91ZX7 1xHex(1)HexNAc(1) [T27(100)]	0.00388812	0	1	1	2	Q91ZX7	Prolow-density lipoprotein receptor-related protein 1 OS=Mus musculus OX=10090 GN=Lrp1 PE=1 SV=1	Lrp1	Q91ZX7 [20-31]	1	2359.23	0	-0.979942	0.507	443914	224959	22.4	28.47	1.33626	0.0461039	303657	475065	443914	287122	159641	224959		High	High	High	High	High	High	High	0	0.007882	5.33
TRUE	High	[A].EGEPEVTDQLEWQSNQPWEQALNR.[F]	1xTMT6plex [N-Term]; 1xHex(1)HexNAc(1) [T7(100)]	P08226 1xHex(1)HexNAc(1) [T25(100)]	9.71711e-05	0	1	1	4	P08226	Apolipoprotein E OS=Mus musculus OX=10090 GN=Apoe PE=1 SV=2	Apoe	P08226 [19-42]	0	3477.61	0	-0.9771	0.508	16781.3	8529.8	26.01	76.94	0.0858584	0.820619	10346.8	17205.1	16781.3	24958.4	6275.21	8529.8		High	High	High	High	High	High	High	0	0.0009086	6.63
TRUE	High	[K].TVEMSPAYTEEELKR.[F]	1xTMT6plex [K14]; 1xTMT6plex [N-Term]; 1xHex(1)HexNAc(1) [S5(100)]	Q02819 1xHex(1)HexNAc(1) [S338(100)]	0.00507565	0	1	1	2	Q02819	Nucleobindin-1 OS=Mus musculus OX=10090 GN=Nucb1 PE=1 SV=2	Nucb1	Q02819 [334-348]	1	2606.32	0	-0.974262	0.509	34584.6	17600.4	22.91	62.95	0.341863	0.455132	22744.6	34584.6	35397.9	39726.7	12195.6	17600.4		High	High	High	High	High	High	High	0	0.001717	2.78
TRUE	High	[N].SPPAPASPAPIR.[I]	1xTMT6plex [N-Term]; 1xHex(1)HexNAc(1) [S]	Q05793 1xHex(1)HexNAc(1) [S]	0.123975	0.00359171	1	1	8	Q05793	Basement membrane-specific heparan sulfate proteoglycan core protein OS=Mus musculus OX=10090 GN=Hspg2 PE=1 SV=1	Hspg2	Q05793 [2044-2055]	0	1754.94	0	-0.971431	0.51	95696.7	48820.9	27.99	47.47	0.412854	0.386497	57538.6	95696.7	101043	97839.9	43224.6	48820.9		High	High	High	High	High	High	High	0.002713	0.106	1.98
TRUE	High	[R].TDGTLKPTAFLDPEEQPSTPAPK.[V]	2xTMT6plex [K6; K23]; 1xTMT6plex [N-Term]; 1xHexNAc [T19(99.8)]	P29788 1xHexNAc [T125(99.8)]	5.50699e-11	0	1	1	29	P29788	Vitronectin OS=Mus musculus OX=10090 GN=Vtn PE=1 SV=2	Vtn	P29788 [107-129]	0	3330.79	0	-0.968605	0.511	239497	122498	59.48	75.13	0.0123514	0.97196	64543.8	239497	287105	359818	96751.9	122498		High	High	High	High	High	High	High	0	2.4e-12	8.74
TRUE	High	[R].KEEPPSLRPAPPPISGGGYR.[A]	1xTMT6plex [K1]; 1xTMT6plex [N-Term]; 1xHex(1)HexNAc(1) [S6(100)]	Q8K0E8 1xHex(1)HexNAc(1) [S48(100)]	2.95112e-05	0	1	1	2	Q8K0E8	Fibrinogen beta chain OS=Mus musculus OX=10090 GN=Fgb PE=1 SV=1	Fgb	Q8K0E8 [43-62]	1	2928.57	0	-0.965784	0.512	35154.9	18002.4	6.51	33.69	1.44438	0.0359436	38446.4	33933.7	35154.9	30463.2	18002.4	17346		High	High	High	High	High	High	High	0	5.614e-06	4.97
TRUE	High	[R].DFETLENWMLQTLNEEPATPEPEAEPPRAPELK.[Q]	1xOxidation [M9]; 1xTMT6plex [K33]; 1xTMT6plex [N-Term]; 1xHexNAc [T]		1.39037e-06	0	1	1	2	Q91W90	Thioredoxin domain-containing protein 5 OS=Mus musculus OX=10090 GN=Txndc5 PE=1 SV=2	Txndc5	Q91W90 [142-174]	1	4499.22	0	-0.962969	0.513	5751.41	2949.04	24.14	85.68	0.380272	0.416608	4121.66	5751.41	6778.67	7259.11	1002.47	2949.04		High	High	High	High	High	High	High	0	1.876e-07	5.08
TRUE	High	[F].RPANPNWGVFSEFGDSSSPATR.[K]	1xTMT6plex [N-Term]; 1xHex(1)HexNAc(1) [S/T]		4.63252e-05	0	1	1	6	E9PV24	Fibrinogen alpha chain OS=Mus musculus OX=10090 GN=Fga PE=1 SV=1	Fga	E9PV24 [351-372]	0	2973.41	0	-0.957356	0.515	9739.39	5016.78	13.43	24.65	1.99699	0.0100697	9117.69	9739.39	11738.6	6588.87	4040.63	5016.78		High	High	High	High	High	High	High	0	0.001487	5.95
TRUE	High	[K].TDAELNETARPLSPVNPK.[L]	1xTMT6plex [K18]; 1xTMT6plex [N-Term]; 1xHex(1)HexNAc(1) [T8(100)]	Q62313 1xHex(1)HexNAc(1) [T112(100)]	0.00117085	0	1	1	3	Q62313	Trans-Golgi network integral membrane protein 1 OS=Mus musculus OX=10090 GN=Tgoln1 PE=1 SV=1	Tgoln1	Q62313 [105-122]	0	2775.47	0	-0.957356	0.515	42887	22081.9	35.42	75.99	0.0554616	0.880113	22074.4	42887	46402.5	64435.1	16700.9	22081.9		High	High	High	High	High	High	High	0	0.0003359	4.06
TRUE	High	[K].ESNPPLQDIPSSVPPDEEVPAPCR.[E]	1xCarbamidomethyl [C23]; 1xHexNAc [S12(100)]; 1xTMT6plex [N-Term]	Q91ZV0 1xHexNAc [S342(100)]	7.25291e-06	0	1	1	3	Q91ZV0	Melanoma inhibitory activity protein 2 OS=Mus musculus OX=10090 GN=Mia2 PE=1 SV=3	Mia2	Q91ZV0 [331-354]	0	3062.48	0	-0.954557	0.516	11509.4	5934.46	28.35	55.24	0.438457	0.364371	7855.14	11509.4	14167.3	13028.8	5934.46	4959.19		High	High	High	High	High	High	High	0	4.225e-07	5.15
TRUE	High	[K].EGVQILSYPRVTAK.[V]	1xTMT6plex [K14]; 1xTMT6plex [N-Term]; 1xHex(1)HexNAc(1) [T12(100)]	Q64685 1xHex(1)HexNAc(1) [T81(100)]	7.53977e-07	0	1	1	6	Q64685	Beta-galactoside alpha-2,6-sialyltransferase 1 OS=Mus musculus OX=10090 GN=St6gal1 PE=1 SV=2	St6gal1	Q64685 [70-83]	1	2384.33	0	-0.954557	0.516	246675	127191	15.32	53.88	0.406926	0.391809	189690	246675	254198	282885	113608	127191		High	High	High	High	High	High	High	0	1.06e-05	5.74
TRUE	High	[K].VHNTEPVENAR.[I]	1xTMT6plex [N-Term]; 1xHex(1)HexNAc(1) [T4(100)]	P81117 1xHex(1)HexNAc(1) [T37(100)]	0.0151963	0	1	1	2	P81117	Nucleobindin-2 OS=Mus musculus OX=10090 GN=Nucb2 PE=1 SV=2	Nucb2	P81117 [34-44]	0	1859.92	0	-0.951764	0.517	10288.2	5321.69	32.8	96.83	0.124316	0.751075	5444.52	10288.2	10540.5	23083.9	4308.92	5321.69		High	High	High	High	High	High	High	0	0.005826	3.46
TRUE	High	[R].SVLMDSSTQEEESIK.[L]	1xOxidation [M4]; 1xTMT6plex [K15]; 1xTMT6plex [N-Term]; 2xHexNAc [S/T]		0.0153361	0	1	1	4	Q62059	Versican core protein OS=Mus musculus OX=10090 GN=Vcan PE=1 SV=2	Vcan	Q62059 [2192-2206]	0	2563.26	0	-0.951764	0.517	21209.4	10971.8	30.07	88.45	0.0423844	0.907017	14433.1	21209.4	26973.2	45200.3	10971.8	10913.8		High	High	High	High	High	High	High	0	0.005877	3.26
TRUE	High	[R].ADTDDAPVPAPAGDQK.[D]	1xTMT6plex [K16]; 1xTMT6plex [N-Term]; 1xHex(1)HexNAc(1) [T3(100)]	Q02819 1xHex(1)HexNAc(1) [T422(100)]	7.31996e-06	0	1	1	4	Q02819	Nucleobindin-1 OS=Mus musculus OX=10090 GN=Nucb1 PE=1 SV=2	Nucb1	Q02819 [420-435]	0	2391.18	0	-0.946194	0.519	61482.9	31892.1	41.07	44.36	0.529319	0.295584	29192.4	61482.9	71861.2	52370.8	21619.2	31892.1		High	High	High	High	High	High	High	0	1.761e-05	5.32
TRUE	High	[R].EKIEDNGNFR.[L]	1xTMT6plex [K2]; 1xTMT6plex [N-Term]		0.0166531	0	1	4	2	P04938	Major urinary protein 11 OS=Mus musculus OX=10090 GN=Mup11 PE=1 SV=2	Mup11	P04938 [49-58]	1	1679.91	0	-0.946194	0.519	58991.1	30620.5	24.15	76.36	0.321056	0.477468	41379.8	58991.1	68047.1	15994.7	30620.5	75743.4		High	High	High	High	High	High	High	0	0.006452	3.25
TRUE	High	[R].GNYVAEK.[I]	1xTMT6plex [K7]; 1xTMT6plex [N-Term]		0.0136771	0	1	1	2	O35490	Betaine--homocysteine S-methyltransferase 1 OS=Mus musculus OX=10090 GN=Bhmt PE=1 SV=1	Bhmt	O35490 [87-93]	0	1238.71	0	-0.940645	0.521	124918	65115.7	12.02	24.5	1.63441	0.0232055	109779	124918	139786	64682.5	65115.7	96972.7		High	High	High	High	High	High	High	0	0.005159	3.36
TRUE	High	[K].AVTSKGDK.[E]	2xTMT6plex [K5; K8]; 1xTMT6plex [N-Term]; 1xHex(1)HexNAc(1) [T3(100)]	E9PV24 1xHex(1)HexNAc(1) [T382(100)]	0.218746	0.00802176	1	1	1	E9PV24	Fibrinogen alpha chain OS=Mus musculus OX=10090 GN=Fga PE=1 SV=1	Fga	E9PV24 [380-387]	1	1858.06	0	-0.932361	0.524	30699.4	16076.2	42.33	33.3	0.803482	0.157224	17160.5	30699.4	42698.9	21768.4	10941.5	16076.2		High	High	High	High	High	High	High	0.00312	0.1178	2.46
TRUE	High	[K].SLEAQAEK.[Y]	1xTMT6plex [K8]; 1xTMT6plex [N-Term]		0.163952	0.00544314	2	2	3	P21107; P58771	Tropomyosin alpha-3 chain OS=Mus musculus OX=10090 GN=Tpm3 PE=1 SV=3 Tropomyosin alpha-1 chain OS=Mus musculus OX=10090 GN=Tpm1 PE=1 SV=1	Tpm3	P21107 [207-214]; P58771 [206-213]	0	1333.77	0	-0.932361	0.524	50730.5	26559.1	50.67	31.85	0.597753	0.252492	20586.2	50730.5	66302.6	35411.2	18360.7	26559.1	Shared	High	High	High	High	High	High	High	0.001223	0.08432	2.05
TRUE	High	[A].NANAVGPVPTANAALPADPPASVVVGPVVVPR.[G]	1xTMT6plex [N-Term]; 1xHex(1)HexNAc(1) [T10(100)]	P29699 1xHex(1)HexNAc(1) [T267(100)]	2.57406e-08	0	1	1	7	P29699	Alpha-2-HS-glycoprotein OS=Mus musculus OX=10090 GN=Ahsg PE=1 SV=1	Ahsg	P29699 [258-289]	0	3610.95	0	-0.932361	0.524	16715.6	8765.51	10.24	69.38	0.385394	0.411724	16715.6	15516.2	18956.8	22256	6228.11	8765.51		High	High	High	High	High	High	High	0	5.043e-05	10.12
TRUE	High	[R].SALDSAIRSTKPPR.[Y]	1xTMT6plex [K11]; 1xTMT6plex [N-Term]; 1xHex(1)HexNAc(1) [T10(100)]	Q91VU0 1xHex(1)HexNAc(1) [T51(100)]	7.05087e-08	0	1	1	12	Q91VU0	Protein FAM3C OS=Mus musculus OX=10090 GN=Fam3c PE=1 SV=1	Fam3c	Q91VU0 [42-55]	1	2322.29	0	-0.929611	0.525	103112	54120.3	32.5	50.28	0.521479	0.300968	68068.5	103112	134207	108577	44172.1	54120.3		High	High	High	High	High	High	High	0	6.824e-09	6.36
TRUE	High	[S].MSTESLSPTPGPESSR.[W]	1xTMT6plex [N-Term]; 1xHex(1)HexNAc(1) [S/T]		1.20316e-05	0	1	1	8	Q61268	Apolipoprotein C-IV OS=Mus musculus OX=10090 GN=Apoc4 PE=1 SV=1	Apoc4	Q61268 [28-43]	0	2257.06	0	-0.926865	0.526	94440.6	49720.3	19.73	19.39	1.91601	0.0121335	128016	90578.5	94440.6	55650.7	37533.1	49720.3		High	High	High	High	High	High	High	0	7.652e-05	5.51
TRUE	High	[K].HIAEDSDR.[K]	1xTMT6plex [N-Term]		0.173231	0.00584092	1	1	2	P58774	Tropomyosin beta chain OS=Mus musculus OX=10090 GN=Tpm2 PE=1 SV=1	Tpm2	P58774 [153-160]	0	1171.59	0	-0.926865	0.526	4821.94	2534.14	58.98	27.37	0.579785	0.263157	1791	4821.94	7216.87	3173.32	1803.68	2534.14		High	High	High	High	High	High	High	0.001603	0.09941	2.06
TRUE	High	[S].MSTESLSPTPGPESSR.[W]	1xOxidation [M1]; 1xTMT6plex [N-Term]; 1xHex(1)HexNAc(1) [T/S]		0.00332558	0	1	1	7	Q61268	Apolipoprotein C-IV OS=Mus musculus OX=10090 GN=Apoc4 PE=1 SV=1	Apoc4	Q61268 [28-43]	0	2273.05	0	-0.92139	0.528	22338	11793.9	35.22	28.02	1.23324	0.0584461	38871.4	21701.5	22338	15497.6	8771.55	11793.9		High	High	High	High	High	High	High	0	0.006956	5.17
TRUE	High	[R].RQPEKTDAELNETARPLSPVNPK.[L]	2xTMT6plex [K5; K23]; 1xTMT6plex [N-Term]; 1xHex(1)HexNAc(1) [T13(100)]	Q62313 1xHex(1)HexNAc(1) [T112(100)]	4.32082e-07	0	1	1	3	Q62313	Trans-Golgi network integral membrane protein 1 OS=Mus musculus OX=10090 GN=Tgoln1 PE=1 SV=1	Tgoln1	Q62313 [100-122]	2	3642.98	0	-0.92139	0.528	14621.6	7722.7	28.38	77.03	0.0299449	0.933373	8453.33	14621.6	14646	22729.5	5734.76	7722.7		High	High	High	High	High	High	High	0	5.108e-08	6.97
TRUE	High	[D].VASSPPESSFQK.[L]	1xHexNAc [S3(100)]; 1xTMT6plex [K12]; 1xTMT6plex [N-Term]	Q9D1Q6 1xHexNAc [S380(100)]	0.0570756	0.000600281	1	1	3	Q9D1Q6	Endoplasmic reticulum resident protein 44 OS=Mus musculus OX=10090 GN=Erp44 PE=1 SV=1	Erp44	Q9D1Q6 [378-389]	0	1925.03	0	-0.91866	0.529	62250.9	32902.9	26.33	32.63	0.939359	0.114985	42154.6	62250.9	72762.2	49584.9	26619.9	32902.9		High	High	High	High	High	High	High	0	0.02733	2.67
TRUE	High	[R].LSQETEALGR.[S]	1xTMT6plex [N-Term]; 1xHex(1)HexNAc(1) [T5(100)]	Q02819 1xHex(1)HexNAc(1) [T371(100)]	0.0110773	0	1	1	4	Q02819	Nucleobindin-1 OS=Mus musculus OX=10090 GN=Nucb1 PE=1 SV=2	Nucb1	Q02819 [367-376]	0	1697.86	0	-0.915936	0.53	100877	53505.7	36.49	46.41	0.467456	0.340835	54212.6	100877	118712	96713.3	40361.7	53505.7		High	High	High	High	High	High	High	0	0.004093	3.31
TRUE	High	[G].EQEVSDNELQELSTQGSR.[Y]	1xTMT6plex [N-Term]; 1xHex(1)HexNAc(1) [S/T]		3.10433e-05	0	1	1	4	Q06890	Clusterin OS=Mus musculus OX=10090 GN=Clu PE=1 SV=1	Clu	Q06890 [22-39]	0	2643.23	0	-0.910502	0.532	22709.4	12088.2	22.21	70.84	0.113125	0.770682	17791.4	22709.4	27920.8	36515.8	11657.3	12088.2		High	High	High	High	High	High	High	0	0.0001641	4.83
TRUE	High	[R].KQQLQEQSAPPSKPDGQLQ.[F]	2xTMT6plex [K1; K13]; 1xTMT6plex [N-Term]; 1xHex(1)HexNAc(1) [S8(100)]	Q02819 1xHex(1)HexNAc(1) [S406(100)]	1.01949e-05	0	1	1	3	Q02819	Nucleobindin-1 OS=Mus musculus OX=10090 GN=Nucb1 PE=1 SV=2	Nucb1	Q02819 [399-417]	1	3159.7	0	-0.907793	0.533	18949.7	10101.5	28.26	37.29	0.545887	0.28452	11411.3	18949.7	20233.3	17378.5	9037.96	10101.5		High	High	High	High	High	High	High	0	6.723e-05	6.61
TRUE	High	[R].DYVQSQLQGSEAAPETVEPSEAPVMAAEPTGDK.[G]	1xTMT6plex [K33]; 1xTMT6plex [N-Term]; 1xHex(1)HexNAc(1) [T/S/Y]		7.11147e-10	0	1	1	5	Q91W90	Thioredoxin domain-containing protein 5 OS=Mus musculus OX=10090 GN=Txndc5 PE=1 SV=2	Txndc5	Q91W90 [274-306]	0	4255.04	0	-0.907793	0.533	33257.2	17729.2	31.59	104.71	0.198441	0.633226	19155.5	33257.2	37021.3	96606.5	16861.2	17729.2		High	High	High	High	High	High	High	0	4.116e-11	9.55
TRUE	High	[R].TDGTLKPTAFLDPEEQPSTPAPK.[V]	2xHexNAc [T8(100); T19(100)]; 2xTMT6plex [K6; K23]; 1xTMT6plex [N-Term]	P29788 2xHexNAc [T114(100); T125(100)]	0.00134411	0	1	1	4	P29788	Vitronectin OS=Mus musculus OX=10090 GN=Vtn PE=1 SV=2	Vtn	P29788 [107-129]	0	3533.87	0	-0.905088	0.534	14353.1	7669.76	34.35	84.83	0.0234866	0.947357	7936.02	14353.1	16447.3	26506.9	6045.42	7669.76		High	High	High	High	High	High	High	0	0.0003908	3.82
TRUE	High	[R].DYVQSQLQGSEAAPETVEPSEAPVMAAEPTGDKG.[T]	1xOxidation [M25]; 1xTMT6plex [K33]; 1xTMT6plex [N-Term]; 1xHex(1)HexNAc(1) [T/S/Y]		0.000268623	0	1	1	4	Q91W90	Thioredoxin domain-containing protein 5 OS=Mus musculus OX=10090 GN=Txndc5 PE=1 SV=2	Txndc5	Q91W90 [274-307]	1	4328.05	0	-0.899695	0.536	17508.5	9390.84	30.97	77.24	0.0656914	0.859624	9610.77	17757.2	17508.5	31079.8	8818.02	9390.84		High	High	High	High	High	High	High	0	0.04389	5.45
TRUE	High	[R].SLGATEASKPLKKPETR.[F]	3xTMT6plex [K9; K12; K13]; 1xTMT6plex [N-Term]; 2xHex(1)HexNAc(1) [S1(100); T5(100)]	P27656 2xHex(1)HexNAc(1) [S34(100); T38(100)]	0.00807137	0	1	1	1	P27656	Hepatic triacylglycerol lipase OS=Mus musculus OX=10090 GN=Lipc PE=2 SV=2	Lipc	P27656 [34-50]	1	3459.93	0	-0.897006	0.537	12437.3	6672.73	7.15	31.41	1.67444	0.0211621	12187.4	12437.3	13887.7	10121.5	5635.44	6672.73		High	High	High	High	High	High	High	0	0.002872	3.66
TRUE	High	[K].SVVYSQAITGR.[L]	1xTMT6plex [N-Term]; 1xHex(1)HexNAc(1) [T9(100)]	Q62059 1xHex(1)HexNAc(1) [T420(100)]	0.00140738	0	1	1	2	Q62059	Versican core protein OS=Mus musculus OX=10090 GN=Vcan PE=1 SV=2	Vcan	Q62059 [412-422]	0	1774.93	0	-0.897006	0.537	23936.7	12859.7	34.22	60.98	0.247312	0.565833	14935.9	23936.7	30778	31096.6	10875.4	12859.7		High	High	High	High	High	High	High	0	0.0004109	3.77
TRUE	High	[K].AATNFQSPYEEQLEQQR.[L]	1xTMT6plex [N-Term]; 1xHex(1)HexNAc(1) [S7(99.9)]	Q8BXA1 1xHex(1)HexNAc(1) [S368(99.9)]	0.00471589	0	1	1	3	Q8BXA1	Golgi integral membrane protein 4 OS=Mus musculus OX=10090 GN=Golim4 PE=1 SV=1	Golim4	Q8BXA1 [362-378]	0	2633.24	0	-0.894322	0.538	22397.3	12052.1	0.32	41.62	0.765288	0.171677		22447.9	22346.9	21220.7	9944.51	12052.1		Not Found	High	High	High	High	High	High	0	0.001578	3.83
TRUE	High	[F].SEFGDSSSPATR.[K]	1xTMT6plex [N-Term]; 1xHex(1)HexNAc(1) [S8(99.9)]	E9PV24 1xHex(1)HexNAc(1) [S368(99.9)]	0.0214148	0	1	1	5	E9PV24	Fibrinogen alpha chain OS=Mus musculus OX=10090 GN=Fga PE=1 SV=1	Fga	E9PV24 [361-372]	0	1834.84	0	-0.891643	0.539	28242.6	15235.5	23.61	45.27	1.00212	0.099512	19044.9	30679.5	28242.6	21248.9	15235.5	7881.83		High	High	High	High	High	High	High	0	0.15	3.43
TRUE	High	[K].VTEENPTQPPSREDL.[-]	1xTMT6plex [N-Term]; 1xHexNAc [T7(100)]	Q9CYA0 1xHexNAc [T342(100)]	1.24254e-05	0	1	1	16	Q9CYA0	Protein disulfide isomerase Creld2 OS=Mus musculus OX=10090 GN=Creld2 PE=1 SV=1	Creld2	Q9CYA0 [336-350]	1	2144.06	0	-0.891643	0.539	444096	239276	30.76	46.97	0.560489	0.275113	251567	444096	470688	397245	153439	239276		High	High	High	High	High	High	High	0	2.141e-06	6.05
TRUE	High	[A].TMDAPKTCSPK.[Q]	1xCarbamidomethyl [C8]; 2xTMT6plex [K6; K11]; 1xTMT6plex [N-Term]; 1xHex(1)HexNAc(1) [T7(100)]	Q91ZX7 1xHex(1)HexNAc(1) [T27(100)]	0.0191026	0	1	1	1	Q91ZX7	Prolow-density lipoprotein receptor-related protein 1 OS=Mus musculus OX=10090 GN=Lrp1 PE=1 SV=1	Lrp1	Q91ZX7 [21-31]	1	2288.2	0	-0.8863	0.541	57837.1	31298.5	4.41	23.92	2.17297	0.00671473	54561.6	59535.5	57837.1	41262.9	31298.5	25793.9		High	High	High	High	High	High	High	0	0.02817	3.6
TRUE	High	[R].DYVQSQLQGSEAAPETVEPSEAPVMAAEPTGDK.[G]	1xOxidation [M25]; 1xHexNAc [S/T/Y]; 1xTMT6plex [K33]; 1xTMT6plex [N-Term]		8.39262e-10	0	1	1	8	Q91W90	Thioredoxin domain-containing protein 5 OS=Mus musculus OX=10090 GN=Txndc5 PE=1 SV=2	Txndc5	Q91W90 [274-306]	0	4108.98	0	-0.8863	0.541	48216.4	26072.1	11.99	86.47	0.520272	0.301806	39620.1	48216.4	49866.8	54462.4	5221.58	26072.1		High	High	High	High	High	High	High	0	4.941e-11	11.23
TRUE	High	[K].AVTLLPSFTMTPT.[A]	1xOxidation [M10]; 1xTMT6plex [N-Term]; 3xHex(1)HexNAc(1) [T3(100); T9(100); T/S]	P31996 3xHex(1)HexNAc(1) [T29(100); T35(100); T/S]	0.149905	0.00449348	1	1	4	P31996	Macrosialin OS=Mus musculus OX=10090 GN=Cd68 PE=1 SV=1	Cd68	P31996 [27-39]	0	2719.28	0	-0.8863	0.541	7791.36	4216.01	45.18	81.23	0.157702	0.695502	4863.7	12332.5	7791.36	12978.6	2960.67	4216.01		High	High	High	High	High	High	High	0	0.1812	2.79
TRUE	High	[R].TDESQPWVLPVVR.[K]	1xTMT6plex [N-Term]		0.00598849	0	1	1	4	P05201	Aspartate aminotransferase, cytoplasmic OS=Mus musculus OX=10090 GN=Got1 PE=1 SV=3	Got1	P05201 [43-55]	0	1754.96	0	-0.883635	0.542	29170.7	15810.5	25.47	48.41	0.342088	0.454895	19924.1	29170.7	33724.9	33660.5	15310.3	15810.5		High	High	High	High	High	High	High	0	0.001452	3.6
TRUE	High	[R].ADSPLESGTRHPQGGK.[F]	1xTMT6plex [K16]; 1xTMT6plex [N-Term]; 1xHex(1)HexNAc(1) [T9(100)]	Q9D1N2 1xHex(1)HexNAc(1) [T161(100)]	1.40322e-06	0	1	1	10	Q9D1N2	Glycosylphosphatidylinositol-anchored high density lipoprotein-binding protein 1 OS=Mus musculus OX=10090 GN=Gpihbp1 PE=1 SV=1	Gpihbp1	Q9D1N2 [153-168]	1	2460.26	0	-0.883635	0.542	18024	9763.11	49.65	70.03	0.11618	0.765279	6056.74	18472.8	18024	21591	5086.6	9763.11		High	High	High	High	High	High	High	0	1.894e-07	5.59
TRUE	High	[G].DTDGFNLEDALKETSSVK.[Q]	2xTMT6plex [K12; K18]; 1xTMT6plex [N-Term]; 2xHex(1)HexNAc(1) [S15(99.5); S16(100)]	Q8BIF0 2xHex(1)HexNAc(1) [S40(99.5); S41(100)]	0.0286751	0	1	1	2	Q8BIF0	CD99 antigen-like protein 2 OS=Mus musculus OX=10090 GN=Cd99l2 PE=1 SV=1	Cd99l2	Q8BIF0 [26-43]	1	3386.69	0	-0.880976	0.543	10609.5	5760.65	23.93	58.6	0.454205	0.351395	7573.21	12398	10609.5	11990.3	3914.23	5760.65		High	High	High	High	High	High	High	0	0.03903	2.89
TRUE	High	[Q].NVPSSSEGSPVPDSTGEPVEEEDPFFK.[V]	1xTMT6plex [K27]; 1xTMT6plex [N-Term]; 1xHex(1)HexNAc(1) [T15(99.7)]	P97298 1xHex(1)HexNAc(1) [T35(99.7)]	3.654e-06	0	1	1	4	P97298	Pigment epithelium-derived factor OS=Mus musculus OX=10090 GN=Serpinf1 PE=1 SV=2	Serpinf1	P97298 [21-47]	0	3686.74	0	-0.878321	0.544	9362.37	5092.04	12.32	67.17	0.366137	0.430391	7708.19	9799.48	9362.37	11656.8	3154.56	5092.04		High	High	High	High	High	High	High	0	2.946e-05	6.85
TRUE	High	[R].KQQLQEQSAPPSKPD.[G]	2xTMT6plex [K1; K13]; 1xTMT6plex [N-Term]; 1xHex(1)HexNAc(1) [S8(100)]	Q02819 1xHex(1)HexNAc(1) [S406(100)]	1.21988e-05	0	1	1	3	Q02819	Nucleobindin-1 OS=Mus musculus OX=10090 GN=Nucb1 PE=1 SV=2	Nucb1	Q02819 [399-413]	1	2733.48	0	-0.873027	0.546	13673.7	7459.36	25.46	27.33	0.836559	0.145694	9062.49	13673.7	15276.5	11200.9	7459.36	6921.7		High	High	High	High	High	High	High	0	7.763e-05	6.15
TRUE	High	[R].AELQELLTIAECWEEK.[A]	1xCarbamidomethyl [C12]; 1xTMT6plex [K16]; 1xTMT6plex [N-Term]		0.220548	0.00802176	1	1	3	Q62240	Lysine-specific demethylase 5D OS=Mus musculus OX=10090 GN=Kdm5d PE=2 SV=2	Kdm5d	Q62240 [967-982]	0	2420.28	0	-0.873027	0.546	87797	47934.3	21.06	36.75	0.802615	0.157538	61003.5	92332.3	87797	76463.6	38136.8	47934.3		High	High	High	High	High	High	High	0.00312	0.119	3.29
TRUE	High	[R].APSTASDVLPGAKPSR.[L]	1xTMT6plex [K13]; 1xTMT6plex [N-Term]; 2xHex(1)HexNAc(1) [S3(100); S15(100)]	Q8CJH3 2xHex(1)HexNAc(1) [S717(100); S729(100)]	1.779e-05	0	1	1	2	Q8CJH3	Plexin-B1 OS=Mus musculus OX=10090 GN=Plxnb1 PE=1 SV=2	Plxnb1	Q8CJH3 [715-730]	0	2742.42	0	-0.870387	0.547	44231.5	24173.1	18.29	30.74	1.01145	0.097399	32353.8	46177.8	44231.5	36362.3	20502.1	24173.1		High	High	High	High	High	High	High	0	0.0005064	4.38
TRUE	High	[R].QVEIAQR.[E]	1xTMT6plex [N-Term]		0.149264	0.00405738	1	1	3	P16460	Argininosuccinate synthase OS=Mus musculus OX=10090 GN=Ass1 PE=1 SV=1	Ass1	P16460 [102-108]	0	1072.63	0	-0.867752	0.548	49998.5	27383.9	24.04	45.64	0.368319	0.428234	33832.3	49998.5	55191.6	55272.2	25966.9	27383.9		High	High	High	High	High	High	High	0.002657	0.07351	2.41
TRUE	High	[K].WVCDGSPECPDGSDESPETCMSVTCQSNQFSCGGR.[V]	5xCarbamidomethyl [C3; C9; C20; C25; C32]; 1xOxidation [M21]; 1xTMT6plex [N-Term]; 1xHex(1)HexNAc(1) [S/T]		1.4425e-06	0	1	1	4	P35951	Low-density lipoprotein receptor OS=Mus musculus OX=10090 GN=Ldlr PE=1 SV=2	Ldlr	P35951 [44-78]	0	4593.79	0	-0.865122	0.549	16145.7	8862.53	4.61	5.36	3.88799	0.000129422	16145.7	16089.1	17439.8	8549.87	8862.53	9494.18		High	High	High	High	High	High	High	0	9.356e-08	6.46
TRUE	High	[Q].NVPSSSEGSPVPDSTGEPVEEEDPFFKVPVNK.[L]	2xTMT6plex [K27; K32]; 1xTMT6plex [N-Term]; 1xHex(1)HexNAc(1) [T15(99.3)]	P97298 1xHex(1)HexNAc(1) [T35(99.3)]	1.54557e-06	0	1	1	13	P97298	Pigment epithelium-derived factor OS=Mus musculus OX=10090 GN=Serpinf1 PE=1 SV=2	Serpinf1	P97298 [21-52]	1	4453.23	0	-0.865122	0.549	46851.4	25722.9	4.97	46.46	0.605075	0.248271	45514.5	46851.4	50103.3	53411.9	25159.1	25722.9		High	High	High	High	High	High	High	0	1.48e-05	9.36
TRUE	High	[E].IMEAVTYTQAPPK.[E]	1xOxidation [M2]; 1xTMT6plex [K13]; 1xTMT6plex [N-Term]; 1xHex(1)HexNAc(1) [T8(100)]	O35206 1xHex(1)HexNAc(1) [T265(100)]	0.00176315	0	1	1	3	O35206	Collagen alpha-1(XV) chain OS=Mus musculus OX=10090 GN=Col15a1 PE=1 SV=2	Col15a1	O35206 [258-270]	0	2288.2	0	-0.865122	0.549	26681.7	14660.1	49.99	73.48	0.0716414	0.847927	13515	26681.7	40360.4	44753.2	13247.2	14660.1		High	High	High	High	High	High	High	0	0.006809	4.44
TRUE	High	[R].SFPDQFSTGEPPSLDEVPEVR.[A]	1xTMT6plex [N-Term]; 1xHex(1)HexNAc(1) [T8(100)]	O89001 1xHex(1)HexNAc(1) [T225(100)]	0.000983076	0	1	1	4	O89001	Carboxypeptidase D OS=Mus musculus OX=10090 GN=Cpd PE=1 SV=2	Cpd	O89001 [218-238]	0	2927.39	0	-0.859876	0.551	6811.3	3752.21	16.63	61.07	0.115941	0.7657	5065.16	6811.3	6924.12	9559.29	3511.44	3752.21		High	High	High	High	High	High	High	0	0.00167	4.11
TRUE	High	[N].PAVTQGPQKLPQK.[N]	2xTMT6plex [K9; K13]; 1xTMT6plex [N-Term]; 1xHex(1)HexNAc(1) [T4(100)]	Q9QXC1 1xHex(1)HexNAc(1) [T281(100)]	0.000182513	0	1	1	2	Q9QXC1	Fetuin-B OS=Mus musculus OX=10090 GN=Fetub PE=1 SV=1	Fetub	Q9QXC1 [278-290]	1	2444.42	0	-0.85726	0.552	30217.9	16691.1	8.76	42.67	0.67132	0.213148	27273.3	30217.9	32515.4	32477	16112.2	16691.1		High	High	High	High	High	High	High	0	0.0006792	4.17
TRUE	High	[R].INPSLGTSSSGKPR.[F]	1xTMT6plex [K12]; 1xTMT6plex [N-Term]; 1xHex(1)HexNAc(1) [S4(100)]	P16882 1xHex(1)HexNAc(1) [S42(100)]	0.00012287	0	1	1	4	P16882	Growth hormone receptor OS=Mus musculus OX=10090 GN=Ghr PE=1 SV=1	Ghr	P16882 [39-52]	0	2224.21	0	-0.854649	0.553	26094.6	14431.8	6.85	16.75	2.43191	0.00369904	28688.9	25164.3	26094.6	18465.8	13615.1	14431.8		High	High	High	High	High	High	High	0	2.741e-05	3.78
TRUE	High	[S].AIQPSPTAHPIDSK.[L]	1xTMT6plex [K14]; 1xTMT6plex [N-Term]; 1xHex(1)HexNAc(1) [T7(100)]	Q61702 1xHex(1)HexNAc(1) [T650(100)]	0.000165704	0	1	1	6	Q61702	Inter-alpha-trypsin inhibitor heavy chain H1 OS=Mus musculus OX=10090 GN=Itih1 PE=1 SV=2	Itih1	Q61702 [644-657]	0	2285.23	0	-0.854649	0.553	71044.8	39301	13.3	43.44	0.857948	0.138692	56983.7	71044.8	73566.7	65905.7	28303.8	39301		High	High	High	High	High	High	High	0	0.0006279	5.26
TRUE	High	[L].LDGHPQAEVEHSTK.[A]	1xTMT6plex [K14]; 1xTMT6plex [N-Term]; 1xHex(1)HexNAc(1) [S/T]		1.10244e-05	0	1	1	4	Q8BXA1	Golgi integral membrane protein 4 OS=Mus musculus OX=10090 GN=Golim4 PE=1 SV=1	Golim4	Q8BXA1 [348-361]	0	2371.2	0	-0.852042	0.554	6112.5	3387.98	45.22	52.86	0.262528	0.546352	2436.19	6112.5	6636.09	6154.71	2133.45	3387.98		High	High	High	High	High	High	High	0	7.153e-05	5.72
TRUE	High	[K].SRESFPER.[D]	1xTMT6plex [N-Term]; 1xHex(1)HexNAc(1) [S1(100)]	P97290 1xHex(1)HexNAc(1) [S41(100)]	0.213416	0.00760151	1	1	1	P97290	Plasma protease C1 inhibitor OS=Mus musculus OX=10090 GN=Serping1 PE=1 SV=3	Serping1	P97290 [41-48]	1	1601.79	0	-0.852042	0.554	11675.4	6465.18	42.36	54.1	0.166424	0.681673	4894.91	11675.4	12131.5	12976.7	4710.66	6465.18		High	High	High	High	High	High	High	0.00312	0.1145	2.66
TRUE	High	[G].ATMDAPKTCSPK.[Q]	1xCarbamidomethyl [C9]; 1xOxidation [M3]; 2xTMT6plex [K7; K12]; 1xTMT6plex [N-Term]; 1xHex(1)HexNAc(1) [T8(100)]	Q91ZX7 1xHex(1)HexNAc(1) [T27(100)]	0.00681033	0	1	1	3	Q91ZX7	Prolow-density lipoprotein receptor-related protein 1 OS=Mus musculus OX=10090 GN=Lrp1 PE=1 SV=1	Lrp1	Q91ZX7 [20-31]	1	2375.23	0	-0.84944	0.555	245640	136325	15.22	23.06	1.71086	0.0194598	190250	255168	245640	155921	97137.3	136325		High	High	High	High	High	High	High	0	0.01234	5.33
TRUE	High	[R].DYVQSQLQGSEAAPETVEPSEAPVMAAEPTGDKG.[T]	1xOxidation [M25]; 1xTMT6plex [K33]; 1xTMT6plex [N-Term]; 1xHexNAc [T30(97.3)]	Q91W90 1xHexNAc [T303(97.3)]	0.0164261	0	1	1	3	Q91W90	Thioredoxin domain-containing protein 5 OS=Mus musculus OX=10090 GN=Txndc5 PE=1 SV=2	Txndc5	Q91W90 [274-307]	1	4166	0	-0.84944	0.555	8392.82	4661.25	23.42	51.57	0.828152	0.148542	5859.22	8392.82	9464.88	7226.52	2338.01	4661.25		High	High	High	High	High	High	High	0	0.032	5.04
TRUE	High	[K].NRPADVAASHVPPPSAAAA.[-]	1xTMT6plex [N-Term]; 1xHex(1)HexNAc(1) [S15(100)]	P55065 1xHex(1)HexNAc(1) [S489(100)]	0.000223468	0	1	1	4	P55065	Phospholipid transfer protein OS=Mus musculus OX=10090 GN=Pltp PE=1 SV=1	Pltp	P55065 [475-493]	0	2393.21	0	-0.84944	0.555	12598.3	6989.75	10.86	49.7	0.599614	0.251412	11622.2	12598.3	14378.1	14419.4	6120.57	6989.75		High	High	High	High	High	High	High	0	5.335e-05	3.9
TRUE	High	[K].VFIEDVSK.[E]	1xTMT6plex [K8]; 1xTMT6plex [N-Term]		0.0216113	0	1	1	4	P16460	Argininosuccinate synthase OS=Mus musculus OX=10090 GN=Ass1 PE=1 SV=1	Ass1	P16460 [59-66]	0	1394.83	0	-0.846843	0.556	331810	184571	28.43	34.92	0.523517	0.299559	192699	331810	335978	294620	154495	184571		High	High	High	High	High	High	High	0.002939	0.08983	2.99
TRUE	High	[R].DYVQSQLQGSEAAPETVEPSEAPVMAAEPTGDK.[G]	1xOxidation [M25]; 1xTMT6plex [K33]; 1xTMT6plex [N-Term]; 1xHex(1)HexNAc(1) [T/S/Y]		6.36385e-12	0	1	1	9	Q91W90	Thioredoxin domain-containing protein 5 OS=Mus musculus OX=10090 GN=Txndc5 PE=1 SV=2	Txndc5	Q91W90 [274-306]	0	4271.03	0	-0.846843	0.556	49976	27779.9	37.46	93.28	0.0732281	0.844835	25193.2	49976	56203.3	103000	18380.8	27779.9		High	High	High	High	High	High	High	0	2.171e-13	12.17
TRUE	High	[R].GSSHVNPTDAN.[A]	1xTMT6plex [N-Term]; 1xHex(1)HexNAc(1) [T8(100)]	O70570 1xHex(1)HexNAc(1) [T577(100)]	0.0245582	0	1	1	5	O70570	Polymeric immunoglobulin receptor OS=Mus musculus OX=10090 GN=Pigr PE=1 SV=1	Pigr	O70570 [570-580]	0	1692.78	0	-0.836501	0.56	1572.18	880.307	56.81	33.29	0.528217	0.296335	2406.5		1027.11	1371.76	739.419	880.307		High	Not Found	High	High	High	High	High	0	0.04787	3.48
TRUE	High	[K].EEAEPPAEETSQPPPSEPK.[G]	1xHexNAc [S11(100)]; 1xTMT6plex [K19]; 1xTMT6plex [N-Term]	Q9JKR6 1xHexNAc [S634(100)]	8.83972e-06	0	1	1	19	Q9JKR6	Hypoxia up-regulated protein 1 OS=Mus musculus OX=10090 GN=Hyou1 PE=1 SV=1	Hyou1	Q9JKR6 [624-642]	0	2710.33	0	-0.833927	0.561	185587	104063	28.97	44.17	0.505635	0.312151	106588	185587	188251	169257	69801.7	104063		High	High	High	High	High	High	High	0	1.465e-06	6.57
TRUE	High	[D].PTDTAPGEQDQDVASSPPESSFQK.[L]	1xTMT6plex [K24]; 1xTMT6plex [N-Term]; 2xHex(1)HexNAc(1) [T2(100); S/T]	Q9D1Q6 2xHex(1)HexNAc(1) [T367(100); S/T]	0.00337176	0	1	1	2	Q9D1Q6	Endoplasmic reticulum resident protein 44 OS=Mus musculus OX=10090 GN=Erp44 PE=1 SV=1	Erp44	Q9D1Q6 [366-389]	0	3706.71	0	-0.833927	0.561	11494.5	6445.85	34.67	84.64	0.00274522	0.993699	6287.49	13127.7	11494.5	20381.8	4219.64	6445.85		High	High	High	High	High	High	High	0	0.001578	4.1
TRUE	High	[R].IYVVDVGSEPR.[A]	1xTMT6plex [N-Term]		0.00177127	0	1	2	2	P17563	Methanethiol oxidase OS=Mus musculus OX=10090 GN=Selenbp1 PE=1 SV=2	Selenbp1	P17563 [104-114]	0	1462.81	0	-0.831358	0.562	68893	38733.9	32.63	25.96	0.869404	0.135082	40330.2	68893	80384.5	38733.9	28368.1	48343.6		High	High	High	High	High	High	High	0	0.0003309	3.19
TRUE	High	[K].RLPTLEQPIIPSDYVAIK.[A]	1xTMT6plex [K18]; 1xTMT6plex [N-Term]		4.65091e-07	0	1	1	6	Q8C196	Carbamoyl-phosphate synthase [ammonia], mitochondrial OS=Mus musculus OX=10090 GN=Cps1 PE=1 SV=2	Cps1	Q8C196 [1292-1309]	1	2511.5	0	-0.828793	0.563	15686.4	8829.5	15.98	36.48	0.609889	0.245533	12026.7	16413.8	15686.4	15698	8612.14	8829.5		High	High	High	High	High	High	High	0	5.554e-08	6.22
TRUE	High	[R].AEIQTEKNK.[V]	2xTMT6plex [K7; K9]; 1xTMT6plex [N-Term]; 1xHex(1)HexNAc(1) [T5(100)]	P39098 1xHex(1)HexNAc(1) [T139(100)]	0.00013348	0	1	1	3	P39098	Mannosyl-oligosaccharide 1,2-alpha-mannosidase IB OS=Mus musculus OX=10090 GN=Man1a2 PE=1 SV=1	Man1a2	P39098 [135-143]	1	2113.18	0	-0.828793	0.563	114071	64217.6	13.15	49.37	0.415535	0.384118	94725.1	114071	123238	134124	58166.6	64217.6		High	High	High	High	High	High	High	0	2.997e-05	5.56
TRUE	High	[R].YQYSGVETAPLVTPPPPEEGWAR.[P]	1xHexNAc [T13(100)]; 1xTMT6plex [N-Term]	Q8BI84 1xHexNAc [T1023(100)]	2.96283e-07	0	1	1	6	Q8BI84	Transport and Golgi organization protein 1 homolog OS=Mus musculus OX=10090 GN=Mia3 PE=1 SV=2	Mia3	Q8BI84 [1011-1033]	0	2976.48	0	-0.823677	0.565	20910.1	11811.3	28.81	30.71	1.04345	0.0904789	12703.3	20910.1	22977.9	13319.6	7017.88	11811.3		High	High	High	High	High	High	High	0	3.93e-06	7.04
TRUE	High	[R].VPPPGPSGDGSLLAK.[L]	1xTMT6plex [K15]; 1xTMT6plex [N-Term]; 1xHex(1)HexNAc(1) [S7(100)]	Q5MJS3 1xHex(1)HexNAc(1) [S150(100)]	0.000652792	0	1	1	7	Q5MJS3	Extracellular serine/threonine protein kinase FAM20C OS=Mus musculus OX=10090 GN=Fam20c PE=1 SV=1	Fam20c	Q5MJS3 [144-158]	0	2215.21	0	-0.823677	0.565	214604	121273	18.92	24.97	1.01322	0.0970014	155998	214604	226234	174544	111550	121273		High	High	High	High	High	High	High	0	0.0008326	4.19
TRUE	High	[K].ALPGHLKPFETLLSQNQGGK.[A]	2xTMT6plex [K7; K20]; 1xTMT6plex [N-Term]		1.05495e-06	0	1	2	4	P19157	Glutathione S-transferase P 1 OS=Mus musculus OX=10090 GN=Gstp1 PE=1 SV=2	Gstp1	P19157 [122-141]	0	2822.65	0	-0.821126	0.566	22528.8	12762	8.77	12.64	2.56816	0.00270295	22528.8	20134.4	23994.5	14111	10937.8	12762		High	High	High	High	High	High	High	0	9.201e-06	6.96
TRUE	High	[K].GQVYILGR.[E]	1xTMT6plex [N-Term]		0.0144499	0	1	1	2	P16460	Argininosuccinate synthase OS=Mus musculus OX=10090 GN=Ass1 PE=1 SV=1	Ass1	P16460 [356-363]	0	1134.68	0	-0.821126	0.566	42708.3	24182.8	46.19	40.56	0.55594	0.27801	30690.1	42708.3	74838.7	44902.7	22704.3	24182.8		High	High	High	High	High	High	High	0.0008737	0.04803	2.28
TRUE	High	[K].QGLGLK.[F]	1xTMT6plex [K6]; 1xTMT6plex [N-Term]		0.130602	0.00359171	1	1	3	P16460	Argininosuccinate synthase OS=Mus musculus OX=10090 GN=Ass1 PE=1 SV=1	Ass1	P16460 [311-316]	0	1073.71	0	-0.816037	0.568	101870	57828	35.21	32.18	0.661492	0.218026	74095.3	101870	149659	97382.6	57798.1	57828		High	High	High	High	High	High	High	0.001223	0.06502	2.21
TRUE	High	[D].QDVASSPPESSFQK.[L]	1xTMT6plex [K14]; 1xTMT6plex [N-Term]; 1xHexNAc [S5(100)]	Q9D1Q6 1xHexNAc [S380(100)]	0.0118659	0	1	1	3	Q9D1Q6	Endoplasmic reticulum resident protein 44 OS=Mus musculus OX=10090 GN=Erp44 PE=1 SV=1	Erp44	Q9D1Q6 [376-389]	0	2168.11	0	-0.813499	0.569	44476.7	25299.3	31.49	45.26	0.669425	0.21408	27731.5	44476.7	53856.9	39502.7	25299.3	15424.4		High	High	High	High	High	High	High	0	0.03084	3.67
TRUE	High	[R].EQPGDDTTEAPQR.[E]	1xHexNAc [T]; 1xTMT6plex [N-Term]	Q8K2C7 1xHexNAc [T]	0.00260643	0	1	1	2	Q8K2C7	Protein OS-9 OS=Mus musculus OX=10090 GN=Os9 PE=1 SV=2	Os9	Q8K2C7 [384-396]	0	1875.88	0	-0.813499	0.569	22231.6	12651.4	46.63	52.49	0.0557111	0.879608	8419.13	23793	22231.6	27267.6	11086.9	12651.4		High	High	High	High	High	High	High	0	0.0005297	2.95
TRUE	High	[Q].SAPPSKPDGQLQFR.[A]	1xTMT6plex [K6]; 1xTMT6plex [N-Term]; 1xHexNAc [S1(100)]	Q02819 1xHexNAc [S406(100)]	0.0250104	0	1	1	1	Q02819	Nucleobindin-1 OS=Mus musculus OX=10090 GN=Nucb1 PE=1 SV=2	Nucb1	Q02819 [406-419]	0	2189.2	0	-0.810966	0.57	66548.1	37915.9	31.33	45.57	0.435405	0.36694	36185	66548.1	67325	61891	24601.2	37915.9		High	High	High	High	High	High	High	0	0.03493	3.5
TRUE	High	[K].LFQTQPQPANANAVGPVPTANAALPA.[D]	1xTMT6plex [N-Term]; 1xHex(1)HexNAc(1) [T19(100)]	P29699 1xHex(1)HexNAc(1) [T267(100)]	4.5661e-07	0	1	1	4	P29699	Alpha-2-HS-glycoprotein OS=Mus musculus OX=10090 GN=Ahsg PE=1 SV=1	Ahsg	P29699 [249-274]	0	3152.63	0	-0.810966	0.57	42856.5	24446.5	10.62	69.94	0.404484	0.394018	38134.3	42856.5	47207.9	54521.2	13007.2	24446.5		High	High	High	High	High	High	High	0	5.555e-06	9.25
TRUE	High	[R].GECVPGDREVEPTSIARA.[R]	1xCarbamidomethyl [C3]; 1xTMT6plex [N-Term]; 1xHex(1)HexNAc(1) [T13(100)]	Q07456 1xHex(1)HexNAc(1) [T197(100)]	0.00351418	0	1	1	3	Q07456	Protein AMBP OS=Mus musculus OX=10090 GN=Ambp PE=1 SV=2	Ambp	Q07456 [185-202]	2	2537.22	0	-0.808437	0.571	33731.3	19246.8	12.67	24.46	1.25564	0.0555082	33731.3	28579.5	36874.2	28737.1	19246.8	19238.7		High	High	High	High	High	High	High	0	0.01577	4.19
TRUE	High	[D].GSDEPKEECDERTCEPYQFR.[C]	2xCarbamidomethyl [C9; C14]; 1xTMT6plex [K6]; 1xTMT6plex [N-Term]; 1xHex(1)HexNAc(1) [T13(100)]	Q91ZX7 1xHex(1)HexNAc(1) [T3536(100)]	1.97759e-05	0	1	1	2	Q91ZX7	Prolow-density lipoprotein receptor-related protein 1 OS=Mus musculus OX=10090 GN=Lrp1 PE=1 SV=1	Lrp1	Q91ZX7 [3524-3543]	2	3355.5	0	-0.808437	0.571	22650.7	12940.6	29.43	4.72	0.995515	0.101038	13527.9	22650.7	24793.6	13572.5	12349.8	12940.6		High	High	High	High	High	High	High	0	0.0001141	5.02
TRUE	High	[H].HGPDPTDTAPGEQDQDVASSPPESSFQK.[L]	1xTMT6plex [K28]; 1xTMT6plex [N-Term]; 2xHexNAc [T6(99.3); S/T]	Q9D1Q6 2xHexNAc [T367(99.3); S/T]	0.00531429	0	1	1	2	Q9D1Q6	Endoplasmic reticulum resident protein 44 OS=Mus musculus OX=10090 GN=Erp44 PE=1 SV=1	Erp44	Q9D1Q6 [362-389]	0	3788.77	0	-0.808437	0.571	10724.2	6123.76	25.88	49.05	0.387433	0.409795	7416.36	10724.2	12674.3	12175.4	5095.63	6123.76		High	High	High	High	High	High	High	0	0.002499	5.63
TRUE	High	[K].WVCDGSPECPDGSDESPETCMSVTCQSNQFS.[C]	4xCarbamidomethyl [C3; C9; C20; C25]; 1xTMT6plex [N-Term]; 4xHexNAc [S31(99.8); S/T]	P35951 4xHexNAc [S74(99.8); S/T]	0.0141876	0	1	1	3	P35951	Low-density lipoprotein receptor OS=Mus musculus OX=10090 GN=Ldlr PE=1 SV=2	Ldlr	P35951 [44-74]	0	4594.8	1	-0.805913	0.572	10436.6	5973.35	15.89	34.18	1.00175	0.0995979	9094.71	12459.8	10436.6	9790.3	5346.64	5973.35		High	High	High	High	High	High	High	0	0.02219	4.04
TRUE	High	[R].HLQFIPVAPPSPGSSAAPATEVPDRDPEK.[S]	1xTMT6plex [K29]; 1xTMT6plex [N-Term]; 3xHex(1)HexNAc(1) [S14(99.7); S15(99.7); T20(99.7)]	Q62165 3xHex(1)HexNAc(1) [S726(99.7); S727(99.7); T732(99.7)]	0.00012631	0	1	1	11	Q62165	Dystroglycan OS=Mus musculus OX=10090 GN=Dag1 PE=1 SV=4	Dag1	Q62165 [713-741]	1	4564.25	0	-0.805913	0.572	103625	59277.3	41.97	85.14	0.00886656	0.979791	43566.8	106233	103625	162990	27458.7	59277.3		High	High	High	High	High	High	High	0	2.821e-05	7.32
TRUE	High	[K].RVDNVTPGITLATR.[G]	1xTMT6plex [N-Term]; 2xHex(1)HexNAc(1) [T6(100); T13(100)]	O35188 2xHex(1)HexNAc(1) [T111(100); T118(100)]	0.0102936	0	1	1	3	O35188	Fractalkine OS=Mus musculus OX=10090 GN=Cx3cl1 PE=1 SV=3	Cx3cl1	O35188 [106-119]	1	2472.28	0	-0.803393	0.573	9915.13	5676.82	21.59	53.58	0.28524	0.518514	7524.42	11705.9	9915.13	12623.3	5114.75	5676.82		High	High	High	High	High	High	High	0	0.005332	2.93
TRUE	High	[A].VDLPGQQPVSEQAQQK.[L]	1xTMT6plex [K16]; 1xTMT6plex [N-Term]; 1xHex(1)HexNAc(1) [S10(100)]	Q61247 1xHex(1)HexNAc(1) [S37(100)]	1.4425e-06	0	1	1	4	Q61247	Alpha-2-antiplasmin OS=Mus musculus OX=10090 GN=Serpinf2 PE=1 SV=1	Serpinf2	Q61247 [28-43]	0	2575.35	0	-0.800877	0.574	53209.6	30548.1	4.42	42.6	0.969008	0.107397	53209.6	52500.7	56957	52966.3	23859.3	30548.1		High	High	High	High	High	High	High	0	1.397e-05	6.15
TRUE	High	[R].ADSPLESGTRHPQGGK.[F]	1xTMT6plex [K16]; 1xTMT6plex [N-Term]; 2xHex(1)HexNAc(1) [S7(100); T9(100)]	Q9D1N2 2xHex(1)HexNAc(1) [S159(100); T161(100)]	0.0033409	0	1	1	1	Q9D1N2	Glycosylphosphatidylinositol-anchored high density lipoprotein-binding protein 1 OS=Mus musculus OX=10090 GN=Gpihbp1 PE=1 SV=1	Gpihbp1	Q9D1N2 [153-168]	1	2825.39	0	-0.795859	0.576	2690.44	1549.31	24.92	44.84	0.881426	0.131394	1776.97	2949.62	2690.44	2110.86	786.677	1549.31		High	High	High	High	High	High	High	0	0.001077	3.13
TRUE	High	[K].VTEENPTQPPSREDL.[-]	2xHexNAc [T2(100); T7(100)]; 1xTMT6plex [N-Term]	Q9CYA0 2xHexNAc [T337(100); T342(100)]	0.000475238	0	1	1	2	Q9CYA0	Protein disulfide isomerase Creld2 OS=Mus musculus OX=10090 GN=Creld2 PE=1 SV=1	Creld2	Q9CYA0 [336-350]	1	2347.14	0	-0.795859	0.576	17900.6	10310.8	22.35	42.87	0.616835	0.241638	13361	21131.8	17900.6	18230.1	8272.7	10310.8		High	High	High	High	High	High	High	0	0.0001231	4.64
TRUE	High	[R].SDESASCAYPTCFPLTQF.[T]	2xCarbamidomethyl [C7; C12]; 1xTMT6plex [N-Term]; 1xHex(1)HexNAc(1) [Y/T/S]		0.00390603	0	1	1	3	Q91ZX7	Prolow-density lipoprotein receptor-related protein 1 OS=Mus musculus OX=10090 GN=Lrp1 PE=1 SV=1	Lrp1	Q91ZX7 [966-983]	0	2675.16	0	-0.793357	0.577	4483.7	2588.38	25.18	13.64	0.927454	0.118181	2885.73	4483.7	4782.92	3243.97	2588.38	2575.83		High	High	High	High	High	High	High	0	0.05104	3.33
TRUE	High	[K].AVTLLPSFTMT.[P]	1xOxidation [M10]; 1xTMT6plex [N-Term]; 2xHex(1)HexNAc(1) [T3(100); T9(99.9)]	P31996 2xHex(1)HexNAc(1) [T29(100); T35(99.9)]	0.0395918	0	1	1	4	P31996	Macrosialin OS=Mus musculus OX=10090 GN=Cd68 PE=1 SV=1	Cd68	P31996 [27-37]	0	2156.05	0	-0.793357	0.577	24876.8	14349.7	41.88	31.09	0.446727	0.357498	11198.4	24876.8	28038.7	20446.8	11078.7	14349.7		High	High	High	High	High	High	High	0	0.07179	3.34
TRUE	High	[R].EEIVYLPCIYR.[N]	1xCarbamidomethyl [C8]; 1xTMT6plex [N-Term]		0.00356297	0	1	2	2	P17563	Methanethiol oxidase OS=Mus musculus OX=10090 GN=Selenbp1 PE=1 SV=2	Selenbp1	P17563 [24-34]	0	1683.9	0	-0.790859	0.578	24501.7	14152.7	25.74	30.62	0.726898	0.187544	15120.4	24909.9	24501.7	19837.5	10794.6	14152.7		High	High	High	High	High	High	High	0	0.000771	2.35
TRUE	High	[K].TSACFEPSLDYMVTK.[I]	1xCarbamidomethyl [C4]; 1xOxidation [M12]; 1xTMT6plex [K15]; 1xTMT6plex [N-Term]		0.00142038	0	1	1	2	Q8C196	Carbamoyl-phosphate synthase [ammonia], mitochondrial OS=Mus musculus OX=10090 GN=Cps1 PE=1 SV=2	Cps1	Q8C196 [758-772]	0	2223.11	0	-0.790859	0.578	90146.3	52125.5	35.62	54.45	0.347997	0.448749	44361.1	90146.3	91525.7	87706	27339.8	52125.5		High	High	High	High	High	High	High	0	0.0002528	3.55
TRUE	High	[K].KLQQGIAPSGPAGELK.[F]	2xTMT6plex [K1; K16]; 1xTMT6plex [N-Term]; 1xHex(1)HexNAc(1) [S9(100)]	P81117 1xHex(1)HexNAc(1) [S408(100)]	9.02175e-07	0	1	1	2	P81117	Nucleobindin-2 OS=Mus musculus OX=10090 GN=Nucb2 PE=1 SV=2	Nucb2	P81117 [400-415]	1	2646.52	0	-0.790859	0.578	28156.5	16282.2	21.68	85.73	0.0112233	0.974488	20047.7	28156.5	31125.3	51481.3	10210.1	16282.2		High	High	High	High	High	High	High	0	1.162e-07	7.65
TRUE	High	[C].GQGVGTEPFGR.[S]	1xTMT6plex [N-Term]; 1xHex(1)HexNAc(1) [T6(100)]	P27656 1xHex(1)HexNAc(1) [T28(100)]	0.0599682	0.000600281	1	1	3	P27656	Hepatic triacylglycerol lipase OS=Mus musculus OX=10090 GN=Lipc PE=2 SV=2	Lipc	P27656 [23-33]	0	1698.84	0	-0.788365	0.579	89461.8	51788.2	9.4	21.36	2.13865	0.00726693	89461.8	80113.5	96759.2	58823.8	38021.5	51788.2		High	High	High	High	High	High	High	0	0.07027	3.32
TRUE	High	[T].TLSPASAEK.[S]	1xTMT6plex [K9]; 1xTMT6plex [N-Term]; 1xHexNAc [T1(100)]	Q8K201 1xHexNAc [T80(100)]	0.225108	0.00844583	1	1	1	Q8K201	Keratinocyte-associated transmembrane protein 2 OS=Mus musculus OX=10090 GN=Kct2 PE=1 SV=2	Kct2	Q8K201 [80-88]	0	1564.88	0	-0.788365	0.579	24733.8	14313.6	15.24	60.33	0.109278	0.777539	19196.6	24733.8	25793.7	35525.9	13013.2	14313.6		High	High	High	High	High	High	High	0	0.2033	2.39
TRUE	High	[R].KEYWQNLR.[I]	1xTMT6plex [K1]; 1xTMT6plex [N-Term]		0.0165771	0	1	1	2	O35490	Betaine--homocysteine S-methyltransferase 1 OS=Mus musculus OX=10090 GN=Bhmt PE=1 SV=1	Bhmt	O35490 [349-356]	1	1594.91	0	-0.785875	0.58	48860.2	28354.2	6.8	23.95	1.5645	0.0272586	48860.2	46763.6	53372.4	28354.2	28268.1	41939.2		High	High	High	High	High	High	High	0	0.02915	3.02
TRUE	High	[S].GATMDAPKTCSPK.[Q]	1xCarbamidomethyl [C10]; 2xTMT6plex [K8; K13]; 1xTMT6plex [N-Term]; 1xHex(1)HexNAc(1) [T9(99.9)]	Q91ZX7 1xHex(1)HexNAc(1) [T27(99.9)]	0.0153361	0	1	1	1	Q91ZX7	Prolow-density lipoprotein receptor-related protein 1 OS=Mus musculus OX=10090 GN=Lrp1 PE=1 SV=1	Lrp1	Q91ZX7 [19-31]	1	2416.26	0	-0.785875	0.58	65363.5	37887.8	21.06	11.36	1.36648	0.043005	44607.6	65363.5	66757.5	40325.8	32184.2	37887.8		High	High	High	High	High	High	High	0	0.02368	3.35
TRUE	High	[R].AAPPQEDSQATETPDTGLYY.[H]	1xTMT6plex [N-Term]; 1xHex(1)HexNAc(1) [T11(100)]	Q02819 1xHex(1)HexNAc(1) [T41(100)]	0.00134411	0	1	1	3	Q02819	Nucleobindin-1 OS=Mus musculus OX=10090 GN=Nucb1 PE=1 SV=2	Nucb1	Q02819 [31-50]	0	2748.25	0	-0.785875	0.58	11330.9	6571.18	44.92	38.04	0.186879	0.650311	4567.02	11330.9	12349.2	11413.6	5856.97	6571.18		High	High	High	High	High	High	High	0	0.0006284	4.89
TRUE	High	[D].TAPGEQDQDVASSPPESSFQK.[L]	1xTMT6plex [K21]; 1xTMT6plex [N-Term]; 1xHexNAc [S12(100)]	Q9D1Q6 1xHexNAc [S380(100)]	0.00181248	0	1	1	3	Q9D1Q6	Endoplasmic reticulum resident protein 44 OS=Mus musculus OX=10090 GN=Erp44 PE=1 SV=1	Erp44	Q9D1Q6 [369-389]	0	2866.4	0	-0.778432	0.583	16254	9472.64	29.86	44.95	0.714308	0.19306	10880.9	16254	20289.8	14627.1	5725.51	9472.64		High	High	High	High	High	High	High	0	0.001171	4.03
TRUE	High	[K].SDEEHCAVATCRPDEFQCADGSCIHGSR.[Q]	4xCarbamidomethyl [C6; C11; C18; C23]; 1xTMT6plex [N-Term]; 1xHex(1)HexNAc(1) [T10(100)]	P35951 1xHex(1)HexNAc(1) [T236(100)]	3.39919e-09	0	1	1	5	P35951	Low-density lipoprotein receptor OS=Mus musculus OX=10090 GN=Ldlr PE=1 SV=2	Ldlr	P35951 [227-254]	0	3845.59	0	-0.778432	0.583	36692.9	21393.7	28.1	27.62	0.686452	0.205848	38316	36692.9	21852.2	21393.7	17162.6	29491.1		High	High	High	High	High	High	High	0	2.349e-10	9.02
TRUE	High	[K].TTEPVSELLK.[N]	1xTMT6plex [K10]; 1xTMT6plex [N-Term]; 1xHex(1)HexNAc(1) [T1(100)]	P18242 1xHex(1)HexNAc(1) [T63(100)]	0.0130049	0	1	1	7	P18242	Cathepsin D OS=Mus musculus OX=10090 GN=Ctsd PE=1 SV=1	Ctsd	P18242 [63-72]	0	1940.07	0	-0.778432	0.583	86246.3	50247.5	23.3	76.78	0.0197564	0.955528	59902.8	86246.3	96405	156701	42446.3	50247.5		High	High	High	High	High	High	High	0	0.04418	2.69
TRUE	High	[R].DAWNHDLADFLDNPLGTEASK.[V]	1xTMT6plex [K21]; 1xTMT6plex [N-Term]; 1xHex(1)HexNAc(1) [T17(100)]	Q05909 1xHex(1)HexNAc(1) [T340(100)]	0.0653034	0.00111321	1	1	5	Q05909	Receptor-type tyrosine-protein phosphatase gamma OS=Mus musculus OX=10090 GN=Ptprg PE=1 SV=1	Ptprg	Q05909 [324-344]	0	3152.53	0	-0.77596	0.584	17380.3	10150.7	13.11	40.01	0.60089	0.250675	14720.2	17380.3	19172	18655.4	9499.25	10150.7		High	High	High	High	High	High	High	0	0.02967	3.15
TRUE	High	[R].NVALVAGDTGNATGLGEQGPTRGTDAN.[P]	1xTMT6plex [N-Term]; 1xHex(1)HexNAc(1) [T21(100)]	Q61508 1xHex(1)HexNAc(1) [T545(100)]	1.27568e-09	0	1	1	8	Q61508	Extracellular matrix protein 1 OS=Mus musculus OX=10090 GN=Ecm1 PE=1 SV=2	Ecm1	Q61508 [525-551]	1	3150.52	0	-0.77596	0.584	23312	13606.5	29.56	59.99	0.233359	0.584307	15524.3	23312	28781.1	30589	10278.2	13606.5		High	High	High	High	High	High	High	0	4.973e-08	7.05
TRUE	High	[Q].YSGVETAPLVTPPPPEEGWARPGEER.[Q]	1xTMT6plex [N-Term]; 1xHexNAc [T11(100)]	Q8BI84 1xHexNAc [T1023(100)]	0.000243883	0	1	1	4	Q8BI84	Transport and Golgi organization protein 1 homolog OS=Mus musculus OX=10090 GN=Mia3 PE=1 SV=2	Mia3	Q8BI84 [1013-1038]	0	3253.62	0	-0.771027	0.586	14880.7	8717.5	17.02	35.62	1.01846	0.0958386	18692.3	14880.7	13540	14171.9	8717.5	7388.03		High	High	High	High	High	High	High	0	0.04062	3.98
TRUE	High	[R].AAPPQEDSQATETPDTGLYYH.[R]	1xHexNAc [T11(100)]; 1xTMT6plex [N-Term]	Q02819 1xHexNAc [T41(100)]	2.85759e-05	0	1	1	5	Q02819	Nucleobindin-1 OS=Mus musculus OX=10090 GN=Nucb1 PE=1 SV=2	Nucb1	Q02819 [31-51]	0	2723.25	0	-0.768568	0.587	17096.3	10028	24.95	29.64	0.864783	0.136526	11794.1	17096.3	19734.7	14142.2	7909.79	10028		High	High	High	High	High	High	High	0	0.0001535	5.58
TRUE	High	[K].EYWQNLR.[I]	1xTMT6plex [N-Term]		0.125058	0.00359171	1	1	3	O35490	Betaine--homocysteine S-methyltransferase 1 OS=Mus musculus OX=10090 GN=Bhmt PE=1 SV=1	Bhmt	O35490 [350-356]	0	1237.65	0	-0.766112	0.588	127336	74818.4	8.7	31	1.35066	0.0446002	127336	121789	143700	63344	74818.4	112895		High	High	High	High	High	High	High	0.002301	0.05888	2.39
TRUE	High	[N].AVGPVPTANAALPADPPASVVVGPVVVPR.[G]	1xHexNAc [T7(100)]; 1xTMT6plex [N-Term]	P29699 1xHexNAc [T267(100)]	4.23364e-06	0	1	1	6	P29699	Alpha-2-HS-glycoprotein OS=Mus musculus OX=10090 GN=Ahsg PE=1 SV=1	Ahsg	P29699 [261-289]	0	3149.78	0	-0.766112	0.588	18219.4	10721.4	27.09	80.37	0.00210763	0.995159	11269.8	18219.4	19481.4	31210.6	6884.3	10721.4		High	High	High	High	High	High	High	0	3.322e-05	7.54
TRUE	High	[S].LSPTPGPESSR.[W]	1xTMT6plex [N-Term]; 1xHex(1)HexNAc(1) [S/T]		0.170327	0.00544314	1	1	4	Q61268	Apolipoprotein C-IV OS=Mus musculus OX=10090 GN=Apoc4 PE=1 SV=1	Apoc4	Q61268 [33-43]	0	1721.86	0	-0.76366	0.589	1183.46	697.231	33	0.58	0.819144	0.151655	964.981	1803.02	1183.46	694.398		700.075		High	High	High	High	Not Found	High	High	0	0.1619	1.64
TRUE	High	[N].SDPSEAVTDAGVLLPHAEEVR.[H]	1xHexNAc [T8(100)]; 1xTMT6plex [N-Term]	Q8BSY0 1xHexNAc [T248(100)]	9.36593e-05	0	1	1	4	Q8BSY0	Aspartyl/asparaginyl beta-hydroxylase OS=Mus musculus OX=10090 GN=Asph PE=1 SV=1	Asph	Q8BSY0 [241-261]	0	2624.33	0	-0.76366	0.589	16155.3	9517.55	23.14	68.89	0.0510714	0.889055	12341.1	16155.3	19789.9	27183.6	8733.79	9517.55		High	High	High	High	High	High	High	0	4.352e-05	3.9
TRUE	High	[L].SAIQPSPTAHPIDSK.[L]	1xTMT6plex [K15]; 1xTMT6plex [N-Term]; 1xHex(1)HexNAc(1) [T8(100)]	Q61702 1xHex(1)HexNAc(1) [T650(100)]	0.000112068	0	1	1	6	Q61702	Inter-alpha-trypsin inhibitor heavy chain H1 OS=Mus musculus OX=10090 GN=Itih1 PE=1 SV=2	Itih1	Q61702 [643-657]	0	2372.26	0	-0.761213	0.59	119746	70620.5	24.51	43.35	0.684252	0.206894	76262.6	122862	119746	102361	40628.8	70620.5		High	High	High	High	High	High	High	0	0.0004592	5.24
TRUE	High	[K].VTSSGTSTTHR.[S]	1xTMT6plex [N-Term]; 1xHex(1)HexNAc(1) [S/T]		0.106398	0.00215868	1	1	9	E9PV24	Fibrinogen alpha chain OS=Mus musculus OX=10090 GN=Fga PE=1 SV=1	Fga	E9PV24 [396-406]	0	1727.85	0	-0.75877	0.591	3897.98	2303.86	17.9	65.84	0.776144	0.167439	5084.41	3897.98	3681	4182.9	937.473	2303.86		High	High	High	High	High	High	High	0.001223	0.05784	1.51
TRUE	High	[G].DTDGFNLEDALKETSSVK.[Q]	2xTMT6plex [K12; K18]; 1xTMT6plex [N-Term]; 1xHex(1)HexNAc(1) [S16(100)]	Q8BIF0 1xHex(1)HexNAc(1) [S41(100)]	4.86991e-07	0	1	1	9	Q8BIF0	CD99 antigen-like protein 2 OS=Mus musculus OX=10090 GN=Cd99l2 PE=1 SV=1	Cd99l2	Q8BIF0 [26-43]	1	3021.56	0	-0.75877	0.591	48568.9	28696.1	10.32	54.68	0.212762	0.612685	40863.2	48568.9	49629.8	64154.3	25268.6	28696.1		High	High	High	High	High	High	High	0	5.852e-06	6.04
TRUE	High	[K].EIGFSDK.[Q]	1xTMT6plex [K7]; 1xTMT6plex [N-Term]		0.0641433	0.00111321	1	1	2	Q8C196	Carbamoyl-phosphate synthase [ammonia], mitochondrial OS=Mus musculus OX=10090 GN=Cps1 PE=1 SV=2	Cps1	Q8C196 [909-915]	0	1253.71	0	-0.751465	0.594	132798	78833.2	20.99	17.09	0.888052	0.129404	89815.2	133005	132798	103773	77451.1	78833.2		High	High	High	High	High	High	High	0	0.02918	2.63
TRUE	High	[R].VISLSGEHSIIGR.[T]	1xTMT6plex [N-Term]		1.68344e-05	0	1	1	2	P08228	Superoxide dismutase [Cu-Zn] OS=Mus musculus OX=10090 GN=Sod1 PE=1 SV=2	Sod1	P08228 [104-116]	0	1596.93	0	-0.751465	0.594	48237	28643.8	10.85	40.22	0.808347	0.155472	48237	49084.1	40084.5	28643.8	21031.7	46069.9		High	High	High	High	High	High	High	0	1.171e-06	4.92
TRUE	High	[K].AQGVETLPPGK.[V]	1xTMT6plex [K11]; 1xTMT6plex [N-Term]; 1xHex(1)HexNAc(1) [T6(100)]	Q6PB93 1xHex(1)HexNAc(1) [T69(100)]	0.0203651	0	1	1	6	Q6PB93	Polypeptide N-acetylgalactosaminyltransferase 2 OS=Mus musculus OX=10090 GN=Galnt2 PE=1 SV=1	Galnt2	Q6PB93 [64-74]	0	1920.06	0	-0.749038	0.595	118567	70526.9	2.66	29.5	1.46403	0.0343535	118567	115026	121303	101759	57785.1	70526.9		High	High	High	High	High	High	High	0	0.02561	2.69
TRUE	High	[R].ETESASLDPQTK.[Q]	1xTMT6plex [K12]; 1xTMT6plex [N-Term]; 1xHex(1)HexNAc(1) [S6(100)]	O88322 1xHex(1)HexNAc(1) [S388(100)]	0.00109279	0	1	1	6	O88322	Nidogen-2 OS=Mus musculus OX=10090 GN=Nid2 PE=1 SV=2	Nid2	O88322 [383-394]	0	2129.07	0	-0.749038	0.595	35164	20916	17.74	61.2	0.0664239	0.858176	25563.2	35693.1	35164	51172.1	17983.7	20916		High	High	High	High	High	High	High	0	0.0003102	4.05
TRUE	High	[R].LEQSPPPASHELPGPQQPEAAPGGPSFR.[S]	1xTMT6plex [N-Term]; 1xHex(1)HexNAc(1) [S4(99.7)]	Q5DTK1 1xHex(1)HexNAc(1) [S75(99.7)]	3.99828e-05	0	1	1	3	Q5DTK1	Chondroitin sulfate synthase 3 OS=Mus musculus OX=10090 GN=Chsy3 PE=2 SV=3	Chsy3	Q5DTK1 [72-99]	0	3472.71	0	-0.746616	0.596	8742.54	5214.08	32.31	45.01	0.353621	0.442975	5165.62	10219.7	8742.54	9306.35	4002.48	5214.08		High	High	High	High	High	High	High	0	7.867e-06	6.32
TRUE	High	[A].PTPGSASSEAPPLVNEDVKR.[T]	1xHexNAc [T2(100)]; 1xTMT6plex [K19]; 1xTMT6plex [N-Term]	Q91YQ5 1xHexNAc [T21(100)]	4.40389e-05	0	1	1	4	Q91YQ5	Dolichyl-diphosphooligosaccharide--protein glycosyltransferase subunit 1 OS=Mus musculus OX=10090 GN=Rpn1 PE=1 SV=1	Rpn1	Q91YQ5 [20-39]	1	2712.45	0	-0.744197	0.597	18911.8	11282.3	5.44	63.35	0.0435088	0.904672	18911.8	17422.7	19348	30699.4	11282.3	11209.8		High	High	High	High	High	High	High	0	0.0002167	6.87
TRUE	High	[R].EFHHGPDPTDTAPGEQDQDVASSPPESSFQK.[L]	1xTMT6plex [K31]; 1xTMT6plex [N-Term]; 2xHex(1)HexNAc(1) [T/S]		9.77509e-08	0	1	1	2	Q9D1Q6	Endoplasmic reticulum resident protein 44 OS=Mus musculus OX=10090 GN=Erp44 PE=1 SV=1	Erp44	Q9D1Q6 [359-389]	0	4526.04	0	-0.739372	0.599	18891	11315	8.55	118.08	0.23067	0.587936	16897.1	20043	18891	73454.4	8507.45	11315		High	High	High	High	High	High	High	0	9.792e-09	10.16
TRUE	High	[R].IGTGSLLEDPSLDPSASAGPHE.[F]	1xTMT6plex [N-Term]; 1xHex(1)HexNAc(1) [S17(99.6)]	Q8K558 1xHex(1)HexNAc(1) [S161(99.6)]	0.0568195	0.000600281	1	1	3	Q8K558	Trem-like transcript 1 protein OS=Mus musculus OX=10090 GN=Treml1 PE=1 SV=2	Treml1	Q8K558 [145-166]	0	2744.32	0	-0.739372	0.599	12858.5	7700.77	12.06	71.76	0.0412102	0.909473	10491.2	13180.9	12858.5	23455.7	7328.94	7700.77		High	High	High	High	High	High	High	0	0.03599	2.97
TRUE	High	[G].TDPPTAPTTAER.[Q]	1xTMT6plex [N-Term]; 1xHexNAc [T5(100)]	Q8VD31 1xHexNAc [T25(100)]	0.20058	0.00667796	1	1	7	Q8VD31	Tapasin-related protein OS=Mus musculus OX=10090 GN=Tapbpl PE=1 SV=2	Tapbpl	Q8VD31 [21-32]	0	1688.85	0	-0.739372	0.599	39332.3	23573.9	19.42	72.14	0.0222716	0.95001	29626.2	39332.3	43941.1	71000.7	21663.4	23573.9		High	High	High	High	High	High	High	0.002574	0.2414	2.94
TRUE	High	[K].WVCDGSPECPDGSDESPETCMSVTCQSNQFSCGGR.[V]	5xCarbamidomethyl [C3; C9; C20; C25; C32]; 1xOxidation [M21]; 2xHexNAc [S/T]; 1xTMT6plex [N-Term]		1.84937e-06	0	1	1	8	P35951	Low-density lipoprotein receptor OS=Mus musculus OX=10090 GN=Ldlr PE=1 SV=2	Ldlr	P35951 [44-78]	0	4634.81	0	-0.736966	0.6	39616.5	23779.7	25.67	25.23	0.779999	0.165959	26473.7	39616.5	44929.1	33024	23779.7	20485.9		High	High	High	High	High	High	High	0	2.573e-07	6.84
TRUE	High	[K].SASTALPPREDDSSLTPDACR.[I]	1xCarbamidomethyl [C20]; 1xHexNAc [T4(99.8)]; 1xTMT6plex [N-Term]	Q9CR89 1xHexNAc [T154(99.8)]	1.39402e-05	0	1	1	6	Q9CR89	Endoplasmic reticulum-Golgi intermediate compartment protein 2 OS=Mus musculus OX=10090 GN=Ergic2 PE=1 SV=1	Ergic2	Q9CR89 [151-171]	1	2678.28	0	-0.734563	0.601	14432.5	8667.47	21.27	53.33	0.215311	0.6091	11632.8	14432.5	17849.4	19895.2	8667.47	8378.27		High	High	High	High	High	High	High	0	2.433e-06	5.66
TRUE	High	[R].TEGPTLTPPR.[A]	1xHexNAc [T5(100)]; 1xTMT6plex [N-Term]	O08677 1xHexNAc [T565(100)]	0.117151	0.00359171	1	1	3	O08677	Kininogen-1 OS=Mus musculus OX=10090 GN=Kng1 PE=1 SV=1	Kng1	O08677 [561-570]	0	1500.81	0	-0.734563	0.601	27911.2	16782	39.77	60.48	0.0498505	0.891558	14005.5	27911.2	33359.5	40058.3	14051.2	16782		High	High	High	High	High	High	High	0.002301	0.05427	1.92
TRUE	High	[K].TAQIIVNNEHPQQETPAAEASSGATTGTVAAR.[S]	1xTMT6plex [N-Term]; 1xHex(1)HexNAc(1) [S/T]		7.85855e-07	0	1	1	22	Q8BPB5	EGF-containing fibulin-like extracellular matrix protein 1 OS=Mus musculus OX=10090 GN=Efemp1 PE=1 SV=1	Efemp1	Q8BPB5 [74-105]	0	3814.88	0	-0.734563	0.601	35053.4	21061.1	26.32	54.2	0.0370148	0.918301	21936.8	35053.4	37206.3	49164.5	21061.1	20499		High	High	High	High	High	High	High	0	3.351e-06	7.09
TRUE	High	[R].QTTELQPLHGEESR.[A]	1xHexNAc [T3(100)]; 1xTMT6plex [N-Term]	Q9EQ21 1xHexNAc [T34(100)]; Q80T19 1xHexNAc [T34(100)]	0.000336553	0	1	2	3	Q80T19	Hepcidin-2 OS=Mus musculus OX=10090 GN=Hamp2 PE=2 SV=1	Hamp2	Q80T19 [32-45]	0	2057.03	0	-0.734563	0.601	29551.3	17769.5	18.41	77.64	0.0240371	0.946156	22266.9	32238.7	29551.3	54878.1	14282.8	17769.5		High	High	High	High	High	High	High	0	8.408e-05	4.56
TRUE	High	[R].EAYNLGVR.[Y]	1xTMT6plex [N-Term]		0.0676849	0.00111321	1	1	2	O35490	Betaine--homocysteine S-methyltransferase 1 OS=Mus musculus OX=10090 GN=Bhmt PE=1 SV=1	Bhmt	O35490 [287-294]	0	1150.64	0	-0.72977	0.603	75510.9	45551.4	5.33	20.29	1.80964	0.015501	69345.3	76665.3	75510.9	41075.2	45551.4	60055.7		High	High	High	High	High	High	High	0.001238	0.02774	2.28
TRUE	High	[K].LFQTQPQPANANAVGPVPTANAALPADPPASV.[V]	1xTMT6plex [N-Term]; 1xHex(1)HexNAc(1) [T/S]		0.00604376	0	1	1	2	P29699	Alpha-2-HS-glycoprotein OS=Mus musculus OX=10090 GN=Ahsg PE=1 SV=1	Ahsg	P29699 [249-280]	0	3718.9	0	-0.72738	0.604	1718.2	1037.08	25.58		#DIV/0!	#DIV/0!	1431.05	2062.96		1037.08				High	High	Not Found	High	Not Found	Not Found	High	0	0.002841	4.14
TRUE	High	[R].EFHHGPDPTDTAPGEQDQDVASSPPESS.[F]	2xHexNAc [S/T]; 1xTMT6plex [N-Term]	Q9D1Q6 2xHexNAc [S/T]	0.0573329	0.000600281	1	1	4	Q9D1Q6	Endoplasmic reticulum resident protein 44 OS=Mus musculus OX=10090 GN=Erp44 PE=1 SV=1	Erp44	Q9D1Q6 [359-386]	0	3569.55	0	-0.724993	0.605	3502.54	2119.13	19.91	32.92	0.868393	0.135397	3502.54	2693.18	4043.77	3153.04	2119.13	1667.67		High	High	High	High	High	High	High	0	0.02745	3.49
TRUE	High	[E].IMEAVTYTQAPPK.[E]	1xTMT6plex [K13]; 1xTMT6plex [N-Term]; 1xHex(1)HexNAc(1) [T8(100)]	O35206 1xHex(1)HexNAc(1) [T265(100)]	0.0020902	0	1	1	3	O35206	Collagen alpha-1(XV) chain OS=Mus musculus OX=10090 GN=Col15a1 PE=1 SV=2	Col15a1	O35206 [258-270]	0	2272.2	0	-0.724993	0.605	26547.4	16049.2	41.89	71.27	0.0993793	0.795464	18284.5	26547.4	42214.2	46481.6	14019.2	16049.2		High	High	High	High	High	High	High	0	0.004792	3.43
TRUE	High	[R].WQCDYDNDCGDNSDEESCTPRPCSESEFSCANGR.[C]	5xCarbamidomethyl [C3; C9; C18; C23; C30]; 1xTMT6plex [N-Term]; 1xHex(1)HexNAc(1) [S/T/Y]		8.40344e-06	0	1	1	5	Q91ZX7	Prolow-density lipoprotein receptor-related protein 1 OS=Mus musculus OX=10090 GN=Lrp1 PE=1 SV=1	Lrp1	Q91ZX7 [3554-3587]	0	4698.77	0	-0.72261	0.606	8971	5435.42	18.17	29.07	1.1278	0.074507	8971	11620.6	8313.55	8208.32	5435.42	4853.74		High	High	High	High	High	High	High	0	1.388e-06	6.18
TRUE	High	[A].ADTPGEATPPPRK.[K]	1xTMT6plex [K13]; 1xTMT6plex [N-Term]		0.0201798	0	1	1	2	Q9ERE7	LRP chaperone MESD OS=Mus musculus OX=10090 GN=Mesd PE=1 SV=1	Mesd	Q9ERE7 [30-42]	1	1795.01	0	-0.72261	0.606	23869.1	14465.2	23.62	50.8	0.185095	0.652988	17541.4	23869.1	28510.9	31827	14465.2	13896.1		High	High	High	High	High	High	High	0	0.02947	3.17
TRUE	High	[D].DFNLGDALEDPNMKPTPK.[A]	1xOxidation [M13]; 2xTMT6plex [K14; K18]; 1xTMT6plex [N-Term]; 1xHex(1)HexNAc(1) [T16(100)]	Q8VCN6 1xHex(1)HexNAc(1) [T45(100)]	0.000655802	0	1	1	4	Q8VCN6	CD99 antigen OS=Mus musculus OX=10090 GN=Cd99 PE=1 SV=1	Cd99	Q8VCN6 [30-47]	0	3070.57	0	-0.72261	0.606	58674.8	35545.5	33.7	69.01	0.077036	0.83746	30448.3	60296.6	58674.8	98840.9	30780.1	35545.5		High	High	High	High	High	High	High	0	0.001894	4.49
TRUE	High	[R].KQQLQEQSAPPSKPDGQLQFR.[A]	2xTMT6plex [K1; K13]; 1xTMT6plex [N-Term]; 1xHex(1)HexNAc(1) [S]		1.18902e-06	0	1	1	8	Q02819	Nucleobindin-1 OS=Mus musculus OX=10090 GN=Nucb1 PE=1 SV=2	Nucb1	Q02819 [399-419]	1	3462.87	0	-0.720232	0.607	123256	74768.2	25.09	39.87	0.495196	0.319745	77679.8	123256	126858	116695	52795.2	74768.2		High	High	High	High	High	High	High	0	1.581e-07	7.58
TRUE	High	[H].HGPDPTDTAPGEQDQDVASSPPESSFQK.[L]	1xTMT6plex [K28]; 1xTMT6plex [N-Term]; 1xHexNAc [S/T]		0.00841178	0	1	1	4	Q9D1Q6	Endoplasmic reticulum resident protein 44 OS=Mus musculus OX=10090 GN=Erp44 PE=1 SV=1	Erp44	Q9D1Q6 [362-389]	0	3585.69	0	-0.717857	0.608	12209.8	7427.54	20.84	46.64	0.557938	0.276734	10225.4	12209.8	15437.6	13790.3	5841.84	7427.54		High	High	High	High	High	High	High	0	0.003959	5.11
TRUE	High	[K].AVTLLPSFTMTPT.[A]	1xHexNAc [T/S]; 1xTMT6plex [N-Term]; 2xHex(1)HexNAc(1) [T3(100); T9(99.9)]	P31996 2xHex(1)HexNAc(1) [T29(100); T35(99.9)]	0.151843	0.00449348	1	1	3	P31996	Macrosialin OS=Mus musculus OX=10090 GN=Cd68 PE=1 SV=1	Cd68	P31996 [27-39]	0	2541.24	0	-0.717857	0.608	4298.74	2612.04	34.28	82.05	0.178113	0.663571	2181.6	4298.74	4349.96	9166.25	2346.29	2612.04		High	High	High	High	High	High	High	0	0.1677	3.53
TRUE	High	[K].DQDKTTLAAVSSK.[A]	2xTMT6plex [K4; K13]; 1xTMT6plex [N-Term]; 1xHex(1)HexNAc(1) [T6(100)]	Q62314 1xHex(1)HexNAc(1) [T76(100)]; Q62313 1xHex(1)HexNAc(1) [T74(100)]	9.84597e-07	0	1	2	11	Q62313	Trans-Golgi network integral membrane protein 1 OS=Mus musculus OX=10090 GN=Tgoln1 PE=1 SV=1	Tgoln1	Q62313 [69-81]	1	2416.33	0	-0.717857	0.608	157933	95945.8	17.96	53.73	0.174362	0.669327	113744	157933	158851	200879	76581.9	95945.8		High	High	High	High	High	High	High	0	1.278e-07	5.92
TRUE	High	[R].LEPTVPEDSGR.[Y]	1xTMT6plex [N-Term]; 1xHex(1)HexNAc(1) [T4(100)]	Q05793 1xHex(1)HexNAc(1) [T2676(100)]	0.119733	0.00359171	1	1	3	Q05793	Basement membrane-specific heparan sulfate proteoglycan core protein OS=Mus musculus OX=10090 GN=Hspg2 PE=1 SV=1	Hspg2	Q05793 [2673-2683]	0	1793.89	0	-0.715486	0.609	17135.8	10442.6	20.28	43.35	0.168041	0.679139	12026.8	17135.8	17856.2	20887.7	10428	10442.6		High	High	High	High	High	High	High	0.002301	0.05593	1.25
TRUE	High	[L].SVLITPVPDTQAATR.[R]	1xTMT6plex [N-Term]; 1xHex(1)HexNAc(1) [T5(100)]	O35188 1xHex(1)HexNAc(1) [T327(100)]	0.00185464	0	1	1	4	O35188	Fractalkine OS=Mus musculus OX=10090 GN=Cx3cl1 PE=1 SV=3	Cx3cl1	O35188 [323-337]	0	2163.16	0	-0.713119	0.61	52328.9	31946.1	16.29	21.53	1.04569	0.0900142	42041.1	52328.9	58463	31946.1	31625.2	45316.9		High	High	High	High	High	High	High	0	0.004357	4.16
TRUE	High	[R].AVHPTQPSINPAGR.[G]	1xTMT6plex [N-Term]; 1xHex(1)HexNAc(1) [T5(100)]	Q69ZU6 1xHex(1)HexNAc(1) [T1568(100)]	0.0630031	0.00111321	1	1	2	Q69ZU6	Thrombospondin type-1 domain-containing protein 7A OS=Mus musculus OX=10090 GN=Thsd7a PE=1 SV=2	Thsd7a	Q69ZU6 [1564-1577]	0	2039.06	0	-0.708396	0.612	10722.9	6562.5	10.22	49.91	0.423376	0.377246	9120.79	10722.9	11110	12447.1	4877.65	6562.5		High	High	High	High	High	High	High	0	0.02856	3.33
TRUE	High	[A].ASDDFNLGDALEDPNMKPTPK.[A]	2xTMT6plex [K17; K21]; 1xTMT6plex [N-Term]; 1xHex(1)HexNAc(1) [T19(100)]	Q8VCN6 1xHex(1)HexNAc(1) [T45(100)]	1.19214e-05	0	1	1	2	Q8VCN6	CD99 antigen OS=Mus musculus OX=10090 GN=Cd99 PE=1 SV=1	Cd99	Q8VCN6 [27-47]	0	3327.68	0	-0.706041	0.613	12853.8	7875.92	27.03	75.47	0.135161	0.732553	7714.19	13067.6	12853.8	25173.5	7312.51	7875.92		High	High	High	High	High	High	High	0	7.62e-05	6.08
TRUE	High	[A].DTPGEATPPPRK.[K]	1xHexNAc [T7(100)]; 1xTMT6plex [K12]; 1xTMT6plex [N-Term]	Q9ERE7 1xHexNAc [T37(100)]	0.118694	0.00359171	1	1	2	Q9ERE7	LRP chaperone MESD OS=Mus musculus OX=10090 GN=Mesd PE=1 SV=1	Mesd	Q9ERE7 [31-42]	1	1927.05	0	-0.701342	0.615	33751.5	20741.4	37.88	57.95	0.212143	0.61356	19732.4	33751.5	44360.2	43732.3	14743.5	20741.4		High	High	High	High	High	High	High	0	0.1212	3.06
TRUE	High	[K].TGPNLHGLFGR.[K]	1xTMT6plex [N-Term]		0.00739715	0	1	1	2	P62897	Cytochrome c, somatic OS=Mus musculus OX=10090 GN=Cycs PE=1 SV=2	Cycs	P62897 [29-39]	0	1397.79	0	-0.698998	0.616	26208.1	16139.5	23.79	31.95	0.501354	0.315243	17355.8	26208.1	27914.1	25096.2	14009.2	16139.5		High	High	High	High	High	High	High	0	0.001873	2.93
TRUE	High	[R].VPVTPSPVQIPILVIACDR.[S]	1xCarbamidomethyl [C17]; 1xTMT6plex [N-Term]; 1xHex(1)HexNAc(1) [T4(100)]	P27808 1xHex(1)HexNAc(1) [T102(100)]	0.000110532	0	1	1	9	P27808	Alpha-1,3-mannosyl-glycoprotein 2-beta-N-acetylglucosaminyltransferase OS=Mus musculus OX=10090 GN=Mgat1 PE=1 SV=1	Mgat1	P27808 [99-117]	0	2668.47	0	-0.698998	0.616	176668	108817	77.46	68.11	0.0797653	0.832213	189550	176668	13612.9	256292	69181.7	108817		High	High	High	High	High	High	High	0	2.434e-05	4.88
TRUE	High	[K].TPVCSGPVTDKPLSQGN.[S]	1xCarbamidomethyl [C4]; 1xTMT6plex [K11]; 1xTMT6plex [N-Term]; 1xHex(1)HexNAc(1) [T9(100)]	Q8BLY1 1xHex(1)HexNAc(1) [T162(100)]	0.000295873	0	1	1	2	Q8BLY1	SPARC-related modular calcium-binding protein 1 OS=Mus musculus OX=10090 GN=Smoc1 PE=2 SV=2	Smoc1	Q8BLY1 [154-170]	0	2580.31	0	-0.696658	0.617	28412.4	17539.7	30.74	53.72	0.401413	0.396814	21315.6	28412.4	39445.4	34748.3	12612.6	17539.7		High	High	High	High	High	High	High	0	0.0009999	4.51
TRUE	High	[K].ITHNPQAHVNPQEK.[R]	1xTMT6plex [K14]; 1xTMT6plex [N-Term]; 1xHex(1)HexNAc(1) [T2(100)]	P52793 1xHex(1)HexNAc(1) [T152(100)]	2.34462e-05	0	1	1	3	P52793	Ephrin-A1 OS=Mus musculus OX=10090 GN=Efna1 PE=1 SV=1	Efna1	P52793 [151-164]	0	2436.28	0	-0.691989	0.619	4015.27	2486.04	35.37	19.34	0.75121	0.177333	2272.1	4843.12	4015.27	2807.95	1894.5	2486.04		High	High	High	High	High	High	High	0	4.342e-06	5.81
TRUE	High	[K].AADTIGYPVMIR.[S]	1xTMT6plex [N-Term]		7.82743e-05	0	1	1	4	Q8C196	Carbamoyl-phosphate synthase [ammonia], mitochondrial OS=Mus musculus OX=10090 GN=Cps1 PE=1 SV=2	Cps1	Q8C196 [576-587]	0	1535.85	0	-0.691989	0.619	105641	65350.1	22.72	31.58	0.384408	0.412659	69268.9	106768	105641	104735	60464.7	65350.1		High	High	High	High	High	High	High	0	8.837e-05	4.05
TRUE	High	[R].QSGPTKAPVQTQAK.[F]	2xTMT6plex [K6; K14]; 1xTMT6plex [N-Term]; 2xHex(1)HexNAc(1) [T5(100); T11(100)]	Q5I012 2xHex(1)HexNAc(1) [T928(100); T934(100)]	0.000365612	0	1	1	2	Q5I012	Putative sodium-coupled neutral amino acid transporter 10 OS=Mus musculus OX=10090 GN=Slc38a10 PE=1 SV=2	Slc38a10	Q5I012 [924-937]	1	2858.53	0	-0.691989	0.619	13540.2	8382.32	36.67	69.35	0.0861041	0.820155	6474.34	13668.6	13540.2	22609.1	6747.42	8382.32		High	High	High	High	High	High	High	0	9.212e-05	4.67
TRUE	High	[K].CDGEDDCGDGSDEPKEECDERTCEPYQFR.[C]	4xCarbamidomethyl [C1; C7; C18; C23]; 1xTMT6plex [K15]; 1xTMT6plex [N-Term]; 1xHex(1)HexNAc(1) [T/S/Y]		8.34296e-07	0	1	1	7	Q91ZX7	Prolow-density lipoprotein receptor-related protein 1 OS=Mus musculus OX=10090 GN=Lrp1 PE=1 SV=1	Lrp1	Q91ZX7 [3515-3543]	2	4378.75	0	-0.68966	0.62	159072	98584	25.44	9.75	1.0269	0.0939932	108856	159072	184142	92144.4	98584	111428		High	High	High	High	High	High	High	0	3.693e-06	8.1
TRUE	High	[K].EKVTPSQDLR.[Q]	1xTMT6plex [K2]; 1xTMT6plex [N-Term]; 1xHexNAc [T4(100)]	Q8BHT6 1xHexNAc [T28(100)]	0.0399523	0	1	1	3	Q8BHT6	Beta-1,3-glucosyltransferase OS=Mus musculus OX=10090 GN=B3glct PE=1 SV=3	B3glct	Q8BHT6 [25-34]	1	1834.03	0	-0.68966	0.62	17999.4	11161.5	34.95	83.88	0.0477956	0.895786	11808.4	17999.4	24447.8	38341	8990.05	11161.5		High	High	High	High	High	High	High	0	0.01713	3.4
TRUE	High	[K].IQASVATNPIITPVAQENQ.[-]	1xTMT6plex [N-Term]; 1xHex(1)HexNAc(1) [T12(100)]	P08226 1xHex(1)HexNAc(1) [T304(100)]	1.13853e-05	0	1	1	4	P08226	Apolipoprotein E OS=Mus musculus OX=10090 GN=Apoe PE=1 SV=2	Apoe	P08226 [293-311]	0	2588.35	0	-0.68966	0.62	25144.8	15589.5	19.4	62.78	0.00358337	0.991783	17873.9	25991.6	25144.8	39476.5	13658.6	15589.5		High	High	High	High	High	High	High	0	1.069e-05	4.86
TRUE	High	[A].IQPSPTAHPIDSK.[L]	1xTMT6plex [K13]; 1xTMT6plex [N-Term]; 1xHex(1)HexNAc(1) [T6(100)]	Q61702 1xHex(1)HexNAc(1) [T650(100)]	0.0207408	0	1	1	5	Q61702	Inter-alpha-trypsin inhibitor heavy chain H1 OS=Mus musculus OX=10090 GN=Itih1 PE=1 SV=2	Itih1	Q61702 [645-657]	0	2214.19	0	-0.685014	0.622	66590.2	41416.7	19.81	49.29	0.333137	0.464369	50913.7	76267.8	66590.2	80134.1	32521.2	41416.7		High	High	High	High	High	High	High	0	0.0301	3.74
TRUE	High	[R].IEPLSPSK.[N]	1xTMT6plex [K8]; 1xTMT6plex [N-Term]		0.153803	0.00449348	1	1	3	P97808	FXYD domain-containing ion transport regulator 5 OS=Mus musculus OX=10090 GN=Fxyd5 PE=1 SV=3	Fxyd5	P97808 [108-115]	0	1328.82	0	-0.685014	0.622	58804.2	36584.5	35.98	67.48	0.0985226	0.797035	31475.1	58804.2	67941.6	82391	21682.3	36584.5		High	High	High	High	High	High	High	0.002657	0.07627	1.66
TRUE	High	[R].INMETNTK.[A]	1xTMT6plex [K8]; 1xTMT6plex [N-Term]; 1xHex(1)HexNAc(1) [T7(100)]	Q6NXH2 1xHex(1)HexNAc(1) [T73(100)]	0.198921	0.00628	1	1	5	Q6NXH2	Glycoprotein endo-alpha-1,2-mannosidase OS=Mus musculus OX=10090 GN=Manea PE=2 SV=1	Manea	Q6NXH2 [67-74]	0	1773.92	0	-0.682696	0.623	93662.9	58341.6	21.87	48.06	0.369979	0.4266	67240.3	93662.9	105028	106233	42517.8	58341.6		High	High	High	High	High	High	High	0.002389	0.1056	2.19
TRUE	High	[K].LKETEYDVR.[D]	1xTMT6plex [K2]; 1xTMT6plex [N-Term]		0.117663	0.00359171	1	1	2	Q61176	Arginase-1 OS=Mus musculus OX=10090 GN=Arg1 PE=1 SV=1	Arg1	Q61176 [40-48]	1	1610.92	0	-0.675765	0.626	95239.2	59663.8	15.28	21.89	1.14822	0.0710851	73810.3	95239.2	99223.8	76942.4	50065.5	59663.8		High	High	High	High	High	High	High	0.001223	0.05777	2.92
TRUE	High	[K].NPDSLELIR.[S]	1xTMT6plex [N-Term]		0.0618827	0.00111321	1	1	3	Q91YI0	Argininosuccinate lyase OS=Mus musculus OX=10090 GN=Asl PE=1 SV=1	Asl	Q91YI0 [289-297]	0	1285.73	0	-0.675765	0.626	51263	32068.9	15.94	33.26	0.864782	0.136527	41633.7	51263	57491	47793.3	25076.5	32068.9		High	High	High	High	High	High	High	0	0.02792	2.32
TRUE	High	[K].THSDSDILTNIEDPSSHVPEFSSSSK.[T]	1xTMT6plex [K26]; 1xTMT6plex [N-Term]; 1xHex(1)HexNAc(1) [S/T]		2.46635e-05	0	1	1	4	E9PV24	Fibrinogen alpha chain OS=Mus musculus OX=10090 GN=Fga PE=1 SV=1	Fga	E9PV24 [486-511]	0	3639.74	0	-0.675765	0.626	14765.7	9245.93	26.63	35.93	0.824317	0.149859	14765.7	19440.7	11382.5	13405.9	6474.9	9245.93		High	High	High	High	High	High	High	0	1.857e-06	5.63
TRUE	High	[K].AVTLLPSFTMT.[P]	1xOxidation [M10]; 1xHexNAc [S/T]; 1xTMT6plex [N-Term]; 2xHex(1)HexNAc(1) [T/S]		0.0543191	0.000600281	1	1	4	P31996	Macrosialin OS=Mus musculus OX=10090 GN=Cd68 PE=1 SV=1	Cd68	P31996 [27-37]	0	2359.13	0	-0.675765	0.626	22171.8	13873.3	29.65	58.67	0.0752101	0.840988	13481.9	22171.8	24974.8	31197.5	10929.9	13873.3		High	High	High	High	High	High	High	0	0.02593	1.56
TRUE	High	[R].FLETNPR.[V]	1xTMT6plex [N-Term]		0.226955	0.00888504	1	1	3	Q8VCN5	Cystathionine gamma-lyase OS=Mus musculus OX=10090 GN=Cth PE=1 SV=1	Cth	Q8VCN5 [278-284]	0	1105.62	0	-0.673463	0.627	54855.2	34375.3	33.9	28.39	0.579457	0.263356	31929	54855.2	65663.5	46602	26422.9	34375.3		High	High	High	High	High	High	High	0.004291	0.1243	1.73
TRUE	High	[R].ASLQNLLSASQAR.[L]	1xTMT6plex [N-Term]		0.00012573	0	1	1	2	P35505	Fumarylacetoacetase OS=Mus musculus OX=10090 GN=Fah PE=1 SV=2	Fah	P35505 [83-95]	0	1587.9	0	-0.673463	0.627	5991.07	3759.29	40.69	1.41	0.575208	0.265945	2974.54	5991.07	7258.17	3716.48	3759.29	3822.12		High	High	High	High	High	High	High	0	0.0007305	5.14
TRUE	High	[K].SVTVTCEFFESQAQVPGDENPAVTQGPQK.[L]	1xCarbamidomethyl [C6]; 1xTMT6plex [K29]; 1xTMT6plex [N-Term]; 1xHexNAc [T24(99.4)]	Q9QXC1 1xHexNAc [T281(99.4)]	4.01415e-07	0	1	1	2	Q9QXC1	Fetuin-B OS=Mus musculus OX=10090 GN=Fetub PE=1 SV=1	Fetub	Q9QXC1 [258-286]	0	3811.87	0	-0.673463	0.627	6219.42	3899.7	37.2	20.67	0.421243	0.379103	3287.36	7327.96	6219.42	5340.78	3899.7	3709.24		High	High	High	High	High	High	High	0	2.821e-07	6.65
TRUE	High	[K].APNSPDVLEIEFK.[K]	1xTMT6plex [K13]; 1xTMT6plex [N-Term]		0.00152184	0	1	1	4	P16460	Argininosuccinate synthase OS=Mus musculus OX=10090 GN=Ass1 PE=1 SV=1	Ass1	P16460 [216-228]	0	1917.07	0	-0.673463	0.627	67055.7	42022.5	23.31	33.27	0.387092	0.410117	43560.1	67055.7	68130.1	66579.1	36337	42022.5		High	High	High	High	High	High	High	0	0.001809	4.42
TRUE	High	[K].KQTALAELVK.[H]	2xTMT6plex [K1; K10]; 1xTMT6plex [N-Term]		0.000161192	0	1	1	2	P07724	Albumin OS=Mus musculus OX=10090 GN=Alb PE=1 SV=3	Alb	P07724 [549-558]	1	1788.16	0	-0.673463	0.627	80694	50559.9	9.4	46.73	0.382453	0.414522	91826.8	76765.7	80694	102015	46364.9	50559.9		High	High	High	High	High	High	High	0	0.01767	3.53
TRUE	High	[D].DFNLGDALEDPNMKPTPK.[A]	2xTMT6plex [K14; K18]; 1xTMT6plex [N-Term]; 1xHex(1)HexNAc(1) [T16(100)]	Q8VCN6 1xHex(1)HexNAc(1) [T45(100)]	0.00452484	0	1	1	4	Q8VCN6	CD99 antigen OS=Mus musculus OX=10090 GN=Cd99 PE=1 SV=1	Cd99	Q8VCN6 [30-47]	0	3054.58	0	-0.673463	0.627	23470	14716.7	31.76	59.51	0.00612028	0.986006	13133.1	23470	25268.8	34471.4	12236.8	14716.7		High	High	High	High	High	High	High	0	0.008908	3.76
TRUE	High	[R].AEEGYENLLSPSDMAHIK.[S]	1xTMT6plex [K18]; 1xTMT6plex [N-Term]; 1xHex(1)HexNAc(1) [S/Y]		2.02362e-05	0	1	1	4	P55302	Alpha-2-macroglobulin receptor-associated protein OS=Mus musculus OX=10090 GN=Lrpap1 PE=1 SV=1	Lrpap1	P55302 [199-216]	0	2827.4	0	-0.671164	0.628	10512	6606.68	13.95	60.03	0.560761	0.274941	8886.31	10512	11778.6	11598	3110.91	6606.68		High	High	High	High	High	High	High	0	1.464e-06	3.56
TRUE	High	[R].SEFPWEVPK.[K]	1xTMT6plex [K9]; 1xTMT6plex [N-Term]		0.0191026	0	1	1	2	Q91X83	S-adenosylmethionine synthase isoform type-1 OS=Mus musculus OX=10090 GN=Mat1a PE=1 SV=1	Mat1a	Q91X83 [384-392]	0	1576.88	0	-0.671164	0.628	45053.4	28289.7	32.62	37.22	0.199863	0.631157	25897.6	45053.4	51493.4	50335.2	27023.8	28289.7		High	High	High	High	High	High	High	0.001223	0.0556	2.37
TRUE	High	[K].LFQTQPQPANANAVGPVPTANAAL.[P]	1xTMT6plex [N-Term]; 1xHex(1)HexNAc(1) [T19(100)]	P29699 1xHex(1)HexNAc(1) [T267(100)]	0.000181676	0	1	1	2	P29699	Alpha-2-HS-glycoprotein OS=Mus musculus OX=10090 GN=Ahsg PE=1 SV=1	Ahsg	P29699 [249-272]	0	2984.54	0	-0.668868	0.629	6453.23	4060.96	30.31	38.27	0.511071	0.308269	3648.37	6711.13	6453.23	5603.6	2500.24	4060.96		High	High	High	High	High	High	High	0	0.0006753	4.93
TRUE	High	[R].RTTPPTAATPVR.[L]	1xTMT6plex [N-Term]; 2xHex(1)HexNAc(1) [T2(100); T6(99.9)]	P11276 2xHex(1)HexNAc(1) [T2150(100); T2154(99.9)]	0.073354	0.00111321	1	1	2	P11276	Fibronectin OS=Mus musculus OX=10090 GN=Fn1 PE=1 SV=4	Fn1	P11276 [2149-2160]	1	2227.14	0	-0.668868	0.629	5498.52	3460.3	54.42	29.78	0.0688307	0.853433	1575.82	5498.52	5637.9	5281.79	3087.15	3460.3		High	High	High	High	High	High	High	0.001603	0.09185	2.37
TRUE	High	[R].IQQFFTSPENSVTAEPR.[A]	1xTMT6plex [N-Term]; 1xHex(1)HexNAc(1) [T13(100)]	Q9D8T0 1xHex(1)HexNAc(1) [T49(100)]	4.92784e-06	0	1	1	5	Q9D8T0	Protein FAM3A OS=Mus musculus OX=10090 GN=Fam3a PE=2 SV=1	Fam3a	Q9D8T0 [37-53]	0	2545.25	0	-0.666576	0.63	49010.5	30890.7	6.54	30.4	1.2875	0.0515819	48961.6	49010.5	54752.5	45198.9	25280.3	30890.7		High	High	High	High	High	High	High	0	7.645e-07	7
TRUE	High	[K].TPVCSGPVTDKPLSQGNSGR.[K]	1xCarbamidomethyl [C4]; 1xTMT6plex [K11]; 1xTMT6plex [N-Term]; 1xHex(1)HexNAc(1) [T9(100)]	Q8BLY1 1xHex(1)HexNAc(1) [T162(100)]	1.86277e-05	0	1	1	5	Q8BLY1	SPARC-related modular calcium-binding protein 1 OS=Mus musculus OX=10090 GN=Smoc1 PE=2 SV=2	Smoc1	Q8BLY1 [154-173]	0	2880.47	0	-0.664288	0.631	103368	65268.1	2.57	38.1	0.979489	0.104836	101194	103368	106488	100321	47171.3	65268.1		High	High	High	High	High	High	High	0	3.358e-06	4.95
TRUE	High	[K].EGETVTEVIHGEPVIK.[K]	1xTMT6plex [K16]; 1xTMT6plex [N-Term]; 1xHex(1)HexNAc(1) [T6(100)]	Q62009 1xHex(1)HexNAc(1) [T723(100)]	3.13924e-06	0	1	1	6	Q62009	Periostin OS=Mus musculus OX=10090 GN=Postn PE=1 SV=2	Postn	Q62009 [718-733]	0	2560.36	0	-0.662004	0.632	63063	39853.8	7.35	65.22	0.0265664	0.940662	63063	62884.4	71339.3	111929	39853.8	39751.2		High	High	High	High	High	High	High	0	4.637e-07	5.63
TRUE	High	[C].IGCVHAISTDSPDLEPVLK.[H]	1xCarbamidomethyl [C3]; 1xTMT6plex [K19]; 1xTMT6plex [N-Term]; 1xHex(1)HexNAc(1) [T9(100)]	O08677 1xHex(1)HexNAc(1) [T150(100)]	0.000196456	0	1	1	7	O08677	Kininogen-1 OS=Mus musculus OX=10090 GN=Kng1 PE=1 SV=1	Kng1	O08677 [142-160]	0	2874.51	0	-0.659723	0.633	41003.5	25934.7	9.79	14.9	1.77771	0.0166836	41003.5	36316.8	44196.8	32120.8	24382.7	25934.7		High	High	High	High	High	High	High	0	0.0007288	5.26
TRUE	High	[S].ACPSCGGPTLAPQGER.[A]	2xCarbamidomethyl [C2; C5]; 1xTMT6plex [N-Term]; 1xHex(1)HexNAc(1) [T9(100)]	O08717 1xHex(1)HexNAc(1) [T33(100)]	0.00128368	0	1	1	2	O08717	Inhibin beta E chain OS=Mus musculus OX=10090 GN=Inhbe PE=2 SV=2	Inhbe	O08717 [25-40]	0	2252.04	0	-0.655172	0.635	9384.65	5959.15	26.88	64.83	0.247621	0.56543	14450.9	9250.8	9384.65	15227.1	5959.15	4980.9		High	High	High	High	High	High	High	0	0.003239	3.88
TRUE	High	[R].DYVQSQLQGSEAAPETVEPSEAPVMAAEPTGDK.[G]	1xOxidation [M25]; 1xTMT6plex [K33]; 1xTMT6plex [N-Term]; 2xHexNAc [T16(100); S20(100)]	Q91W90 2xHexNAc [T289(100); S293(100)]	3.02384e-08	0	1	1	7	Q91W90	Thioredoxin domain-containing protein 5 OS=Mus musculus OX=10090 GN=Txndc5 PE=1 SV=2	Txndc5	Q91W90 [274-306]	0	4312.06	0	-0.655172	0.635	69173.9	43903.5	27.42	77.92	0.131507	0.738742	44828.8	69173.9	79144.9	146919	41217.2	43903.5		High	High	High	High	High	High	High	0	2.895e-08	9.12
TRUE	High	[K].EGRTVSPPYIAR.[E]	1xTMT6plex [N-Term]; 1xHex(1)HexNAc(1) [T4(100)]	O08677 1xHex(1)HexNAc(1) [T400(100)]	0.00880684	0	1	1	4	O08677	Kininogen-1 OS=Mus musculus OX=10090 GN=Kng1 PE=1 SV=1	Kng1	O08677 [397-408]	1	1940.02	0	-0.652901	0.636	58868.3	37431.4	26.83	24.66	1.13092	0.0739745	87359.5	54254.4	58868.3	48710.1	29768.3	37431.4		High	High	High	High	High	High	High	0	0.003164	3.9
TRUE	High	[K].KAVTLLPSFTMTP.[T]	1xOxidation [M11]; 1xHexNAc [S/T]; 1xTMT6plex [K1]; 1xTMT6plex [N-Term]; 2xHex(1)HexNAc(1) [T/S]		0.0880226	0.00111321	1	1	2	P31996	Macrosialin OS=Mus musculus OX=10090 GN=Cd68 PE=1 SV=1	Cd68	P31996 [26-38]	1	2813.44	0	-0.652901	0.636	8946.11	5691.26	20.8	60.18	0.0143841	0.967422	6080.44	8981.96	8946.11	13766.7	5691.26	4939.61		High	High	High	High	High	High	High	0	0.1653	2.42
TRUE	High	[K].ADPGLVDVGTSSPGSDR.[A]	1xTMT6plex [N-Term]; 1xHex(1)HexNAc(1) [T10(100)]	O88322 1xHex(1)HexNAc(1) [T359(100)]	1.93262e-05	0	1	1	7	O88322	Nidogen-2 OS=Mus musculus OX=10090 GN=Nid2 PE=1 SV=2	Nid2	O88322 [350-366]	0	2224.07	0	-0.652901	0.636	82392.3	52367.4	24.33	70.06	0.00459109	0.989484	59265.7	82392.3	97868.4	145103	43501.6	52367.4		High	High	High	High	High	High	High	0	3.681e-05	5.43
TRUE	High	[R].ALVILAK.[G]	1xTMT6plex [K7]; 1xTMT6plex [N-Term]		0.147357	0.00405738	1	1	2	Q99LX0	Parkinson disease protein 7 homolog OS=Mus musculus OX=10090 GN=Park7 PE=1 SV=1	Park7	Q99LX0 [6-12]	0	1185.83	0	-0.650635	0.637	39599.3	25237.1	12.83	14.57	1.60934	0.0245846	32162.5	39599.3	41225.1	25237.1	21682.6	29062.1		High	High	High	High	High	High	High	0.004291	0.1354	2.26
TRUE	High	[P].LESGTRHPQGGK.[F]	1xTMT6plex [K12]; 1xTMT6plex [N-Term]; 1xHex(1)HexNAc(1) [T5(100)]	Q9D1N2 1xHex(1)HexNAc(1) [T161(100)]	0.00127193	0	1	1	1	Q9D1N2	Glycosylphosphatidylinositol-anchored high density lipoprotein-binding protein 1 OS=Mus musculus OX=10090 GN=Gpihbp1 PE=1 SV=1	Gpihbp1	Q9D1N2 [157-168]	1	2090.11	0	-0.650635	0.637	8662.77	5514.18	39.94	55.96	0.0425575	0.906656	3897.06	9087.98	8662.77	11208	3886.51	5514.18		High	High	High	High	High	High	High	0	0.003216	4.74
TRUE	High	[K].GTTITSVLPK.[P]	1xTMT6plex [K10]; 1xTMT6plex [N-Term]		0.0784253	0.00111321	1	1	2	Q8C196	Carbamoyl-phosphate synthase [ammonia], mitochondrial OS=Mus musculus OX=10090 GN=Cps1 PE=1 SV=2	Cps1	Q8C196 [403-412]	0	1474.92	0	-0.648372	0.638	16094	10265.2	32.47	36.63	0.822173	0.150601	10224.9	16094	20258	12105.6	5509.01	10265.2		High	High	High	High	High	High	High	0	0.03767	3.29
TRUE	High	[R].KHNLCGETEEER.[I]	1xCarbamidomethyl [C5]; 1xTMT6plex [K1]; 1xTMT6plex [N-Term]		0.0550578	0.000600281	2	4	2	P19639; Q80W21	Glutathione S-transferase Mu 3 OS=Mus musculus OX=10090 GN=Gstm3 PE=1 SV=2 Glutathione S-transferase Mu 7 OS=Mus musculus OX=10090 GN=Gstm7 PE=1 SV=1	Gstm3	P19639 [83-94]; Q80W21 [83-94]	1	1960	0	-0.648372	0.638	2494.21	1591.12	26.39	65.6	0.128905	0.743181		2065.09	3012.51	3738.68	1095.39	1591.12	Shared	Not Found	High	High	High	High	High	High	0.001223	0.06752	2.52
TRUE	High	[K].VNEAACDIAR.[Q]	1xCarbamidomethyl [C6]; 1xTMT6plex [N-Term]		0.00546281	0	1	1	2	O35490	Betaine--homocysteine S-methyltransferase 1 OS=Mus musculus OX=10090 GN=Bhmt PE=1 SV=1	Bhmt	O35490 [99-108]	0	1347.69	0	-0.646112	0.639	158121	101030	11.48	9.99	1.70966	0.0195138	131474	158121	164087	101030	100253	119115		High	High	High	High	High	High	High	0	0.0013	2.45
TRUE	High	[R].LGPNYLQIPVNCPYR.[A]	1xCarbamidomethyl [C12]; 1xTMT6plex [N-Term]		0.000600912	0	1	1	2	P24270	Catalase OS=Mus musculus OX=10090 GN=Cat PE=1 SV=4	Cat	P24270 [366-380]	0	2033.08	0	-0.646112	0.639	8878.94	5671.66	20.65	40.39	0.431616	0.370155	6911.78	8878.94	10529.8	10007.7	4864.18	5671.66		High	High	High	High	High	High	High	0	0.00232	3.97
TRUE	High	[K].AHTPPGNADITTEVPR.[M]	1xHexNAc [T12(100)]; 1xTMT6plex [N-Term]	Q8BGR2 1xHexNAc [T77(100)]	0.000201028	0	1	1	7	Q8BGR2	Volume-regulated anion channel subunit LRRC8D OS=Mus musculus OX=10090 GN=Lrrc8d PE=1 SV=1	Lrrc8d	Q8BGR2 [66-81]	0	2108.08	0	-0.641604	0.641	32823.9	21036.6	25.19	42.66	0.144338	0.717236	21360.1	32823.9	35569.7	40030.5	19455.4	21036.6		High	High	High	High	High	High	High	0	4.736e-05	4.54
TRUE	High	[K].GTFASLSELHCDK.[L]	1xCarbamidomethyl [C11]; 1xTMT6plex [K13]; 1xTMT6plex [N-Term]		1.35251e-06	0	1	2	2	P02088	Hemoglobin subunit beta-1 OS=Mus musculus OX=10090 GN=Hbb-b1 PE=1 SV=2	Hbb-b1	P02088 [84-96]	0	1923	0	-0.639355	0.642	42417.8	27252.7	29.82	14.09	0.987947	0.102814	57953.4	42417.8	31825.7	31335	27252.7	23618.9		High	High	High	High	High	High	High	0	0.0001054	5.19
TRUE	High	[A].PTPGSASSEAPPLVNEDVK.[R]	1xHexNAc [T2(100)]; 1xTMT6plex [K19]; 1xTMT6plex [N-Term]	Q91YQ5 1xHexNAc [T21(100)]	0.00033194	0	1	1	5	Q91YQ5	Dolichyl-diphosphooligosaccharide--protein glycosyltransferase subunit 1 OS=Mus musculus OX=10090 GN=Rpn1 PE=1 SV=1	Rpn1	Q91YQ5 [20-38]	0	2556.34	0	-0.639355	0.642	17341.2	11133.2	8.51	82.61	0.0951534	0.803242	17341.2	16748.6	19632.5	40096.3	10341.7	11133.2		High	High	High	High	High	High	High	0	0.001098	5.8
TRUE	High	[R].EVEPTSIARA.[R]	1xTMT6plex [N-Term]; 1xHex(1)HexNAc(1) [T5(100)]	Q07456 1xHex(1)HexNAc(1) [T197(100)]	0.219645	0.00802176	1	1	5	Q07456	Protein AMBP OS=Mus musculus OX=10090 GN=Ambp PE=1 SV=2	Ambp	Q07456 [193-202]	1	1666.86	0	-0.637109	0.643	58107.9	37392.2	9.3	26.41	1.28367	0.0520393	58107.9	56945.5	67261.2	53684.5	32945.2	37392.2		High	High	High	High	High	High	High	0.002713	0.1377	1.32
TRUE	High	[K].LPATEKPVLLSK.[D]	2xTMT6plex [K6; K12]; 1xTMT6plex [N-Term]; 1xHexNAc [T4(100)]	Q9JKR6 1xHexNAc [T881(100)]	0.00841178	0	1	1	2	Q9JKR6	Hypoxia up-regulated protein 1 OS=Mus musculus OX=10090 GN=Hyou1 PE=1 SV=1	Hyou1	Q9JKR6 [878-889]	0	2186.36	0	-0.637109	0.643	47972.5	30870.1	9.87	40.85	0.710957	0.194555	42610.9	47972.5	51951.1	49622.7	22261.1	30870.1		High	High	High	High	High	High	High	0	0.003006	3.55
TRUE	High	[A].SDDFNLGDALEDPNMKPTPK.[A]	1xOxidation [M15]; 2xTMT6plex [K16; K20]; 1xTMT6plex [N-Term]; 1xHex(1)HexNAc(1) [T18(100)]	Q8VCN6 1xHex(1)HexNAc(1) [T45(100)]	1.47994e-05	0	1	1	8	Q8VCN6	CD99 antigen OS=Mus musculus OX=10090 GN=Cd99 PE=1 SV=1	Cd99	Q8VCN6 [28-47]	0	3272.63	0	-0.634867	0.644	176908	113904	27.62	45.5	0.103009	0.788844	106653	185227	176908	218075	98025.5	113904		High	High	High	High	High	High	High	0	9.052e-05	6.75
TRUE	High	[R].NVALVAGDTGNATGLGEQGPTRGTDANPAPGSK.[E]	1xTMT6plex [K33]; 1xTMT6plex [N-Term]; 1xHex(1)HexNAc(1) [T/S]		1.04736e-07	0	1	1	4	Q61508	Extracellular matrix protein 1 OS=Mus musculus OX=10090 GN=Ecm1 PE=1 SV=2	Ecm1	Q61508 [525-557]	1	3916.98	0	-0.634867	0.644	22681.5	14616.6	23.55	51.98	0.0919813	0.809131	14829.7	22681.5	23509.7	29837.3	11719.5	14616.6		High	High	High	High	High	High	High	0	1.057e-08	7.58
TRUE	High	[R].SLGATEASKPLK.[K]	2xTMT6plex [K9; K12]; 1xTMT6plex [N-Term]; 1xHex(1)HexNAc(1) [T5(100)]	P27656 1xHex(1)HexNAc(1) [T38(100)]	4.70624e-06	0	1	1	4	P27656	Hepatic triacylglycerol lipase OS=Mus musculus OX=10090 GN=Lipc PE=2 SV=2	Lipc	P27656 [34-45]	0	2254.3	0	-0.630394	0.646	202124	130558	13.11	16.93	1.885	0.0130317	243050	202124	190104	130558	102393	144116		High	High	High	High	High	High	High	0	7.295e-07	5.92
TRUE	High	[R].DEEPEDINIAISKESR.[R]	1xTMT6plex [K13]; 1xTMT6plex [N-Term]; 1xHex(1)HexNAc(1) [S12(100)]	Q8K201 1xHex(1)HexNAc(1) [S165(100)]	0.00179588	0	1	1	2	Q8K201	Keratinocyte-associated transmembrane protein 2 OS=Mus musculus OX=10090 GN=Kct2 PE=1 SV=2	Kct2	Q8K201 [154-169]	1	2668.35	0	-0.628162	0.647	19863.3	12858.9	24.03	58.41	0.136044	0.731065	16731	23581.9		28643.6	10023.1	12858.9		High	High	Not Found	High	High	High	High	0	0.0005413	3.52
TRUE	High	[K].IDETGSTPGYEGEGEGDKNISR.[K]	1xTMT6plex [K18]; 1xTMT6plex [N-Term]; 2xHex(1)HexNAc(1) [S21(100); T/Y/S]	P97333 2xHex(1)HexNAc(1) [S844(100); T/Y/S]	0.000257727	0	1	1	3	P97333	Neuropilin-1 OS=Mus musculus OX=10090 GN=Nrp1 PE=1 SV=2	Nrp1	P97333 [824-845]	1	3499.62	0	-0.628162	0.647	16140.2	10450	24.94	51.69	0.115483	0.766508	10112.9	16140.2	16349.2	20308.9	7706.53	10450		High	High	High	High	High	High	High	0	6.237e-05	4.84
TRUE	High	[R].AYDGLSLPEDTETVTASR.[Y]	1xTMT6plex [N-Term]; 2xHex(1)HexNAc(1) [T13(100); T/S/Y]	Q05793 2xHex(1)HexNAc(1) [T40(100); T/S/Y]	0.0254709	0	1	1	4	Q05793	Basement membrane-specific heparan sulfate proteoglycan core protein OS=Mus musculus OX=10090 GN=Hspg2 PE=1 SV=1	Hspg2	Q05793 [28-45]	0	2884.34	0	-0.625934	0.648	9770.8	6329.89	27.58	88.39	0.0896425	0.8135	5982.33	10457.4	9770.8	20250.9	3657.36	6329.89		High	High	High	High	High	High	High	0	0.01036	3.1
TRUE	High	[R].GHTPEGATALPGAPAAK.[G]	1xTMT6plex [K17]; 1xTMT6plex [N-Term]; 1xHex(1)HexNAc(1) [T8(100)]	Q5DTK1 1xHex(1)HexNAc(1) [T122(100)]	2.28078e-05	0	1	1	5	Q5DTK1	Chondroitin sulfate synthase 3 OS=Mus musculus OX=10090 GN=Chsy3 PE=2 SV=3	Chsy3	Q5DTK1 [115-131]	0	2369.26	0	-0.625934	0.648	35346.5	22893.9	31.49	57.23	0.00217849	0.994996	19129.5	35694	35346.5	49549.1	17500.7	22893.9		High	High	High	High	High	High	High	0	4.214e-06	5.77
TRUE	High	[K].QHGIPIPVTPK.[S]	1xTMT6plex [K11]; 1xTMT6plex [N-Term]		0.00127779	0	1	1	2	P16460	Argininosuccinate synthase OS=Mus musculus OX=10090 GN=Ass1 PE=1 SV=1	Ass1	P16460 [166-176]	0	1645.02	0	-0.621488	0.65	59036.8	38383.5	16.55	29.73	0.4187	0.381329	44725.1	59036.8	61698.6	61577	38383.5	37572.3		High	High	High	High	High	High	High	0	0.0002227	4.49
TRUE	High	[K].DGVANVSIEDR.[V]	1xTMT6plex [N-Term]		6.33431e-05	0	1	1	2	P08228	Superoxide dismutase [Cu-Zn] OS=Mus musculus OX=10090 GN=Sod1 PE=1 SV=2	Sod1	P08228 [93-103]	0	1403.73	0	-0.619271	0.651	136795	89002	21.65	22.38	0.842752	0.143631	93200.8	136795	142188	89002	69086.1	108932		High	High	High	High	High	High	High	0	5.831e-06	3.7
TRUE	High	[M].TTNTVPLHPYWPR.[H]	1xTMT6plex [N-Term]; 1xHex(1)HexNAc(1) [T2(100)]	P70245 1xHex(1)HexNAc(1) [T3(100)]	0.0217103	0	1	1	4	P70245	3-beta-hydroxysteroid-Delta(8),Delta(7)-isomerase OS=Mus musculus OX=10090 GN=Ebp PE=1 SV=3	Ebp	P70245 [2-14]	0	2176.11	0	-0.619271	0.651	16556.4	10776.5	15.96	100.37	0.237798	0.578365	12575.8	17062.7	16556.4	51281.7	9221.15	10776.5		High	High	High	High	High	High	High	0	0.0312	3.67
TRUE	High	[K].GCDVVVIPAGVPR.[K]	1xCarbamidomethyl [C2]; 1xTMT6plex [N-Term]		0.00082162	0	1	1	2	P08249	Malate dehydrogenase, mitochondrial OS=Mus musculus OX=10090 GN=Mdh2 PE=1 SV=3	Mdh2	P08249 [92-104]	0	1567.88	0	-0.619271	0.651	32126.4	20925.1	25.96	38.3	0.0719314	0.847361	19572.3	32153.3	32126.4	38175.6	20925.1	20317.5		High	High	High	High	High	High	High	0.001603	0.09861	2.35
TRUE	High	[R].GECVPGDREVEPTSIAR.[A]	1xCarbamidomethyl [C3]; 1xTMT6plex [N-Term]; 1xHex(1)HexNAc(1) [T13(100)]	Q07456 1xHex(1)HexNAc(1) [T197(100)]	0.00026011	0	1	1	3	Q07456	Protein AMBP OS=Mus musculus OX=10090 GN=Ambp PE=1 SV=2	Ambp	Q07456 [185-201]	1	2466.19	0	-0.617056	0.652	55230.5	36014.7	18.27	21.86	1.04284	0.0906076	40746.5	55230.5	58360.7	43474.2	27841.1	36014.7		High	High	High	High	High	High	High	0	6.292e-05	4.73
TRUE	High	[D].GEDDCGDGSDEPKEECDERTCEPYQFR.[C]	3xCarbamidomethyl [C5; C16; C21]; 1xTMT6plex [K13]; 1xTMT6plex [N-Term]; 1xHex(1)HexNAc(1) [T20(99.4)]	Q91ZX7 1xHex(1)HexNAc(1) [T3536(99.4)]	0.00665573	0	1	1	3	Q91ZX7	Prolow-density lipoprotein receptor-related protein 1 OS=Mus musculus OX=10090 GN=Lrp1 PE=1 SV=1	Lrp1	Q91ZX7 [3517-3543]	2	4103.7	0	-0.617056	0.652	15489.4	10095.3	29.46	31.53	0.655038	0.22129	9839.62	15489.4	18225.2	13226.9	6879.52	10095.3		High	High	High	High	High	High	High	0	0.01214	4.19
TRUE	High	[K].VPGETHPTQLAGGSK.[G]	1xTMT6plex [K15]; 1xTMT6plex [N-Term]; 1xHex(1)HexNAc(1) [T8(100)]	Q6S5C2 1xHex(1)HexNAc(1) [T228(100)]	0.00033194	0	1	1	3	Q6S5C2	N-acetylglucosamine-1-phosphotransferase subunit gamma OS=Mus musculus OX=10090 GN=Gnptg PE=1 SV=1	Gnptg	Q6S5C2 [221-235]	0	2302.22	0	-0.617056	0.652	19476.3	12689.1	2.04	50.67	0.51308	0.306846	19431.1	19476.3	20148.8	22873.5	8416.29	12689.1		High	High	High	High	High	High	High	0	8.279e-05	4.69
TRUE	High	[K].LYGSGGPPPTGEEDTSEKDEL.[-]	1xTMT6plex [K18]; 1xTMT6plex [N-Term]; 1xHexNAc [T10(100)]	P20029 1xHexNAc [T644(100)]	5.14965e-05	0	1	1	3	P20029	Endoplasmic reticulum chaperone BiP OS=Mus musculus OX=10090 GN=Hspa5 PE=1 SV=3	Hspa5	P20029 [635-655]	1	2839.38	0	-0.614845	0.653	17796.6	11617.9	18.8	55.33	0.450595	0.354328	17578.4	17796.6	24145.9	23556.9	8311.02	11617.9		High	High	High	High	High	High	High	0	1.04e-05	4.87
TRUE	High	[K].EDFEEAR.[K]	1xTMT6plex [N-Term]		0.185294	0.00584092	1	1	2	P16460	Argininosuccinate synthase OS=Mus musculus OX=10090 GN=Ass1 PE=1 SV=1	Ass1	P16460 [42-48]	0	1124.54	0	-0.614845	0.653	59146.4	38638.1	32.45	48.85	0.231737	0.586493	31241.1	59146.4	59480.8	62389.4	22422.2	38638.1		High	High	High	High	High	High	High	0.002939	0.0959	2.45
TRUE	High	[R].HLQFIPVAPPSPGSSAAPATEVPDRD.[P]	1xTMT6plex [N-Term]; 3xHex(1)HexNAc(1) [S/T]	Q62165 3xHex(1)HexNAc(1) [S/T]	0.0655966	0.00111321	1	1	4	Q62165	Dystroglycan OS=Mus musculus OX=10090 GN=Dag1 PE=1 SV=4	Dag1	Q62165 [713-738]	1	3980.9	0	-0.614845	0.653	7737.75	5049.43	24.71	48.9	0.0773941	0.83677	5221.87	7737.75	8663.16	10525.8	4622.45	5049.43		High	High	High	High	High	High	High	0	0.09224	3.4
TRUE	High	[R].ANATEFGLASGVFTR.[D]	1xTMT6plex [N-Term]		1.42646e-05	0	1	1	2	Q8R0Y6	Cytosolic 10-formyltetrahydrofolate dehydrogenase OS=Mus musculus OX=10090 GN=Aldh1l1 PE=1 SV=1	Aldh1l1	Q8R0Y6 [827-841]	0	1769.94	0	-0.612637	0.654	4250.19	2778.88	8.87	13.49	1.75749	0.0174786	4250.19	3865.23	4618.57	2778.88	2751.21	3465.46		High	High	High	High	High	High	High	0	2.119e-05	6.15
TRUE	High	[K].LGIHEDSTNR.[R]	1xTMT6plex [N-Term]		0.00913616	0	1	1	2	P11499	Heat shock protein HSP 90-beta OS=Mus musculus OX=10090 GN=Hsp90ab1 PE=1 SV=3	Hsp90ab1	P11499 [439-448]	0	1370.72	0	-0.612637	0.654	8186.74	5351.88	18.21	19.11	0.868183	0.135462	6223.84	8186.74	8982.55	7131.36	5068.92	5351.88		High	High	High	High	High	High	High	0	0.003293	3.34
TRUE	High	[R].EFHHGPDPTDTAPGEQDQDVASSPPESSFQK.[L]	1xHexNAc [T9(99.6)]; 1xTMT6plex [K31]; 1xTMT6plex [N-Term]; 1xHex(1)HexNAc(1) [S22(99.2)]	Q9D1Q6 1xHex(1)HexNAc(1) [S380(99.2)]; 1xHexNAc [T367(99.6)]	2.20129e-08	0	1	1	9	Q9D1Q6	Endoplasmic reticulum resident protein 44 OS=Mus musculus OX=10090 GN=Erp44 PE=1 SV=1	Erp44	Q9D1Q6 [359-389]	0	4363.99	0	-0.612637	0.654	25759.1	16841.9	14.9	77.27	0.0574729	0.876046	20252.9	27110.7	25759.1	49744.8	12492.8	16841.9		High	High	High	High	High	High	High	0	1.868e-09	9.39
TRUE	High	[CK].EGLEAAR.[RL]	1xTMT6plex [N-Term]		0.116641	0.00359171	1	2	3	O35490	Betaine--homocysteine S-methyltransferase 1 OS=Mus musculus OX=10090 GN=Bhmt PE=1 SV=1	Bhmt	O35490 [233-239]	0	974.547	0	-0.610433	0.655	168227	110235	15.24	23.59	1.34432	0.0452559	155894	168227	207613	110235	89179.6	142557		High	High	High	High	High	High	High	0.002301	0.05414	2.24
TRUE	High	[R].GDSRGDFATR.[G]	1xTMT6plex [N-Term]; 1xHex(1)HexNAc(1) [T9(100)]	E9PV24 1xHex(1)HexNAc(1) [T289(100)]	0.000664915	0	1	1	3	E9PV24	Fibrinogen alpha chain OS=Mus musculus OX=10090 GN=Fga PE=1 SV=1	Fga	E9PV24 [281-290]	1	1675.8	0	-0.610433	0.655	3220.23	2109.53	6.24	42.78	0.702452	0.198403	2942.87	3324.97	3220.23	3326.6	1399.38	2109.53		High	High	High	High	High	High	High	0	0.0001787	3.95
TRUE	High	[K].KAVTLLPSFTMTP.[T]	1xOxidation [M11]; 1xTMT6plex [K1]; 1xTMT6plex [N-Term]; 2xHex(1)HexNAc(1) [T4(100); T/S]	P31996 2xHex(1)HexNAc(1) [T29(100); T/S]	0.0011981	0	1	1	2	P31996	Macrosialin OS=Mus musculus OX=10090 GN=Cd68 PE=1 SV=1	Cd68	P31996 [26-38]	1	2610.36	0	-0.610433	0.655	11160.4	7307.11	22.97	44.74	0.262283	0.546659	8412.48	13466.5	11160.4	13891.7	6344.77	7307.11		High	High	High	High	High	High	High	0	0.003067	3.96
TRUE	High	[R].FELTCYSLAPQIK.[V]	1xCarbamidomethyl [C5]; 1xTMT6plex [K13]; 1xTMT6plex [N-Term]		0.000802937	0	1	1	2	P16460	Argininosuccinate synthase OS=Mus musculus OX=10090 GN=Ass1 PE=1 SV=1	Ass1	P16460 [128-140]	0	2028.12	0	-0.610433	0.655	13599.3	8909.81	10.31	83.85	0.0818399	0.828247	12653.3	13599.3	15469.9	30823.9	7291.69	8909.81		High	High	High	High	High	High	High	0	0.0001271	4.44
TRUE	High	[K].SLEIIGAPFSK.[G]	1xTMT6plex [K11]; 1xTMT6plex [N-Term]		0.000128656	0	1	1	4	Q61176	Arginase-1 OS=Mus musculus OX=10090 GN=Arg1 PE=1 SV=1	Arg1	Q61176 [7-17]	0	1619.98	0	-0.608232	0.656	88383.3	57989.1	20.56	18.77	0.782535	0.164993	62150	88383.3	93164.3	74189.3	51906.4	57989.1		High	High	High	High	High	High	High	0	0.01643	3.44
TRUE	High	[K].NRPADVAASHVPPPSAAAA.[-]	1xTMT6plex [N-Term]; 2xHex(1)HexNAc(1) [S9(100); S15(100)]	P55065 2xHex(1)HexNAc(1) [S483(100); S489(100)]	0.000315558	0	1	1	3	P55065	Phospholipid transfer protein OS=Mus musculus OX=10090 GN=Pltp PE=1 SV=1	Pltp	P55065 [475-493]	0	2758.35	0	-0.608232	0.656	1924.29	1261.9	17.93	42.09	0.67888	0.209469	1924.29	1736.36	2440.63	2093.77	1261.9	926.709		High	High	High	High	High	High	High	0	7.82e-05	4.58
TRUE	High	[K].DEPAEQGELKEEAEPPAEETSQPPPSEPK.[G]	2xTMT6plex [K10; K29]; 1xTMT6plex [N-Term]; 1xHexNAc [T/S]		1.32004e-10	0	1	1	15	Q9JKR6	Hypoxia up-regulated protein 1 OS=Mus musculus OX=10090 GN=Hyou1 PE=1 SV=1	Hyou1	Q9JKR6 [614-642]	1	4036	0	-0.608232	0.656	105976	69567	26.36	32.73	0.60302	0.249448	65708	111064	105976	89946.3	45309.5	69567		High	High	High	High	High	High	High	0	1.883e-11	10.42
TRUE	High	[R].SHPAHTAAPQVTSTASK.[L]	1xTMT6plex [K17]; 1xTMT6plex [N-Term]; 3xHex(1)HexNAc(1) [T6(100); T12(100); S13(100)]	Q60805 3xHex(1)HexNAc(1) [T72(100); T78(100); S79(100)]	0.00351418	0	1	1	1	Q60805	Tyrosine-protein kinase Mer OS=Mus musculus OX=10090 GN=Mertk PE=1 SV=1	Mertk	Q60805 [67-83]	0	3244.57	0	-0.608232	0.656	1606.48	1053.89	59.78	22.54	0.341347	0.455673	2521.92		1023.34	1237.67		897.402		High	Not Found	High	High	Not Found	High	High	0	0.001142	3.61
TRUE	High	[K].TTLAAVSSK.[A]	1xTMT6plex [K9]; 1xTMT6plex [N-Term]; 1xHex(1)HexNAc(1) [S7(100)]	Q62314 1xHex(1)HexNAc(1) [S81(100)]; Q62313 1xHex(1)HexNAc(1) [S79(100)]	0.0209312	0	1	2	6	Q62313	Trans-Golgi network integral membrane protein 1 OS=Mus musculus OX=10090 GN=Tgoln1 PE=1 SV=1	Tgoln1	Q62313 [73-81]	0	1700.96	0	-0.608232	0.656	91688.5	60129.4	24.96	46.63	0.255921	0.554726	60853	91688.5	101271	106668	43602.2	60129.4		High	High	High	High	High	High	High	0	0.0265	3.18
TRUE	High	[K].DIVYIGLR.[D]	1xTMT6plex [N-Term]		0.0932326	0.00164672	1	1	2	Q61176	Arginase-1 OS=Mus musculus OX=10090 GN=Arg1 PE=1 SV=1	Arg1	Q61176 [173-180]	0	1177.71	0	-0.606035	0.657	43646.1	28654	24.86	26.08	0.750936	0.177445	27599.2	43646.1	44805.7	33795.6	19687.5	28654		High	High	High	High	High	High	High	0.001606	0.04103	2.04
TRUE	High	[K].LNEINEK.[I]	1xTMT6plex [K7]; 1xTMT6plex [N-Term]		0.112142	0.00319053	1	1	2	Q8C196	Carbamoyl-phosphate synthase [ammonia], mitochondrial OS=Mus musculus OX=10090 GN=Cps1 PE=1 SV=2	Cps1	Q8C196 [554-560]	0	1317.78	0	-0.603841	0.658	125080	82288.6	28.22	29.18	0.390274	0.407123	77228.6	125080	137999	121116	70171.9	82288.6		High	High	High	High	High	High	High	0.002761	0.1072	2.67
TRUE	High	[R].REYSYSTARPWR.[A]	1xTMT6plex [N-Term]; 2xHexNAc [S6(100); T7(100)]	P39061 2xHexNAc [S1544(100); T1545(100)]	1.52839e-05	0	1	1	1	P39061	Collagen alpha-1(XVIII) chain OS=Mus musculus OX=10090 GN=Col18a1 PE=1 SV=4	Col18a1	P39061 [1539-1550]	1	2207.09	0	-0.603841	0.658	7748.23	5099.85	22.57	59.92	0.000297087	0.999316	5279.75	7748.23	8287.59	11990.7	4217.79	5099.85		High	High	High	High	High	High	High	0	2.692e-06	5.63
TRUE	High	[K].NEQVCEEDQTPTT.[V]	1xCarbamidomethyl [C5]; 1xTMT6plex [N-Term]; 1xHex(1)HexNAc(1) [T]		0.0131849	0	1	1	8	P17047	Lysosome-associated membrane glycoprotein 2 OS=Mus musculus OX=10090 GN=Lamp2 PE=1 SV=2	Lamp2	P17047 [181-193]	0	2144.92	0	-0.60165	0.659	18942.1	12480.9	42.23	15.89	0.549576	0.282114	10714.7	18942.1	26526.1	15083.1	11049	12480.9		High	High	High	High	High	High	High	0	0.02198	3.8
TRUE	High	[K].VTQPEVDTPLGR.[V]	1xTMT6plex [N-Term]		0.00618417	0	1	1	2	Q63880	Carboxylesterase 3A OS=Mus musculus OX=10090 GN=Ces3a PE=1 SV=2	Ces3a	Q63880 [34-45]	0	1540.85	0	-0.599462	0.66	35023.4	23127	9.86	21.2	1.25616	0.0554421	29842.8	36016.4	35023.4	29769.5	23127	19680.9		High	High	High	High	High	High	High	0	0.002131	2.89
TRUE	High	[R].GADGTSTMGPPGPR.[G]	1xOxidation [M8]; 1xTMT6plex [N-Term]; 1xHex(1)HexNAc(1) [T/S]		0.034397	0	1	1	7	O35206	Collagen alpha-1(XV) chain OS=Mus musculus OX=10090 GN=Col15a1 PE=1 SV=2	Col15a1	O35206 [764-777]	0	1910.89	0	-0.599462	0.66	3915.75	2583.81	34.85	93.46	0.0178396	0.959755	1999.37	4100.15	3915.75	5717.98		1167.56		High	High	High	High	Not Found	High	High	0	0.01446	1.8
TRUE	High	[K].ANKPGDVVR.[A]	1xTMT6plex [K3]; 1xTMT6plex [N-Term]		0.0970103	0.00164672	1	1	2	Q9CPY7	Cytosol aminopeptidase OS=Mus musculus OX=10090 GN=Lap3 PE=1 SV=3	Lap3	Q9CPY7 [343-351]	0	1413.86	0	-0.597278	0.661	2470.24	1632.95	8.71	54.87	0.095148	0.803252	2470.24	2256.94	2687.5	3716.57	1480.69	1632.95		High	High	High	High	High	High	High	0.0004464	0.04638	1.91
TRUE	High	[K].AVTLLPSFTMTP.[T]	1xTMT6plex [N-Term]; 2xHex(1)HexNAc(1) [T/S]; 1xHexNAc [S/T]		0.22419	0.00844583	1	1	4	P31996	Macrosialin OS=Mus musculus OX=10090 GN=Cd68 PE=1 SV=1	Cd68	P31996 [27-38]	0	2440.19	0	-0.597278	0.661	6905.75	4566.74	25.53	67.66	0.0434782	0.904736	4862.82	6905.75	8245.58	12537.8	4026.79	4566.74		High	High	High	High	High	High	High	0.002713	0.1128	1.2
TRUE	High	[R].TVTHGSELAGHSSA.[N]	1xTMT6plex [N-Term]; 2xHex(1)HexNAc(1) [T3(100); S/T]	P15379 2xHex(1)HexNAc(1) [T654(100); S/T]	0.0023341	0	1	1	3	P15379	CD44 antigen OS=Mus musculus OX=10090 GN=Cd44 PE=1 SV=3	Cd44	P15379 [652-665]	0	2313.07	0	-0.595097	0.662	1893.98	1254.36	22.1	12.61	0.983942	0.103767		2217.22	1617.87	1517.07	1254.36	1206.45		Not Found	High	High	High	High	High	High	0	0.006652	3.84
TRUE	High	[K].KFSGVYLEK.[E]	2xTMT6plex [K1; K9]; 1xTMT6plex [N-Term]		0.00128368	0	1	1	2	P40936	Indolethylamine N-methyltransferase OS=Mus musculus OX=10090 GN=Inmt PE=1 SV=1	Inmt	P40936 [211-219]	1	1758.08	0	-0.595097	0.662	30387.7	20125.2	19.47	32.44	0.728772	0.186736	30387.7	26150.7	38272.6	20125.2	17071.7	31116.9		High	High	High	High	High	High	High	0	0.0002242	3.42
TRUE	High	[R].GSSHVNPTDANA.[R]	1xTMT6plex [N-Term]; 1xHex(1)HexNAc(1) [T8(100)]	O70570 1xHex(1)HexNAc(1) [T577(100)]	0.0791264	0.00111321	1	1	5	O70570	Polymeric immunoglobulin receptor OS=Mus musculus OX=10090 GN=Pigr PE=1 SV=1	Pigr	O70570 [570-581]	0	1763.81	0	-0.595097	0.662	8748.86	5787.73	72.48	57.06	0.549075	0.282439	25118	7212.3	8748.86	9828.87	2837.61	5787.73		High	High	High	High	High	High	High	0	0.08786	1.64
TRUE	High	[R].DCADGSDESPECEYPTCGPNEFR.[C]	3xCarbamidomethyl [C2; C12; C17]; 1xTMT6plex [N-Term]; 1xHex(1)HexNAc(1) [Y/T/S]		7.30542e-05	0	1	1	11	Q91ZX7	Prolow-density lipoprotein receptor-related protein 1 OS=Mus musculus OX=10090 GN=Lrp1 PE=1 SV=1	Lrp1	Q91ZX7 [2843-2865]	0	3286.28	0	-0.595097	0.662	69720.5	46169.6	32.94	14.8	0.4199	0.380277	37038.4	72317.2	69720.5	55556.7	41690.2	46169.6		High	High	High	High	High	High	High	0	6.948e-06	4.68
TRUE	High	[K].LILPGLISSR.[I]	1xTMT6plex [N-Term]		0.0135523	0	1	2	2	P17563	Methanethiol oxidase OS=Mus musculus OX=10090 GN=Selenbp1 PE=1 SV=2	Selenbp1	P17563 [94-103]	0	1297.84	0	-0.590745	0.664	19755.2	13124.7	15.03	11.18	1.59348	0.0254985	19755.2	15542.5	20879.8	13124.7	10831.6	13339.6		High	High	High	High	High	High	High	0	0.005123	2.52
TRUE	High	[R].YFDSFGDLSSASAIMGNAK.[V]	1xOxidation [M15]; 1xTMT6plex [K19]; 1xTMT6plex [N-Term]		1.76157e-07	0	1	1	4	P02088	Hemoglobin subunit beta-1 OS=Mus musculus OX=10090 GN=Hbb-b1 PE=1 SV=2	Hbb-b1	P02088 [42-60]	0	2455.22	0	-0.590745	0.664	21776.3	14464.2	18.35	26.52	0.921369	0.119848	25633.8	17672.2	21776.3	19604.9	11634.2	14464.2		High	High	High	High	High	High	High	0	4.664e-09	7.28
TRUE	High	[R].FLEEATR.[V]	1xTMT6plex [N-Term]		0.21785	0.00802176	1	1	2	Q8C196	Carbamoyl-phosphate synthase [ammonia], mitochondrial OS=Mus musculus OX=10090 GN=Cps1 PE=1 SV=2	Cps1	Q8C196 [1151-1157]	0	1094.6	0	-0.590745	0.664	155851	103421	21.01	13.3	0.823674	0.150081	106975	155851	160507	123153	95423.1	103421		High	High	High	High	High	High	High	0.00463	0.1383	2.17
TRUE	High	[K].AQEEEASSLLKYF.[S]	1xTMT6plex [K11]; 1xTMT6plex [N-Term]; 1xHexNAc [S/Y]		0.223274	0.00844583	1	1	3	Q6PFE3	DNA repair and recombination protein RAD54B OS=Mus musculus OX=10090 GN=Rad54b PE=2 SV=1	Rad54b	Q6PFE3 [95-107]	1	2176.14	0	-0.588574	0.665	14557.6	9683.94	28.43	61.61	0.117955	0.762158	8612.87	14557.6	15219	25004.2	9683.94	9150.89		High	High	High	High	High	High	High	0	0.2021	2.23
TRUE	High	[R].LQVTASPQSLCGLR.[A]	1xCarbamidomethyl [C11]; 1xHexNAc [T4(100)]; 1xTMT6plex [N-Term]	P28665 1xHexNAc [T580(100)]; P28666 1xHexNAc [T580(100)]	1.94153e-05	0	1	2	2	P28665	Murinoglobulin-1 OS=Mus musculus OX=10090 GN=Mug1 PE=1 SV=3	Mug1	P28665 [577-590]	0	1962.05	0	-0.588574	0.665	17855.5	11882.8	35.77	45.16	0.0474102	0.896582	9174.21	17855.5	19500.8	22471.3	10092.2	11882.8		High	High	High	High	High	High	High	0	3.519e-06	4.61
TRUE	High	[K].ANYPDLPFGHKPGITSATHPAR.[S]	1xTMT6plex [K11]; 1xTMT6plex [N-Term]; 1xHex(1)HexNAc(1) [T15(100)]	Q91V98 1xHex(1)HexNAc(1) [T517(100)]	4.23364e-06	0	1	1	4	Q91V98	Endosialin OS=Mus musculus OX=10090 GN=Cd248 PE=1 SV=1	Cd248	Q91V98 [503-524]	0	3170.65	0	-0.586406	0.666	52177.4	34737.2	28.14	36.73	0.314637	0.484577	33093.9	52177.4	59333	55615.8	27820.9	34737.2		High	High	High	High	High	High	High	0	6.459e-07	3.48
TRUE	High	[K].FVGGAENTAHPR.[V]	1xTMT6plex [N-Term]; 1xHex(1)HexNAc(1) [T8(100)]	Q07079 1xHex(1)HexNAc(1) [T171(100)]	0.00422344	0	1	1	1	Q07079	Insulin-like growth factor-binding protein 5 OS=Mus musculus OX=10090 GN=Igfbp5 PE=1 SV=1	Igfbp5	Q07079 [164-175]	0	1849.91	0	-0.584241	0.667	24523	16358.7	18.22	42.87	0.441137	0.362128	18352.4	24523	26391.6	26221.6	11109	16358.7		High	High	High	High	High	High	High	0	0.001399	3.76
TRUE	High	[R].GAGHLAVSVGIR.[R]	1xTMT6plex [N-Term]; 1xHex(1)HexNAc(1) [S8(100)]	Q921V5 1xHex(1)HexNAc(1) [S56(100)]	0.0010533	0	1	1	2	Q921V5	Alpha-1,6-mannosyl-glycoprotein 2-beta-N-acetylglucosaminyltransferase OS=Mus musculus OX=10090 GN=Mgat2 PE=1 SV=1	Mgat2	Q921V5 [49-60]	0	1730.95	0	-0.584241	0.667	80018.7	53343.5	12.61	61.47	0.109612	0.77694	95015.4	80018.7	74782.5	127943	43707.8	53343.5		High	High	High	High	High	High	High	0	0.002492	3.72
TRUE	High	[A].DALEEEDNVLVLK.[K]	1xTMT6plex [K13]; 1xTMT6plex [N-Term]		0.000151833	0	1	1	2	P09103	Protein disulfide-isomerase OS=Mus musculus OX=10090 GN=P4hb PE=1 SV=2	P4hb	P09103 [20-32]	0	1945.09	0	-0.58208	0.668	16698.5	11150	12.79	47.76	0.205487	0.623036	14557.6	18826.3	16698.5	22419.6	9849.1	11150		High	High	High	High	High	High	High	0	0.01142	4.59
TRUE	High	[K].GLNSDSVTEETLR.[K]	1xTMT6plex [N-Term]		9.91734e-06	0	1	1	4	Q8C196	Carbamoyl-phosphate synthase [ammonia], mitochondrial OS=Mus musculus OX=10090 GN=Cps1 PE=1 SV=2	Cps1	Q8C196 [893-905]	0	1649.85	0	-0.579922	0.669	228649	152986	20.17	14.76	0.961733	0.109211	162749	228649	242505	177264	131844	152986		High	High	High	High	High	High	High	0	2.46e-06	5.57
TRUE	High	[R].TDGTLKPTA.[F]	1xTMT6plex [K6]; 1xTMT6plex [N-Term]; 2xHex(1)HexNAc(1) [T1(100); T4(100)]; 1xHexNAc [T8(100)]	P29788 2xHex(1)HexNAc(1) [T107(100); T110(100)]; 1xHexNAc [T114(100)]	0.0514602	0.000600281	1	1	1	P29788	Vitronectin OS=Mus musculus OX=10090 GN=Vtn PE=1 SV=2	Vtn	P29788 [107-115]	0	2295.15	0	-0.579922	0.669	7696.19	5150.26	40.56	33.21	0.512653	0.307148	4000.66	7696.19	9704.59	5150.26	3155.14	6374.46		High	High	High	High	High	High	High	0	0.06212	2.32
TRUE	High	[K].SDASTPPSPK.[V]	1xHexNAc [T5(100)]; 1xTMT6plex [K10]; 1xTMT6plex [N-Term]	P35564 1xHexNAc [T53(100)]	0.0425672	0.000600281	1	1	15	P35564	Calnexin OS=Mus musculus OX=10090 GN=Canx PE=1 SV=1	Canx	P35564 [49-58]	0	1647.88	0	-0.579922	0.669	238130	159420	31.09	68.66	0.116466	0.764775	147241	238130	283300	462632	152169	159420		High	High	High	High	High	High	High	0.0008828	0.02341	1.9
TRUE	High	[K].SCAEFVSGSQLR.[I]	1xCarbamidomethyl [C2]; 1xTMT6plex [N-Term]		0.105468	0.00215868	1	1	2	Q9DCX2	ATP synthase subunit d, mitochondrial OS=Mus musculus OX=10090 GN=Atp5pd PE=1 SV=3	Atp5pd	Q9DCX2 [100-111]	0	1569.79	0	-0.577767	0.67	38821.5	26027	19.07	37.09	0.613103	0.243723	33017.5	48135.9	38821.5	41721.7	20686.5	26027		High	High	High	High	High	High	High	0.0008737	0.05103	2.1
TRUE	High	[K].VEVTVFDPNSLDPNRCESCYGAESEDIK.[C]	2xCarbamidomethyl [C16; C19]; 1xHexNAc [T4(99.5)]; 1xTMT6plex [K28]; 1xTMT6plex [N-Term]	Q9CQE7 1xHexNAc [T130(99.5)]	7.18647e-06	0	1	1	3	Q9CQE7	Endoplasmic reticulum-Golgi intermediate compartment protein 3 OS=Mus musculus OX=10090 GN=Ergic3 PE=1 SV=1	Ergic3	Q9CQE7 [127-154]	1	3891.83	0	-0.577767	0.67	7767.67	5202.66	7.49	50.68	0.156695	0.697115	7767.67	8626.11	7480.94	11216.4	4819.86	5202.66		High	High	High	High	High	High	High	0	1.164e-06	5.58
TRUE	High	[R].AIAEELAPER.[G]	1xTMT6plex [N-Term]		0.00127193	0	1	2	2	O35490	Betaine--homocysteine S-methyltransferase 1 OS=Mus musculus OX=10090 GN=Bhmt PE=1 SV=1	Bhmt	O35490 [309-318]	0	1327.74	0	-0.575615	0.671	60458.4	40597.6	5.48	14.53	1.99746	0.0100587	57172.9	60458.4	63800	40597.6	36784	48738.9		High	High	High	High	High	High	High	0	0.0002212	3.24
TRUE	High	[K].TLGVDFIDVATK.[V]	1xTMT6plex [K12]; 1xTMT6plex [N-Term]		1.60774e-05	0	1	1	8	Q8C196	Carbamoyl-phosphate synthase [ammonia], mitochondrial OS=Mus musculus OX=10090 GN=Cps1 PE=1 SV=2	Cps1	Q8C196 [1270-1281]	0	1737.02	0	-0.575615	0.671	115441	77439.3	17.81	21.77	0.761342	0.173244	86085	122250	115441	102829	67988.9	77439.3		High	High	High	High	High	High	High	0	0.0001314	4.26
TRUE	High	[R].VIDFAVK.[I]	1xTMT6plex [K7]; 1xTMT6plex [N-Term]		0.0888056	0.00111321	1	1	3	Q9DCW4	Electron transfer flavoprotein subunit beta OS=Mus musculus OX=10090 GN=Etfb PE=1 SV=3	Etfb	Q9DCW4 [13-19]	0	1249.79	0	-0.575615	0.671	37425.2	25128.1	19.6	40.98	0.727136	0.187441	27235.3	37425.2	40272.3	33200	13638.7	25128.1		High	High	High	High	High	High	High	0.001238	0.0387	2.32
TRUE	High	[K].FLQENLAPK.[A]	1xTMT6plex [K9]; 1xTMT6plex [N-Term]		0.0920048	0.00164672	1	1	2	Q9JHI5	Isovaleryl-CoA dehydrogenase, mitochondrial OS=Mus musculus OX=10090 GN=Ivd PE=1 SV=1	Ivd	Q9JHI5 [57-65]	0	1517.91	0	-0.575615	0.671	17406.3	11676	25.47	21.07	0.718868	0.191043	10942.4	17406.3	18082	13466.5	8750.12	11676		High	High	High	High	High	High	High	0.001606	0.04034	3.78
TRUE	High	[K].FLTEELSLDQDR.[I]	1xTMT6plex [N-Term]		0.00043546	0	1	1	4	O35215	D-dopachrome decarboxylase OS=Mus musculus OX=10090 GN=Ddt PE=1 SV=3	Ddt	O35215 [84-95]	0	1694.88	0	-0.573467	0.672	40910.3	27488	20.19	36.91	0.5203	0.301787	29859.8	40910.3	44876.8	41105	19647.7	27488		High	High	High	High	High	High	High	0	7.051e-05	4.3
TRUE	High	[K].KAVTLLPSFTMT.[P]	1xOxidation [M11]; 1xTMT6plex [K1]; 1xTMT6plex [N-Term]; 2xHex(1)HexNAc(1) [T4(100); T/S]	P31996 2xHex(1)HexNAc(1) [T29(100); T/S]	0.0240042	0	1	1	2	P31996	Macrosialin OS=Mus musculus OX=10090 GN=Cd68 PE=1 SV=1	Cd68	P31996 [26-37]	1	2513.31	0	-0.573467	0.672	13577.8	9125.53	44.31	37.69	0.329289	0.468502	5532.91	13577.8	14666.3	11382.8	5047.4	9125.53		High	High	High	High	High	High	High	0	0.03389	3.75
TRUE	High	[K].LFQTQPQPANANAVGPVPTANAALPADPPASVVVGP.[V]	1xTMT6plex [N-Term]; 1xHex(1)HexNAc(1) [T19(100)]	P29699 1xHex(1)HexNAc(1) [T267(100)]	2.35393e-07	0	1	1	3	P29699	Alpha-2-HS-glycoprotein OS=Mus musculus OX=10090 GN=Ahsg PE=1 SV=1	Ahsg	P29699 [249-284]	0	4071.11	0	-0.573467	0.672	5209.09	3502.54	31.68	49.74	0.314698	0.484509	3871.35	5209.09	7303.51	6632.75	2608.93	3502.54		High	High	High	High	High	High	High	0	3.269e-06	7.59
TRUE	High	[R].PGSDSGNFRPANPNWGVFSEFGDSSSPATR.[K]	1xTMT6plex [N-Term]; 1xHex(1)HexNAc(1) [S/T]		4.44176e-07	0	1	1	13	E9PV24	Fibrinogen alpha chain OS=Mus musculus OX=10090 GN=Fga PE=1 SV=1	Fga	E9PV24 [343-372]	0	3734.7	0	-0.571322	0.673	14467.9	9735.4	16.97	42.08	0.882667	0.131019	12936.3	14467.9	17940.9	13959.3	5710.77	9735.4		High	High	High	High	High	High	High	0	5.436e-06	7.06
TRUE	High	[K].LSTPSPSSIRPVHHQR.[E]	1xTMT6plex [N-Term]; 1xHex(1)HexNAc(1) [T3(100)]	Q9QUM0 1xHex(1)HexNAc(1) [T870(100)]	1.36771e-07	0	1	1	2	Q9QUM0	Integrin alpha-IIb OS=Mus musculus OX=10090 GN=Itga2b PE=1 SV=2	Itga2b	Q9QUM0 [868-883]	0	2393.26	0	-0.571322	0.673	4302.02	2894.05	13.28	41.21	0.219101	0.603808	3761.21	4302.02	4908.67	5585.03	2894.05	2873.75		High	High	High	High	High	High	High	0	1.426e-08	5.55
TRUE	High	[K].FVHDNYVIR.[R]	1xTMT6plex [N-Term]		0.000904953	0	1	1	2	Q8C196	Carbamoyl-phosphate synthase [ammonia], mitochondrial OS=Mus musculus OX=10090 GN=Cps1 PE=1 SV=2	Cps1	Q8C196 [1445-1453]	0	1391.76	0	-0.56918	0.674	39641.2	26731.9	19.24	26.13	0.696604	0.201093	28511.1	41530.7	39641.2	35306.2	20942.7	26731.9		High	High	High	High	High	High	High	0	0.000147	4.41
TRUE	High	[R].AAPPQEDSQATETPDTGLY.[Y]	1xHexNAc [T11(100)]; 1xTMT6plex [N-Term]	Q02819 1xHexNAc [T41(100)]	0.000218386	0	1	1	7	Q02819	Nucleobindin-1 OS=Mus musculus OX=10090 GN=Nucb1 PE=1 SV=2	Nucb1	Q02819 [31-49]	0	2423.13	0	-0.56918	0.674	26602.9	17939.9	22.72	31.12	0.661579	0.217982	18689.5	26602.9	29701.5	24042.9	12708.6	17939.9		High	High	High	High	High	High	High	0	0.0007825	4.69
TRUE	High	[K].ATLNLSLLK.[T]	1xTMT6plex [K9]; 1xTMT6plex [N-Term]		0.00364581	0	1	1	2	P52196	Thiosulfate sulfurtransferase OS=Mus musculus OX=10090 GN=Tst PE=1 SV=3	Tst	P52196 [155-163]	0	1430.93	0	-0.567041	0.675	40679.2	27438.7	9.82	25.52	0.891364	0.128421	36682.6	40679.2	44669.1	39945.4	25358.8	27438.7		High	High	High	High	High	High	High	0	0.001726	3.65
TRUE	High	[L].DPEEQPSTPAPK.[V]	1xTMT6plex [K12]; 1xTMT6plex [N-Term]; 1xHex(1)HexNAc(1) [T8(100)]	P29788 1xHex(1)HexNAc(1) [T125(100)]	0.00348202	0	1	1	3	P29788	Vitronectin OS=Mus musculus OX=10090 GN=Vtn PE=1 SV=2	Vtn	P29788 [118-129]	0	2119.07	0	-0.567041	0.675	16472.2	11116	27	72.19	0.172729	0.671848	10108.9	16472.2	17357.9	33500	10208.4	11116		High	High	High	High	High	High	High	0	0.002213	1.75
TRUE	High	[A].LEDPNMKPTPKAPTPK.[K]	1xOxidation [M6]; 3xTMT6plex [K7; K11; K16]; 1xTMT6plex [N-Term]; 1xHex(1)HexNAc(1) [T9(100)]	Q8VCN6 1xHex(1)HexNAc(1) [T45(100)]	0.0710969	0.00111321	1	1	3	Q8VCN6	CD99 antigen OS=Mus musculus OX=10090 GN=Cd99 PE=1 SV=1	Cd99	Q8VCN6 [37-52]	1	3061.71	0	-0.567041	0.675	44796.5	30215.5	33.19	52.12	0.0738721	0.843583	23933.2	44796.5	47339	56848.6	20726.6	30215.5		High	High	High	High	High	High	High	0	0.08061	3.75
TRUE	High	[GK].GDVAFVK.[H]	1xTMT6plex [K7]; 1xTMT6plex [N-Term]		0.0714152	0.00111321	1	1	2	Q921I1	Serotransferrin OS=Mus musculus OX=10090 GN=Tf PE=1 SV=1	Tf	Q921I1 [219-225]; [548-554]	0	1193.73	0	-0.564905	0.676	85781.8	57952.5	18.11	25.25	0.554292	0.279067	63693.5	85781.8	91059	82937.4	52391.9	57952.5		High	High	High	High	High	High	High	0.004235	0.1315	1.99
TRUE	High	[R].IAGEASR.[L]	1xTMT6plex [N-Term]		0.222362	0.00844583	1	4	3	P10854	Histone H2B type 1-M OS=Mus musculus OX=10090 GN=H2bc14 PE=1 SV=2	H2bc14	P10854 [74-80]	0	932.536	0	-0.564905	0.676	187982	127062	31.01	50.54	0.301452	0.499514	119530	187982	229433	217098	77066.7	127062		High	High	High	High	High	High	High	0.003985	0.1209	2.05
TRUE	High	[R].EMENEIGPTKGIPVGQQDDHK.[L]	2xTMT6plex [K10; K21]; 1xTMT6plex [N-Term]; 1xHex(1)HexNAc(1) [T9(100)]	Q99LE3 1xHex(1)HexNAc(1) [T278(100)]	7.94691e-08	0	1	1	4	Q99LE3	LysM and putative peptidoglycan-binding domain-containing protein 3 OS=Mus musculus OX=10090 GN=Lysmd3 PE=2 SV=1	Lysmd3	Q99LE3 [270-290]	1	3374.72	0	-0.564905	0.676	51664.3	34932.5	13.68	43.46	0.291863	0.510666	42340.7	51664.3	55631.4	62395.6	28068.9	34932.5		High	High	High	High	High	High	High	0	7.779e-09	6.76
TRUE	High	[Q].TLNEEPATPEPEAEPPRAPELK.[Q]	1xTMT6plex [K22]; 1xTMT6plex [N-Term]; 1xHex(1)HexNAc(1) [T8(100)]	Q91W90 1xHex(1)HexNAc(1) [T160(100)]	0.00218857	0	1	1	2	Q91W90	Thioredoxin domain-containing protein 5 OS=Mus musculus OX=10090 GN=Txndc5 PE=1 SV=2	Txndc5	Q91W90 [153-174]	1	3238.66	0	-0.564905	0.676	11849.4	8013.57	61.83	58.63	0.251571	0.560311	9467.81	11849.4	28223.9	20081.4	8013.57	7830.74		High	High	High	High	High	High	High	0	0.004976	4.97
TRUE	High	[Y].TSTSEVSQKPDTK.[K]	2xTMT6plex [K9; K13]; 1xTMT6plex [N-Term]; 1xHexNAc [S7(100)]	Q8BI84 1xHexNAc [S1127(100)]	0.105006	0.00215868	1	1	1	Q8BI84	Transport and Golgi organization protein 1 homolog OS=Mus musculus OX=10090 GN=Mia3 PE=1 SV=2	Mia3	Q8BI84 [1121-1133]	0	2298.26	0	-0.564905	0.676	3633.61	2455.89	43.92	43.72	0.197962	0.633925	2250.69	3633.61	5594.9	4780.57	2298.92	2455.89		High	High	High	High	High	High	High	0	0.1102	1.57
TRUE	High	[R].LENNEEMRDEEVHTIPPELR.[I]	1xOxidation [M7]; 1xTMT6plex [N-Term]; 1xHex(1)HexNAc(1) [T14(100)]	O88393 1xHex(1)HexNAc(1) [T370(100)]	3.45087e-05	0	1	1	2	O88393	Transforming growth factor beta receptor type 3 OS=Mus musculus OX=10090 GN=Tgfbr3 PE=1 SV=1	Tgfbr3	O88393 [357-376]	1	3060.45	0	-0.564905	0.676	22405.1	15148.6	30.24	51.48	0.112276	0.77219	12502.1	22405.1	22715.7	27094.4	9673.46	15148.6		High	High	High	High	High	High	High	0	6.68e-06	4.9
TRUE	High	[R].TFEESFQK.[A]	1xTMT6plex [K8]; 1xTMT6plex [N-Term]		0.0222118	0	1	1	4	Q8C196	Carbamoyl-phosphate synthase [ammonia], mitochondrial OS=Mus musculus OX=10090 GN=Cps1 PE=1 SV=2	Cps1	Q8C196 [804-811]	0	1473.8	0	-0.562772	0.677	196496	132988	19.24	16.85	0.851373	0.140808	146053	196496	215231	167064	121538	132988		High	High	High	High	High	High	High	0	0.02242	3.19
TRUE	High	[L].DQMGTRAPAPPEADAALLTPVNEDLGGR.[N]	1xOxidation [M3]; 1xTMT6plex [N-Term]; 1xHex(1)HexNAc(1) [T5(100)]	O88322 1xHex(1)HexNAc(1) [T419(100)]	1.1333e-05	0	1	1	4	O88322	Nidogen-2 OS=Mus musculus OX=10090 GN=Nid2 PE=1 SV=2	Nid2	O88322 [415-442]	1	3472.7	0	-0.562772	0.677	11745	7948.21	23.04	51.77	0.0340376	0.924618	7777.01	12212.1	11745	16299.9	6468.18	7948.21		High	High	High	High	High	High	High	0	7.297e-05	5.88
TRUE	High	[K].IIDAALR.[A]	1xTMT6plex [N-Term]		0.159822	0.00449348	1	1	3	P12787	Cytochrome c oxidase subunit 5A, mitochondrial OS=Mus musculus OX=10090 GN=Cox5a PE=1 SV=2	Cox5a	P12787 [84-90]	0	1000.64	0	-0.560643	0.678	63046.6	42755.7	25.85	14.42	0.83866	0.144991	42915.3	63046.6	73264.1	48347.4	36128.4	42755.7		High	High	High	High	High	High	High	0.002657	0.07993	2.21
TRUE	High	[K].AESGPRTAATDHSLGDSR.[R]	1xTMT6plex [N-Term]; 1xHex(1)HexNAc(1) [T7(100)]	Q62313 1xHex(1)HexNAc(1) [T88(100)]	1.46545e-07	0	1	1	6	Q62313	Trans-Golgi network integral membrane protein 1 OS=Mus musculus OX=10090 GN=Tgoln1 PE=1 SV=1	Tgoln1	Q62313 [82-99]	1	2422.15	0	-0.560643	0.678	16110.5	10923.3	3.76	54.04	0.368127	0.428423	15859.6	16110.5	17025.1	20465.4	7017.46	10923.3		High	High	High	High	High	High	High	0	1.537e-08	7.99
TRUE	High	[K].AVTLLPSFTM.[T]	1xOxidation [M10]; 1xHexNAc [T9(100)]; 1xTMT6plex [N-Term]; 1xHex(1)HexNAc(1) [T3(100)]	P31996 1xHex(1)HexNAc(1) [T29(100)]; 1xHexNAc [T35(100)]	0.176179	0.00584092	1	1	12	P31996	Macrosialin OS=Mus musculus OX=10090 GN=Cd68 PE=1 SV=1	Cd68	P31996 [27-36]	0	1892.95	0	-0.560643	0.678	110335	74843	29.39	35.73	0.343364	0.453561	65183.6	110335	118829	108756	52855	74843		High	High	High	High	High	High	High	0	0.1665	2.95
TRUE	High	[S].DTTVTPFLSSGMDCLTR.[A]	1xCarbamidomethyl [C14]; 1xTMT6plex [N-Term]; 1xHex(1)HexNAc(1) [T/S]		0.00040085	0	1	1	9	Q60847	Collagen alpha-1(XII) chain OS=Mus musculus OX=10090 GN=Col12a1 PE=2 SV=3	Col12a1	Q60847 [1179-1195]	0	2495.17	0	-0.558517	0.679	24531.1	16662.9	18.07	84.7	0.200374	0.630414	24531.1	18367.3	26309.6	61446	16662.9	15104.7		High	High	High	High	High	High	High	0	0.001274	5.03
TRUE	High	[K].VEVTVFDPNSLDPNR.[C]	1xTMT6plex [N-Term]; 1xHex(1)HexNAc(1) [T4(100)]	Q9CQE7 1xHex(1)HexNAc(1) [T130(100)]	0.000745959	0	1	1	2	Q9CQE7	Endoplasmic reticulum-Golgi intermediate compartment protein 3 OS=Mus musculus OX=10090 GN=Ergic3 PE=1 SV=1	Ergic3	Q9CQE7 [127-141]	0	2296.14	0	-0.558517	0.679	14734.1	9998.79	27.27	54.99	0.0463093	0.898857	8955.31	15436	14734.1	20165.3	7153.66	9998.79		High	High	High	High	High	High	High	0	0.0002031	4.77
TRUE	High	[R].QLFSDK.[L]	1xTMT6plex [K6]; 1xTMT6plex [N-Term]		0.111165	0.00319053	1	1	3	Q8C196	Carbamoyl-phosphate synthase [ammonia], mitochondrial OS=Mus musculus OX=10090 GN=Cps1 PE=1 SV=2	Cps1	Q8C196 [548-553]	0	1195.71	0	-0.556393	0.68	122329	83242.3	28.96	21.35	0.449569	0.355166	72955.1	122329	131727	107036	70475.9	83242.3		High	High	High	High	High	High	High	0.001223	0.05415	2.5
TRUE	High	[K].LFQTQPQPANANAVGPVPTANAALPADPPA.[S]	1xTMT6plex [N-Term]; 1xHex(1)HexNAc(1) [T19(100)]	P29699 1xHex(1)HexNAc(1) [T267(100)]	0.000419724	0	1	1	4	P29699	Alpha-2-HS-glycoprotein OS=Mus musculus OX=10090 GN=Ahsg PE=1 SV=1	Ahsg	P29699 [249-278]	0	3532.8	0	-0.556393	0.68	11003.6	7481.84	23.05	58.65	0.369039	0.427524	8582.5	11003.6	13693.2	13513.9	3887.11	7481.84		High	High	High	High	High	High	High	0	0.001324	6.08
TRUE	High	[N].TAPTSSPSVTAPR.[G]	1xTMT6plex [N-Term]; 1xHex(1)HexNAc(1) [T4(100)]	Q9QXC1 1xHex(1)HexNAc(1) [T295(100)]	0.0202722	0	1	1	3	Q9QXC1	Fetuin-B OS=Mus musculus OX=10090 GN=Fetub PE=1 SV=1	Fetub	Q9QXC1 [292-304]	0	1865.95	0	-0.554273	0.681	19006.3	12944.9	16.8	42.72	0.294202	0.507923	14057.3	19006.3	19249.6	21420.6	12944.9	9301.55		High	High	High	High	High	High	High	0	0.06759	3.55
TRUE	High	[R].HVGDLGNVTAGK.[D]	1xTMT6plex [K12]; 1xTMT6plex [N-Term]		0.000243883	0	1	1	2	P08228	Superoxide dismutase [Cu-Zn] OS=Mus musculus OX=10090 GN=Sod1 PE=1 SV=2	Sod1	P08228 [81-92]	0	1625.94	0	-0.552156	0.682	85336.8	58229.3	23.6	19.76	0.735911	0.183691	55255.4	85336.8	87142.9	58229.3	44409.7	66449.2		High	High	High	High	High	High	High	0	0.0002979	4.81
TRUE	High	[R].LENPKATVR.[A]	1xTMT6plex [K5]; 1xTMT6plex [N-Term]; 1xHex(1)HexNAc(1) [T7(100)]	O70281 1xHex(1)HexNAc(1) [T50(100)]	0.105006	0.00215868	1	1	1	O70281	Protein-tyrosine sulfotransferase 1 OS=Mus musculus OX=10090 GN=Tpst1 PE=1 SV=1	Tpst1	O70281 [44-52]	1	1851.05	0	-0.552156	0.682	29918.3	20401.1	24.4	28.2	0.482193	0.329463	19505.5	29918.3	31746.5	27763.7	15841.2	20401.1		High	High	High	High	High	High	High	0.0008737	0.05086	2.91
TRUE	High	[P].ESERTDATVNPR.[S]	1xTMT6plex [N-Term]; 1xHex(1)HexNAc(1) [T8(100)]	P30558 1xHex(1)HexNAc(1) [T37(100)]	0.00195987	0	1	1	1	P30558	Proteinase-activated receptor 1 OS=Mus musculus OX=10090 GN=F2r PE=1 SV=2	F2r	P30558 [30-41]	1	1968.96	0	-0.552156	0.682	1922.89	1312.15	25.92	86.71	0.13609	0.730987	1229.4	2077.9	1922.89	4290.62	853.77	1312.15		High	High	High	High	High	High	High	0	0.004557	3.96
TRUE	High	[K].AIVSTPGPEGKPGY.[A]	1xTMT6plex [K11]; 1xTMT6plex [N-Term]; 1xHex(1)HexNAc(1) [T5(100)]	P39061 1xHex(1)HexNAc(1) [T1161(100)]	0.0478763	0.000600281	1	1	3	P39061	Collagen alpha-1(XVIII) chain OS=Mus musculus OX=10090 GN=Col18a1 PE=1 SV=4	Col18a1	P39061 [1157-1170]	0	2196.17	0	-0.552156	0.682	38801.6	26454.1	6.43	60.23	0.0457929	0.899927	39195.1	34823	38801.6	60680.1	20635.1	26454.1		High	High	High	High	High	High	High	0	0.05882	3.34
TRUE	High	[N].ATGLGEQGPTRGTDANPAPGSKEE.[-]	1xTMT6plex [K22]; 1xTMT6plex [N-Term]; 1xHex(1)HexNAc(1) [T10(100)]	Q61508 1xHex(1)HexNAc(1) [T545(100)]	0.00612762	0	1	1	3	Q61508	Extracellular matrix protein 1 OS=Mus musculus OX=10090 GN=Ecm1 PE=1 SV=2	Ecm1	Q61508 [536-559]	2	3163.56	0	-0.552156	0.682	5683.27	3876.26	31.89	65.05	0.0375637	0.917141	3329.55	5683.27	6509.22	8555.82	2396.69	3876.26		High	High	High	High	High	High	High	0	0.01136	3.75
TRUE	High	[S].DPEATSHSTQDPLEAQAK.[S]	1xTMT6plex [K18]; 1xTMT6plex [N-Term]; 3xHex(1)HexNAc(1) [T5(99.9); S6(99.9); S/T]	P97290 3xHex(1)HexNAc(1) [T27(99.9); S28(99.9); S/T]	0.00926279	0	1	1	4	P97290	Plasma protease C1 inhibitor OS=Mus musculus OX=10090 GN=Serping1 PE=1 SV=3	Serping1	P97290 [23-40]	0	3478.61	0	-0.550043	0.683	7936.87	5418.61	7.17	32.66	0.432217	0.369643	7936.87	7056.42	8071.88	8834.86	5017.18	5418.61		High	High	High	High	High	High	High	0	0.01579	4.21
TRUE	High	[K].AFAMTNQILVER.[S]	1xTMT6plex [N-Term]		0.00434152	0	1	1	2	Q8C196	Carbamoyl-phosphate synthase [ammonia], mitochondrial OS=Mus musculus OX=10090 GN=Cps1 PE=1 SV=2	Cps1	Q8C196 [613-624]	0	1621.89	0	-0.550043	0.683	23202.9	15852.3	22.15	44.69	0.236346	0.580302	15989.4	23202.9	24902.9	27096.3	11388.1	15852.3		High	High	High	High	High	High	High	0	0.004184	2.98
TRUE	High	[K].GAGMTVLPAK.[A]	1xTMT6plex [K10]; 1xTMT6plex [N-Term]; 1xHex(1)HexNAc(1) [T5(100)]	Q6NXH2 1xHex(1)HexNAc(1) [T82(100)]	0.0698374	0.00111321	1	1	4	Q6NXH2	Glycoprotein endo-alpha-1,2-mannosidase OS=Mus musculus OX=10090 GN=Manea PE=2 SV=1	Manea	Q6NXH2 [78-87]	0	1767.98	0	-0.550043	0.683	104459	71365.3	14.22	50.25	0.175049	0.668269	84331.3	104459	111885	137879	54326.7	71365.3		High	High	High	High	High	High	High	0.002761	0.1058	2.42
TRUE	High	[R].TETEKPGR.[S]	1xTMT6plex [K5]; 1xTMT6plex [N-Term]; 1xHex(1)HexNAc(1) [T3(100)]	Q8VHY0 1xHex(1)HexNAc(1) [T2191(100)]	0.153147	0.00449348	1	1	1	Q8VHY0	Chondroitin sulfate proteoglycan 4 OS=Mus musculus OX=10090 GN=Cspg4 PE=1 SV=3	Cspg4	Q8VHY0 [2189-2196]	0	1740.93	0	-0.550043	0.683	11717	8000.76	23.59	76.78	0.04044	0.911087	11437	11717	17046.8	26747.7	7786.75	8000.76		High	High	High	High	High	High	High	0.001223	0.07821	2.25
TRUE	High	[R].YLLGTSLARPCIAR.[R]	1xCarbamidomethyl [C11]; 1xTMT6plex [N-Term]		0.000799252	0	1	1	2	P16460	Argininosuccinate synthase OS=Mus musculus OX=10090 GN=Ass1 PE=1 SV=1	Ass1	P16460 [87-100]	0	1820.04	0	-0.550043	0.683	33409.9	22803	31.9	66.81	0.00739898	0.983108	33409.9	19856.6	38892.9	54588	15662.7	22803		High	High	High	High	High	High	High	0	0.0002193	4.31
TRUE	High	[R].QYDISNPQKPR.[L]	1xTMT6plex [K9]; 1xTMT6plex [N-Term]		0.00615583	0	1	2	2	P17563	Methanethiol oxidase OS=Mus musculus OX=10090 GN=Selenbp1 PE=1 SV=2	Selenbp1	P17563 [334-344]	0	1804.01	0	-0.547932	0.684	54153.9	37030.2	32.68	24.93	0.693381	0.20259	31556.9	54153.9	62957.1	37030.2	23993.7	39582		High	High	High	High	High	High	High	0	0.003126	3.49
TRUE	High	[K].ELIGEAAGK.[L]	1xTMT6plex [K9]; 1xTMT6plex [N-Term]		0.0105808	0	1	1	2	Q91YI0	Argininosuccinate lyase OS=Mus musculus OX=10090 GN=Asl PE=1 SV=1	Asl	Q91YI0 [98-106]	0	1345.81	0	-0.54372	0.686	62048.5	42554.5	14.56	26.54	0.616888	0.241608	48503.9	62048.5	64102.5	60133	36427.5	42554.5		High	High	High	High	High	High	High	0	0.002892	3.42
TRUE	High	[K].DQDKTTLAAVSSK.[A]	2xTMT6plex [K4; K13]; 1xTMT6plex [N-Term]; 2xHex(1)HexNAc(1) [T6(100); S11(99.9)]	Q62314 2xHex(1)HexNAc(1) [T76(100); S81(99.9)]; Q62313 2xHex(1)HexNAc(1) [T74(100); S79(99.9)]	0.000276142	0	1	2	4	Q62313	Trans-Golgi network integral membrane protein 1 OS=Mus musculus OX=10090 GN=Tgoln1 PE=1 SV=1	Tgoln1	Q62313 [69-81]	1	2781.46	0	-0.54372	0.686	43531	29853	18.64	80.47	0.135933	0.731251	31968.8	46190.2	43531	94596.1	22922.4	29853		High	High	High	High	High	High	High	0	6.739e-05	5.72
TRUE	High	[K].NRPADVAASHVPPPSAA.[A]	1xTMT6plex [N-Term]; 1xHex(1)HexNAc(1) [S9(100)]	P55065 1xHex(1)HexNAc(1) [S483(100)]	7.72013e-05	0	1	1	2	P55065	Phospholipid transfer protein OS=Mus musculus OX=10090 GN=Pltp PE=1 SV=1	Pltp	P55065 [475-491]	0	2251.14	0	-0.54372	0.686	1547.12	1061.5			#DIV/0!	#DIV/0!			1547.12			1061.5		Not Found	Not Found	High	Not Found	Not Found	High	High	0	0.0003408	5.09
TRUE	High	[K].WLPELVDR.[A]	1xTMT6plex [N-Term]		0.192402	0.00628	1	1	3	Q9EQ20	Methylmalonate-semialdehyde dehydrogenase [acylating], mitochondrial OS=Mus musculus OX=10090 GN=Aldh6a1 PE=1 SV=1	Aldh6a1	Q9EQ20 [332-339]	0	1256.72	0	-0.541618	0.687	23622.2	16238.8	4.21	10.5	2.29369	0.00508528	22305.9	24233.9	23622.2	18868.3	16238.8	15498.6		High	High	High	High	High	High	High	0.001994	0.1014	2.14
TRUE	High	[K].TAHIVLEDGTK.[M]	1xTMT6plex [K11]; 1xTMT6plex [N-Term]		0.000151833	0	1	1	4	Q8C196	Carbamoyl-phosphate synthase [ammonia], mitochondrial OS=Mus musculus OX=10090 GN=Cps1 PE=1 SV=2	Cps1	Q8C196 [45-55]	0	1641.96	0	-0.541618	0.687	110456	75864.2	20.75	19.72	0.474237	0.335554	75631.4	112230	110456	101478	71126	75864.2		High	High	High	High	High	High	High	0	0.0005137	4.89
TRUE	High	[K].VLLPEYGGTK.[V]	1xTMT6plex [K10]; 1xTMT6plex [N-Term]		0.00448344	0	1	1	4	Q64433	10 kDa heat shock protein, mitochondrial OS=Mus musculus OX=10090 GN=Hspe1 PE=1 SV=2	Hspe1	Q64433 [71-80]	0	1534.92	0	-0.53952	0.688	77336.6	53195.4	25.88	35.62	0.463669	0.34382	56466.6	77336.6	96124.6	81944.1	41196.8	53195.4		High	High	High	High	High	High	High	0	0.00102	4.56
TRUE	High	[H].IVLEDGTK.[M]	1xTMT6plex [K8]; 1xTMT6plex [N-Term]		0.226955	0.00888504	1	1	2	Q8C196	Carbamoyl-phosphate synthase [ammonia], mitochondrial OS=Mus musculus OX=10090 GN=Cps1 PE=1 SV=2	Cps1	Q8C196 [48-55]	0	1332.81	0	-0.53952	0.688	39953.5	27499.9	28.93	23.92	0.272047	0.534507	23070.3	39953.5	40856.3	37806.4	24115.9	27499.9		High	High	High	High	High	High	High	0	0.2046	2.33
TRUE	High	[R].LVLGDNSLAIR.[E]	1xTMT6plex [N-Term]		0.0028054	0	1	1	2	P05201	Aspartate aminotransferase, cytoplasmic OS=Mus musculus OX=10090 GN=Got1 PE=1 SV=3	Got1	P05201 [87-97]	0	1399.85	0	-0.53952	0.688	36677.9	25221.7	23.24	37.56	0.266809	0.540992	25704.9	36677.9	41358.5	41804.1	20952.6	25221.7		High	High	High	High	High	High	High	0	0.0005788	3.14
TRUE	High	[K].AQASAPAQAPK.[G]	1xTMT6plex [K11]; 1xTMT6plex [N-Term]		0.00295093	0	1	1	2	P47915	60S ribosomal protein L29 OS=Mus musculus OX=10090 GN=Rpl29 PE=1 SV=2	Rpl29	P47915 [135-145]	0	1497.88	0	-0.53952	0.688	28551.8	19629.6	32.03	52.12	0.103564	0.787836	16248.7	28551.8	31706.4	36469.4	13159.6	19629.6		High	High	High	High	High	High	High	0	0.0006133	4.76
TRUE	High	[R].LNDFASAVR.[I]	1xTMT6plex [N-Term]		0.0148524	0	1	1	2	P12787	Cytochrome c oxidase subunit 5A, mitochondrial OS=Mus musculus OX=10090 GN=Cox5a PE=1 SV=2	Cox5a	P12787 [95-103]	0	1221.68	0	-0.537424	0.689	59496	40972.4	17.85	21.72	0.827996	0.148595	45013.7	59496	64320.8	51988.8	33769.4	40972.4		High	High	High	High	High	High	High	0	0.03057	2.49
TRUE	High	[K].FEDGDLTLY.[Q]	1xTMT6plex [N-Term]		0.0225182	0	1	2	2	P19157	Glutathione S-transferase P 1 OS=Mus musculus OX=10090 GN=Gstp1 PE=1 SV=2	Gstp1	P19157 [56-64]	0	1301.65	0	-0.537424	0.689	3960.18	2730.29	32.91	26.84	0.228412	0.591	2081.06	4026.72	3960.18	2730.29	2221.56	3750.69		High	High	High	High	High	High	High	0.001659	0.07081	2.51
TRUE	High	[A].SDDFNLGDALEDPNMKPTPK.[A]	1xOxidation [M15]; 2xTMT6plex [K16; K20]; 1xTMT6plex [N-Term]; 1xHexNAc [T18(100)]	Q8VCN6 1xHexNAc [T45(100)]	0.000215392	0	1	1	2	Q8VCN6	CD99 antigen OS=Mus musculus OX=10090 GN=Cd99 PE=1 SV=1	Cd99	Q8VCN6 [28-47]	0	3110.58	0	-0.537424	0.689	14862.8	10244.3	33.19	71.73	0.0900284	0.812777	9192.28	14862.8	18547.8	29241.8	8556.36	10244.3		High	High	High	High	High	High	High	0	0.0007746	5.04
TRUE	High	[K].LGPAIKSTDVYTEK.[H]	2xTMT6plex [K6; K14]; 1xTMT6plex [N-Term]; 1xHex(1)HexNAc(1) [S/T/Y]		0.00465133	0	1	1	6	P43407	Syndecan-2 OS=Mus musculus OX=10090 GN=Sdc2 PE=1 SV=1	Sdc2	P43407 [122-135]	1	2574.44	0	-0.537424	0.689	20963.7	14436.4	30.29	57.66	0.0887516	0.81517	12537.8	20963.7	23554.2	34884.7	13520.5	14436.4		High	High	High	High	High	High	High	0	0.001556	4.14
TRUE	High	[R].AQVSPSPETPEEIPQHPQLLPR.[F]	1xTMT6plex [N-Term]; 2xHex(1)HexNAc(1) [S4(100); S6(100)]	P37889 2xHex(1)HexNAc(1) [S386(100); S388(100)]	0.00140092	0	1	1	3	P37889	Fibulin-2 OS=Mus musculus OX=10090 GN=Fbln2 PE=1 SV=2	Fbln2	P37889 [383-404]	0	3409.69	0	-0.537424	0.689	10028.4	6912.63	42.42	56.61	0.064635	0.861718	6224.1	10028.4	15047	15988.7	6132.9	6912.63		High	High	High	High	High	High	High	0	0.01812	2.59
TRUE	High	[R].NGHEVPGTQTPPGSTPPHCGPPPEPTQRPR.[T]	1xCarbamidomethyl [C19]; 1xTMT6plex [N-Term]; 1xHex(1)HexNAc(1) [T26(99.3)]	O88322 1xHex(1)HexNAc(1) [T1040(99.3)]	2.43254e-05	0	1	1	7	O88322	Nidogen-2 OS=Mus musculus OX=10090 GN=Nid2 PE=1 SV=2	Nid2	O88322 [1015-1044]	0	3776.81	0	-0.535332	0.69	12186.7	8402.98	46.87	57.31	0.149103	0.709409	4422.91	12311.2	12186.7	19043.6	8402.98	7009.75		High	High	High	High	High	High	High	0	1.834e-06	8.27
TRUE	High	[R].VGPTAETPR.[T]	1xTMT6plex [N-Term]; 1xHexNAc [T4(100)]	O88947 1xHexNAc [T470(100)]	0.131738	0.00359171	1	1	4	O88947	Coagulation factor X OS=Mus musculus OX=10090 GN=F10 PE=1 SV=1	F10	O88947 [467-475]	0	1359.73	0	-0.535332	0.69	6170.07	4256.51	32.99	74.34	0.0930673	0.80711	3568.88	6170.07	7171.1	11864.8	3098.26	4256.51		High	High	High	High	High	High	High	0.001223	0.06561	1.53
TRUE	High	[K].HFVCDHDRDCADGSDESPECEYPTCGPNEFR.[C]	4xCarbamidomethyl [C4; C10; C20; C25]; 1xTMT6plex [N-Term]; 1xHex(1)HexNAc(1) [S14(99.5)]	Q91ZX7 1xHex(1)HexNAc(1) [S2848(99.5)]	9.57786e-07	0	1	1	18	Q91ZX7	Prolow-density lipoprotein receptor-related protein 1 OS=Mus musculus OX=10090 GN=Lrp1 PE=1 SV=1	Lrp1	Q91ZX7 [2835-2865]	1	4352.72	0	-0.533242	0.691	68875.7	47624	17.57	19.32	0.799556	0.158652	53853.8	68875.7	76875.7	62432.3	43650.8	47624		High	High	High	High	High	High	High	0	1.238e-07	6.66
TRUE	High	[M].VLSGEDKSNIK.[A]	2xTMT6plex [K7; K11]; 1xTMT6plex [N-Term]		0.0359949	0	1	1	2	P01942	Hemoglobin subunit alpha OS=Mus musculus OX=10090 GN=Hba PE=1 SV=2	Hba	P01942 [2-12]	1	1877.13	0	-0.533242	0.691	22424	15498.2	4.91	35.62	0.35977	0.436747	23936	22424	21762.4	27158.5	15083	15498.2		High	High	High	High	High	High	High	0	0.04685	3.36
TRUE	High	[K].QLVTTVPKDPEAAE.[A]	1xTMT6plex [K8]; 1xTMT6plex [N-Term]; 1xHex(1)HexNAc(1) [T4(100)]	Q62059 1xHex(1)HexNAc(1) [T1391(100)]	0.004915	0	1	1	2	Q62059	Versican core protein OS=Mus musculus OX=10090 GN=Vcan PE=1 SV=2	Vcan	Q62059 [1388-1401]	1	2321.24	0	-0.533242	0.691	35682.8	24657.7	47.96	78.61	0.100723	0.793007	26926.9	35682.8	66141.4	70487.5	16253.1	24657.7		High	High	High	High	High	High	High	0	0.009501	3.96
TRUE	High	[N].AVGPVPTANAALPADPPASVVVGPVVVPR.[G]	1xTMT6plex [N-Term]; 2xHex(1)HexNAc(1) [T7(100); S19(100)]	P29699 2xHex(1)HexNAc(1) [T267(100); S279(100)]	0.00369643	0	1	1	2	P29699	Alpha-2-HS-glycoprotein OS=Mus musculus OX=10090 GN=Ahsg PE=1 SV=1	Ahsg	P29699 [261-289]	0	3676.96	0	-0.531156	0.692	5003.57	3461.61	23.46	45.05	0.796803	0.15966	4012.21	6412.98	5003.57	4602.59	1694.2	3461.61		High	High	High	High	High	High	High	0	0.007557	6.33
TRUE	High	[K].EECDERTCEPYQFR.[C]	2xCarbamidomethyl [C3; C8]; 1xTMT6plex [N-Term]; 1xHex(1)HexNAc(1) [T7(100)]	Q91ZX7 1xHex(1)HexNAc(1) [T3536(100)]	3.23558e-05	0	1	1	5	Q91ZX7	Prolow-density lipoprotein receptor-related protein 1 OS=Mus musculus OX=10090 GN=Lrp1 PE=1 SV=1	Lrp1	Q91ZX7 [3530-3543]	1	2513.06	0	-0.531156	0.692	69688.7	48208.9	25.29	14.13	0.731176	0.185705	45229.1	75465.5	69688.7	48208.9	40376.7	53711.9		High	High	High	High	High	High	High	0	6.204e-06	5.04
TRUE	High	[R].GGSVQVLEDQELTCQPEPLVVK.[G]	1xCarbamidomethyl [C14]; 1xTMT6plex [K22]; 1xTMT6plex [N-Term]		8.43676e-08	0	1	2	4	P17563	Methanethiol oxidase OS=Mus musculus OX=10090 GN=Selenbp1 PE=1 SV=2	Selenbp1	P17563 [358-379]	0	2883.55	0	-0.531156	0.692	14763.3	10218.2	32.37	28.25	0.526242	0.297686	9330.58	14763.3	18457.2	10218.2	7579.74	13455.3		High	High	High	High	High	High	High	0	9.564e-07	7.07
TRUE	High	[K].GNIYSLNEGYAK.[D]	1xTMT6plex [K12]; 1xTMT6plex [N-Term]		0.000352399	0	1	1	2	Q9QXD6	Fructose-1,6-bisphosphatase 1 OS=Mus musculus OX=10090 GN=Fbp1 PE=1 SV=3	Fbp1	Q9QXD6 [207-218]	0	1786.97	0	-0.531156	0.692	40572.5	28057.6	14.27	35.48	0.378589	0.418226	33077.1	40572.5	44023.6	45661.2	23916.4	28057.6		High	High	High	High	High	High	High	0	4.663e-05	4.96
TRUE	High	[A].VGPVPTANAALPADPPASVVVGPVVVPR.[G]	1xTMT6plex [N-Term]; 1xHex(1)HexNAc(1) [T6(100)]	P29699 1xHex(1)HexNAc(1) [T267(100)]	6.47343e-09	0	1	1	9	P29699	Alpha-2-HS-glycoprotein OS=Mus musculus OX=10090 GN=Ahsg PE=1 SV=1	Ahsg	P29699 [262-289]	0	3240.79	0	-0.531156	0.692	14701.1	10167.5	14.18	56.77	0.243265	0.57113	11970.4	14701.1	15893.8	19005.6	5976.34	10167.5		High	High	High	High	High	High	High	0	1.833e-07	8.23
TRUE	High	[R].REQPGDDTTEAPQR.[E]	1xHexNAc [T9(100)]; 1xTMT6plex [N-Term]	Q8K2C7 1xHexNAc [T391(100)]	0.000261309	0	1	1	3	Q8K2C7	Protein OS-9 OS=Mus musculus OX=10090 GN=Os9 PE=1 SV=2	Os9	Q8K2C7 [383-396]	1	2031.98	0	-0.531156	0.692	4721.25	3265.22	49.91	31.68	0.0108692	0.975283	1623.75	4721.25	5083.16	5128.83	3265.22	2905.94		High	High	High	High	High	High	High	0	6.348e-05	5.09
TRUE	High	[KR].EGASEEEINLSK.[M]	1xTMT6plex [K12]; 1xTMT6plex [N-Term]		0.00112337	0	1	2	2	Q8VCC2	Liver carboxylesterase 1 OS=Mus musculus OX=10090 GN=Ces1 PE=1 SV=1	Ces1	Q8VCC2 [481-492]	0	1763.94	0	-0.529073	0.693	20518.9	14221.7	5.78	16.59	1.35507	0.0441496	18939.3	20518.9	21224.4	18458.7	14221.7	13816.7		High	High	High	High	High	High	High	0	0.002085	3.69
TRUE	High	[K].AYFPCIGCVHAISTDSPDLEPVLK.[H]	2xCarbamidomethyl [C5; C8]; 1xTMT6plex [K24]; 1xTMT6plex [N-Term]; 1xHex(1)HexNAc(1) [Y2(100)]	O08677 1xHex(1)HexNAc(1) [Y138(100)]	0.00496038	0	1	1	3	O08677	Kininogen-1 OS=Mus musculus OX=10090 GN=Kng1 PE=1 SV=1	Kng1	O08677 [137-160]	0	3512.76	0	-0.529073	0.693	4736.74	3282.98	35.62	8.51	0.916764	0.121126	7805.02	4110.9	4736.74	3569.88	3010.54	3282.98		High	High	High	High	High	High	High	0	0.006448	3
TRUE	High	[K].LFAEAVQK.[S]	1xTMT6plex [K8]; 1xTMT6plex [N-Term]		0.0202722	0	1	1	5	Q8C196	Carbamoyl-phosphate synthase [ammonia], mitochondrial OS=Mus musculus OX=10090 GN=Cps1 PE=1 SV=2	Cps1	Q8C196 [1472-1479]	0	1363.83	0	-0.529073	0.693	393704	272940	26.44	31.91	0.645455	0.226227	291253	393704	500105	375120	196113	272940		High	High	High	High	High	High	High	0.006665	0.1585	3.39
TRUE	High	[R].GQNQPVLNITNR.[Q]	1xTMT6plex [N-Term]		5.46708e-05	0	1	1	4	Q8C196	Carbamoyl-phosphate synthase [ammonia], mitochondrial OS=Mus musculus OX=10090 GN=Cps1 PE=1 SV=2	Cps1	Q8C196 [317-328]	0	1582.89	0	-0.529073	0.693	91742.2	63577.7	27.94	24.14	0.563651	0.273117	63118.2	91742.2	112782	85235.5	53380.7	63577.7		High	High	High	High	High	High	High	0	0.0002579	5.21
TRUE	High	[R].EMENEIGPTKGIPVGQQDDHK.[L]	1xOxidation [M2]; 2xTMT6plex [K10; K21]; 1xTMT6plex [N-Term]; 1xHex(1)HexNAc(1) [T9(100)]	Q99LE3 1xHex(1)HexNAc(1) [T278(100)]	0.0010341	0	1	1	2	Q99LE3	LysM and putative peptidoglycan-binding domain-containing protein 3 OS=Mus musculus OX=10090 GN=Lysmd3 PE=2 SV=1	Lysmd3	Q99LE3 [270-290]	1	3390.72	0	-0.529073	0.693	16473	11421	17.31	44.42	0.118741	0.76078	12488.7	17604.8	16473	21467.3	9800.62	11421		High	High	High	High	High	High	High	0	0.000292	3.82
TRUE	High	[N].ANAVGPVPTANAALPADPPASVVVGPVVVPR.[G]	1xTMT6plex [N-Term]; 1xHex(1)HexNAc(1) [T9(100)]	P29699 1xHex(1)HexNAc(1) [T267(100)]	1.12369e-10	0	1	1	12	P29699	Alpha-2-HS-glycoprotein OS=Mus musculus OX=10090 GN=Ahsg PE=1 SV=1	Ahsg	P29699 [259-289]	0	3496.91	0	-0.526992	0.694	22160.4	15377.9	17.24	35.68	0.503369	0.313784	22160.4	20397.3	28148	25978.9	13935	15377.9		High	High	High	High	High	High	High	0	5.252e-07	10.5
TRUE	High	[R].SAYALGGLGSGICPNK.[E]	1xCarbamidomethyl [C13]; 1xTMT6plex [K16]; 1xTMT6plex [N-Term]		5.41354e-07	0	1	1	4	Q8C196	Carbamoyl-phosphate synthase [ammonia], mitochondrial OS=Mus musculus OX=10090 GN=Cps1 PE=1 SV=2	Cps1	Q8C196 [588-603]	0	2023.1	0	-0.526992	0.694	56708.1	39383.2	19.52	35.28	0.404102	0.394365	44815.8	56708.1	66680.4	63538.9	33250.5	39383.2		High	High	High	High	High	High	High	0	1.823e-08	5.65
TRUE	High	[K].GDGPVQGTIHFEQK.[A]	1xTMT6plex [K14]; 1xTMT6plex [N-Term]		5.45279e-06	0	1	1	2	P08228	Superoxide dismutase [Cu-Zn] OS=Mus musculus OX=10090 GN=Sod1 PE=1 SV=2	Sod1	P08228 [11-24]	0	1971.07	0	-0.524915	0.695	46269.1	32176.7	15.9	12.51	1.058	0.0874986	37000.7	46269.1	50988.2	32176.7	30924.5	38832.5		High	High	High	High	High	High	High	0	2.032e-05	5.2
TRUE	High	[K].AENPTNPGPGGSGYWR.[P]	1xTMT6plex [N-Term]; 1xHex(1)HexNAc(1) [T5(100)]	E9PV24 1xHex(1)HexNAc(1) [T300(100)]	0.000844614	0	1	1	3	E9PV24	Fibrinogen alpha chain OS=Mus musculus OX=10090 GN=Fga PE=1 SV=1	Fga	E9PV24 [296-311]	0	2254.05	0	-0.524915	0.695	37180.9	25843.6	20.09	23.57	0.926865	0.118341	30672.8	37180.9	45851.6	33222.6	20750.3	25843.6		High	High	High	High	High	High	High	0	0.002318	4.48
TRUE	High	[K].VNVVEQEK.[I]	1xTMT6plex [K8]; 1xTMT6plex [N-Term]		0.078077	0.00111321	1	1	2	P17182	Alpha-enolase OS=Mus musculus OX=10090 GN=Eno1 PE=1 SV=3	Eno1	P17182 [82-89]	0	1402.83	0	-0.520769	0.697	40465.4	28187.9	11.7	23.93	0.549198	0.282359	33236.2	41469.1	40465.4	40849.6	28187.9	27034.9		High	High	High	High	High	High	High	0	0.03641	2.29
TRUE	High	[A].SDDFNLGDALEDPNMKPTPKAPTPK.[K]	1xOxidation [M15]; 2xHexNAc [T18(100); T23(100)]; 3xTMT6plex [K16; K20; K25]; 1xTMT6plex [N-Term]	Q8VCN6 2xHexNAc [T45(100); T50(100)]	0.00469427	0	1	1	6	Q8VCN6	CD99 antigen OS=Mus musculus OX=10090 GN=Cd99 PE=1 SV=1	Cd99	Q8VCN6 [28-52]	1	4037.11	0	-0.520769	0.697	125854	87767.9	23.08	37.69	0.00135261	0.99689	81939.9	125854	127274	160461	87194.5	87767.9		High	High	High	High	High	High	High	0	0.1185	3.69
TRUE	High	[K].KAVTLLPSFTM.[T]	1xOxidation [M11]; 1xTMT6plex [K1]; 1xTMT6plex [N-Term]; 1xHex(1)HexNAc(1) [T4(100)]; 1xHexNAc [T10(100)]	P31996 1xHex(1)HexNAc(1) [T29(100)]; 1xHexNAc [T35(100)]	0.00538804	0	1	1	2	P31996	Macrosialin OS=Mus musculus OX=10090 GN=Cd68 PE=1 SV=1	Cd68	P31996 [26-36]	1	2250.21	0	-0.518701	0.698	47634.6	33272.6	37.94	32.6	0.510785	0.308471	23642.4	47634.6	53341.3	35901.5	18282.6	33272.6		High	High	High	High	High	High	High	0	0.01022	4.74
TRUE	High	[R].SIYGEKFEDENFILK.[H]	2xTMT6plex [K6; K15]; 1xTMT6plex [N-Term]		1.07737e-05	0	1	1	2	P17742	Peptidyl-prolyl cis-trans isomerase A OS=Mus musculus OX=10090 GN=Ppia PE=1 SV=2	Ppia	P17742 [77-91]	1	2519.4	0	-0.516636	0.699	13001.5	9090.92	16.34	31.74	0.643337	0.227333	12280.9	16536.7	13001.5	14451.7	9090.92	8250.28		High	High	High	High	High	High	High	0	1.827e-06	5.48
TRUE	High	[K].NIEDVIAQGVGK.[L]	1xTMT6plex [K12]; 1xTMT6plex [N-Term]		4.63252e-05	0	1	1	4	P99027	60S acidic ribosomal protein P2 OS=Mus musculus OX=10090 GN=Rplp2 PE=1 SV=3	Rplp2	P99027 [50-61]	0	1700.99	0	-0.516636	0.699	50863.9	35564.8	29.91	23.79	0.383442	0.413579	29691.9	50863.9	54760.3	45864.1	28527.2	35564.8		High	High	High	High	High	High	High	0	6.646e-06	4.79
TRUE	High	[R].TVSPPYIAR.[E]	1xHexNAc [T1(100)]; 1xTMT6plex [N-Term]	O08677 1xHexNAc [T400(100)]	0.081628	0.00111321	1	1	7	O08677	Kininogen-1 OS=Mus musculus OX=10090 GN=Kng1 PE=1 SV=1	Kng1	O08677 [400-408]	0	1435.8	0	-0.516636	0.699	61638.1	43066.4	21.25	30.54	0.351538	0.445105	46821.9	61638.1	72325.9	68189	40160.7	43066.4		High	High	High	High	High	High	High	0.008578	0.207	2.34
TRUE	High	[A].TTAASGTNK.[N]	1xTMT6plex [K9]; 1xTMT6plex [N-Term]; 1xHex(1)HexNAc(1) [T2(100)]	Q64389 1xHex(1)HexNAc(1) [T28(100)]	0.0465963	0.000600281	1	1	3	Q64389	CAMPATH-1 antigen OS=Mus musculus OX=10090 GN=Cd52 PE=2 SV=1	Cd52	Q64389 [27-35]	0	1673.88	0	-0.516636	0.699	9831.06	6874.94	33.24	66.94	0.190021	0.645623	5193	10220.8	9831.06	18784.7	6144.17	6874.94		Medium	Medium	Medium	Medium	Medium	Medium	High	0	0.05756	3.29
TRUE	High	[R].LLVVYPWTQR.[YF]	1xTMT6plex [N-Term]		0.0096091	0	1	3	4	P02088	Hemoglobin subunit beta-1 OS=Mus musculus OX=10090 GN=Hbb-b1 PE=1 SV=2	Hbb-b1	P02088 [32-41]	0	1503.89	0	-0.514573	0.7	230867	161684	28.72	11.36	0.716015	0.192302	307187	171660	230867	195253	161684	160911		High	High	High	High	High	High	High	0.002657	0.07359	3.42
TRUE	High	[R].GAEPEVVTAPPEK.[E]	1xTMT6plex [K13]; 1xTMT6plex [N-Term]; 1xHex(1)HexNAc(1) [T8(100)]	Q8CG19 1xHex(1)HexNAc(1) [T793(100)]	0.0133674	0	1	1	2	Q8CG19	Latent-transforming growth factor beta-binding protein 1 OS=Mus musculus OX=10090 GN=Ltbp1 PE=1 SV=2	Ltbp1	Q8CG19 [786-798]	0	2147.14	0	-0.514573	0.7	57054.1	39962.1	31.49	59.33	0.0132017	0.970059	37848.8	57054.1	73054.4	95711.6	34916.5	39962.1		High	High	High	High	High	High	High	0	0.005665	4.19
TRUE	High	[R].LDPETGKR.[L]	1xTMT6plex [K7]; 1xTMT6plex [N-Term]		0.0853335	0.00111321	1	1	2	Q64374	Regucalcin OS=Mus musculus OX=10090 GN=Rgn PE=1 SV=1	Rgn	Q64374 [227-234]	1	1373.82	0	-0.512514	0.701	69378.8	48638.1	5.61	31.36	0.586061	0.259381	69378.8	66417.8	74201.5	43750.3	48638.1	76475.4		High	High	High	High	High	High	High	0.007289	0.1866	2.3
TRUE	High	[K].YISGFGNECASEDPR.[C]	1xCarbamidomethyl [C9]; 1xTMT6plex [N-Term]		6.24748e-05	0	1	1	2	O09173	Homogentisate 1,2-dioxygenase OS=Mus musculus OX=10090 GN=Hgd PE=1 SV=2	Hgd	O09173 [6-20]	0	1930.88	0	-0.512514	0.701	17236.1	12076.6	21.3	35.08	0.585231	0.259878	16060.6	17236.1	23567	19762.6	12076.6	10508.7		High	High	High	High	High	High	High	0	7.513e-05	4.74
TRUE	High	[N].EQENSDPSEAVTDAGVLLPHAEEVR.[H]	1xTMT6plex [N-Term]; 1xHex(1)HexNAc(1) [T12(100)]	Q8BSY0 1xHex(1)HexNAc(1) [T248(100)]	2.69167e-05	0	1	1	2	Q8BSY0	Aspartyl/asparaginyl beta-hydroxylase OS=Mus musculus OX=10090 GN=Asph PE=1 SV=1	Asph	Q8BSY0 [237-261]	0	3286.56	0	-0.512514	0.701	6539.23	4581.02	24.95	46.79	0.100117	0.794115	5128.1	6539.23	8463.22	9506.33	4430.35	4581.02		High	High	High	High	High	High	High	0	1.245e-05	4.84
TRUE	High	[K].AVTLLPSFTMTPT.[A]	1xOxidation [M10]; 1xTMT6plex [N-Term]; 2xHex(1)HexNAc(1) [T3(100); T/S]; 1xHexNAc [T/S]	P31996 2xHex(1)HexNAc(1) [T29(100); T/S]	0.202252	0.00667796	1	1	7	P31996	Macrosialin OS=Mus musculus OX=10090 GN=Cd68 PE=1 SV=1	Cd68	P31996 [27-39]	0	2557.23	0	-0.510457	0.702	15661.7	10987.8	11.52	42.69	0.0835513	0.82499	13509.3	15661.7	17026.6	21677.5	10896.4	10987.8		High	High	High	High	High	High	High	0	0.1886	2.29
TRUE	High	[P].TSPPRPPGGSIITVYPK.[E]	1xTMT6plex [K17]; 1xTMT6plex [N-Term]; 1xHex(1)HexNAc(1) [T1(100)]	O54782 1xHex(1)HexNAc(1) [T991(100)]	6.06149e-06	0	1	1	8	O54782	Epididymis-specific alpha-mannosidase OS=Mus musculus OX=10090 GN=Man2b2 PE=1 SV=2	Man2b2	O54782 [991-1007]	0	2590.44	0	-0.510457	0.702	41601.2	29202.1	12.76	77.21	0.0708367	0.8495	41601.2	39316.3	49891.3	90656	24082.2	29202.1		High	High	High	High	High	High	High	0	4.425e-05	6.55
TRUE	High	[K].SASPSASPVVCY.[Q]	1xCarbamidomethyl [C11]; 1xTMT6plex [N-Term]; 1xHex(1)HexNAc(1) [S5(99.8)]	Q62356 1xHex(1)HexNAc(1) [S105(99.8)]	0.103177	0.00215868	1	1	2	Q62356	Follistatin-related protein 1 OS=Mus musculus OX=10090 GN=Fstl1 PE=1 SV=2	Fstl1	Q62356 [101-112]	0	1818.85	0	-0.508403	0.703	32404.5	22786.3	31.14	26.11	0.434117	0.36803	19866.8	32404.5	38259.3	30128.1	17886.6	22786.3		High	High	High	High	High	High	High	0	0.1085	2.38
TRUE	High	[R].TANLGAGAAQPLR.[D]	1xTMT6plex [N-Term]; 1xHex(1)HexNAc(1) [T1(100)]	P08226 1xHex(1)HexNAc(1) [T202(100)]	0.000960723	0	1	1	2	P08226	Apolipoprotein E OS=Mus musculus OX=10090 GN=Apoe PE=1 SV=2	Apoe	P08226 [202-214]	0	1833.98	0	-0.508403	0.703	16569.8	11644	28.91	30.13	0.188153	0.648407	10892.3	16569.8	19925.2	18908	11531.5	11644		High	High	High	High	High	High	High	0	0.0002687	3.87
TRUE	High	[R].FLFPEGIK.[GA]	1xTMT6plex [K8]; 1xTMT6plex [N-Term]		0.213416	0.00760151	1	2	3	Q8R0Y6	Cytosolic 10-formyltetrahydrofolate dehydrogenase OS=Mus musculus OX=10090 GN=Aldh1l1 PE=1 SV=1	Aldh1l1	Q8R0Y6 [167-174]	0	1408.86	0	-0.506353	0.704	53031.8	37353.3	9.88	10.63	1.54592	0.02845	45926.8	55807	53031.8	37353.3	35734.1	43561.4		High	High	High	High	High	High	High	0.003282	0.115	2.28
TRUE	High	[K].AGLLTK.[A]	1xTMT6plex [K6]; 1xTMT6plex [N-Term]		0.16535	0.00544314	1	1	3	Q91YI0	Argininosuccinate lyase OS=Mus musculus OX=10090 GN=Asl PE=1 SV=1	Asl	Q91YI0 [52-57]	0	1060.71	0	-0.504305	0.705	91269.4	64310.7	17.5	16.78	0.8136	0.153603	68544.1	91269.4	96772.7	78707	56710.5	64310.7		High	High	High	High	High	High	High	0.001223	0.0854	2.5
TRUE	High	[Q].TQPQPANANAVGPVPTANAALPADPPASVVVGPVVVPR.[G]	1xTMT6plex [N-Term]; 1xHex(1)HexNAc(1) [T16(100)]	P29699 1xHex(1)HexNAc(1) [T267(100)]	1.48581e-07	0	1	1	8	P29699	Alpha-2-HS-glycoprotein OS=Mus musculus OX=10090 GN=Ahsg PE=1 SV=1	Ahsg	P29699 [252-289]	0	4233.26	0	-0.504305	0.705	20103.7	14165.3	19.66	19.43	0.552475	0.280236	15166.4	22626.1	20103.7	19321.8	14165.3	13866.2		High	High	High	High	High	High	High	0	2.519e-06	10.39
TRUE	High	[T].APTSSPSVTAPR.[G]	1xTMT6plex [N-Term]; 1xHex(1)HexNAc(1) [T/S]		0.0509983	0.000600281	1	1	3	Q9QXC1	Fetuin-B OS=Mus musculus OX=10090 GN=Fetub PE=1 SV=1	Fetub	Q9QXC1 [293-304]	0	1764.91	0	-0.504305	0.705	4784.76	3373.43	33.27	24.12	0.26195	0.547078	2718.37	4784.76	5492.03	4693.93	3000.39	3373.43		High	High	High	High	High	High	High	0	0.06184	3.01
TRUE	High	[K].YGVSGYPTLK.[I]	1xTMT6plex [K10]; 1xTMT6plex [N-Term]		0.0296038	0	1	1	2	P27773	Protein disulfide-isomerase A3 OS=Mus musculus OX=10090 GN=Pdia3 PE=1 SV=2	Pdia3	P27773 [95-104]	0	1542.89	0	-0.504305	0.705	41514.5	29269.3	21.01	43.81	0.124379	0.750968	30642.1	41514.5	47058.2	54373.6	25013.6	29269.3		High	High	High	High	High	High	High	0	0.0376	2.43
TRUE	High	[R].ASLEAAIADAEQR.[G]	1xTMT6plex [N-Term]		0.00107287	0	1	1	2	P11679	Keratin, type II cytoskeletal 8 OS=Mus musculus OX=10090 GN=Krt8 PE=1 SV=4	Krt8	P11679 [335-347]	0	1573.84	0	-0.504305	0.705	3175.1	2237.64	15.17	44.17	0.118843	0.760602	3434.22	2535.84	3175.1	4217.61	1943.84	2237.64		High	High	High	High	High	High	High	0	0.0003443	5.33
TRUE	High	[R].ATDFVVPGPGK.[V]	1xTMT6plex [K11]; 1xTMT6plex [N-Term]		0.0240042	0	1	1	2	O88844	Isocitrate dehydrogenase [NADP] cytoplasmic OS=Mus musculus OX=10090 GN=Idh1 PE=1 SV=2	Idh1	O88844 [141-151]	0	1545.9	0	-0.50226	0.706	20079.6	14180.7	21.56	4.16	0.700437	0.199325	13437.9	20079.6	20157.1	15114.5	13993.6	14180.7		High	High	High	High	High	High	High	0	0.007835	3.49
TRUE	High	[S].LLEDPSLDPSASAGPHEFR.[R]	1xTMT6plex [N-Term]; 1xHex(1)HexNAc(1) [S12(99.8)]	Q8K558 1xHex(1)HexNAc(1) [S161(99.8)]	0.000178363	0	1	1	2	Q8K558	Trem-like transcript 1 protein OS=Mus musculus OX=10090 GN=Treml1 PE=1 SV=2	Treml1	Q8K558 [150-168]	0	2632.28	0	-0.50226	0.706	16462.2	11630	3.58	31.28	0.596408	0.253275		16884.2	16050.9	16564.7	8932.04	11630		Not Found	High	High	High	High	High	High	0	0.0136	4.02
TRUE	High	[K].EWPANLDLK.[K]	1xTMT6plex [K9]; 1xTMT6plex [N-Term]		0.00325002	0	1	1	4	Q8C196	Carbamoyl-phosphate synthase [ammonia], mitochondrial OS=Mus musculus OX=10090 GN=Cps1 PE=1 SV=2	Cps1	Q8C196 [832-840]	0	1543.89	0	-0.50226	0.706	119744	84493.8	23.04	16.61	0.559071	0.276013	82191.8	119744	131050	106177	77734.5	84493.8		High	High	High	High	High	High	High	0	0.002183	4.09
TRUE	High	[K].ALENNMSLDEIVR.[L]	1xTMT6plex [N-Term]		1.80731e-06	0	1	1	4	Q8C196	Carbamoyl-phosphate synthase [ammonia], mitochondrial OS=Mus musculus OX=10090 GN=Cps1 PE=1 SV=2	Cps1	Q8C196 [857-869]	0	1732.91	0	-0.500218	0.707	55345.2	39145.7	16.65	25.73	0.527251	0.296995	41666.4	57466.4	55345.2	53877.8	32843.8	39145.7		High	High	High	High	High	High	High	0	0.0001177	5.81
TRUE	High	[K].YRSEVPPTDIPVPEETEPK.[E]	1xTMT6plex [K19]; 1xTMT6plex [N-Term]; 1xHex(1)HexNAc(1) [T8(100)]	O08795 1xHex(1)HexNAc(1) [T287(100)]	2.50559e-06	0	1	1	16	O08795	Glucosidase 2 subunit beta OS=Mus musculus OX=10090 GN=Prkcsh PE=1 SV=1	Prkcsh	O08795 [280-298]	1	3006.54	0	-0.500218	0.707	106113	75010.5	31.39	49.93	0.0032368	0.992575	64904.5	106113	125742	155169	65581.4	75010.5		High	High	High	High	High	High	High	0	3.612e-07	5.51
TRUE	High	[R].MFASFPTTK.[T]	1xTMT6plex [K9]; 1xTMT6plex [N-Term]		0.0419931	0.000600281	1	1	4	P01942	Hemoglobin subunit alpha OS=Mus musculus OX=10090 GN=Hba PE=1 SV=2	Hba	P01942 [33-41]	0	1487.83	0	-0.498179	0.708	200690	142085	27.91	23.28	0.479308	0.331659	265323	150851	200690	205322	142085	138210		High	High	High	High	High	High	High	0.0008828	0.01547	3.05
TRUE	High	[R].AAPSGDPDRDPGGGGGGR.[R]	1xTMT6plex [N-Term]; 1xHex(1)HexNAc(1) [S4(100)]	B0F2B4 1xHex(1)HexNAc(1) [S691(100)]	7.04141e-05	0	1	1	3	B0F2B4	Neuroligin 4-like OS=Mus musculus OX=10090 GN=Nlgn4l PE=1 SV=1	Nlgn4l	B0F2B4 [688-705]	1	2190.01	0	-0.498179	0.708	7541.95	5339.88	14.83	47.37	0.0966672	0.800447	5875.05	7541.95	7811.99	10099.9	4253.97	5339.88		High	High	High	High	High	High	High	0	1.475e-05	5.35
TRUE	High	[K].YIDQEELNK.[T]	1xTMT6plex [K9]; 1xTMT6plex [N-Term]		0.027902	0	2	2	2	P07901; P11499	Heat shock protein HSP 90-alpha OS=Mus musculus OX=10090 GN=Hsp90aa1 PE=1 SV=4 Heat shock protein HSP 90-beta OS=Mus musculus OX=10090 GN=Hsp90ab1 PE=1 SV=3	Hsp90aa1	P07901 [285-293]; P11499 [276-284]	0	1609.88	0	-0.498179	0.708	13834.5	9798.81	23.49	42.74	0.0500212	0.891207	9040.97	14298.5	13834.5	19289.6	9798.81	9660.36	Shared	High	High	High	High	High	High	High	0.0008828	0.0167	3.48
TRUE	High	[R].QCDGVDNCGDGTDEEDCEPPTAQN.[P]	3xCarbamidomethyl [C2; C8; C17]; 1xTMT6plex [N-Term]; 1xHex(1)HexNAc(1) [T]		0.00272907	0	1	1	3	Q91ZX7	Prolow-density lipoprotein receptor-related protein 1 OS=Mus musculus OX=10090 GN=Lrp1 PE=1 SV=1	Lrp1	Q91ZX7 [3716-3739]	0	3277.24	0	-0.496142	0.709	6429.72	4558.83	17.32	18.27	1.13934	0.0725534	4992.03	7078.93	6429.72	4558.83	3428.69	4944.45		High	High	High	High	High	High	High	0.001659	0.07725	4.01
TRUE	High	[K].IAPSFAVESMEDALK.[A]	1xTMT6plex [K15]; 1xTMT6plex [N-Term]		0.000304155	0	1	1	2	Q8C196	Carbamoyl-phosphate synthase [ammonia], mitochondrial OS=Mus musculus OX=10090 GN=Cps1 PE=1 SV=2	Cps1	Q8C196 [561-575]	0	2066.12	0	-0.496142	0.709	47777.4	33875.8	19.61	25.95	0.673944	0.211864	36249.2	47777.4	54038.6	44662.9	26588.6	33875.8		High	High	High	High	High	High	High	0	0.0002001	5.6
TRUE	High	[R].EVEMDAVGK.[E]	1xTMT6plex [K9]; 1xTMT6plex [N-Term]		0.0416145	0.000600281	1	1	4	Q8C196	Carbamoyl-phosphate synthase [ammonia], mitochondrial OS=Mus musculus OX=10090 GN=Cps1 PE=1 SV=2	Cps1	Q8C196 [1175-1183]	0	1435.79	0	-0.496142	0.709	165971	117624	17.32	25.5	0.367704	0.42884	122230	165971	169843	169089	106419	117624		High	High	High	High	High	High	High	0	0.01864	3.09
TRUE	High	[A].EDDVTTTEELAPALVPPPK.[G]	1xTMT6plex [K19]; 1xTMT6plex [N-Term]; 1xHex(1)HexNAc(1) [T7(99.9)]	Q60994 1xHex(1)HexNAc(1) [T24(99.9)]	6.28877e-06	0	1	1	5	Q60994	Adiponectin OS=Mus musculus OX=10090 GN=Adipoq PE=1 SV=2	Adipoq	Q60994 [18-36]	0	2845.49	0	-0.496142	0.709	39285.8	27864.6	9.55	46.63	0.225948	0.594363	38880.2	39285.8	45917.2	54752.6	24362.4	27864.6		High	High	High	High	High	High	High	0	4.55e-05	6.42
TRUE	High	[K].AIAVTLQSH.[-]	1xTMT6plex [N-Term]; 1xHex(1)HexNAc(1) [T5(100)]	Q3UDR8 1xHex(1)HexNAc(1) [T343(100)]	0.00778032	0	1	1	8	Q3UDR8	Protein YIPF3 OS=Mus musculus OX=10090 GN=Yipf3 PE=1 SV=1	Yipf3	Q3UDR8 [339-347]	0	1533.82	0	-0.494109	0.71	73280.6	52052.2	23.77	67.87	0.110066	0.776129	52907.1	73280.6	86311.2	144254	46459.9	52052.2		High	High	High	High	High	High	High	0	0.002753	3.56
TRUE	High	[K].ISDSPSQAQPK.[Q]	1xTMT6plex [K11]; 1xTMT6plex [N-Term]; 1xHex(1)HexNAc(1) [S6(100)]	E9Q7X6 1xHex(1)HexNAc(1) [S575(100)]	0.0459689	0.000600281	1	1	4	E9Q7X6	Protein HEG homolog 1 OS=Mus musculus OX=10090 GN=Heg1 PE=1 SV=1	Heg1	E9Q7X6 [570-580]	0	1981.04	0	-0.494109	0.71	13899.5	9864.49	28.7	46.72	0.089885	0.813046	8776.02	13899.5	15948.4	18192.7	7646.25	9864.49		High	High	High	High	High	High	High	0	0.02007	2.4
TRUE	High	[K].KPIYQK.[T]	2xTMT6plex [K1; K6]; 1xTMT6plex [N-Term]		0.139346	0.00359171	1	1	3	Q91X83	S-adenosylmethionine synthase isoform type-1 OS=Mus musculus OX=10090 GN=Mat1a PE=1 SV=1	Mat1a	Q91X83 [369-374]	0	1463.96	0	-0.492079	0.711	52175.5	37118.3	22.41	46.03	0.145846	0.71475	35469.4	52175.5	55356.5	64378	26325.8	37118.3		High	High	High	High	High	High	High	0.002301	0.06727	1.96
TRUE	High	[M].STESLSPTPGPESSR.[W]	1xTMT6plex [N-Term]; 1xHexNAc [T8(100)]	Q61268 1xHexNAc [T36(100)]	0.0153361	0	1	1	2	Q61268	Apolipoprotein C-IV OS=Mus musculus OX=10090 GN=Apoc4 PE=1 SV=1	Apoc4	Q61268 [29-43]	0	1963.97	0	-0.492079	0.711	14829.8	10544.5	28.93	41.97	0.0473736	0.896657	8665.16	15470.1	14829.8	20082.4	10544.5	9969.99		High	High	High	High	High	High	High	0	0.02367	4.09
TRUE	High	[L].RAYDGLSLPEDTETVTASR.[Y]	1xTMT6plex [N-Term]; 1xHex(1)HexNAc(1) [T/S/Y]		3.67085e-06	0	1	1	9	Q05793	Basement membrane-specific heparan sulfate proteoglycan core protein OS=Mus musculus OX=10090 GN=Hspg2 PE=1 SV=1	Hspg2	Q05793 [27-45]	1	2675.31	0	-0.492079	0.711	18762.9	13341	19.81	67.13	0.00323092	0.992588	17558.1	18762.9	25106.6	36172.8	11669.4	13341		High	High	High	High	High	High	High	0	2.96e-05	7.01
TRUE	High	[A].LEDPNMKPTPK.[A]	1xOxidation [M6]; 2xTMT6plex [K7; K11]; 1xTMT6plex [N-Term]; 1xHex(1)HexNAc(1) [T9(100)]	Q8VCN6 1xHex(1)HexNAc(1) [T45(100)]	0.0369884	0	1	1	3	Q8VCN6	CD99 antigen OS=Mus musculus OX=10090 GN=Cd99 PE=1 SV=1	Cd99	Q8VCN6 [37-47]	0	2338.27	0	-0.490051	0.712	58876.8	41942.4	32.4	32.07	0.0995547	0.795143	32932.4	64664	58876.8	66227.8	37265.5	41942.4		High	High	High	High	High	High	High	0	0.04779	3.57
TRUE	High	[M].ASGGGVPTDEEQATGLER.[E]	1xTMT6plex [N-Term]		0.000161935	0	1	1	2	P19536	Cytochrome c oxidase subunit 5B, mitochondrial OS=Mus musculus OX=10090 GN=Cox5b PE=1 SV=1	Cox5b	P19536 [31-48]	0	2002.99	0	-0.488026	0.713	20170.3	14385.7	15.44	27.85	0.442168	0.36127	17387.2	20170.3	23676.1	22500.1	14385.7	14191.9		High	High	High	High	High	High	High	0	7.539e-05	3.67
TRUE	High	[K].GAAELMQQK.[E]	1xTMT6plex [K9]; 1xTMT6plex [N-Term]		0.00328003	0	1	1	2	O35490	Betaine--homocysteine S-methyltransferase 1 OS=Mus musculus OX=10090 GN=Bhmt PE=1 SV=1	Bhmt	O35490 [378-386]	0	1433.82	0	-0.486004	0.714	144393	103066	17.03	11.53	1.06227	0.0866431	115715	144393	163497	119414	95510.8	103066		High	High	High	High	High	High	High	0	0.003487	2.95
TRUE	High	[K].SKFDNLYGCR.[E]	1xCarbamidomethyl [C9]; 1xTMT6plex [K2]; 1xTMT6plex [N-Term]		0.0144499	0	1	1	2	P50247	Adenosylhomocysteinase OS=Mus musculus OX=10090 GN=Ahcy PE=1 SV=3	Ahcy	P50247 [187-196]	1	1717.91	0	-0.486004	0.714	73313.5	52359.6	13.58	11.56	0.960729	0.109464	58200.7	73313.5	75324.6	52359.6	51267.3	62884.5		High	High	High	High	High	High	High	0	0.005488	3.4
TRUE	High	[RK].IIEVQK.[RV]	1xTMT6plex [K6]; 1xTMT6plex [N-Term]		0.227883	0.00979832	1	2	4	Q91YI0	Argininosuccinate lyase OS=Mus musculus OX=10090 GN=Asl PE=1 SV=1	Asl	Q91YI0 [187-192]	0	1187.78	0	-0.486004	0.714	65516	46771.1	14.73	16.83	0.905695	0.124252	50244.8	65516	65862.7	55288.3	39424.6	46771.1		High	High	High	High	High	High	High	0.003894	0.1233	1.98
TRUE	High	[K].IAPSFAVESMEDALK.[A]	1xOxidation [M10]; 1xTMT6plex [K15]; 1xTMT6plex [N-Term]		0.00031411	0	1	1	3	Q8C196	Carbamoyl-phosphate synthase [ammonia], mitochondrial OS=Mus musculus OX=10090 GN=Cps1 PE=1 SV=2	Cps1	Q8C196 [561-575]	0	2082.12	0	-0.486004	0.714	29552.7	21091.2	18.67	36.03	0.164458	0.684766	21816.7	29552.7	31612.5	35360.7	18664.8	21091.2		High	High	High	High	High	High	High	0	4.064e-05	5.57
TRUE	High	[R].AAPPQEDSQATETPDTGLYYH.[R]	1xTMT6plex [N-Term]; 1xHex(1)HexNAc(1) [T11(100)]	Q02819 1xHex(1)HexNAc(1) [T41(100)]	0.000226574	0	1	1	5	Q02819	Nucleobindin-1 OS=Mus musculus OX=10090 GN=Nucb1 PE=1 SV=2	Nucb1	Q02819 [31-51]	0	2885.3	0	-0.483985	0.715	12888.3	9218.36	20.38	17.06	0.827602	0.14873	10042.9	12888.3	15217.8	11334.2	8126.69	9218.36		High	High	High	High	High	High	High	0	0.0008076	5.15
TRUE	High	[K].GMNTLVGYDLVPEPK.[I]	1xTMT6plex [K15]; 1xTMT6plex [N-Term]		3.40356e-05	0	1	1	2	P12787	Cytochrome c oxidase subunit 5A, mitochondrial OS=Mus musculus OX=10090 GN=Cox5a PE=1 SV=2	Cox5a	P12787 [69-83]	0	2091.16	0	-0.483985	0.715	9054.01	6469.89	24.13	15.53	0.623771	0.23781	5734.21	9059.79	9054.01	7053.48	5164.63	6469.89		High	High	High	High	High	High	High	0	2.744e-06	4.72
TRUE	High	[M].SQPESERTDATVNPR.[S]	1xTMT6plex [N-Term]; 1xHex(1)HexNAc(1) [T11(100)]	P30558 1xHex(1)HexNAc(1) [T37(100)]	0.000525858	0	1	1	2	P30558	Proteinase-activated receptor 1 OS=Mus musculus OX=10090 GN=F2r PE=1 SV=2	F2r	P30558 [27-41]	1	2281.1	0	-0.483985	0.715	9759.26	6979.04	23.91	62.6	0.0278018	0.93799	6380.83	10238.3	9759.26	14452.1	4125.21	6979.04		High	High	High	High	High	High	High	0	0.001587	4.83
TRUE	High	[S].RSPSASDLPQEELVDQK.[C]	1xTMT6plex [K17]; 1xTMT6plex [N-Term]; 1xHex(1)HexNAc(1) [S6(100)]	Q61129 1xHex(1)HexNAc(1) [S24(100)]	0.00188041	0	1	1	4	Q61129	Complement factor I OS=Mus musculus OX=10090 GN=Cfi PE=1 SV=3	Cfi	Q61129 [19-35]	1	2722.4	0	-0.481969	0.716	15785.2	11304.6	10.4	54.03	0.438778	0.364101	14736.2	15785.2	18030.6	16906	7559.05			High	High	High	High	High	Not Found	High	0	0.004399	4.52
TRUE	High	[K].VVEEVGK.[M]	1xTMT6plex [K7]; 1xTMT6plex [N-Term]		0.0714152	0.00111321	1	1	2	Q8R0Y6	Cytosolic 10-formyltetrahydrofolate dehydrogenase OS=Mus musculus OX=10090 GN=Aldh1l1 PE=1 SV=1	Aldh1l1	Q8R0Y6 [727-733]	0	1217.75	0	-0.479955	0.717	83895.2	60149.4	8.61	10	1.66525	0.0216149	74099.7	83895.2	87783.6	60149.4	57070.8	69028.5		High	High	High	High	High	High	High	0	0.03682	2.82
TRUE	High	[N].IASVQTNEVGLK.[Q]	1xTMT6plex [K12]; 1xTMT6plex [N-Term]		0.00158616	0	1	1	4	Q8C196	Carbamoyl-phosphate synthase [ammonia], mitochondrial OS=Mus musculus OX=10090 GN=Cps1 PE=1 SV=2	Cps1	Q8C196 [466-477]	0	1717.03	0	-0.479955	0.717	162872	116857	20.45	13.83	0.813578	0.153611	116393	162872	175102	131683	99608.8	116857		High	High	High	High	High	High	High	0	0.0008595	4.24
TRUE	High	[K].AQSELSGAADEAAR.[A]	1xTMT6plex [N-Term]		6.03366e-06	0	1	1	4	Q9D3D9	ATP synthase subunit delta, mitochondrial OS=Mus musculus OX=10090 GN=Atp5f1d PE=1 SV=1	Atp5f1d	Q9D3D9 [137-150]	0	1604.81	0	-0.479955	0.717	49520.7	35527.4	16.79	16.62	0.598293	0.252178	36841.7	49520.7	50646	45180.6	33298.5	35527.4		High	High	High	High	High	High	High	0	3.371e-07	5.08
TRUE	High	[R].TEGPTLTPPR.[A]	2xHexNAc [T1(100); T5(100)]; 1xTMT6plex [N-Term]	O08677 2xHexNAc [T561(100); T565(100)]	0.0661868	0.00111321	1	1	4	O08677	Kininogen-1 OS=Mus musculus OX=10090 GN=Kng1 PE=1 SV=1	Kng1	O08677 [561-570]	0	1703.89	0	-0.479955	0.717	35357.4	25360.9	25.38	35.85	0.26429	0.54414	26728.7	35357.4	44812.3	42657.4	22691.8	25360.9		High	High	High	High	High	High	High	0	0.03016	2.46
TRUE	High	[R].ARTPSPSGVAAGR.[P]	1xTMT6plex [N-Term]; 1xHex(1)HexNAc(1) [T3(100)]	P28301 1xHex(1)HexNAc(1) [T100(100)]	0.0120854	0	1	1	2	P28301	Protein-lysine 6-oxidase OS=Mus musculus OX=10090 GN=Lox PE=1 SV=1	Lox	P28301 [98-110]	1	1820.96	0	-0.479955	0.717	11080	7946.92	33.86	34.97	0.244229	0.569863	5871.45	11080	11842.3	10937.3	5302.49	7946.92		High	High	High	High	High	High	High	0	0.01954	3.85
TRUE	High	[K].EVTTRPRETVQLPITQR.[A]	1xTMT6plex [N-Term]; 3xHex(1)HexNAc(1) [T3(99.7); T9(100); T15(100)]	P18828 3xHex(1)HexNAc(1) [T123(99.7); T129(100); T135(100)]	0.00454568	0	1	1	1	P18828	Syndecan-1 OS=Mus musculus OX=10090 GN=Sdc1 PE=1 SV=1	Sdc1	P18828 [121-137]	1	3348.68	0	-0.477944	0.718	29611.6	21274.2	12.6	32.15	0.434393	0.367796	24476	29611.6	31388.6	32046.4	17417.8	21274.2		High	High	High	High	High	High	High	0	0.001514	5.33
TRUE	High	[K].AVTLLPSFTM.[T]	1xOxidation [M10]; 1xTMT6plex [N-Term]; 1xHex(1)HexNAc(1) [T3(100)]	P31996 1xHex(1)HexNAc(1) [T29(100)]	0.162564	0.00449348	1	1	4	P31996	Macrosialin OS=Mus musculus OX=10090 GN=Cd68 PE=1 SV=1	Cd68	P31996 [27-36]	0	1689.87	0	-0.477944	0.718	17705.8	12716.1	25.54	54.8	0.0102838	0.976599	12596.7	17705.8	21351.2	28383.9	11121.5	12716.1		High	High	High	High	High	High	High	0.001659	0.08008	1.89
TRUE	High	[K].CDGDNDCLDNSDEAPALCHQHTCPSDRFK.[C]	4xCarbamidomethyl [C1; C7; C18; C23]; 1xTMT6plex [K29]; 1xTMT6plex [N-Term]; 1xHex(1)HexNAc(1) [S/T]		3.88941e-05	0	1	1	3	Q91ZX7	Prolow-density lipoprotein receptor-related protein 1 OS=Mus musculus OX=10090 GN=Lrp1 PE=1 SV=1	Lrp1	Q91ZX7 [874-902]	1	4257.81	0	-0.475936	0.719	23932.2	17203	5.76	29.47	1.10376	0.078749	22829.7	25588.2	23932.2	17203	11951.9	21999		High	High	High	High	High	High	High	0	6.57e-06	6.99
TRUE	High	[R].EFHHGPDPTDTAPGEQDQDVASSPPESSFQK.[L]	1xTMT6plex [K31]; 1xTMT6plex [N-Term]; 1xHexNAc [T/S]		5.33589e-09	0	1	1	34	Q9D1Q6	Endoplasmic reticulum resident protein 44 OS=Mus musculus OX=10090 GN=Erp44 PE=1 SV=1	Erp44	Q9D1Q6 [359-389]	0	3998.86	0	-0.475936	0.719	300684	216179	19.72	32.75	0.587109	0.258756	216464	300684	319876	278844	140345	216179		High	High	High	High	High	High	High	0	1.517e-09	11.19
TRUE	High	[N].EEPATPEPEAEPPRAPELK.[Q]	1xTMT6plex [K19]; 1xTMT6plex [N-Term]; 1xHex(1)HexNAc(1) [T5(100)]	Q91W90 1xHex(1)HexNAc(1) [T160(100)]	0.0076739	0	1	1	4	Q91W90	Thioredoxin domain-containing protein 5 OS=Mus musculus OX=10090 GN=Txndc5 PE=1 SV=2	Txndc5	Q91W90 [156-174]	1	2910.49	0	-0.473931	0.72	43503.2	31305.9	28.84	80.55	0.181962	0.657716	28705.5	43503.2	52427.9	104129	26533.9	31305.9		High	High	High	High	High	High	High	0	0.01358	3.88
TRUE	High	[RK].IVLQIDNAR.[L]	1xTMT6plex [N-Term]		0.0437386	0.000600281	1	2	2	P05784	Keratin, type I cytoskeletal 18 OS=Mus musculus OX=10090 GN=Krt18 PE=1 SV=5	Krt18	P05784 [143-151]	0	1270.77	0	-0.473931	0.72	31020.7	22338.6	5.66	47.51	0.16683	0.681037	31020.7	30586.4	33901.6	43799.1	18953.3	22338.6		High	High	High	High	High	High	High	0.001223	0.07559	1.82
TRUE	High	[K].IGGHGAEYGAEALER.[M]	1xTMT6plex [N-Term]		7.38763e-06	0	1	1	6	P01942	Hemoglobin subunit alpha OS=Mus musculus OX=10090 GN=Hba PE=1 SV=2	Hba	P01942 [18-32]	0	1758.9	0	-0.473931	0.72	135681	97722	9.89	46.41	0.0384734	0.915222	135681	118828	144779	198154	97722	91372.2		High	High	High	High	High	High	High	0	2.028e-05	4.5
TRUE	High	[K].VIVVGNPANTNCLTASK.[S]	1xCarbamidomethyl [C12]; 1xTMT6plex [K17]; 1xTMT6plex [N-Term]		8.73581e-07	0	1	1	2	P14152	Malate dehydrogenase, cytoplasmic OS=Mus musculus OX=10090 GN=Mdh1 PE=1 SV=3	Mdh1	P14152 [126-142]	0	2216.25	0	-0.471929	0.721	26860.8	19368.3	15.5	30.1	0.911645	0.122562	22013.2	26860.8	30125.7	23656.9	12589.3	19368.3		High	High	High	High	High	High	High	0	9.591e-08	6.71
TRUE	High	[K].VLGTSVESIMATEDR.[Q]	1xTMT6plex [N-Term]		8.88048e-06	0	1	1	4	Q8C196	Carbamoyl-phosphate synthase [ammonia], mitochondrial OS=Mus musculus OX=10090 GN=Cps1 PE=1 SV=2	Cps1	Q8C196 [533-547]	0	1836.96	0	-0.471929	0.721	31986.6	23047	8.62	41.44	0.517412	0.3038	28843.4	31986.6	34289.2	35372.5	15200.2	23047		High	High	High	High	High	High	High	0	7.228e-06	5.3
TRUE	High	[K].GAGMTVLPAK.[A]	1xOxidation [M4]; 1xTMT6plex [K10]; 1xTMT6plex [N-Term]; 1xHex(1)HexNAc(1) [T5(100)]	Q6NXH2 1xHex(1)HexNAc(1) [T82(100)]	0.203935	0.00667796	1	1	2	Q6NXH2	Glycoprotein endo-alpha-1,2-mannosidase OS=Mus musculus OX=10090 GN=Manea PE=2 SV=1	Manea	Q6NXH2 [78-87]	0	1783.98	0	-0.471929	0.721	25948.3	18709.7	13.87	46.61	0.379964	0.416904	22309.5	25948.3	29500.4	30955.1	12050.7	18709.7		High	High	High	High	High	High	High	0.002761	0.1087	2.65
TRUE	High	[K].NDEGIAYR.[G]	1xTMT6plex [N-Term]		0.168891	0.00544314	1	1	3	Q61171	Peroxiredoxin-2 OS=Mus musculus OX=10090 GN=Prdx2 PE=1 SV=3	Prdx2	Q61171 [120-127]	0	1166.6	0	-0.471929	0.721	23148.2	16693.9	31.85	36.14	0.188955	0.64721	13928.9	23148.2	27274.7	26249.3	13183.5	16693.9		High	High	High	High	High	High	High	0.001223	0.08733	1.93
TRUE	High	[R].DAETEQGPTHGHGWLHEK.[Q]	1xTMT6plex [K18]; 1xTMT6plex [N-Term]; 1xHex(1)HexNAc(1) [T]		0.00162306	0	1	1	2	O08677	Kininogen-1 OS=Mus musculus OX=10090 GN=Kng1 PE=1 SV=1	Kng1	O08677 [414-431]	0	2852.37	0	-0.469929	0.722	10478.8	7562.1	23.98	38.5	0.520175	0.301874	9463.93	10478.8	14684.6	12294.2	5922.59	7562.1		High	High	High	High	High	High	High	0	0.001658	3.47
TRUE	High	[R].QCDGVDNCGDGTDEEDCEPPTAQNPH.[C]	3xCarbamidomethyl [C2; C8; C17]; 1xTMT6plex [N-Term]; 1xHex(1)HexNAc(1) [T21(100)]	Q91ZX7 1xHex(1)HexNAc(1) [T3736(100)]	2.75431e-05	0	1	1	9	Q91ZX7	Prolow-density lipoprotein receptor-related protein 1 OS=Mus musculus OX=10090 GN=Lrp1 PE=1 SV=1	Lrp1	Q91ZX7 [3716-3741]	0	3511.35	0	-0.469929	0.722	42868.6	30941.4	31.42	11.53	0.490985	0.322861	24298	46479.3	42868.6	30941.4	25965.8	32561.6		High	High	High	High	High	High	High	0	0.0001487	6.34
TRUE	High	[R].VSEARPSTMVVEHPEFLK.[A]	1xOxidation [M9]; 1xTMT6plex [K18]; 1xTMT6plex [N-Term]; 2xHexNAc [S7(100); T8(100)]	P13020 2xHexNAc [S48(100); T49(100)]	5.96653e-05	0	1	1	9	P13020	Gelsolin OS=Mus musculus OX=10090 GN=Gsn PE=1 SV=3	Gsn	P13020 [42-59]	0	2936.53	0	-0.469929	0.722	90301.8	65196.2	13.36	33.06	0.180065	0.660595	90301.8	74840.4	97794.3	110202	65196.2	63879.7		High	High	High	High	High	High	High	0	2.441e-05	5.64
TRUE	High	[K].WEGNREQSDDTLEESSQPTQISK.[T]	1xTMT6plex [K23]; 1xTMT6plex [N-Term]; 1xHex(1)HexNAc(1) [S/T]		3.33935e-07	0	1	1	18	P70663	SPARC-like protein 1 OS=Mus musculus OX=10090 GN=Sparcl1 PE=1 SV=3	Sparcl1	P70663 [233-255]	1	3487.66	0	-0.467932	0.723	39579.9	28599	19.59	76.56	0.176608	0.665874	29566	39579.9	43983.3	89858.4	24720.2	28599		High	High	High	High	High	High	High	0	3.841e-08	7.02
TRUE	High	[R].SFPFVSK.[T]	1xTMT6plex [K7]; 1xTMT6plex [N-Term]		0.0928216	0.00164672	1	2	4	Q8C196	Carbamoyl-phosphate synthase [ammonia], mitochondrial OS=Mus musculus OX=10090 GN=Cps1 PE=1 SV=2	Cps1	Q8C196 [1263-1269]	0	1269.76	0	-0.465938	0.724	111713	80859.6	29.23	28.91	0.5367	0.290603	79568.6	111713	145118	108909	60837.3	80859.6		High	High	High	High	High	High	High	0.003282	0.114	2.39
TRUE	High	[K].APSSSSVGISEWLDQK.[L]	1xTMT6plex [K16]; 1xTMT6plex [N-Term]		4.69691e-05	0	1	1	2	Q99LC5	Electron transfer flavoprotein subunit alpha, mitochondrial OS=Mus musculus OX=10090 GN=Etfa PE=1 SV=2	Etfa	Q99LC5 [188-203]	0	2149.15	0	-0.463947	0.725	18605.4	13497.1	17.04	19.67	0.835696	0.145984	13680.1	18605.4	18804	15282.5	10238.5	13497.1		High	High	High	High	High	High	High	0	4.075e-06	5.94
TRUE	High	[G].AASDDFNLGDALEDPNMKPTPK.[A]	1xOxidation [M17]; 2xTMT6plex [K18; K22]; 1xTMT6plex [N-Term]; 1xHex(1)HexNAc(1) [T20(100)]	Q8VCN6 1xHex(1)HexNAc(1) [T45(100)]	0.00012573	0	1	1	2	Q8VCN6	CD99 antigen OS=Mus musculus OX=10090 GN=Cd99 PE=1 SV=1	Cd99	Q8VCN6 [26-47]	0	3414.71	0	-0.463947	0.725	20771.7	15054.4	35.05	72.81	0.178741	0.662612	10537.2	21691.2	20771.7	41098.4	11060.9	15054.4		High	High	High	High	High	High	High	0	0.0005033	6.47
TRUE	High	[G].AASDDFNLGDALEDPNMKPTPKAPTPK.[K]	1xOxidation [M17]; 3xTMT6plex [K18; K22; K27]; 1xTMT6plex [N-Term]; 1xHex(1)HexNAc(1) [T20(100)]	Q8VCN6 1xHex(1)HexNAc(1) [T45(100)]	0.00138809	0	1	1	4	Q8VCN6	CD99 antigen OS=Mus musculus OX=10090 GN=Cd99 PE=1 SV=1	Cd99	Q8VCN6 [26-52]	1	4138.16	0	-0.463947	0.725	16353.7	11860	22.55	72.29	0.0831175	0.825814	11517.3	16353.7	18237.4	31240.4	8234.77	11860		High	High	High	High	High	High	High	0	0.003451	4.62
TRUE	High	[D].SQATETPDTGLYYHR.[Y]	1xTMT6plex [N-Term]; 1xHex(1)HexNAc(1) [T4(100)]	Q02819 1xHex(1)HexNAc(1) [T41(100)]	0.00399683	0	1	1	2	Q02819	Nucleobindin-1 OS=Mus musculus OX=10090 GN=Nucb1 PE=1 SV=2	Nucb1	Q02819 [38-52]	0	2333.1	0	-0.461959	0.726	31040.6	22544.8	19.04	48.6	0.378561	0.418253	22524.3	32755.7	31040.6	33261.2	11466	22544.8		High	High	High	High	High	High	High	0	0.008048	3.84
TRUE	High	[K].AGQGGSPATPAVPIPLVAPAASPDMKEENVAGVGAK.[I]	1xOxidation [M25]; 2xTMT6plex [K26; K36]; 1xTMT6plex [N-Term]; 1xHex(1)HexNAc(1) [T9(99.5)]	P39061 1xHex(1)HexNAc(1) [T110(99.5)]	3.2655e-05	0	1	1	4	P39061	Collagen alpha-1(XVIII) chain OS=Mus musculus OX=10090 GN=Col18a1 PE=1 SV=4	Col18a1	P39061 [102-137]	1	4423.35	0	-0.461959	0.726	23818.7	17282.9	26.09	49.24	0.1295	0.742164	15768.3	23818.7	27003	30707.2	11653.3	17282.9		High	High	High	High	High	High	High	0	6.277e-06	7.61
TRUE	High	[R].HLQFIPVAPPSPGSSAAPATEVPDRDPEK.[S]	1xTMT6plex [K29]; 1xTMT6plex [N-Term]; 2xHex(1)HexNAc(1) [S15(99.5); T20(99.5)]	Q62165 2xHex(1)HexNAc(1) [S727(99.5); T732(99.5)]	6.68964e-07	0	1	1	5	Q62165	Dystroglycan OS=Mus musculus OX=10090 GN=Dag1 PE=1 SV=4	Dag1	Q62165 [713-741]	1	4199.12	0	-0.461959	0.726	25958.3	18833.7	26.88	64.43	0.0556357	0.87976	16920.5	25958.3	29495.9	44743.7	13776.1	18833.7		High	High	High	High	High	High	High	0	8.305e-08	7.35
TRUE	High	[KT].NLGEILK.[AG]	1xTMT6plex [K7]; 1xTMT6plex [N-Term]		0.213416	0.00760151	2	2	4	P52760; Q4U4S6	2-iminobutanoate/2-iminopropanoate deaminase OS=Mus musculus OX=10090 GN=Rida PE=1 SV=3 Xin actin-binding repeat-containing protein 2 OS=Mus musculus OX=10090 GN=Xirp2 PE=1 SV=1	Rida	P52760 [61-67]; Q4U4S6 [1072-1078]	0	1244.8	0	-0.459973	0.727	82883.8	60235.6	12.5	21.74	0.921538	0.119802	67787.5	82883.8	86367.4	73468.6	47240.1	60235.6	Shared	High	High	High	High	High	High	High	0.003282	0.1151	2.01
TRUE	High	[R].DGLNAEGLLR.[Q]	1xTMT6plex [N-Term]		0.000404556	0	1	1	2	Q64374	Regucalcin OS=Mus musculus OX=10090 GN=Rgn PE=1 SV=1	Rgn	Q64374 [265-274]	0	1286.73	0	-0.459973	0.727	68031.4	49466.3	7.67	25.09	0.764871	0.171842	65191.4	68031.4	75526.9	45317.5	49466.3	71159.5		High	High	High	High	High	High	High	0	0.008314	3.05
TRUE	High	[K].VATVPGTLK.[K]	1xTMT6plex [K9]; 1xTMT6plex [N-Term]		0.199749	0.00667796	1	1	2	P14148	60S ribosomal protein L7 OS=Mus musculus OX=10090 GN=Rpl7 PE=1 SV=2	Rpl7	P14148 [11-19]	0	1343.87	0	-0.459973	0.727	23961.6	17425.8	18.19	35.82	0.391492	0.405983	23025.7	23961.6	31717.1	30234.2	16533.6	17425.8		High	High	High	High	High	High	High	0.008521	0.1986	2.48
TRUE	High	[R].GTVTDFPGFDGR.[A]	1xTMT6plex [N-Term]		0.0827231	0.00111321	1	1	2	P48036	Annexin A5 OS=Mus musculus OX=10090 GN=Anxa5 PE=1 SV=1	Anxa5	P48036 [5-16]	0	1497.75	0	-0.459973	0.727	32806.9	23846.9	14.95	49.45	0.0524063	0.886326	27332.3	32806.9	36983.9	48535	20505.8	23846.9		High	High	High	High	High	High	High	0	0.03876	2.46
TRUE	High	[K].GAAELMQQK.[E]	1xOxidation [M6]; 1xTMT6plex [K9]; 1xTMT6plex [N-Term]		0.0245582	0	1	1	5	O35490	Betaine--homocysteine S-methyltransferase 1 OS=Mus musculus OX=10090 GN=Bhmt PE=1 SV=1	Bhmt	O35490 [378-386]	0	1449.81	0	-0.45799	0.728	74692.1	54373.7	15.7	13.41	1.02569	0.0942568	59437.4	74692.1	81472.2	62470.2	47783.2	54373.7		High	High	High	High	High	High	High	0	0.009589	3.65
TRUE	High	[K].VTVNGKITHNPQAHVNPQEK.[R]	2xTMT6plex [K6; K20]; 1xTMT6plex [N-Term]; 1xHex(1)HexNAc(1) [T8(100)]	P52793 1xHex(1)HexNAc(1) [T152(100)]	6.45197e-05	0	1	1	3	P52793	Ephrin-A1 OS=Mus musculus OX=10090 GN=Efna1 PE=1 SV=1	Efna1	P52793 [145-164]	1	3263.78	0	-0.45799	0.728	12327.5	8972.21	23.15	45.57	0.0962775	0.801166	8962.07	12327.5	14426.4	16734.5	7340.15	8972.21		High	High	High	High	High	High	High	0	1.338e-05	4.55
TRUE	High	[R].AAPPQEDSQATETPDTGLYYHR.[Y]	1xTMT6plex [N-Term]; 2xHex(1)HexNAc(1) [T11(100); T13(100)]	Q02819 2xHex(1)HexNAc(1) [T41(100); T43(100)]	0.000558268	0	1	1	5	Q02819	Nucleobindin-1 OS=Mus musculus OX=10090 GN=Nucb1 PE=1 SV=2	Nucb1	Q02819 [31-52]	0	3406.54	0	-0.456009	0.729	13437.2	9799.74	20.4	20.76	0.703053	0.198128	9305.7	13751.5	13437.2	11046.8	7234.65	9799.74		High	High	High	High	High	High	High	0	8.186e-05	3.73
TRUE	High	[R].ENIIDLSNANR.[C]	1xTMT6plex [N-Term]		0.00167616	0	1	6	4	P04938	Major urinary protein 11 OS=Mus musculus OX=10090 GN=Mup11 PE=1 SV=2	Mup11	P04938 [165-175]	0	1487.8	0	-0.456009	0.729	63093.4	46019.7	4.45	67.16	0.248775	0.563929	60598.6	63093.4	66219.7	19391.4	46019.7	87199.5		High	High	High	High	High	High	High	0	0.001603	4.6
TRUE	High	[K].AADKDTCFSTEGPNLVTR.[C]	1xCarbamidomethyl [C7]; 1xHexNAc [T/S]; 1xTMT6plex [K4]; 1xTMT6plex [N-Term]		0.00082162	0	1	1	4	P07724	Albumin OS=Mus musculus OX=10090 GN=Alb PE=1 SV=3	Alb	P07724 [585-602]	1	2643.33	0	-0.456009	0.729	33353.8	24310.5	30.18	65.45	0.127467	0.745647	19215.6	33353.8	35552.3	59839.6	18470.8	24310.5		High	High	High	High	High	High	High	0	0.0002265	4.25
TRUE	High	[T].AFLDPEEQPSTPAPK.[V]	1xHexNAc [T11(100)]; 1xTMT6plex [K15]; 1xTMT6plex [N-Term]	P29788 1xHexNAc [T125(100)]	0.0439369	0.000600281	1	1	3	P29788	Vitronectin OS=Mus musculus OX=10090 GN=Vtn PE=1 SV=2	Vtn	P29788 [115-129]	0	2288.21	0	-0.456009	0.729	15897	11594	41.81	57.63	0.0223024	0.949943	9114.47	15897	22301.5	25447.1	8995.41	11594		High	High	High	High	High	High	High	0	0.06894	3.82
TRUE	High	[R].GFLPPASEK.[H]	1xTMT6plex [K9]; 1xTMT6plex [N-Term]		0.0300108	0	1	2	4	O35490	Betaine--homocysteine S-methyltransferase 1 OS=Mus musculus OX=10090 GN=Bhmt PE=1 SV=1	Bhmt	O35490 [319-327]	0	1403.83	0	-0.454032	0.73	172088	125600	9.63	13.19	1.74513	0.0179835	169601	172088	200930	125600	110836	144241		High	High	High	High	High	High	High	0.001223	0.06759	2.42
TRUE	High	[K].AGQGGSPATPAVPIPL.[V]	1xTMT6plex [N-Term]; 1xHex(1)HexNAc(1) [S6(100)]	P39061 1xHex(1)HexNAc(1) [S107(100)]	0.00199626	0	1	1	8	P39061	Collagen alpha-1(XVIII) chain OS=Mus musculus OX=10090 GN=Col18a1 PE=1 SV=4	Col18a1	P39061 [102-117]	0	2027.07	0	-0.454032	0.73	45671.9	33337.7	25.1	42.01	0.144711	0.71662	29052.5	45671.9	47740.6	53451.9	23189.7	33337.7		High	High	High	High	High	High	High	0	0.004623	4.27
TRUE	High	[R].TARPDTTLRPGR.[D]	1xTMT6plex [N-Term]; 1xHex(1)HexNAc(1) [T7(100)]	Q6AZB0 1xHex(1)HexNAc(1) [T409(100)]	0.00041207	0	1	1	1	Q6AZB0	Brother of CDO OS=Mus musculus OX=10090 GN=Boc PE=1 SV=2	Boc	Q6AZB0 [403-414]	0	1935.03	0	-0.454032	0.73	14107.9	10293.5	48.85	38.44	0.135117	0.732627	6486.94	14107.9	19470.5	16699.5	8045.99	10293.5		High	High	High	High	High	High	High	0	0.0001053	4.01
TRUE	High	[K].AADKDTCFSTEGPNLVTR.[C]	1xCarbamidomethyl [C7]; 1xTMT6plex [K4]; 1xTMT6plex [N-Term]; 1xHex(1)HexNAc(1) [T10(99.9)]	P07724 1xHex(1)HexNAc(1) [T594(99.9)]	0.00047743	0	1	1	3	P07724	Albumin OS=Mus musculus OX=10090 GN=Alb PE=1 SV=3	Alb	P07724 [585-602]	1	2805.39	0	-0.452057	0.731	53720.5	39287.8	17.1	26.28	0.614413	0.242989	70255.9	52124.9	53720.5	60278.9	39287.8	39172.2		High	High	High	High	High	High	High	0	0.0001998	4.22
TRUE	High	[T].MDAPKTCSPK.[Q]	1xCarbamidomethyl [C7]; 1xHexNAc [T6(100)]; 2xTMT6plex [K5; K10]; 1xTMT6plex [N-Term]	Q91ZX7 1xHexNAc [T27(100)]	0.0853335	0.00111321	1	1	3	Q91ZX7	Prolow-density lipoprotein receptor-related protein 1 OS=Mus musculus OX=10090 GN=Lrp1 PE=1 SV=1	Lrp1	Q91ZX7 [22-31]	1	2025.1	0	-0.452057	0.731	10330.7	7547.7	6.53	46.57	0.374039	0.422631	10330.7	10926.1	9586.37	12426.8	7547.7	4827.78		High	High	High	High	High	High	High	0	0.09331	2.86
TRUE	High	[K].IMGTSPLQIDR.[A]	1xOxidation [M2]; 1xTMT6plex [N-Term]		0.00204269	0	1	1	2	Q8C196	Carbamoyl-phosphate synthase [ammonia], mitochondrial OS=Mus musculus OX=10090 GN=Cps1 PE=1 SV=2	Cps1	Q8C196 [1075-1085]	0	1475.81	0	-0.452057	0.731	57191.8	41814.1	20.13	26.69	0.328289	0.469582	41765.9	62690.2	57191.8	60282.6	36824.7	41814.1		High	High	High	High	High	High	High	0	0.0006234	2.79
TRUE	High	[K].AADTIGYPVMIR.[S]	1xOxidation [M10]; 1xTMT6plex [N-Term]		0.00304743	0	1	1	4	Q8C196	Carbamoyl-phosphate synthase [ammonia], mitochondrial OS=Mus musculus OX=10090 GN=Cps1 PE=1 SV=2	Cps1	Q8C196 [576-587]	0	1551.84	0	-0.452057	0.731	65744	48085.9	15.68	28.92	0.303549	0.497109	49743.5	65744	66675.6	70110.4	40669.6	48085.9		High	High	High	High	High	High	High	0	0.0007417	3.26
TRUE	High	[K].AGQGGSPATPAVPIPLVAPAASPDMK.[E]	1xOxidation [M25]; 1xTMT6plex [K26]; 1xTMT6plex [N-Term]; 2xHexNAc [T9(100); S22(100)]	P39061 2xHexNAc [T110(100); S123(100)]	0.194824	0.00628	1	1	9	P39061	Collagen alpha-1(XVIII) chain OS=Mus musculus OX=10090 GN=Col18a1 PE=1 SV=4	Col18a1	P39061 [102-127]	0	3280.74	0	-0.452057	0.731	47749	34894.1	33.43	31.76	0.231327	0.587048	25379.8	50501	47749	46475.1	24142.6	34894.1		High	High	High	High	High	High	High	0.001994	0.1031	3.09
TRUE	High	[K].HNADFCYK.[L]	1xCarbamidomethyl [C6]; 1xTMT6plex [K8]; 1xTMT6plex [N-Term]		0.00987727	0	1	1	2	Q64442	Sorbitol dehydrogenase OS=Mus musculus OX=10090 GN=Sord PE=1 SV=3	Sord	Q64442 [135-142]	0	1512.77	0	-0.450084	0.732	23108.8	16925.7	21.44	24.21	0.365629	0.430894	15514.9	23228.9	23108.8	16925.7	13610.1	22031.1		High	High	High	High	High	High	High	0	0.002659	4.61
TRUE	High	[K].ANEELAGVVAEVQK.[N]	1xTMT6plex [K14]; 1xTMT6plex [N-Term]		4.91807e-05	0	1	1	2	Q61176	Arginase-1 OS=Mus musculus OX=10090 GN=Arg1 PE=1 SV=1	Arg1	Q61176 [76-89]	0	1915.09	0	-0.448115	0.733	33733.1	24736.3	20.7	22.96	0.756367	0.17524	24717.9	37650.5	33733.1	28851.5	18000.4	24736.3		High	High	High	High	High	High	High	0	4.303e-06	5.93
TRUE	High	[K].EIEYEVVR.[D]	1xTMT6plex [N-Term]		0.0149206	0	1	2	2	Q8C196	Carbamoyl-phosphate synthase [ammonia], mitochondrial OS=Mus musculus OX=10090 GN=Cps1 PE=1 SV=2	Cps1	Q8C196 [631-638]	0	1265.69	0	-0.448115	0.733	151252	110803	28.29	27.26	0.537634	0.289979	105515	151252	189572	143430	82316	110803		High	High	High	High	High	High	High	0	0.004392	2.42
TRUE	High	[R].SGVLPWLRPDSK.[T]	1xTMT6plex [K12]; 1xTMT6plex [N-Term]		0.0550578	0.000600281	1	1	2	Q91X83	S-adenosylmethionine synthase isoform type-1 OS=Mus musculus OX=10090 GN=Mat1a PE=1 SV=1	Mat1a	Q91X83 [171-182]	0	1813.07	0	-0.448115	0.733	24443.4	17907.6	31.62	41.01	0.202929	0.626716	16069	24443.4	31145.2	29826.8	13638.4	17907.6		High	High	High	High	High	High	High	0	0.02453	3.55
TRUE	High	[R].EYSYSTARPWR.[A]	2xHexNAc [S5(100); T6(100)]; 1xTMT6plex [N-Term]	P39061 2xHexNAc [S1544(100); T1545(100)]	0.00440179	0	1	1	5	P39061	Collagen alpha-1(XVIII) chain OS=Mus musculus OX=10090 GN=Col18a1 PE=1 SV=4	Col18a1	P39061 [1540-1550]	0	2050.99	0	-0.448115	0.733	48520.3	35572.1	38.08	71.15	0.0136122	0.969143	31203.1	48520.3	68892.6	91491.8	24445	35572.1		High	High	High	High	High	High	High	0	0.001461	3.98
TRUE	High	[K].GNDVLVIECNLR.[A]	1xCarbamidomethyl [C9]; 1xTMT6plex [N-Term]		3.34149e-05	0	1	1	4	Q8C196	Carbamoyl-phosphate synthase [ammonia], mitochondrial OS=Mus musculus OX=10090 GN=Cps1 PE=1 SV=2	Cps1	Q8C196 [1248-1259]	0	1630.88	0	-0.446148	0.734	50963.4	37385.3	24.59	27.34	0.456654	0.349419	40347.2	50963.4	66010.8	54920.8	33385.9	37385.3		High	High	High	High	High	High	High	0	0.0001993	5.21
TRUE	High	[R].NTGTEAPDYLATVDVDPK.[S]	1xTMT6plex [K18]; 1xTMT6plex [N-Term]		9.5399e-05	0	1	2	2	P17563	Methanethiol oxidase OS=Mus musculus OX=10090 GN=Selenbp1 PE=1 SV=2	Selenbp1	P17563 [35-52]	0	2364.23	0	-0.446148	0.734	40848.4	29964.2	31.38	28.36	0.42281	0.377738	23808.2	40848.4	45863.3	36220	20050.6	29964.2		High	High	High	High	High	High	High	0	1.794e-05	5.05
TRUE	High	[R].TQTLKPTQDPTECVK.[E]	1xCarbamidomethyl [C13]; 2xTMT6plex [K5; K15]; 1xTMT6plex [N-Term]; 1xHex(1)HexNAc(1) [T7(100)]	Q9QXZ6 1xHex(1)HexNAc(1) [T143(100)]; Q9EP96 1xHex(1)HexNAc(1) [T143(100)]	5.7509e-05	0	1	2	5	Q9EP96	Solute carrier organic anion transporter family member 1A4 OS=Mus musculus OX=10090 GN=Slco1a4 PE=1 SV=1	Slco1a4	Q9EP96 [137-151]	0	2798.49	0	-0.446148	0.734	97136.3	71304.7	26.33	65.1	0.309052	0.490849	75062.4	97136.3	127443	28582.5	71304.7	126608		High	High	High	High	High	High	High	0	1.18e-05	4.79
TRUE	High	[K].ECCHGDLLECADDR.[A]	3xCarbamidomethyl [C2; C3; C10]; 1xTMT6plex [N-Term]		0.000431471	0	1	1	2	P07724	Albumin OS=Mus musculus OX=10090 GN=Alb PE=1 SV=3	Alb	P07724 [268-281]	0	1978.83	0	-0.446148	0.734	37025	27176.1	24.36	38.64	0.0490564	0.893189	23944.7	38751.2	37025	46080	22802.1	27176.1		High	High	High	High	High	High	High	0	5.972e-05	4.13
TRUE	High	[A].SDDFNLGDALEDPNMKPTPKAPTPK.[K]	3xTMT6plex [K16; K20; K25]; 1xTMT6plex [N-Term]; 2xHex(1)HexNAc(1) [T18; T23]	Q8VCN6 2xHex(1)HexNAc(1) [T45; T50]	0.0809056	0.00111321	1	1	1	Q8VCN6	CD99 antigen OS=Mus musculus OX=10090 GN=Cd99 PE=1 SV=1	Cd99	Q8VCN6 [28-52]	1	4345.22	0	-0.446148	0.734	7545.32	5539.82	9.34	45.99	0.00276651	0.99365	6481.04	7545.32	7739.75	11074.9	5539.82	5101.56		High	High	High	High	High	High	High	0	0.039	2.59
TRUE	High	[D].DFNLGDALEDPNMKPTPKAPTPK.[K]	1xOxidation [M13]; 3xTMT6plex [K14; K18; K23]; 1xTMT6plex [N-Term]; 1xHex(1)HexNAc(1) [T16(100)]	Q8VCN6 1xHex(1)HexNAc(1) [T45(100)]	0.000341231	0	1	1	2	Q8VCN6	CD99 antigen OS=Mus musculus OX=10090 GN=Cd99 PE=1 SV=1	Cd99	Q8VCN6 [30-52]	1	3794.02	0	-0.444184	0.735	18049.4	13267.4	21.15	73.79	0.207105	0.620719	12895.2	19762.7	18049.4	40829.8	12061.6	13267.4		High	High	High	High	High	High	High	0	0.001121	4.76
TRUE	High	[R].AAPPQEDSQATETPDTGLYY.[H]	1xHexNAc [T11(100)]; 1xTMT6plex [N-Term]	Q02819 1xHexNAc [T41(100)]	4.5992e-06	0	1	1	3	Q02819	Nucleobindin-1 OS=Mus musculus OX=10090 GN=Nucb1 PE=1 SV=2	Nucb1	Q02819 [31-50]	0	2586.19	0	-0.444184	0.735	12261.2	9007	37.57	32.53	0.0879084	0.816755	6362.76	12261.2	14304.4	13980.3	7670.93	9007		High	High	High	High	High	High	High	0	3.551e-05	5.6
TRUE	High	[R].IEANEALVK.[A]	1xTMT6plex [K9]; 1xTMT6plex [N-Term]		0.00243272	0	1	1	2	Q9D3D9	ATP synthase subunit delta, mitochondrial OS=Mus musculus OX=10090 GN=Atp5f1d PE=1 SV=1	Atp5f1d	Q9D3D9 [157-165]	0	1444.88	0	-0.442222	0.736	64313.2	47363.2	21.61	14.22	0.870769	0.134658	45646.5	64313.2	70686.7	49048.2	37321.2	47363.2		High	High	High	High	High	High	High	0	0.0004868	3.13
TRUE	High	[K].CCSGSLVER.[R]	2xCarbamidomethyl [C1; C2]; 1xTMT6plex [N-Term]		0.171049	0.00544314	1	1	3	P07724	Albumin OS=Mus musculus OX=10090 GN=Alb PE=1 SV=3	Alb	P07724 [500-508]	0	1296.62	0	-0.442222	0.736	15536.3	11442.2	11.26	43.52	0.166773	0.681125	15536.3	13301.9	16657.5	20282.4	11442.2	9054.24		High	High	High	High	High	High	High	0.001223	0.0885	1.81
TRUE	High	[K].ESDNTVKTATQAPGR.[G]	1xTMT6plex [K7]; 1xTMT6plex [N-Term]; 1xHex(1)HexNAc(1) [T10(100)]; 2xHexNAc [S2(100); T5(100)]	P52795 1xHex(1)HexNAc(1) [T193(100)]; 2xHexNAc [S185(100); T188(100)]	0.0101529	0	1	1	1	P52795	Ephrin-B1 OS=Mus musculus OX=10090 GN=Efnb1 PE=1 SV=1	Efnb1	P52795 [184-198]	1	2804.39	0	-0.440263	0.737	1782.67	1314.4	22.14	13.14	0.591442	0.256188		1522.34	2087.52	1442.76		1197.47		Not Found	High	High	High	Not Found	High	High	0	0.003719	2.75
TRUE	High	[K].SLGSEEINPVHTDNFQER.[G]	1xTMT6plex [N-Term]; 1xHex(1)HexNAc(1) [T12(100)]	O35188 1xHex(1)HexNAc(1) [T270(100)]	0.0121409	0	1	1	1	O35188	Fractalkine OS=Mus musculus OX=10090 GN=Cx3cl1 PE=1 SV=3	Cx3cl1	O35188 [259-276]	0	2666.26	0	-0.440263	0.737	18629.7	13734.1	19.55	40.79	0.511165	0.308202	15406.2	18629.7	22793.1	20379.7	8761.49	13734.1		High	High	High	High	High	High	High	0	0.004538	2.66
TRUE	High	[K].EAPFTHFDPSCLFPACR.[D]	2xCarbamidomethyl [C11; C16]; 1xTMT6plex [N-Term]		8.86282e-05	0	1	1	2	P16015	Carbonic anhydrase 3 OS=Mus musculus OX=10090 GN=Ca3 PE=1 SV=3	Ca3	P16015 [172-188]	0	2281.07	0	-0.440263	0.737	11225.3	8276.94	17.14	19.31	0.461431	0.345596	8382.65	11683.7	11225.3	8276.94	7580.48	10844.6		High	High	High	High	High	High	High	0	8.752e-06	5.36
TRUE	High	[K].ILSQSQEPAVSSNPKDSEAR.[R]	1xTMT6plex [K15]; 1xTMT6plex [N-Term]; 1xHex(1)HexNAc(1) [S11(100)]	Q8BUV8 1xHex(1)HexNAc(1) [S161(100)]	0.000237243	0	1	1	4	Q8BUV8	Protein GPR107 OS=Mus musculus OX=10090 GN=Gpr107 PE=1 SV=2	Gpr107	Q8BUV8 [151-170]	1	2966.52	0	-0.440263	0.737	22206.8	16375.4	6.75	64.65	0.179179	0.661944	22206.8	19799	22402.9	45537.8	16375.4	16308.1		High	High	High	High	High	High	High	0	5.69e-05	4.51
TRUE	High	[A].NAVGPVPTANAALPADPPASVVVGPVVVPR.[G]	1xTMT6plex [N-Term]; 1xHex(1)HexNAc(1) [T8(100)]	P29699 1xHex(1)HexNAc(1) [T267(100)]	9.53389e-07	0	1	1	5	P29699	Alpha-2-HS-glycoprotein OS=Mus musculus OX=10090 GN=Ahsg PE=1 SV=1	Ahsg	P29699 [260-289]	0	3425.87	0	-0.440263	0.737	7510.11	5536.37	16.9	42.73	0.0840877	0.823972	7510.11	6495.64	9076.09	10802	5536.37	5364.37		High	High	High	High	High	High	High	0	1.003e-05	8.99
TRUE	High	[K].WLNENAVEK.[V]	1xTMT6plex [K9]; 1xTMT6plex [N-Term]		0.0698374	0.00111321	1	1	3	P50247	Adenosylhomocysteinase OS=Mus musculus OX=10090 GN=Ahcy PE=1 SV=3	Ahcy	P50247 [310-318]	0	1560.88	0	-0.438307	0.738	60756.8	44825.4	30.91	28.44	0.258194	0.551831	37527.5	60756.8	71886.8	63562.6	36738.5	44825.4		High	High	High	High	High	High	High	0	0.03209	2.44
TRUE	High	[K].ADPGLVDVGTSSPGSDRASPWPYPAPGN.[W]	1xTMT6plex [N-Term]; 2xHex(1)HexNAc(1) [T10(99.6); S19(100)]	O88322 2xHex(1)HexNAc(1) [T359(99.6); S368(100)]	0.0012896	0	1	1	5	O88322	Nidogen-2 OS=Mus musculus OX=10090 GN=Nid2 PE=1 SV=2	Nid2	O88322 [350-377]	1	3726.72	0	-0.438307	0.738	11762.4	8676.81	12.25	70.05	0.0123216	0.972027	11637.1	11762.4	14369.6	23059.1	6620.55	8676.81		High	High	High	High	High	High	High	0	0.003252	5.59
TRUE	High	[K].AGQGGSPATPAVPIPLVAPAASPDMK.[E]	1xOxidation [M25]; 1xTMT6plex [K26]; 1xTMT6plex [N-Term]; 1xHex(1)HexNAc(1) [T9(100)]	P39061 1xHex(1)HexNAc(1) [T110(100)]	3.93315e-06	0	1	1	7	P39061	Collagen alpha-1(XVIII) chain OS=Mus musculus OX=10090 GN=Col18a1 PE=1 SV=4	Col18a1	P39061 [102-127]	0	3239.71	0	-0.438307	0.738	31858.2	23521.7	44.87	48.71	0.00901609	0.979454	13046	31858.2	35377	40604.7	15318.5	23521.7		High	High	High	High	High	High	High	0	5.956e-07	5.79
TRUE	High	[K].VVAVDCGIK.[N]	1xCarbamidomethyl [C6]; 1xTMT6plex [K9]; 1xTMT6plex [N-Term]		0.00512251	0	1	1	6	Q8C196	Carbamoyl-phosphate synthase [ammonia], mitochondrial OS=Mus musculus OX=10090 GN=Cps1 PE=1 SV=2	Cps1	Q8C196 [220-228]	0	1418.84	0	-0.436354	0.739	210205	155270	26.58	24.64	0.446039	0.358064	153259	210205	264510	213964	134176	155270		High	High	High	High	High	High	High	0.002301	0.06755	3.81
TRUE	High	[K].VLQATVVAVGSGGK.[G]	1xTMT6plex [K14]; 1xTMT6plex [N-Term]		0.000129249	0	1	1	2	Q64433	10 kDa heat shock protein, mitochondrial OS=Mus musculus OX=10090 GN=Hspe1 PE=1 SV=2	Hspe1	Q64433 [41-54]	0	1744.07	0	-0.436354	0.739	26270.4	19419.3	32.66	28.9	0.266373	0.541535	14336.1	26270.4	28123.4	24847.8	13684.8	19419.3		High	High	High	High	High	High	High	0	3.171e-05	5.18
TRUE	High	[R].NDLMEYAK.[Q]	1xOxidation [M4]; 1xTMT6plex [K8]; 1xTMT6plex [N-Term]		0.146726	0.00405738	1	1	3	P16460	Argininosuccinate synthase OS=Mus musculus OX=10090 GN=Ass1 PE=1 SV=1	Ass1	P16460 [158-165]	0	1457.77	0	-0.436354	0.739	40166.8	29664.7	21.11	38.58	0.253401	0.557955	31143.7	40166.8	47901.1	48734.3	23598.9	29664.7		High	High	High	High	High	High	High	0.001223	0.07418	1.83
TRUE	High	[K].LLEPAATLGFSQWGQR.[L]	1xTMT6plex [N-Term]; 1xHex(1)HexNAc(1) [T7(100)]	Q64322 1xHex(1)HexNAc(1) [T136(100)]	1.15968e-05	0	1	1	2	Q64322	Neural proliferation differentiation and control protein 1 OS=Mus musculus OX=10090 GN=Npdc1 PE=2 SV=2	Npdc1	Q64322 [130-145]	0	2368.22	0	-0.436354	0.739	8932.51	6603.34	22.11	62.67	0.12846	0.743944	6740.17	8932.51	10600.8	17398.2	6283.65	6603.34		High	High	High	High	High	High	High	0	1.988e-06	4.62
TRUE	High	[K].IGIEIIK.[R]	1xTMT6plex [K7]; 1xTMT6plex [N-Term]		0.0880226	0.00111321	1	1	2	P63038	60 kDa heat shock protein, mitochondrial OS=Mus musculus OX=10090 GN=Hspd1 PE=1 SV=1	Hspd1	P63038 [463-469]	0	1243.84	0	-0.434403	0.74	27431.7	20295.9	19.45	15.82	0.355087	0.441482	19642.6	28729.4	27431.7	26358.6	20207.4	20295.9		High	High	High	High	High	High	High	0.001238	0.03831	2.87
TRUE	High	[R].VTDALNATR.[A]	1xTMT6plex [N-Term]		0.00192415	0	1	1	2	P63038	60 kDa heat shock protein, mitochondrial OS=Mus musculus OX=10090 GN=Hspd1 PE=1 SV=1	Hspd1	P63038 [421-429]	0	1189.67	0	-0.434403	0.74	69481.9	51443.3	12.84	27.04	0.272312	0.53418	58388.5	69481.9	75551.3	79433.7	50728	51443.3		High	High	High	High	High	High	High	0	0.01726	2.12
TRUE	High	[R].DVDPGEHYIIK.[T]	1xTMT6plex [K11]; 1xTMT6plex [N-Term]		0.0583732	0.000600281	1	1	2	Q61176	Arginase-1 OS=Mus musculus OX=10090 GN=Arg1 PE=1 SV=1	Arg1	Q61176 [181-191]	0	1743.97	0	-0.432455	0.741	45944.4	34023.6	20.29	46.84	0.720086	0.190508	32591.4	45944.4	48666.7	37272.2	13020.2	34023.6		High	High	High	High	High	High	High	0.002939	0.08813	3.2
TRUE	High	[R].EVEMDAVGK.[E]	1xOxidation [M4]; 1xTMT6plex [K9]; 1xTMT6plex [N-Term]		0.123438	0.00359171	1	1	2	Q8C196	Carbamoyl-phosphate synthase [ammonia], mitochondrial OS=Mus musculus OX=10090 GN=Cps1 PE=1 SV=2	Cps1	Q8C196 [1175-1183]	0	1451.78	0	-0.432455	0.741	70678.8	52353.8	15.59	25.58	0.694897	0.201884	54849.5	70678.8	74433.3	64801	38305	52353.8		High	High	High	High	High	High	High	0.002301	0.05794	2.78
TRUE	High	[R].MFASFPTTK.[T]	1xOxidation [M1]; 1xTMT6plex [K9]; 1xTMT6plex [N-Term]		0.0112307	0	1	1	4	P01942	Hemoglobin subunit alpha OS=Mus musculus OX=10090 GN=Hba PE=1 SV=2	Hba	P01942 [33-41]	0	1503.83	0	-0.432455	0.741	109170	80898.2	25.79	24.78	0.430512	0.371097	146986	88552	109170	119680	80898.2	78661.4		High	High	High	High	High	High	High	0	0.01284	3.87
TRUE	High	[K].ILESDRK.[E]	1xTMT6plex [K7]; 1xTMT6plex [N-Term]		0.157792	0.00449348	1	1	2	Q8C196	Carbamoyl-phosphate synthase [ammonia], mitochondrial OS=Mus musculus OX=10090 GN=Cps1 PE=1 SV=2	Cps1	Q8C196 [281-287]	1	1318.81	0	-0.432455	0.741	131103	97208.5	17.74	28.4	0.357191	0.439349	98309.4	131103	139650	137539	79501.6	97208.5		High	High	High	High	High	High	High	0.004884	0.1457	2.23
TRUE	High	[K].AMKEENVK.[T]	2xTMT6plex [K3; K8]; 1xTMT6plex [N-Term]		0.182211	0.00584092	1	1	2	Q8C196	Carbamoyl-phosphate synthase [ammonia], mitochondrial OS=Mus musculus OX=10090 GN=Cps1 PE=1 SV=2	Cps1	Q8C196 [451-458]	1	1635.97	0	-0.432455	0.741	50838.2	37656	19.04	30.58	0.321019	0.477508	36648.7	50838.2	53122.7	53274.7	29140.2	37656		High	High	High	High	High	High	High	0.001603	0.09539	2.69
TRUE	High	[M].EDSVTESPQR.[V]	1xTMT6plex [N-Term]; 1xHex(1)HexNAc(1) [T5(100)]	Q9D024 1xHex(1)HexNAc(1) [T51(100)]	0.137556	0.00359171	1	1	5	Q9D024	Coiled-coil domain-containing protein 47 OS=Mus musculus OX=10090 GN=Ccdc47 PE=1 SV=2	Ccdc47	Q9D024 [47-56]	0	1741.82	0	-0.432455	0.741	14437.4	10701.2	25.43	34.51	0.125993	0.748182	9164.06	14437.4	15209.1	16459.7	8515.94	10701.2		High	High	High	High	High	High	High	0	0.1364	2.64
TRUE	High	[K].NTAPTSSPSVTAPR.[G]	1xTMT6plex [N-Term]; 1xHexNAc [T5(100)]	Q9QXC1 1xHexNAc [T295(100)]	0.00186319	0	1	1	9	Q9QXC1	Fetuin-B OS=Mus musculus OX=10090 GN=Fetub PE=1 SV=1	Fetub	Q9QXC1 [291-304]	0	1817.94	0	-0.432455	0.741	57078.4	42297.4	32.72	61.35	0.037192	0.917927	36205.5	57078.4	72135.3	89123.2	26954.1	42297.4		High	High	High	High	High	High	High	0	0.0005628	3.21
TRUE	High	[R].GSPEATPELVMDTLK.[L]	1xTMT6plex [K15]; 1xTMT6plex [N-Term]; 1xHex(1)HexNAc(1) [T6(100)]	Q8BND5 1xHex(1)HexNAc(1) [T563(100)]	0.00378236	0	1	1	2	Q8BND5	Sulfhydryl oxidase 1 OS=Mus musculus OX=10090 GN=Qsox1 PE=1 SV=1	Qsox1	Q8BND5 [558-572]	0	2411.25	0	-0.430509	0.742	40988.2	30415.4	13.68	57.16	0.0683547	0.854369	40184.8	40988.2	51006.2	68397.1	25105.6	30415.4		High	High	High	High	High	High	High	0	0.001234	3.75
TRUE	High	[K].SNFEEALAAHK.[Y]	1xTMT6plex [K11]; 1xTMT6plex [N-Term]		6.48173e-05	0	1	1	2	P09103	Protein disulfide-isomerase OS=Mus musculus OX=10090 GN=P4hb PE=1 SV=2	P4hb	P09103 [34-44]	0	1674.92	0	-0.430509	0.742	25538.4	18960.2	9.99	48.23	0.0557199	0.87959	21364.9	25538.4	25551.5	39384.6	17588.8	18960.2		High	High	High	High	High	High	High	0	6.003e-06	4.42
TRUE	High	[K].AGQGGSPATPAVPIPLVAPAASPDMKEENVAGVGAK.[I]	1xOxidation [M25]; 2xTMT6plex [K26; K36]; 1xTMT6plex [N-Term]; 2xHexNAc [T9(100); S]	P39061 2xHexNAc [T110(100); S]	0.0740115	0.00111321	1	1	7	P39061	Collagen alpha-1(XVIII) chain OS=Mus musculus OX=10090 GN=Col18a1 PE=1 SV=4	Col18a1	P39061 [102-137]	1	4464.38	0	-0.430509	0.742	49860	37013.8	35.38	39.84	0.0223602	0.949817	25407.2	53101.9	49860	60520.2	28220.3	37013.8		High	High	High	High	High	High	High	0	0.03421	5.25
TRUE	High	[K].QDDLGKGGNEESTK.[T]	2xTMT6plex [K6; K14]; 1xTMT6plex [N-Term]		0.000139123	0	1	1	2	P08228	Superoxide dismutase [Cu-Zn] OS=Mus musculus OX=10090 GN=Sod1 PE=1 SV=2	Sod1	P08228 [124-137]	1	2165.17	0	-0.428566	0.743	27282.3	20266.2	19.92	20.25	0.743829	0.180373	19411.5	27282.3	28704.6	22446.5	14892.7	20266.2		High	High	High	High	High	High	High	0	3.143e-05	5.1
TRUE	High	[K].DFSATDLTEFAAR.[A]	1xTMT6plex [N-Term]		0.000449712	0	1	1	4	Q8BWT1	3-ketoacyl-CoA thiolase, mitochondrial OS=Mus musculus OX=10090 GN=Acaa2 PE=1 SV=3	Acaa2	Q8BWT1 [26-38]	0	1672.84	0	-0.428566	0.743	41132.3	30552.5	18.22	28.95	0.594296	0.25451	30795.5	41132.3	44285.4	38629.5	21200.4	30552.5		High	High	High	High	High	High	High	0	6.279e-05	3.9
TRUE	High	[K].AFAAGADIK.[E]	1xTMT6plex [K9]; 1xTMT6plex [N-Term]		0.107807	0.00215868	1	1	2	Q8BH95	Enoyl-CoA hydratase, mitochondrial OS=Mus musculus OX=10090 GN=Echs1 PE=1 SV=1	Echs1	Q8BH95 [93-101]	0	1321.79	0	-0.428566	0.743	35038.6	26031.7	13.55	29.8	0.159577	0.692505	27695.2	35714.1	35038.6	40731.9	24262	26031.7		High	High	High	High	High	High	High	0.0008737	0.05234	2.23
TRUE	High	[K].SKSDASTPPSPK.[V]	2xTMT6plex [K2; K12]; 1xTMT6plex [N-Term]; 1xHexNAc [T7(100)]	P35564 1xHexNAc [T53(100)]	0.0033409	0	1	1	4	P35564	Calnexin OS=Mus musculus OX=10090 GN=Canx PE=1 SV=1	Canx	P35564 [47-58]	1	2092.17	0	-0.428566	0.743	30415	22610.2	24.16	69.95	0.151766	0.705073	19965.9	30415	32347.2	59940.2	17222.7	22610.2		High	High	High	High	High	High	High	0	0.001077	4.58
TRUE	High	[R].FLGVAEQLHNEGFK.[L]	1xTMT6plex [K14]; 1xTMT6plex [N-Term]		1.46929e-06	0	1	1	6	Q8C196	Carbamoyl-phosphate synthase [ammonia], mitochondrial OS=Mus musculus OX=10090 GN=Cps1 PE=1 SV=2	Cps1	Q8C196 [1374-1387]	0	2047.14	0	-0.426625	0.744	45702.3	34005.3	14.22	18.79	0.667591	0.214985	37266.1	45702.3	49541.9	43960	30909.8	34005.3		High	High	High	High	High	High	High	0	1.996e-07	6.24
TRUE	High	[R].HLWNVDVQGSK.[A]	1xTMT6plex [K11]; 1xTMT6plex [N-Term]		0.00152886	0	1	1	2	Q91YI0	Argininosuccinate lyase OS=Mus musculus OX=10090 GN=Asl PE=1 SV=1	Asl	Q91YI0 [33-43]	0	1740.98	0	-0.426625	0.744	22575.9	16789.1	9.28	33.85	0.639217	0.2295	20982.2	22575.9	25193.2	24117.7	12233.6	16789.1		High	High	High	High	High	High	High	0	0.0002773	4.1
TRUE	High	[I].IVSELGDK.[T]	1xTMT6plex [K8]; 1xTMT6plex [N-Term]		0.226955	0.00888504	1	2	1	Q9HC07	Transmembrane protein 165 OS=Homo sapiens OX=9606 GN=TMEM165 PE=1 SV=1	TMEM165	Q9HC07 [105-112]	0	1318.8	0	-0.426625	0.744	52778.2	39271.5	22.39	18.38	0.292771	0.5096	34828.3	52778.2	53288	50051.1	35297.7	39271.5		High	High	High	High	High	High	High	0	0.2048	2.57
TRUE	High	[R].TTPPTAATPVR.[L]	1xTMT6plex [N-Term]		0.0760181	0.00111321	1	1	2	P11276	Fibronectin OS=Mus musculus OX=10090 GN=Fn1 PE=1 SV=4	Fn1	P11276 [2150-2160]	0	1340.77	0	-0.426625	0.744	10240.3	7619.97	21.99	81.07	0.270506	0.536406	7213.48	11259.6	10240.3	27309.3	7619.97	7387.73		High	High	High	High	High	High	High	0.001238	0.03196	2.89
TRUE	High	[R].ENIIDLTNANR.[C]	1xTMT6plex [N-Term]		0.000214404	0	1	1	2	Q5FW60	Major urinary protein 20 OS=Mus musculus OX=10090 GN=Mup20 PE=1 SV=1	Mup20	Q5FW60 [165-175]	0	1501.82	0	-0.424688	0.745	27402.2	20408.2	12.77	22.36	1.12414	0.0751378	24310.4	27402.2	31367.9	23997.8	15167.4	20408.2		High	High	High	High	High	High	High	0	2.566e-05	2.77
TRUE	High	[K].GEMDTFPTFK.[F]	1xTMT6plex [K10]; 1xTMT6plex [N-Term]		0.0478763	0.000600281	1	1	2	P97450	ATP synthase-coupling factor 6, mitochondrial OS=Mus musculus OX=10090 GN=Atp5pf PE=1 SV=1	Atp5pf	P97450 [85-94]	0	1630.86	0	-0.424688	0.745	8273.09	6165.09	25.35	31.81	0.609251	0.245895	5116.89	8313.75	8273.09	6165.09	3345.2	6340.06		High	High	High	High	High	High	High	0	0.02094	2.46
TRUE	High	[T].MDAPKTCSPK.[Q]	1xCarbamidomethyl [C7]; 2xTMT6plex [K5; K10]; 1xTMT6plex [N-Term]; 1xHex(1)HexNAc(1) [T6(100)]	Q91ZX7 1xHex(1)HexNAc(1) [T27(100)]	0.0244464	0	1	1	3	Q91ZX7	Prolow-density lipoprotein receptor-related protein 1 OS=Mus musculus OX=10090 GN=Lrp1 PE=1 SV=1	Lrp1	Q91ZX7 [22-31]	1	2187.15	0	-0.424688	0.745	201167	149904	4.9	50.58	0.486597	0.326139	201167	204634	186410	222924	149904	72714.9		High	High	High	High	High	High	High	0	0.03429	4.56
TRUE	High	[R].TDGTLKPTAFLDPEEQPSTPAPK.[V]	2xTMT6plex [K6; K23]; 1xTMT6plex [N-Term]; 3xHex(1)HexNAc(1) [T4(97.4); T/S]	P29788 3xHex(1)HexNAc(1) [T110(97.4); T/S]	0.227883	0.00979832	1	1	3	P29788	Vitronectin OS=Mus musculus OX=10090 GN=Vtn PE=1 SV=2	Vtn	P29788 [107-129]	0	4223.11	0	-0.424688	0.745	7393.07	5507.24	8.65	41.6	0.385673	0.41146	6822.17	7393.07	8107.23	8818.34	3865.65	5507.24		High	High	High	High	High	High	High	0.004291	0.1245	2.06
TRUE	High	[K].VDATEESDLAQQYGVR.[G]	1xTMT6plex [N-Term]		1.64841e-06	0	1	1	2	P09103	Protein disulfide-isomerase OS=Mus musculus OX=10090 GN=P4hb PE=1 SV=2	P4hb	P09103 [84-99]	0	2010	0	-0.424688	0.745	14344.6	10687	14.89	31.51	0.35467	0.441906	14344.6	12938.1	17273.5	17183.8	9967.67	10687		High	High	High	High	High	High	High	0	6.996e-08	6.77
TRUE	High	[K].EEPVEALTSSWEHGPR.[G]	1xTMT6plex [N-Term]; 1xHex(1)HexNAc(1) [T8(100)]	Q8CG19 1xHex(1)HexNAc(1) [T777(100)]	0.00011415	0	1	1	2	Q8CG19	Latent-transforming growth factor beta-binding protein 1 OS=Mus musculus OX=10090 GN=Ltbp1 PE=1 SV=2	Ltbp1	Q8CG19 [770-785]	0	2418.15	0	-0.424688	0.745	24469.4	18221.4	11.61	47.95	0.184861	0.65334	20333.3	25462.4	24469.4	31378.1	12083.1	18221.4		High	High	High	High	High	High	High	0	0.0001822	4.11
TRUE	High	[K].TDQTEFIPSTDPFQK.[A]	1xHexNAc [S9(100)]; 1xTMT6plex [K15]; 1xTMT6plex [N-Term]	Q8C7V8 1xHexNAc [S192(100)]	0.000276142	0	1	1	3	Q8C7V8	Coiled-coil domain-containing protein 134 OS=Mus musculus OX=10090 GN=Ccdc134 PE=1 SV=1	Ccdc134	Q8C7V8 [184-198]	0	2415.23	0	-0.424688	0.745	20624.1	15373.9	20.16	60.16	0.0164645	0.962799	14754.8	20624.1	22026	32715.5	10376.4	15373.9		High	High	High	High	High	High	High	0	6.724e-05	4.75
TRUE	High	[K].SASTALPPREDDSSLTPDACR.[I]	1xCarbamidomethyl [C20]; 1xTMT6plex [N-Term]; 1xHex(1)HexNAc(1) [T4(99.6)]	Q9CR89 1xHex(1)HexNAc(1) [T154(99.6)]	0.00880684	0	1	1	4	Q9CR89	Endoplasmic reticulum-Golgi intermediate compartment protein 2 OS=Mus musculus OX=10090 GN=Ergic2 PE=1 SV=1	Ergic2	Q9CR89 [151-171]	1	2840.33	0	-0.422752	0.746	12136	9053.08	15.38	49.43	0.384317	0.412746	12136	11102.6	14883.3	15205	5511.88	9053.08		High	High	High	High	High	High	High	0	0.003165	3.69
TRUE	High	[K].AGFAGDDAPR.[A]	1xTMT6plex [N-Term]		0.0153361	0	1	6	2	P60710	Actin, cytoplasmic 1 OS=Mus musculus OX=10090 GN=Actb PE=1 SV=1	Actb	P60710 [19-28]	0	1205.61	0	-0.422752	0.746	45568.9	33994.1	19.55	46.1	0.0305283	0.93212	34291	45568.9	51012.2	68605.1	31781.5	33994.1		High	High	High	High	High	High	High	0	0.03867	2.41
TRUE	High	[R].VSVTIRPGMTLLMNK.[S]	1xTMT6plex [K15]; 1xTMT6plex [N-Term]		2.29584e-06	0	1	1	2	O35215	D-dopachrome decarboxylase OS=Mus musculus OX=10090 GN=Ddt PE=1 SV=3	Ddt	O35215 [38-52]	0	2118.25	0	-0.42082	0.747	15343.2	11459.1	9.72	30.21	0.769646	0.169963	15343.2	13836.4	16816	15252.5	8223.49	11459.1		High	High	High	High	High	High	High	0	3.284e-07	5.8
TRUE	High	[K].LHPNDEDIHTANER.[R]	1xTMT6plex [N-Term]		0.00141386	0	1	1	2	Q91YI0	Argininosuccinate lyase OS=Mus musculus OX=10090 GN=Asl PE=1 SV=1	Asl	Q91YI0 [81-94]	0	1889.93	0	-0.42082	0.747	15246.4	11384.2	22.01	33.61	0.531659	0.293996	11631.6	18242.2	15246.4	15413.1	7688.62	11384.2		High	High	High	High	High	High	High	0	0.0007443	4.21
TRUE	High	[K].QATVGDVNTDRPGLLDLK.[G]	1xTMT6plex [K18]; 1xTMT6plex [N-Term]		3.03583e-10	0	1	1	4	P31786	Acyl-CoA-binding protein OS=Mus musculus OX=10090 GN=Dbi PE=1 SV=2	Dbi	P31786 [34-51]	0	2370.34	0	-0.42082	0.747	108910	81323.7	20.39	25.23	0.453894	0.351646	79410.2	108910	119923	107338	65032.6	81323.7		High	High	High	High	High	High	High	0	1.595e-11	7.58
TRUE	High	[K].QNLIAEVSTK.[D]	1xTMT6plex [K10]; 1xTMT6plex [N-Term]		0.00774469	0	1	1	4	Q8C196	Carbamoyl-phosphate synthase [ammonia], mitochondrial OS=Mus musculus OX=10090 GN=Cps1 PE=1 SV=2	Cps1	Q8C196 [198-207]	0	1560.94	0	-0.42082	0.747	67190.9	50163.9	29.62	30.3	0.283262	0.52088	41595	77194.2	67190.9	68871.5	37451.6	50163.9		High	High	High	High	High	High	High	0	0.001977	4.68
TRUE	High	[K].EKEVTTRPR.[E]	1xTMT6plex [K2]; 1xTMT6plex [N-Term]; 1xHex(1)HexNAc(1) [T5(100)]	P18828 1xHex(1)HexNAc(1) [T123(100)]	6.24748e-05	0	1	1	6	P18828	Syndecan-1 OS=Mus musculus OX=10090 GN=Sdc1 PE=1 SV=1	Sdc1	P18828 [119-127]	1	1939.07	0	-0.42082	0.747	10331	7713.6	60.14	57.99	0.272033	0.534523	2469.65	10331	11216.1	18639.2	7151.48	7713.6		High	High	High	High	High	High	High	0	1.664e-05	5.59
TRUE	High	[K].ESNPPLQDIPSSVPPDEEVPAPCR.[E]	1xCarbamidomethyl [C23]; 1xTMT6plex [N-Term]; 1xHex(1)HexNAc(1) [S12(99.8)]	Q91ZV0 1xHex(1)HexNAc(1) [S342(99.8)]	0.000674156	0	1	1	3	Q91ZV0	Melanoma inhibitory activity protein 2 OS=Mus musculus OX=10090 GN=Mia2 PE=1 SV=3	Mia2	Q91ZV0 [331-354]	0	3224.54	0	-0.42082	0.747	6044.58	4513.44	38.62	51.61	0.139418	0.725408	3090.2	6044.58	7140.57	9993.44	4282.94	4513.44		High	High	High	High	High	High	High	0	0.0001032	4.15
TRUE	High	[K].RPGQVLAVGETEHPQK.[V]	1xTMT6plex [K16]; 1xTMT6plex [N-Term]; 1xHex(1)HexNAc(1) [T11(100)]	Q5I012 1xHex(1)HexNAc(1) [T570(100)]	1.49363e-05	0	1	1	1	Q5I012	Putative sodium-coupled neutral amino acid transporter 10 OS=Mus musculus OX=10090 GN=Slc38a10 PE=1 SV=2	Slc38a10	Q5I012 [560-575]	0	2569.39	0	-0.41889	0.748	11167.5	8352.56	36.41	48.76	0.0214928	0.951716	5588.22	12015.3	11167.5	15154.1	5925.36	8352.56		High	High	High	High	High	High	High	0	2.623e-06	5.2
TRUE	High	[K].EEVGALAK.[V]	1xTMT6plex [K8]; 1xTMT6plex [N-Term]		0.0340859	0	1	1	2	P16331	Phenylalanine-4-hydroxylase OS=Mus musculus OX=10090 GN=Pah PE=1 SV=4	Pah	P16331 [43-50]	0	1274.77	0	-0.416962	0.749	50698.7	37988.8	26.27	26.85	0.358479	0.438047	33686.6	50698.7	57981.9	50510.7	29512.3	37988.8		High	High	High	High	High	High	High	0	0.01432	3.06
TRUE	High	[A].TSHGEATSVSTVLPPSK.[L]	1xTMT6plex [K17]; 1xTMT6plex [N-Term]; 2xHex(1)HexNAc(1) [S8(100); T11(99.8)]	Q91V80 2xHex(1)HexNAc(1) [S32(100); T35(99.8)]	0.0392346	0	1	1	1	Q91V80	Apolipoprotein F OS=Mus musculus OX=10090 GN=Apof PE=2 SV=2	Apof	Q91V80 [25-41]	0	2886.46	0	-0.416962	0.749	9269.39	6946.27	29.43	37.22	0.129111	0.742829	5291.49	9269.39	9472.7	9094.8	5305.3			High	High	High	High	High	Not Found	High	0	0.05018	2.28
TRUE	High	[K].GYEPDPNIVK.[L]	1xTMT6plex [K10]; 1xTMT6plex [N-Term]		0.0251248	0	1	1	2	P11725	Ornithine carbamoyltransferase, mitochondrial OS=Mus musculus OX=10090 GN=Otc PE=1 SV=1	Otc	P11725 [222-231]	0	1589.89	0	-0.413115	0.751	67456.8	50644.3	15.24	13.9	0.883208	0.130855	54442	67456.8	73996.6	59578.8	45319	50644.3		High	High	High	High	High	High	High	0	0.008292	2.61
TRUE	High	[K].ILATPPQEDAPSVDIANIR.[M]	1xTMT6plex [N-Term]		1.70684e-05	0	1	1	2	P40142	Transketolase OS=Mus musculus OX=10090 GN=Tkt PE=1 SV=1	Tkt	P40142 [284-302]	0	2249.23	0	-0.413115	0.751	11366.4	8534.79	3.8	37.59	0.247528	0.565551	11366.4	10654.1	11406.5	13954.5	8534.79	6918.69		High	High	High	High	High	High	High	0	3.057e-06	5.62
TRUE	High	[R].VAGPQPAQTGAPQGSLGEYLFER.[L]	1xTMT6plex [N-Term]		6.28877e-06	0	1	1	2	P29391	Ferritin light chain 1 OS=Mus musculus OX=10090 GN=Ftl1 PE=1 SV=2	Ftl1	P29391 [155-177]	0	2602.35	0	-0.413115	0.751	7053.67	5293.96	20.49	56.25	0.0594551	0.872057	6556.91	7053.67	9506.21	11974.3	5293.96	4545.13		High	High	High	High	High	High	High	0	3.547e-07	6.41
TRUE	High	[K].IALGIPLPEIK.[N]	1xTMT6plex [K11]; 1xTMT6plex [N-Term]		0.00604376	0	1	1	5	Q8C196	Carbamoyl-phosphate synthase [ammonia], mitochondrial OS=Mus musculus OX=10090 GN=Cps1 PE=1 SV=2	Cps1	Q8C196 [741-751]	0	1622.07	0	-0.411195	0.752	125298	94285.2	25.34	33.24	0.432292	0.369579	100482	125298	166024	140512	73761.5	94285.2		High	High	High	High	High	High	High	0	0.00147	4.14
TRUE	High	[R].RPGAAEPSPDGTTGHTYNQYTQR.[Y]	1xTMT6plex [N-Term]; 1xHex(1)HexNAc(1) [T21(99.8)]	P11276 1xHex(1)HexNAc(1) [T2445(99.8)]	1.00928e-13	0	1	1	6	P11276	Fibronectin OS=Mus musculus OX=10090 GN=Fn1 PE=1 SV=4	Fn1	P11276 [2425-2447]	0	3098.45	0	-0.411195	0.752	8822.53	6634.87	28.6	88.44	0.272096	0.534446	5492.96	8822.53	9936.68	25285.8	5629.44	6634.87		High	High	High	High	High	High	High	0	2.17083e-15	9.48
TRUE	High	[R].DFETLENWMLQTLNEEPATPEPEAEPPRAPELK.[Q]	1xOxidation [M9]; 1xTMT6plex [K33]; 1xTMT6plex [N-Term]; 2xHexNAc [T12(100); T19(100)]	Q91W90 2xHexNAc [T153(100); T160(100)]	0.000218386	0	1	1	32	Q91W90	Thioredoxin domain-containing protein 5 OS=Mus musculus OX=10090 GN=Txndc5 PE=1 SV=2	Txndc5	Q91W90 [142-174]	1	4702.3	0	-0.411195	0.752	137847	103612	35.13	81.94	0.261852	0.547202	76767.2	137847	162593	361612	92374.7	103612		High	High	High	High	High	High	High	0	0.0008126	5.92
TRUE	High	[G].AASDDFNLGDALEDPNMKPTPK.[A]	2xTMT6plex [K18; K22]; 1xTMT6plex [N-Term]; 1xHex(1)HexNAc(1) [T20(100)]	Q8VCN6 1xHex(1)HexNAc(1) [T45(100)]	5.62011e-05	0	1	1	2	Q8VCN6	CD99 antigen OS=Mus musculus OX=10090 GN=Cd99 PE=1 SV=1	Cd99	Q8VCN6 [26-47]	0	3398.71	0	-0.411195	0.752	18416.5	13840.3	40.72	63.26	0.221219	0.60087	8121.44	19334.2	18416.5	34352.4	11471.9	13840.3		High	High	High	High	High	High	High	0	0.0002635	5.26
TRUE	High	[K].LFQTQPQPANAN.[A]	1xTMT6plex [N-Term]		0.0183324	0	1	1	2	P29699	Alpha-2-HS-glycoprotein OS=Mus musculus OX=10090 GN=Ahsg PE=1 SV=1	Ahsg	P29699 [249-260]	0	1557.82	0	-0.411195	0.752	26649.2	20032.8	27.58	43.39	0.142979	0.719483	20748.9	26649.2	35947	37183.3	17299.2	20032.8		High	High	High	High	High	High	High	0	0.008641	2.96
TRUE	High	[S].DDFNLGDALEDPNMKPTPK.[A]	1xOxidation [M14]; 2xTMT6plex [K15; K19]; 1xTMT6plex [N-Term]; 1xHex(1)HexNAc(1) [T17(100)]	Q8VCN6 1xHex(1)HexNAc(1) [T45(100)]	0.000187622	0	1	1	4	Q8VCN6	CD99 antigen OS=Mus musculus OX=10090 GN=Cd99 PE=1 SV=1	Cd99	Q8VCN6 [29-47]	0	3185.6	0	-0.411195	0.752	50521.7	38013.3	17.61	64.57	0.0796067	0.832517	37205.3	52187.2	50521.7	88564.8	26617.6	38013.3		High	High	High	High	High	High	High	0	0.000694	5.34
TRUE	High	[K].HLGLPVFNTVK.[E]	1xTMT6plex [K11]; 1xTMT6plex [N-Term]		0.00173899	0	1	1	2	Q9WUM5	Succinate--CoA ligase [ADP/GDP-forming] subunit alpha, mitochondrial OS=Mus musculus OX=10090 GN=Suclg1 PE=1 SV=4	Suclg1	Q9WUM5 [95-105]	0	1683.04	0	-0.411195	0.752	11389.2	8567	18.97	43.72	0.0632698	0.864431	9041.99	11389.2	13300.4	16069.9	8567	7473.47		High	High	High	High	High	High	High	0	0.000324	4.89
TRUE	High	[K].EVTTRPR.[E]	1xHexNAc [T4(100)]; 1xTMT6plex [N-Term]	P18828 1xHexNAc [T124(100)]	0.0880226	0.00111321	1	1	4	P18828	Syndecan-1 OS=Mus musculus OX=10090 GN=Sdc1 PE=1 SV=1	Sdc1	P18828 [121-127]	0	1290.72	0	-0.409278	0.753	43190.9	32542.6	43.63	79.5	0.29101	0.51167	17275.6	43190.9	43947.1	102623	25607.7	32542.6		High	High	High	High	High	High	High	0	0.04162	2.84
TRUE	High	[R].ADSPLESGTRHPQG.[G]	1xTMT6plex [N-Term]; 1xHex(1)HexNAc(1) [T9(100)]	Q9D1N2 1xHex(1)HexNAc(1) [T161(100)]	0.000464431	0	1	1	3	Q9D1N2	Glycosylphosphatidylinositol-anchored high density lipoprotein-binding protein 1 OS=Mus musculus OX=10090 GN=Gpihbp1 PE=1 SV=1	Gpihbp1	Q9D1N2 [153-166]	1	2045.98	0	-0.409278	0.753	13494.9	10157.4	33.09	79.49	0.174024	0.669847	7309.14	14501.8	13494.9	28823.8	6375.91	10157.4		High	High	High	High	High	High	High	0	0.001437	3.95
TRUE	High	[R].DELGLNK.[Y]	1xTMT6plex [K7]; 1xTMT6plex [N-Term]		0.216067	0.00802176	1	1	2	Q8C196	Carbamoyl-phosphate synthase [ammonia], mitochondrial OS=Mus musculus OX=10090 GN=Cps1 PE=1 SV=2	Cps1	Q8C196 [113-119]	0	1246.74	0	-0.407364	0.754	126237	95199.8	27.93	33.13	0.629529	0.234677	94374.1	126237	166243	118905	59013.6	95199.8		High	High	High	High	High	High	High	0.00312	0.1162	2.68
TRUE	High	[N].REQSDDTLEESSQPTQISK.[T]	1xTMT6plex [K19]; 1xTMT6plex [N-Term]; 1xHex(1)HexNAc(1) [T15(99.7)]	P70663 1xHex(1)HexNAc(1) [T251(99.7)]	0.0899927	0.00111321	1	1	3	P70663	SPARC-like protein 1 OS=Mus musculus OX=10090 GN=Sparcl1 PE=1 SV=3	Sparcl1	P70663 [237-255]	1	3001.47	0	-0.407364	0.754	5320.99	4011.32	24.63	67.98	0.169451	0.676938	3383.39	5468.4	5320.99	10295	3053.84	4011.32		High	High	High	High	High	High	High	0	0.126	2.39
TRUE	High	[R].IQLVEEELDRAQER.[L]	1xTMT6plex [N-Term]		0.00203332	0	3	3	3	P58774; P21107; P58771	Tropomyosin beta chain OS=Mus musculus OX=10090 GN=Tpm2 PE=1 SV=1 Tropomyosin alpha-3 chain OS=Mus musculus OX=10090 GN=Tpm3 PE=1 SV=3 Tropomyosin alpha-1 chain OS=Mus musculus OX=10090 GN=Tpm1 PE=1 SV=1	Tpm2	P58774 [92-105]; P21107 [93-106]; P58771 [92-105]	1	1957.06	0	-0.405451	0.755	5649.67	4268.05	22.42	24.26	0.321205	0.477304	3999.65	5649.67	6318.11	5821.15	3665.39	4268.05	Shared	High	High	High	High	High	High	High	0	0.0006184	3.18
TRUE	High	[K].VQPTEKGQKPTLTSK.[T]	3xTMT6plex [K6; K9; K15]; 1xTMT6plex [N-Term]; 2xHex(1)HexNAc(1) [T4(100); T11(100)]	Q62313 2xHex(1)HexNAc(1) [T196(100); T203(100)]	0.000251866	0	1	1	1	Q62313	Trans-Golgi network integral membrane protein 1 OS=Mus musculus OX=10090 GN=Tgoln1 PE=1 SV=1	Tgoln1	Q62313 [193-207]	1	3288.83	0	-0.405451	0.755	10762.5	8124.97	38.55	59.77	0.0786892	0.834278	4971.75	10762.5	11117.2	16366.9	4994.1	8124.97		High	High	High	High	High	High	High	0	6.069e-05	4.06
TRUE	High	[K].KAVTLLPSFTMT.[P]	1xOxidation [M11]; 1xHexNAc [T/S]; 1xTMT6plex [K1]; 1xTMT6plex [N-Term]; 1xHex(1)HexNAc(1) [T4(100)]	P31996 1xHex(1)HexNAc(1) [T29(100)]	0.027902	0	1	1	4	P31996	Macrosialin OS=Mus musculus OX=10090 GN=Cd68 PE=1 SV=1	Cd68	P31996 [26-37]	1	2351.26	0	-0.405451	0.755	12369.3	9338.97	21.8	61.29	0.0411807	0.909535	9060.67	12369.3	14157.9	21098	6836.16	9338.97		High	High	High	High	High	High	High	0	0.03822	3.4
TRUE	High	[K].TQDPAKAPNSPDVLEIEFK.[K]	2xTMT6plex [K6; K19]; 1xTMT6plex [N-Term]		5.15988e-06	0	1	1	2	P16460	Argininosuccinate synthase OS=Mus musculus OX=10090 GN=Ass1 PE=1 SV=1	Ass1	P16460 [210-228]	1	2786.55	0	-0.403542	0.756	15658.4	11837.4	15.92	43.98	0.337345	0.459892	15658.4	20268.7	15441	20871.7	11837.4	9157.55		High	High	High	High	High	High	High	0	8.058e-07	6.43
TRUE	High	[K].YAEEDRR.[K]	1xTMT6plex [N-Term]		0.0924124	0.00164672	1	1	2	P38647	Stress-70 protein, mitochondrial OS=Mus musculus OX=10090 GN=Hspa9 PE=1 SV=3	Hspa9	P38647 [568-574]	1	1167.6	1	-0.403542	0.756	29918.3	22632.6	16.59	44.3	0.0808078	0.830218	24616.6	29918.3	34449.7	42025.9	19052.7	22632.6		High	High	High	High	High	High	High	0.003282	0.1147	3.19
TRUE	High	[K].ETLIDLGTK.[A]	1xTMT6plex [K9]; 1xTMT6plex [N-Term]		0.00396026	0	1	1	4	Q8C196	Carbamoyl-phosphate synthase [ammonia], mitochondrial OS=Mus musculus OX=10090 GN=Cps1 PE=1 SV=2	Cps1	Q8C196 [604-612]	0	1447.88	0	-0.401635	0.757	245682	185893	28.6	32.56	0.449453	0.35526	181051	245682	323966	258787	133811	185893		High	High	High	High	High	High	High	0	0.0008793	3.4
TRUE	High	[R].SVTVQETK.[E]	1xHexNAc [T3(100)]; 1xTMT6plex [K8]; 1xTMT6plex [N-Term]	O08677 1xHexNAc [T391(100)]	0.118694	0.00359171	1	1	8	O08677	Kininogen-1 OS=Mus musculus OX=10090 GN=Kng1 PE=1 SV=1	Kng1	O08677 [389-396]	0	1552.88	0	-0.401635	0.757	58048.5	43922.2	18.92	29.57	0.346744	0.450045	46834.9	58048.5	68728.8	65485.2	37869.1	43922.2		High	High	High	High	High	High	High	0.001223	0.05828	2.26
TRUE	High	[R].RTTPPTAATPVR.[L]	1xTMT6plex [N-Term]; 1xHex(1)HexNAc(1) [T6(100)]	P11276 1xHex(1)HexNAc(1) [T2154(100)]	0.0229332	0	1	1	11	P11276	Fibronectin OS=Mus musculus OX=10090 GN=Fn1 PE=1 SV=4	Fn1	P11276 [2149-2160]	1	1862.01	0	-0.401635	0.757	10599.7	8023.46	35.06	58.08	0.00521945	0.988054	8306.48	10599.7	16297.3	19475.8	8023.46	7485.56		High	High	High	High	High	High	High	0	0.01515	4.33
TRUE	High	[G].EQEVSDNELQELSTQGSR.[Y]	1xTMT6plex [N-Term]; 1xHexNAc [T14(99.8)]	Q06890 1xHexNAc [T35(99.8)]	7.97283e-05	0	1	1	5	Q06890	Clusterin OS=Mus musculus OX=10090 GN=Clu PE=1 SV=1	Clu	Q06890 [22-39]	0	2481.18	0	-0.39973	0.758	16724	12672	26.53	81.52	0.25079	0.56132	10151.2	17016.4	16724	40810.1	9697.71	12672		High	High	High	High	High	High	High	0	0.002813	4.33
TRUE	High	[R].RGSPEATPELVMDTLK.[L]	1xTMT6plex [K16]; 1xTMT6plex [N-Term]; 1xHex(1)HexNAc(1) [T7(100)]	Q8BND5 1xHex(1)HexNAc(1) [T563(100)]	0.00026011	0	1	1	2	Q8BND5	Sulfhydryl oxidase 1 OS=Mus musculus OX=10090 GN=Qsox1 PE=1 SV=1	Qsox1	Q8BND5 [557-572]	1	2567.35	0	-0.39973	0.758	23625.6	17906.8	21	54.32	0.228385	0.591037	23178.1	23625.6	33080.5	35744.2	12825.9	17906.8		High	High	High	High	High	High	High	0	6.315e-05	4.46
TRUE	High	[R].TFVLSAIQPSPTAHPIDSK.[L]	1xTMT6plex [K19]; 1xTMT6plex [N-Term]; 1xHex(1)HexNAc(1) [S/T]		4.35214e-06	0	1	1	9	Q61702	Inter-alpha-trypsin inhibitor heavy chain H1 OS=Mus musculus OX=10090 GN=Itih1 PE=1 SV=2	Itih1	Q61702 [639-657]	0	2832.53	0	-0.397828	0.759	466622	353990	6.94	36.1	0.863173	0.137033	466622	429581	493637	436857	201449	353990		High	High	High	High	High	High	High	0	6.682e-07	6.17
TRUE	High	[R].AAPPQEDSQATETPDTGLY.[Y]	1xTMT6plex [N-Term]; 1xHex(1)HexNAc(1) [T11(100)]	Q02819 1xHex(1)HexNAc(1) [T41(100)]	0.000201028	0	1	1	2	Q02819	Nucleobindin-1 OS=Mus musculus OX=10090 GN=Nucb1 PE=1 SV=2	Nucb1	Q02819 [31-49]	0	2585.18	0	-0.397828	0.759	14885.2	11291.7	30.26	25.72	0.584976	0.26003	10829	14885.2	20036.7	13924.3	8200.02	11291.7		High	High	High	High	High	High	High	0	0.0007342	5.53
TRUE	High	[K].SLGQWLQEEK.[V]	1xTMT6plex [K10]; 1xTMT6plex [N-Term]		0.000825408	0	1	1	4	Q8C196	Carbamoyl-phosphate synthase [ammonia], mitochondrial OS=Mus musculus OX=10090 GN=Cps1 PE=1 SV=2	Cps1	Q8C196 [148-157]	0	1675.94	0	-0.397828	0.759	105859	80304.6	25.05	23.06	0.51353	0.306528	73111.5	105859	122625	97366.1	60749	80304.6		High	High	High	High	High	High	High	0	0.0001313	4.4
TRUE	High	[R].SLVANLAAANCYK.[K]	1xCarbamidomethyl [C11]; 1xTMT6plex [K13]; 1xTMT6plex [N-Term]		4.77165e-06	0	1	1	2	P55264	Adenosine kinase OS=Mus musculus OX=10090 GN=Adk PE=1 SV=2	Adk	P55264 [149-161]	0	1853.04	0	-0.397828	0.759	10907.1	8281.52	20.42	21.66	0.464388	0.343251	7640.08	10907.1	11383.7	10094.1	6501.5	8281.52		High	High	High	High	High	High	High	0	2.547e-07	5.55
TRUE	High	[R].DCPEVTCAPNQFQCSITK.[R]	3xCarbamidomethyl [C2; C7; C14]; 1xTMT6plex [K18]; 1xTMT6plex [N-Term]; 1xHex(1)HexNAc(1) [T6(100)]	Q91ZX7 1xHex(1)HexNAc(1) [T3453(100)]	4.65389e-05	0	1	1	5	Q91ZX7	Prolow-density lipoprotein receptor-related protein 1 OS=Mus musculus OX=10090 GN=Lrp1 PE=1 SV=1	Lrp1	Q91ZX7 [3448-3465]	0	2978.38	0	-0.397828	0.759	80074.5	60784.5	31.57	7.93	0.379134	0.417702	44620.8	85157.6	80074.5	60784.5	52866	60926.9		High	High	High	High	High	High	High	0	9.285e-06	5.22
TRUE	High	[R].FVIGGPQGDAGVTGR.[K]	1xTMT6plex [N-Term]		0.000917529	0	1	1	4	Q91X83	S-adenosylmethionine synthase isoform type-1 OS=Mus musculus OX=10090 GN=Mat1a PE=1 SV=1	Mat1a	Q91X83 [251-265]	0	1659.9	0	-0.397828	0.759	82768.5	62800	14.76	26.34	0.360978	0.435534	69430.3	82768.5	93567.6	92131.6	57511.8	62800		High	High	High	High	High	High	High	0	0.0004209	5.37
TRUE	High	[K].LGVIEDHSNR.[T]	1xTMT6plex [N-Term]		0.00144012	0	1	1	2	P08113	Endoplasmin OS=Mus musculus OX=10090 GN=Hsp90b1 PE=1 SV=2	Hsp90b1	P08113 [494-503]	0	1368.74	0	-0.397828	0.759	25476.6	19346.3	30.48	26.52	0.198412	0.633269	15245.8	28796	25476.6	26449.6	15759.5	19346.3		High	High	High	High	High	High	High	0	0.0002583	4.52
TRUE	High	[K].FFPASADR.[T]	1xTMT6plex [N-Term]		0.161188	0.00449348	1	1	3	P09103	Protein disulfide-isomerase OS=Mus musculus OX=10090 GN=P4hb PE=1 SV=2	P4hb	P09103 [447-454]	0	1139.6	0	-0.397828	0.759	79721.2	60504.1	19.28	51.65	0.0901804	0.812493	69242	79721.2	100750	122305	48094.5	60504.1		High	High	High	High	High	High	High	0.002657	0.08062	2
TRUE	High	[R].AIDSLSIEK.[G]	1xTMT6plex [K9]; 1xTMT6plex [N-Term]		0.031551	0	1	1	2	Q99LB7	Sarcosine dehydrogenase, mitochondrial OS=Mus musculus OX=10090 GN=Sardh PE=1 SV=1	Sardh	Q99LB7 [768-776]	0	1433.86	0	-0.395929	0.76	41402.8	31472.4	12.85	21.84	0.717591	0.191606	33664.9	43202.4	41402.8	38659.3	24838.3	31472.4		High	High	High	High	High	High	High	0	0.01317	2.7
TRUE	High	[R].VLNTNIDGR.[R]	1xTMT6plex [N-Term]		0.14799	0.00405738	1	1	3	P62270	40S ribosomal protein S18 OS=Mus musculus OX=10090 GN=Rps18 PE=1 SV=3	Rps18	P62270 [15-23]	0	1230.7	0	-0.394032	0.761	47058.6	35809.7	19.84	24.5	0.583673	0.260812	34265.8	47058.6	51004.8	42905.6	25896.3	35809.7		High	High	High	High	High	High	High	0.001223	0.07511	2.4
TRUE	High	[R].TTPPTAATPVR.[L]	1xTMT6plex [N-Term]; 1xHex(1)HexNAc(1) [T5(100)]	P11276 1xHex(1)HexNAc(1) [T2154(100)]	0.0243351	0	1	1	12	P11276	Fibronectin OS=Mus musculus OX=10090 GN=Fn1 PE=1 SV=4	Fn1	P11276 [2150-2160]	0	1705.91	0	-0.394032	0.761	351817	267803	14.54	92.43	0.32216	0.476255	270207	352189	351817	1.15886e+06	255124	267803		High	High	High	High	High	High	High	0	0.01478	2.49
TRUE	High	[C].LRHSQNLTAMQELKK.[L]	2xTMT6plex [K14; K15]; 1xTMT6plex [N-Term]		0.166053	0.00544314	1	1	2	Q3TTY0	Phospholipase B1, membrane-associated OS=Mus musculus OX=10090 GN=Plb1 PE=1 SV=2	Plb1	Q3TTY0 [1284-1298]	2	2484.47	0	-0.394032	0.761	50223.7	38239	8.42	65.25	0.105901	0.783608	43377	50223.7	50536.2	94485.5	29474.8	38239		High	High	High	High	High	High	High	0	0.1805	2.76
TRUE	High	[K].LYEQLSGK.[-]	1xTMT6plex [K8]; 1xTMT6plex [N-Term]		0.0983015	0.00164672	1	1	3	P70296	Phosphatidylethanolamine-binding protein 1 OS=Mus musculus OX=10090 GN=Pebp1 PE=1 SV=3	Pebp1	P70296 [180-187]	0	1395.82	0	-0.394032	0.761	26472.4	20152.2	17.82	32.99	0.0603442	0.870274	19377.1	26472.4	27264.6	32332.8	17951.8	20152.2		High	High	High	High	High	High	High	0.001606	0.04387	1.41
TRUE	High	[R].GYFIQPTVFGDVK.[D]	1xTMT6plex [K13]; 1xTMT6plex [N-Term]		0.000921759	0	1	1	2	P47738	Aldehyde dehydrogenase, mitochondrial OS=Mus musculus OX=10090 GN=Aldh2 PE=1 SV=1	Aldh2	P47738 [397-409]	0	1929.09	0	-0.392137	0.762	10816	8238.09	10.31	16.62	0.724021	0.18879	10816	9584.8	11793.2	10758.9	8238.09	8087.24		High	High	High	High	High	High	High	0	0.003873	3.89
TRUE	High	[G].ALTSTEDPEPPSVPVPTNVLIK.[S]	1xTMT6plex [K22]; 1xTMT6plex [N-Term]; 1xHex(1)HexNAc(1) [T5(99.9)]	P15261 1xHex(1)HexNAc(1) [T30(99.9)]	2.70944e-06	0	1	1	7	P15261	Interferon gamma receptor 1 OS=Mus musculus OX=10090 GN=Ifngr1 PE=1 SV=3	Ifngr1	P15261 [26-47]	0	3127.69	0	-0.392137	0.762	22956.8	17482.3	17.68	56.87	0.163353	0.686511	17810.1	22956.8	25468.7	42906.8	17482.3	17307.6		High	High	High	High	High	High	High	0	2.321e-05	6.76
TRUE	High	[R].VPMSQPESERTDATVNPR.[S]	1xTMT6plex [N-Term]; 1xHex(1)HexNAc(1) [T14(100)]	P30558 1xHex(1)HexNAc(1) [T37(100)]	3.63002e-05	0	1	1	4	P30558	Proteinase-activated receptor 1 OS=Mus musculus OX=10090 GN=F2r PE=1 SV=2	F2r	P30558 [24-41]	1	2608.26	0	-0.392137	0.762	41256.6	31420.5	15	62.91	0.0530402	0.885034	31651.9	41256.6	41908.4	69465	20916.8	31420.5		High	High	High	High	High	High	High	0	7.05e-06	5.42
TRUE	High	[R].ASPWPYPAPGN.[W]	1xTMT6plex [N-Term]; 1xHex(1)HexNAc(1) [Y/S]	O88322 1xHex(1)HexNAc(1) [Y/S]	0.163257	0.00449348	1	1	2	O88322	Nidogen-2 OS=Mus musculus OX=10090 GN=Nid2 PE=1 SV=2	Nid2	O88322 [367-377]	0	1750.84	0	-0.392137	0.762	14574.7	11099	30.48	50.13	0.0510986	0.888999	8547.93	14574.7	16069.7	21571	8572.16	11099		High	High	High	High	High	High	High	0.001659	0.08031	1.89
TRUE	High	[K].ALSTQGSSVGR.[K]	1xTMT6plex [N-Term]; 1xHex(1)HexNAc(1) [S/T]		0.00656466	0	1	1	6	P34927	Asialoglycoprotein receptor 1 OS=Mus musculus OX=10090 GN=Asgr1 PE=1 SV=4	Asgr1	P34927 [89-99]	0	1656.85	0	-0.390245	0.763	39540.1	30172.8	11.27	17.14	0.683074	0.207456	32327.3	39621.8	39540.1	37084.8	26535.2	30172.8		High	High	High	High	High	High	High	0	0.01089	2.41
TRUE	High	[K].CLGLTEAQTR.[E]	1xCarbamidomethyl [C1]; 1xTMT6plex [N-Term]		0.0081085	0	1	1	2	Q8C196	Carbamoyl-phosphate synthase [ammonia], mitochondrial OS=Mus musculus OX=10090 GN=Cps1 PE=1 SV=2	Cps1	Q8C196 [920-929]	0	1377.74	0	-0.390245	0.763	55837	42606.6	26.4	23.43	0.521228	0.301143	47939.5	55837	78868.5	60228.8	42606.6	39646.1		High	High	High	High	High	High	High	0	0.0021	3.2
TRUE	High	[R].AGAAAPTPPAPELAR.[G]	1xHexNAc [T7(100)]; 1xTMT6plex [N-Term]	Q3U4G3 1xHexNAc [T66(100)]	0.00615583	0	1	1	4	Q3U4G3	Xyloside xylosyltransferase 1 OS=Mus musculus OX=10090 GN=Xxylt1 PE=1 SV=2	Xxylt1	Q3U4G3 [60-74]	0	1821.99	0	-0.390245	0.763	55089.6	42046.3	14.28	37.78	0.135273	0.732364	45692.7	55089.6	60959.6	70972.1	35848	42046.3		High	High	High	High	High	High	High	0	0.02328	3.07
TRUE	High	[R].KPEEVDDEVFYSPR.[S]	1xTMT6plex [K1]; 1xTMT6plex [N-Term]		3.03975e-06	0	1	1	2	P11725	Ornithine carbamoyltransferase, mitochondrial OS=Mus musculus OX=10090 GN=Otc PE=1 SV=1	Otc	P11725 [307-320]	0	2168.13	0	-0.388355	0.764	38987.3	29799.6	11.07	19.61	0.923383	0.119293	35088.2	38987.3	43768.1	37263.8	25310.2	29799.6		High	High	High	High	High	High	High	0	3.016e-05	4.94
TRUE	High	[K].TGDESQATEKQ.[R]	1xTMT6plex [K10]; 1xTMT6plex [N-Term]; 1xHex(1)HexNAc(1) [T8(100)]	O89020 1xHex(1)HexNAc(1) [T604(100)]	0.0385295	0	1	1	3	O89020	Afamin OS=Mus musculus OX=10090 GN=Afm PE=1 SV=2	Afm	O89020 [597-607]	1	2016.99	0	-0.388355	0.764	32183.7	24586.6	30.04	24.61	0.797175	0.159524	32183.7	31929.2	52233.4	32328.1	24586.6	19852.8		High	High	High	High	High	High	High	0	0.04935	3.33
TRUE	High	[K].LAEQYAK.[E]	1xTMT6plex [K7]; 1xTMT6plex [N-Term]		0.0589002	0.000600281	1	1	3	P11725	Ornithine carbamoyltransferase, mitochondrial OS=Mus musculus OX=10090 GN=Otc PE=1 SV=1	Otc	P11725 [232-238]	0	1280.76	0	-0.386468	0.765	100289	76682.7	8.27	9.68	1.25876	0.0551118	87669.1	100289	102530	88358.2	73809.7	76682.7		High	High	High	High	High	High	High	0.0008828	0.02334	2.74
TRUE	High	[K].FKPAWVK.[A]	2xTMT6plex [K2; K7]; 1xTMT6plex [N-Term]		0.153147	0.00449348	1	2	2	Q63880	Carboxylesterase 3A OS=Mus musculus OX=10090 GN=Ces3a PE=1 SV=2	Ces3a	Q63880 [451-457]	0	1563	0	-0.386468	0.765	81693.4	62495.9	16.83	19.12	0.701653	0.198768	67732.4	81693.4	95166.5	54129	62495.9	78613.3		High	High	High	High	High	High	High	0.005553	0.1593	2.08
TRUE	High	[R].QLFSDKLNEINEK.[I]	2xTMT6plex [K6; K13]; 1xTMT6plex [N-Term]		1.54252e-05	0	1	1	2	Q8C196	Carbamoyl-phosphate synthase [ammonia], mitochondrial OS=Mus musculus OX=10090 GN=Cps1 PE=1 SV=2	Cps1	Q8C196 [548-560]	1	2265.31	0	-0.386468	0.765	31727.8	24257.8	17.75	19.92	0.505003	0.312605	24622.3	31727.8	35265.5	31206.7	21275.5	24257.8		High	High	High	High	High	High	High	0	2.724e-06	5.7
TRUE	High	[K].TYFPHFDVSHGSAQVK.[G]	1xTMT6plex [K16]; 1xTMT6plex [N-Term]		7.61962e-10	0	1	1	2	P01942	Hemoglobin subunit alpha OS=Mus musculus OX=10090 GN=Hba PE=1 SV=2	Hba	P01942 [42-57]	0	2278.2	0	-0.386468	0.765	50421.9	38549.2	45.73	24.75	0.44645	0.357725	95940.4	42601.4	50421.9	57208.7	37740.8	38549.2		High	High	High	High	High	High	High	0	4.452e-11	8.13
TRUE	High	[K].NFDLRPGVIVR.[D]	1xTMT6plex [N-Term]		0.027649	0	1	2	2	Q91X83	S-adenosylmethionine synthase isoform type-1 OS=Mus musculus OX=10090 GN=Mat1a PE=1 SV=1	Mat1a	Q91X83 [353-363]	0	1514.9	0	-0.386468	0.765	32271.6	24686.3	32.72	36.8	0.262938	0.545836	24397.6	32271.6	46612.9	40464.3	20543.3	24686.3		High	High	High	High	High	High	High	0	0.01135	3.16
TRUE	High	[R].DKGTMLGK.[I]	2xTMT6plex [K2; K8]; 1xTMT6plex [N-Term]		0.115626	0.00319053	1	1	2	Q8C196	Carbamoyl-phosphate synthase [ammonia], mitochondrial OS=Mus musculus OX=10090 GN=Cps1 PE=1 SV=2	Cps1	Q8C196 [175-182]	1	1536.94	0	-0.386468	0.765	41319.5	31608.3	20.24	44.03	0.182528	0.656859	30208.2	41319.5	45474.6	50546.8	20708.3	31608.3		High	High	High	High	High	High	High	0.006251	0.1761	2.26
TRUE	High	[R].ITPSQTESGTSLGFLER.[T]	1xTMT6plex [N-Term]; 1xHex(1)HexNAc(1) [T6(100)]	E9Q7X6 1xHex(1)HexNAc(1) [T201(100)]	0.000324391	0	1	1	2	E9Q7X6	Protein HEG homolog 1 OS=Mus musculus OX=10090 GN=Heg1 PE=1 SV=1	Heg1	E9Q7X6 [196-212]	0	2417.21	0	-0.386468	0.765	15178.6	11610.7	23.72	54.73	0.0933856	0.806519	9804.39	15504.5	15178.6	24031.2	8795.36	11610.7		High	High	High	High	High	High	High	0	8.041e-05	4.64
TRUE	High	[K].FAELTLK.[A]	1xTMT6plex [K7]; 1xTMT6plex [N-Term]		0.149264	0.00405738	1	1	2	Q8R0Y6	Cytosolic 10-formyltetrahydrofolate dehydrogenase OS=Mus musculus OX=10090 GN=Aldh1l1 PE=1 SV=1	Aldh1l1	Q8R0Y6 [609-615]	0	1279.8	0	-0.384584	0.766	60076.8	46029.2	9.23	6.61	1.55614	0.0277882	52377.3	60076.8	62766.9	46029.2	43393.8	49497.8		High	High	High	High	High	High	High	0.002301	0.07334	2.64
TRUE	High	[R].TVSPPYIAR.[E]	1xTMT6plex [N-Term]; 1xHex(1)HexNAc(1) [T1(100)]	O08677 1xHex(1)HexNAc(1) [T400(100)]	0.081628	0.00111321	1	1	14	O08677	Kininogen-1 OS=Mus musculus OX=10090 GN=Kng1 PE=1 SV=1	Kng1	O08677 [400-408]	0	1597.85	0	-0.384584	0.766	432108	330908	11.04	14.48	1.46813	0.0340304	402343	432108	498127	361348	270092	330908		High	High	High	High	High	High	High	0.007922	0.2037	2.54
TRUE	High	[K].ENFSCLTR.[L]	1xCarbamidomethyl [C5]; 1xTMT6plex [N-Term]		0.0131246	0	1	1	2	P14152	Malate dehydrogenase, cytoplasmic OS=Mus musculus OX=10090 GN=Mdh1 PE=1 SV=3	Mdh1	P14152 [150-157]	0	1255.63	0	-0.384584	0.766	64722.8	49552.7	19.56	15.25	0.902543	0.125158	47641.7	64722.8	70603.8	49613.8	37548.2	49552.7		High	High	High	High	High	High	High	0.001603	0.09028	2.45
TRUE	High	[R].DKEKEVTTRPR.[E]	2xTMT6plex [K2; K4]; 1xTMT6plex [N-Term]; 1xHex(1)HexNAc(1) [T7(100)]	P18828 1xHex(1)HexNAc(1) [T123(100)]	1.98151e-06	0	1	1	2	P18828	Syndecan-1 OS=Mus musculus OX=10090 GN=Sdc1 PE=1 SV=1	Sdc1	P18828 [117-127]	2	2411.36	0	-0.384584	0.766	84270.6	64574.1	8.67	79.16	0.238641	0.577244	74474.1	84270.6	88363.8	218256	59328.5	64574.1		High	High	High	High	High	High	High	0	2.787e-07	6.23
TRUE	High	[R].SDESASCAYPTCFPLTQFTCNNGR.[C]	3xCarbamidomethyl [C7; C12; C20]; 1xTMT6plex [N-Term]; 1xHex(1)HexNAc(1) [Y/T/S]		2.38193e-06	0	1	1	7	Q91ZX7	Prolow-density lipoprotein receptor-related protein 1 OS=Mus musculus OX=10090 GN=Lrp1 PE=1 SV=1	Lrp1	Q91ZX7 [966-989]	0	3377.44	0	-0.384584	0.766	18349.9	14059.9	30.41	18.38	0.235455	0.581493	12020.5	18349.9	22724.7	18896.5	13813.6	14059.9		High	High	High	High	High	High	High	0	4.722e-06	6.04
TRUE	High	[K].EAFQLFDR.[T]	1xTMT6plex [N-Term]		0.0232494	0	1	1	2	Q60605	Myosin light polypeptide 6 OS=Mus musculus OX=10090 GN=Myl6 PE=1 SV=3	Myl6	Q60605 [14-21]	0	1254.67	0	-0.384584	0.766	29740.9	22779.3	19.65	46.94	0.0956529	0.802319	23589.8	29740.9	35173.7	41808.7	17395.5	22779.3		High	High	High	High	High	High	High	0.001603	0.09523	2.18
TRUE	High	[K].AVTLLPSFTM.[T]	1xOxidation [M10]; 2xHexNAc [T3(100); T9(100)]; 1xTMT6plex [N-Term]	P31996 2xHexNAc [T29(100); T35(100)]	0.186853	0.00584092	1	1	7	P31996	Macrosialin OS=Mus musculus OX=10090 GN=Cd68 PE=1 SV=1	Cd68	P31996 [27-36]	0	1730.9	0	-0.382702	0.767	23542.4	18047.5	16.35	35.3	0.436006	0.366433	22223.9	23542.4	29936.6	28426.8	14620.6	18047.5		High	High	High	High	High	High	High	0	0.2001	2.68
TRUE	High	[R].VIGSGCNLDSAR.[F]	1xCarbamidomethyl [C6]; 1xTMT6plex [N-Term]		0.000802937	0	1	3	2	P06151	L-lactate dehydrogenase A chain OS=Mus musculus OX=10090 GN=Ldha PE=1 SV=3	Ldha	P06151 [158-169]	0	1477.76	0	-0.382702	0.767	59270.2	45433.8	22.63	41.08	0.261894	0.547149	48996.8	59270.2	76582	75787.4	34628.2	45433.8		High	High	High	High	High	High	High	0	0.0001268	3.23
TRUE	High	[R].DCPEVTCAPNQFQC.[S]	3xCarbamidomethyl [C2; C7; C14]; 1xTMT6plex [N-Term]; 1xHex(1)HexNAc(1) [T6(100)]	Q91ZX7 1xHex(1)HexNAc(1) [T3453(100)]	0.00454568	0	1	1	4	Q91ZX7	Prolow-density lipoprotein receptor-related protein 1 OS=Mus musculus OX=10090 GN=Lrp1 PE=1 SV=1	Lrp1	Q91ZX7 [3448-3461]	0	2319.96	0	-0.382702	0.767	47653.9	36570.2	42.29	17.29	0.223788	0.597326	21930.7	55794.3	47653.9	41215.1	29017.5	36570.2		High	High	High	High	High	High	High	0	0.008933	4.02
TRUE	High	[R].DMSDELNCEEPVPELSSSTPAVGK.[V]	1xCarbamidomethyl [C8]; 1xOxidation [M2]; 1xTMT6plex [K24]; 1xTMT6plex [N-Term]; 1xHex(1)HexNAc(1) [S17(100)]	Q05793 1xHex(1)HexNAc(1) [S243(100)]	3.32615e-05	0	1	1	9	Q05793	Basement membrane-specific heparan sulfate proteoglycan core protein OS=Mus musculus OX=10090 GN=Hspg2 PE=1 SV=1	Hspg2	Q05793 [227-250]	0	3430.6	0	-0.382702	0.767	45106.6	34610	12.7	70.84	0.190298	0.645211	36362.8	45106.6	46245	97269.1	28840.5	34610		High	High	High	High	High	High	High	0	2.677e-06	5.63
TRUE	High	[R].QLASSSEAGDGR.[A]	1xTMT6plex [N-Term]; 1xHex(1)HexNAc(1) [S6(100)]	E9Q7X6 1xHex(1)HexNAc(1) [S402(100)]	0.0302852	0	1	1	3	E9Q7X6	Protein HEG homolog 1 OS=Mus musculus OX=10090 GN=Heg1 PE=1 SV=1	Heg1	E9Q7X6 [397-408]	0	1771.84	0	-0.382702	0.767	3953.43	3033.05	47.52	72.58	0.0733615	0.844576	1421.57	4067.62	3953.43	6249.05	1229.08	3033.05		High	High	High	High	High	High	High	0	0.01256	2.45
TRUE	High	[R].TAEEEDEADPKR.[Q]	1xTMT6plex [K11]; 1xTMT6plex [N-Term]		0.00220879	0	1	1	2	Q9D0J8	Parathymosin OS=Mus musculus OX=10090 GN=Ptms PE=1 SV=3	Ptms	Q9D0J8 [81-92]	1	1847.94	0	-0.380822	0.768	16247	12469.9	25.33	26.17	0.602716	0.249623	10959.1	16247	18463.2	13766	8059.19	12469.9		High	High	High	High	High	High	High	0	0.002566	3.82
TRUE	High	[R].RKEEPPSLRPAPPPISGGGYR.[A]	1xTMT6plex [K2]; 1xTMT6plex [N-Term]; 1xHex(1)HexNAc(1) [S7(100)]	Q8K0E8 1xHex(1)HexNAc(1) [S48(100)]	1.55986e-06	0	1	1	2	Q8K0E8	Fibrinogen beta chain OS=Mus musculus OX=10090 GN=Fgb PE=1 SV=1	Fgb	Q8K0E8 [42-62]	2	3084.67	0	-0.380822	0.768	11431.1	8779.14	9.88	27.95	0.409296	0.389676	13021.6	11431.1	10763.1	13266.2	8779.14	8098.08		High	High	High	High	High	High	High	0	2.133e-07	6.8
TRUE	High	[R].TFVQENVYDEFVER.[S]	1xTMT6plex [N-Term]		1.38125e-05	0	1	1	2	P47738	Aldehyde dehydrogenase, mitochondrial OS=Mus musculus OX=10090 GN=Aldh2 PE=1 SV=1	Aldh2	P47738 [327-340]	0	2003.99	0	-0.380822	0.768	8123.14	6240.64	14	31.96	0.291475	0.511123	6384	8123.14	8318.02	8904.63	4723.34	6240.64		High	High	High	High	High	High	High	0	9.208e-07	5.96
TRUE	High	[A].SDDFNLGDALEDPNMKPTPKAPTPK.[K]	3xTMT6plex [K16; K20; K25]; 1xTMT6plex [N-Term]; 1xHex(1)HexNAc(1) [T18(100)]	Q8VCN6 1xHex(1)HexNAc(1) [T45(100)]	3.41926e-05	0	1	1	20	Q8VCN6	CD99 antigen OS=Mus musculus OX=10090 GN=Cd99 PE=1 SV=1	Cd99	Q8VCN6 [28-52]	1	3980.09	0	-0.380822	0.768	153586	117964	15.24	56.43	0.0337338	0.925265	128994	175525	153586	260194	95887.3	117964		High	High	High	High	High	High	High	0	0.001643	6.66
TRUE	High	[R].ETVSEESNVLCLSK.[S]	1xCarbamidomethyl [C11]; 1xTMT6plex [K14]; 1xTMT6plex [N-Term]		2.58248e-05	0	1	1	2	P58252	Elongation factor 2 OS=Mus musculus OX=10090 GN=Eef2 PE=1 SV=2	Eef2	P58252 [581-594]	0	2053.09	0	-0.378944	0.769	12722.5	9783.37	17.44	29.67	0.48977	0.323765	11618.9	12722.5	16131.8	14537.5	8366.62	9783.37		High	High	High	High	High	High	High	0	1.964e-06	4.51
TRUE	High	[K].LCEQDPTLDGVTDRPILDCCACGTAK.[Y]	4xCarbamidomethyl [C2; C19; C20; C22]; 1xTMT6plex [K26]; 1xTMT6plex [N-Term]; 1xHex(1)HexNAc(1) [T12(100)]	Q8VCC9 1xHex(1)HexNAc(1) [T192(100)]	5.60543e-06	0	1	1	2	Q8VCC9	Spondin-1 OS=Mus musculus OX=10090 GN=Spon1 PE=1 SV=1	Spon1	Q8VCC9 [181-206]	0	3788.77	0	-0.378944	0.769	13985	10754.7	25.07	61.73	0.00281994	0.993528	11005.6	13985	18185.9	24606.4	7959.15	10754.7		High	High	High	High	High	High	High	0	0.0001545	4.93
TRUE	High	[R].GFSLEELR.[V]	1xTMT6plex [N-Term]		0.106866	0.00215868	1	1	2	P47963	60S ribosomal protein L13 OS=Mus musculus OX=10090 GN=Rpl13 PE=1 SV=3	Rpl13	P47963 [75-82]	0	1179.66	0	-0.37707	0.77	66306.3	51049.3	15.64	18.48	0.827239	0.148854	52288.8	71424.6	66306.3	57686.2	39623.1	51049.3		High	High	High	High	High	High	High	0.0008737	0.05178	2.53
TRUE	High	[K].SGEIEPVSVK.[V]	1xTMT6plex [K10]; 1xTMT6plex [N-Term]		0.00109783	0	1	1	4	Q64433	10 kDa heat shock protein, mitochondrial OS=Mus musculus OX=10090 GN=Hspe1 PE=1 SV=2	Hspe1	Q64433 [57-66]	0	1502.88	0	-0.37707	0.77	93192.6	71726.2	25.27	30.44	0.50342	0.313748	70628.6	93192.6	118098	94830.1	50746.5	71726.2		High	High	High	High	High	High	High	0	0.0003543	3.75
TRUE	High	[R].TDGTLKPTAFLD.[P]	1xTMT6plex [K6]; 1xTMT6plex [N-Term]		0.00195987	0	1	1	4	P29788	Vitronectin OS=Mus musculus OX=10090 GN=Vtn PE=1 SV=2	Vtn	P29788 [107-118]	0	1736.98	0	-0.37707	0.77	65603.4	50494	57.9	80.57	0.297485	0.504098	20705.2	65603.4	85372.2	176449	47306.6	50494		High	High	High	High	High	High	High	0	0.004549	3.93
TRUE	High	[R].AYDGLSLPEDTETVTASR.[Y]	1xTMT6plex [N-Term]; 1xHex(1)HexNAc(1) [T/S/Y]		6.00596e-06	0	1	1	12	Q05793	Basement membrane-specific heparan sulfate proteoglycan core protein OS=Mus musculus OX=10090 GN=Hspg2 PE=1 SV=1	Hspg2	Q05793 [28-45]	0	2519.21	0	-0.37707	0.77	67207.4	51747.8	24.57	83.94	0.267479	0.540158	45086.1	67207.4	74439.4	182948	44165.5	51747.8		High	High	High	High	High	High	High	0	9.546e-07	6.19
TRUE	High	[K].LFQTQPQPANANAVGPVPTANAALPAD.[P]	1xTMT6plex [N-Term]; 1xHex(1)HexNAc(1) [T19(100)]	P29699 1xHex(1)HexNAc(1) [T267(100)]	3.21659e-09	0	1	1	6	P29699	Alpha-2-HS-glycoprotein OS=Mus musculus OX=10090 GN=Ahsg PE=1 SV=1	Ahsg	P29699 [249-275]	0	3267.66	0	-0.37707	0.77	32773.6	25246.1	25.89	44.64	0.196999	0.635332	24532.3	32773.6	41596.3	42429.3	17649.4	25246.1		High	High	High	High	High	High	High	0	1.047e-07	10.08
TRUE	High	[R].DFETLENWMLQTLNEEPATPEPEAEPPR.[A]	1xOxidation [M9]; 2xHexNAc [T12(100); T19(100)]; 1xTMT6plex [N-Term]	Q91W90 2xHexNAc [T153(100); T160(100)]	0.00632783	0	1	1	7	Q91W90	Thioredoxin domain-containing protein 5 OS=Mus musculus OX=10090 GN=Txndc5 PE=1 SV=2	Txndc5	Q91W90 [142-169]	0	3934.83	0	-0.37707	0.77	8113.19	6251.19	29.49	72.88	0.072774	0.845719	6258.71	8113.19	11239.6	17283.4	4703.76	6251.19		High	High	High	High	High	High	High	0	0.004512	4.49
TRUE	High	[K].TNVSGGAIALGHPLGGSGSR.[I]	1xTMT6plex [N-Term]		7.85855e-07	0	1	1	2	Q8BWT1	3-ketoacyl-CoA thiolase, mitochondrial OS=Mus musculus OX=10090 GN=Acaa2 PE=1 SV=3	Acaa2	Q8BWT1 [341-360]	0	2037.1	0	-0.37707	0.77	32687.8	25156.6	2.51	47.63	0.0562592	0.878498	32717.4	31300.8	32687.8	52293.7	23796.9	25156.6		High	High	High	High	High	High	High	0	1.976e-07	5.43
TRUE	High	[K].VHVIFNYK.[G]	1xTMT6plex [K8]; 1xTMT6plex [N-Term]		0.00796097	0	1	1	2	P14211	Calreticulin OS=Mus musculus OX=10090 GN=Calr PE=1 SV=1	Calr	P14211 [144-151]	0	1477.89	0	-0.37707	0.77	31223.5	24029.1	27.61	32.4	0.0465692	0.898319	18507.7	31223.5	31756.8	35679.6	19105	24029.1		High	High	High	High	High	High	High	0	0.002045	4.3
TRUE	High	[K].QEPERNECFLQHK.[D]	1xCarbamidomethyl [C8]; 1xTMT6plex [K13]; 1xTMT6plex [N-Term]		0.00185464	0	1	1	2	P07724	Albumin OS=Mus musculus OX=10090 GN=Alb PE=1 SV=3	Alb	P07724 [118-130]	1	2173.12	0	-0.375197	0.771	26171.3	20184.7	11.09	40.07	0.24733	0.565809	23138.7	26171.3	28918.9	32686.7	15049.5	20184.7		High	High	High	High	High	High	High	0	0.0005606	4.93
TRUE	High	[R].EAAQMDMVNDGVEDLR.[G]	1xTMT6plex [N-Term]		2.20849e-05	0	1	1	2	P19157	Glutathione S-transferase P 1 OS=Mus musculus OX=10090 GN=Gstp1 PE=1 SV=2	Gstp1	P19157 [86-101]	0	2021.95	0	-0.375197	0.771	12773.3	9846.51	15	31.25	0.170713	0.674974	10373.1	14031	12773.3	15398.9	8800.29	9846.51		High	High	High	High	High	High	High	0	1.625e-06	5.56
TRUE	High	[K].TCVADESAANCDK.[S]	2xCarbamidomethyl [C2; C11]; 1xTMT6plex [K13]; 1xTMT6plex [N-Term]		1.58154e-06	0	1	1	2	P07724	Albumin OS=Mus musculus OX=10090 GN=Alb PE=1 SV=3	Alb	P07724 [76-88]	0	1898.9	0	-0.375197	0.771	33887	26137.5	8.85	34.59	0.0477206	0.895941	36133.7	30267.2	33887	45473	25872.8	26137.5		High	High	High	High	High	High	High	0	6.666e-08	5.73
TRUE	High	[K].LGYQMQTSDKPLSCQMLLPK.[S]	1xCarbamidomethyl [C14]; 2xOxidation [M5; M16]; 2xTMT6plex [K10; K20]; 1xTMT6plex [N-Term]; 1xHex(1)HexNAc(1) [T/S/Y]		2.22891e-05	0	1	1	4	Q91V80	Apolipoprotein F OS=Mus musculus OX=10090 GN=Apof PE=2 SV=2	Apof	Q91V80 [42-61]	0	3422.77	0	-0.373327	0.772	16382.1	12653.9	13.53	31.84	0.817794	0.152127	13777.1	18101.6	16382.1	14835.3	7580.53	12653.9		High	High	High	High	High	High	High	0	4.094e-06	4.79
TRUE	High	[R].NYDYILSTGCAPPGK.[N]	1xCarbamidomethyl [C10]; 1xTMT6plex [K15]; 1xTMT6plex [N-Term]		6.48173e-05	0	1	1	2	Q9QXF8	Glycine N-methyltransferase OS=Mus musculus OX=10090 GN=Gnmt PE=1 SV=3	Gnmt	Q9QXF8 [177-191]	0	2114.1	0	-0.373327	0.772	19656.6	15180.4	20.76	28.73	0.70548	0.197024	16057.2	19656.6	24347.1	18712	10286.4	15180.4		High	High	High	High	High	High	High	0	5.992e-06	4.96
TRUE	High	[K].CDGDNDCLDNSDEAPALCHQHTCPSDR.[F]	4xCarbamidomethyl [C1; C7; C18; C23]; 1xTMT6plex [N-Term]; 1xHex(1)HexNAc(1) [T/S]		5.05251e-07	0	1	1	3	Q91ZX7	Prolow-density lipoprotein receptor-related protein 1 OS=Mus musculus OX=10090 GN=Lrp1 PE=1 SV=1	Lrp1	Q91ZX7 [874-900]	0	3753.48	0	-0.373327	0.772	9718.79	7504.61	21.2	24.4	0.652365	0.222656	7204.17	11113.3	9718.79	8685.18	5252.37	7504.61		High	High	High	High	High	High	High	0	1.962e-07	5.69
TRUE	High	[R].LCAATATILDKPEDR.[V]	1xCarbamidomethyl [C2]; 1xTMT6plex [K11]; 1xTMT6plex [N-Term]		9.80694e-05	0	1	1	2	O35215	D-dopachrome decarboxylase OS=Mus musculus OX=10090 GN=Ddt PE=1 SV=3	Ddt	O35215 [23-37]	0	2132.18	0	-0.373327	0.772	62198.5	47993.6	14.42	22.46	0.647032	0.225407	52408.7	62198.5	70138.7	61741.6	39600	47993.6		High	High	High	High	High	High	High	0	4.837e-05	4.34
TRUE	High	[R].GQGQETSGPPR.[A]	1xTMT6plex [N-Term]; 1xHex(1)HexNAc(1) [T6(100)]	Q8R087 1xHex(1)HexNAc(1) [T68(100)]	0.00197798	0	1	1	10	Q8R087	Beta-1,4-galactosyltransferase 7 OS=Mus musculus OX=10090 GN=B4galt7 PE=2 SV=1	B4galt7	Q8R087 [63-73]	0	1707.82	0	-0.37146	0.773	10390.1	8030.91	20.74	12.75	0.427455	0.373719	7731.64	10390.1	11807.2	9891.92	8030.91	7945.88		High	High	High	High	High	High	High	0	0.0006025	2.91
TRUE	High	[K].ITISDCGQL.[-]	1xCarbamidomethyl [C6]; 1xTMT6plex [N-Term]		0.0364883	0	1	1	3	P17742	Peptidyl-prolyl cis-trans isomerase A OS=Mus musculus OX=10090 GN=Ppia PE=1 SV=2	Ppia	P17742 [156-164]	0	1235.65	0	-0.37146	0.773	32842.9	25372.7	16.74	28.71	0.0499914	0.891269	25226.8	32842.9	35175.2	40250	25372.7	25070.3		High	High	High	High	High	High	High	0	0.01543	2.66
TRUE	High	[R].DMSDELNCEEPVPELSSSTPAVGK.[V]	1xCarbamidomethyl [C8]; 1xTMT6plex [K24]; 1xTMT6plex [N-Term]; 1xHex(1)HexNAc(1) [S17(99.8)]	Q05793 1xHex(1)HexNAc(1) [S243(99.8)]	1.14378e-05	0	1	1	8	Q05793	Basement membrane-specific heparan sulfate proteoglycan core protein OS=Mus musculus OX=10090 GN=Hspg2 PE=1 SV=1	Hspg2	Q05793 [227-250]	0	3414.61	0	-0.369595	0.774	33136.1	25641.4	17.53	77.55	0.216352	0.607643	24119.3	33458	33136.1	76494.2	19236.5	25641.4		High	High	High	High	High	High	High	0	7.331e-07	5.69
TRUE	High	[R].LQSPQGPQALK.[E]	1xTMT6plex [K11]; 1xTMT6plex [N-Term]; 1xHex(1)HexNAc(1) [S3(100)]	Q3TMX7 1xHex(1)HexNAc(1) [S629(100)]	0.182977	0.00584092	1	1	2	Q3TMX7	Sulfhydryl oxidase 2 OS=Mus musculus OX=10090 GN=Qsox2 PE=1 SV=1	Qsox2	Q3TMX7 [627-637]	0	1990.11	0	-0.369595	0.774	49804.4	38558.1	9.68	49.04	0.0684771	0.854128	46367.5	56051.1	49804.4	74826.6	30669.8	38558.1		High	High	High	High	High	High	High	0.004584	0.1382	2.1
TRUE	High	[K].AVTLLPSFTMTP.[T]	1xOxidation [M10]; 1xTMT6plex [N-Term]; 1xHex(1)HexNAc(1) [T3(100)]; 1xHexNAc [T9(100)]	P31996 1xHex(1)HexNAc(1) [T29(100)]; 1xHexNAc [T35(100)]	0.181447	0.00584092	1	1	5	P31996	Macrosialin OS=Mus musculus OX=10090 GN=Cd68 PE=1 SV=1	Cd68	P31996 [27-38]	0	2091.05	0	-0.369595	0.774	11847.7	9168.07	24.07	49.63	0.0653419	0.860316	9271.84	11847.7	15067.2	20166.3	9124.97	9168.07		High	High	High	High	High	High	High	0	0.2031	3.05
TRUE	High	[K].VYIGGEDYEK.[E]	1xTMT6plex [K10]; 1xTMT6plex [N-Term]		0.000402699	0	1	1	2	P40936	Indolethylamine N-methyltransferase OS=Mus musculus OX=10090 GN=Inmt PE=1 SV=1	Inmt	P40936 [5-14]	0	1630.87	0	-0.367732	0.775	120149	93172.7	12.91	37.14	0.310948	0.488711	100764	120149	130581	66233.8	93172.7	139369		High	High	High	High	High	High	High	0	0.0007423	3.32
TRUE	High	[K].GTAFGGWK.[S]	1xTMT6plex [K8]; 1xTMT6plex [N-Term]		0.0161281	0	1	1	2	P28474	Alcohol dehydrogenase class-3 OS=Mus musculus OX=10090 GN=Adh5 PE=1 SV=3	Adh5	P28474 [316-323]	0	1281.74	0	-0.365871	0.776	48293.3	37452	12.04	11.54	1.11778	0.0762465	40836.1	48293.3	51944.1	41473.3	32879.1	37452		High	High	High	High	High	High	High	0	0.006214	2.84
TRUE	High	[R].VLIAAHGNSLR.[G]	1xTMT6plex [N-Term]		0.00566731	0	1	2	2	Q9DBJ1	Phosphoglycerate mutase 1 OS=Mus musculus OX=10090 GN=Pgam1 PE=1 SV=3	Pgam1	Q9DBJ1 [181-191]	0	1379.83	0	-0.365871	0.776	19772.4	15347.2	12.73	25.94	0.651248	0.22323	17489	19772.4	22555.4	20290.4	12093.4	15347.2		High	High	High	High	High	High	High	0	0.001356	3.49
TRUE	High	[H].GPDPTDTAPGEQDQDVASSPPESSFQK.[L]	2xHexNAc [T5; T7]; 1xTMT6plex [K27]; 1xTMT6plex [N-Term]; 1xHex(1)HexNAc(1) [S]	Q9D1Q6 2xHexNAc [T367; T369]; 1xHex(1)HexNAc(1) [S]	0.163257	0.00449348	1	1	2	Q9D1Q6	Endoplasmic reticulum resident protein 44 OS=Mus musculus OX=10090 GN=Erp44 PE=1 SV=1	Erp44	Q9D1Q6 [363-389]	0	4016.84	0	-0.365871	0.776	21372.5	16586.2	31.7	10.51	0.23448	0.582801	11607	21910.5	21372.5	17701	14354.7	16586.2		High	High	High	High	High	High	High	0.002713	0.08062	3.45
TRUE	High	[A].SDDFNLGDALEDPNMKPTPK.[A]	2xTMT6plex [K16; K20]; 1xTMT6plex [N-Term]; 1xHex(1)HexNAc(1) [T18(100)]	Q8VCN6 1xHex(1)HexNAc(1) [T45(100)]	8.2829e-08	0	1	1	10	Q8VCN6	CD99 antigen OS=Mus musculus OX=10090 GN=Cd99 PE=1 SV=1	Cd99	Q8VCN6 [28-47]	0	3256.64	0	-0.365871	0.776	135581	105231	22.47	39.77	0.00869688	0.980174	90515.6	140147	135581	175421	83052.1	105231		High	High	High	High	High	High	High	0	1.417e-06	6.59
TRUE	High	[K].VMIGESIDEK.[R]	1xTMT6plex [K10]; 1xTMT6plex [N-Term]		0.000174306	0	1	1	4	Q8C196	Carbamoyl-phosphate synthase [ammonia], mitochondrial OS=Mus musculus OX=10090 GN=Cps1 PE=1 SV=2	Cps1	Q8C196 [1282-1291]	0	1578.88	0	-0.364013	0.777	99238	77078	17.17	31.48	0.24238	0.572295	75432	99238	106016	111106	59955.6	77078		High	High	High	High	High	High	High	0	0.0003464	3.89
TRUE	High	[K].SVTVTCEFFESQAQVPGDENPAVTQGPQKLPQK.[N]	1xCarbamidomethyl [C6]; 2xTMT6plex [K29; K33]; 1xTMT6plex [N-Term]; 1xHex(1)HexNAc(1) [T24(100)]	Q9QXC1 1xHex(1)HexNAc(1) [T281(100)]	1.40787e-10	0	1	1	14	Q9QXC1	Fetuin-B OS=Mus musculus OX=10090 GN=Fetub PE=1 SV=1	Fetub	Q9QXC1 [258-290]	1	4669.38	0	-0.362158	0.778	113743	88544.6	14.13	22.53	1.18676	0.0650492	113743	101205	133773	88544.6	59790.2	93351.7		High	High	High	High	High	High	High	0	4.932e-09	11.23
TRUE	High	[R].YPPPSSSSPPGGQVLTESGQPCR.[F]	1xCarbamidomethyl [C22]; 1xTMT6plex [N-Term]; 1xHex(1)HexNAc(1) [S5(99.8)]	Q9R098 1xHex(1)HexNAc(1) [S88(99.8)]	7.93623e-05	0	1	1	5	Q9R098	Hepatocyte growth factor activator OS=Mus musculus OX=10090 GN=Hgfac PE=1 SV=1	Hgfac	Q9R098 [84-106]	0	2979.41	0	-0.362158	0.778	17245.3	13415.5	19.01	28.69	0.377651	0.41913	13115.7	19294.1	17245.3	18127.6	10190.8	13415.5		High	High	High	High	High	High	High	0	7.686e-06	3.91
TRUE	High	[K].SLVSVTK.[E]	1xTMT6plex [K7]; 1xTMT6plex [N-Term]		0.176179	0.00584092	1	1	2	P11499	Heat shock protein HSP 90-beta OS=Mus musculus OX=10090 GN=Hsp90ab1 PE=1 SV=3	Hsp90ab1	P11499 [532-538]	0	1191.77	0	-0.362158	0.778	76692.2	59673.5	20.7	25.25	0.169381	0.677048	54392.9	76692.2	82184.6	83963.7	52453.9	59673.5		High	High	High	High	High	High	High	0.001603	0.09171	1.88
TRUE	High	[K].EDAANNYAR.[G]	1xTMT6plex [N-Term]		0.0114386	0	1	6	2	P05213	Tubulin alpha-1B chain OS=Mus musculus OX=10090 GN=Tuba1b PE=1 SV=2	Tuba1b	P05213 [97-105]	0	1252.61	0	-0.362158	0.778	32132.4	25006.5	33.12	36.65	0.131354	0.739002	18835.7	32132.4	38008.9	37386.4	17990.8	25006.5		High	High	High	High	High	High	High	0	0.003184	2.55
TRUE	High	[R].LACGVIGIAQ.[-]	1xCarbamidomethyl [C3]; 1xTMT6plex [N-Term]		0.0563106	0.000600281	1	1	2	P08228	Superoxide dismutase [Cu-Zn] OS=Mus musculus OX=10090 GN=Sod1 PE=1 SV=2	Sod1	P08228 [145-154]	0	1230.71	0	-0.360305	0.779	12822.4	9982.54	19.28	26.86	0.664572	0.216485	9212.44	12822.4	13425.9	9982.54	6251.8	10786.3		High	High	High	High	High	High	High	0.0008828	0.02421	3.64
TRUE	High	[R].THQVSAAPTSSAGDGFK.[A]	1xTMT6plex [K17]; 1xTMT6plex [N-Term]		1.85303e-07	0	1	1	2	P32020	Non-specific lipid-transfer protein OS=Mus musculus OX=10090 GN=Scp2 PE=1 SV=3	Scp2	P32020 [416-432]	0	2119.12	0	-0.360305	0.779	20396.7	15886.3	11.87	30.39	0.134507	0.733657	18249	20396.7	23124.8	26011.6	15864.3	15886.3		High	High	High	High	High	High	High	0	4.948e-09	6.95
TRUE	High	[K].AGQGGSPATPAVPIPLVAPAASPDMKEENVAGVGAK.[I]	2xTMT6plex [K26; K36]; 1xTMT6plex [N-Term]; 1xHex(1)HexNAc(1) [T9(98.7)]	P39061 1xHex(1)HexNAc(1) [T110(98.7)]	1.61515e-05	0	1	1	9	P39061	Collagen alpha-1(XVIII) chain OS=Mus musculus OX=10090 GN=Col18a1 PE=1 SV=4	Col18a1	P39061 [102-137]	1	4407.36	0	-0.360305	0.779	54416.9	42406.3	21.03	43	0.120328	0.758004	38420	58486.7	54416.9	67607.4	28450.3	42406.3		High	High	High	High	High	High	High	0	2.866e-06	8.88
TRUE	High	[R].FPALTPEQK.[K]	1xTMT6plex [K9]; 1xTMT6plex [N-Term]		0.0720559	0.00111321	1	1	2	Q91Y97	Fructose-bisphosphate aldolase B OS=Mus musculus OX=10090 GN=Aldob PE=1 SV=3	Aldob	Q91Y97 [5-13]	0	1488.88	0	-0.358454	0.78	29273.8	22823.2	9.67	8.44	1.04918	0.089294	30477.3	25244.2	29273.8	26273.9	22728.2	22823.2		High	High	High	High	High	High	High	0.001238	0.0299	3.16
TRUE	High	[R].LCGSGFQSIVSGCQEICSK.[D]	3xCarbamidomethyl [C2; C13; C17]; 1xTMT6plex [K19]; 1xTMT6plex [N-Term]		1.3463e-06	0	1	1	2	Q8BWT1	3-ketoacyl-CoA thiolase, mitochondrial OS=Mus musculus OX=10090 GN=Acaa2 PE=1 SV=3	Acaa2	Q8BWT1 [91-109]	0	2575.27	0	-0.358454	0.78	12953	10105.2	8.87	31.28	0.571261	0.268373	12953	11173.1	13193	13044.2	6802.14	10105.2		High	High	High	High	High	High	High	0	5.479e-08	7.36
TRUE	High	[K].IAVAAQNCYK.[V]	1xCarbamidomethyl [C8]; 1xTMT6plex [K10]; 1xTMT6plex [N-Term]		0.00629884	0	1	1	4	P17751	Triosephosphate isomerase OS=Mus musculus OX=10090 GN=Tpi1 PE=1 SV=5	Tpi1	P17751 [60-69]	0	1595.9	0	-0.358454	0.78	58769.4	45868	16.83	28.97	0.395635	0.402129	45833.6	58769.4	64294.6	61653.3	34359	45868		High	High	High	High	High	High	High	0	0.001542	4.28
TRUE	High	[K].QSDLDTLAK.[E]	1xTMT6plex [K9]; 1xTMT6plex [N-Term]		0.00641563	0	1	1	2	P11725	Ornithine carbamoyltransferase, mitochondrial OS=Mus musculus OX=10090 GN=Otc PE=1 SV=1	Otc	P11725 [145-153]	0	1448.84	0	-0.356606	0.781	80190.8	62615.9	13.89	12.54	0.940829	0.114596	63594.5	83033.2	80190.8	66910.7	52150.6	62615.9		High	High	High	High	High	High	High	0	0.002225	3.54
TRUE	High	[R].VSQEHPVVLTK.[F]	1xTMT6plex [K11]; 1xTMT6plex [N-Term]		0.0133674	0	1	1	2	Q8C196	Carbamoyl-phosphate synthase [ammonia], mitochondrial OS=Mus musculus OX=10090 GN=Cps1 PE=1 SV=2	Cps1	Q8C196 [1158-1168]	0	1695.02	0	-0.356606	0.781	61446.1	47973.3	5.25	26.13	0.590752	0.256595	58880.3	65335.1	61446.1	66129.6	39943	47973.3		High	High	High	High	High	High	High	0	0.007383	3.67
TRUE	High	[K].ELSEPSSTR.[I]	1xTMT6plex [N-Term]		0.147357	0.00405738	1	1	3	Q8C196	Carbamoyl-phosphate synthase [ammonia], mitochondrial OS=Mus musculus OX=10090 GN=Cps1 PE=1 SV=2	Cps1	Q8C196 [842-850]	0	1234.65	0	-0.356606	0.781	24154.6	18861.1	25.05	24.41	0.508613	0.310018	17930.8	24154.6	29961.4	23582.4	14341	18861.1		High	High	High	High	High	High	High	0.002301	0.0723	2.08
TRUE	High	[K].KLEEEGEQFVK.[K]	2xTMT6plex [K1; K11]; 1xTMT6plex [N-Term]		2.08026e-05	0	1	1	2	P32020	Non-specific lipid-transfer protein OS=Mus musculus OX=10090 GN=Scp2 PE=1 SV=3	Scp2	P32020 [443-453]	1	2023.17	0	-0.356606	0.781	70313.2	54931.8	16.11	31.34	0.294881	0.507129	54824.4	75558.1	70313.2	77545.9	41577.7	54931.8		High	High	High	High	High	High	High	0	0.002296	3.84
TRUE	High	[C].GVIGIAQ.[-]	1xTMT6plex [N-Term]		0.193207	0.00628	1	1	2	P08228	Superoxide dismutase [Cu-Zn] OS=Mus musculus OX=10090 GN=Sod1 PE=1 SV=2	Sod1	P08228 [148-154]	0	886.556	0	-0.354759	0.782	7394.84	5781.03	13.92	23.91	0.529547	0.295429	6453.32	8526.73	7394.84	7849.13	4973.81	5781.03		High	High	High	High	High	High	High	0	0.1794	1.84
TRUE	High	[K].IEFEGQSVDFVDPNK.[Q]	1xTMT6plex [K15]; 1xTMT6plex [N-Term]		1.42929e-06	0	1	1	2	Q8C196	Carbamoyl-phosphate synthase [ammonia], mitochondrial OS=Mus musculus OX=10090 GN=Cps1 PE=1 SV=2	Cps1	Q8C196 [183-197]	0	2182.14	0	-0.354759	0.782	17273.2	13499.4	26.84	39.47	0.420107	0.380095	11664.2	17273.2	20364.6	17151.1	7281.55	13499.4		High	High	High	High	High	High	High	0	5.895e-08	5.44
TRUE	High	[K].DITTSVLTVNNK.[A]	1xTMT6plex [K12]; 1xTMT6plex [N-Term]		7.37296e-05	0	1	1	2	Q9QXF8	Glycine N-methyltransferase OS=Mus musculus OX=10090 GN=Gnmt PE=1 SV=3	Gnmt	Q9QXF8 [202-213]	0	1763.03	0	-0.352916	0.783	38196.4	29916.2	18.86	25.24	0.931774	0.117011	33443.4	38196.4	48201.1	34009.9	20224.8	29916.2		High	High	High	High	High	High	High	0	7.016e-06	4.61
TRUE	High	[K].GLNSDSVTEETLRK.[A]	1xTMT6plex [K14]; 1xTMT6plex [N-Term]		8.55954e-06	0	1	1	2	Q8C196	Carbamoyl-phosphate synthase [ammonia], mitochondrial OS=Mus musculus OX=10090 GN=Cps1 PE=1 SV=2	Cps1	Q8C196 [893-906]	1	2007.11	0	-0.352916	0.783	37051.7	29010.3	12.28	25.09	0.338346	0.458832	29905.5	37051.7	37557.2	39067.6	23945.6	29010.3		High	High	High	High	High	High	High	0	1.419e-06	5.43
TRUE	High	[R].ALSTGEK.[G]	1xTMT6plex [K7]; 1xTMT6plex [N-Term]		0.0416145	0.000600281	1	1	2	P17742	Peptidyl-prolyl cis-trans isomerase A OS=Mus musculus OX=10090 GN=Ppia PE=1 SV=2	Ppia	P17742 [38-44]	0	1163.7	0	-0.352916	0.783	61314.8	48000	16.15	38.12	0.281637	0.522833	54761.7	61314.8	74922.2	77465.6	37521.5	48000		High	High	High	High	High	High	High	0	0.0244	2.16
TRUE	High	[K].AVTLLPSFTMT.[P]	1xTMT6plex [N-Term]; 2xHex(1)HexNAc(1) [T3(100); T/S]	P31996 2xHex(1)HexNAc(1) [T29(100); T/S]	0.115626	0.00319053	1	1	4	P31996	Macrosialin OS=Mus musculus OX=10090 GN=Cd68 PE=1 SV=1	Cd68	P31996 [27-37]	0	2140.06	0	-0.352916	0.783	8758.69	6856.94	19.24	41.7	0.106202	0.783065	6769.94	8758.69	10021	11575.5	5242.12	6856.94		High	High	High	High	High	High	High	0	0.1248	3.47
TRUE	High	[F].NLGDALEDPNMKPTPKAPTPK.[K]	3xTMT6plex [K12; K16; K21]; 1xTMT6plex [N-Term]; 1xHex(1)HexNAc(1) [T14(100)]	Q8VCN6 1xHex(1)HexNAc(1) [T45(100)]	0.0465963	0.000600281	1	1	2	Q8VCN6	CD99 antigen OS=Mus musculus OX=10090 GN=Cd99 PE=1 SV=1	Cd99	Q8VCN6 [32-52]	1	3515.93	0	-0.352916	0.783	10141.2	7935.81	15.4	54.49	0.044266	0.903096	8650.47	10141.2	11788.8	15781.9	5615.51	7935.81		High	High	High	High	High	High	High	0	0.0575	3.83
TRUE	High	[R].TVIIGGK.[A]	1xTMT6plex [K7]; 1xTMT6plex [N-Term]		0.0575913	0.000600281	1	1	2	Q9ET01	Glycogen phosphorylase, liver form OS=Mus musculus OX=10090 GN=Pygl PE=1 SV=4	Pygl	Q9ET01 [603-609]	0	1145.77	0	-0.351074	0.784	120625	94574.8	8.91	9.66	1.24748	0.0565617	111490	120625	133098	93346.8	94574.8	110581		High	High	High	High	High	High	High	0	0.02574	2.39
TRUE	High	[R].FLPGFEAPTYK.[D]	1xTMT6plex [K11]; 1xTMT6plex [N-Term]		0.000817849	0	1	1	4	P49429	4-hydroxyphenylpyruvate dioxygenase OS=Mus musculus OX=10090 GN=Hpd PE=1 SV=3	Hpd	P49429 [156-166]	0	1727.98	0	-0.351074	0.784	34672	27199.8	19.4	15.03	0.808524	0.155409	27789.8	34672	41191.2	27199.8	22423.7	30388.8		High	High	High	High	High	High	High	0	0.002735	4.17
TRUE	High	[R].DLSVVPTHGAMQHSK.[V]	1xTMT6plex [K15]; 1xTMT6plex [N-Term]; 1xHex(1)HexNAc(1) [T7(100)]	Q8K135 1xHex(1)HexNAc(1) [T197(100)]	2.10366e-06	0	1	1	2	Q8K135	Dyslexia-associated protein KIAA0319-like protein OS=Mus musculus OX=10090 GN=Kiaa0319l PE=1 SV=1	Kiaa0319l	Q8K135 [191-205]	0	2430.26	0	-0.351074	0.784	14833.8	11633.6	5.35	46.61	0.299641	0.501602	13799.9	14833.8	15337.7	18167.7	6828.84	11633.6		High	High	High	High	High	High	High	0	2.967e-07	5.87
TRUE	High	[K].QTMQVDEHARPQTTLEQLQK.[L]	1xTMT6plex [K20]; 1xTMT6plex [N-Term]		7.21496e-08	0	1	1	2	Q8BWT1	3-ketoacyl-CoA thiolase, mitochondrial OS=Mus musculus OX=10090 GN=Acaa2 PE=1 SV=3	Acaa2	Q8BWT1 [215-234]	0	2839.51	0	-0.351074	0.784	12651.2	9918.79	14.65	20.8	0.296865	0.504818	10249.9	13748.3	12651.2	13614.8	9918.79	9435.68		High	High	High	High	High	High	High	0	6.984e-09	6.16
TRUE	High	[K].AVSTEPTDAAVVPR.[S]	1xTMT6plex [N-Term]; 1xHex(1)HexNAc(1) [T7(100)]	P70663 1xHex(1)HexNAc(1) [T320(100)]	0.000643844	0	1	1	12	P70663	SPARC-like protein 1 OS=Mus musculus OX=10090 GN=Sparcl1 PE=1 SV=3	Sparcl1	P70663 [314-327]	0	2007.03	0	-0.351074	0.784	130695	102509	29	67.01	0.261918	0.547119	75746.8	130695	134860	274887	88006.1	102509		High	High	High	High	High	High	High	0	0.002023	3.74
TRUE	High	[K].VTNIKDGTTR.[T]	1xTMT6plex [K5]; 1xTMT6plex [N-Term]		0.0307015	0	1	1	2	P16460	Argininosuccinate synthase OS=Mus musculus OX=10090 GN=Ass1 PE=1 SV=1	Ass1	P16460 [235-244]	1	1562.93	0	-0.351074	0.784	18497.7	14500.9	26.98	38.41	0.103288	0.788337	13939.3	18497.7	24090.5	25118.7	14500.9	12725.7		High	High	High	High	High	High	High	0	0.01276	2.1
TRUE	High	[D].PEEQPSTPAPK.[V]	1xTMT6plex [K11]; 1xTMT6plex [N-Term]; 1xHex(1)HexNAc(1) [T7(100)]	P29788 1xHex(1)HexNAc(1) [T125(100)]	0.131169	0.00359171	1	1	8	P29788	Vitronectin OS=Mus musculus OX=10090 GN=Vtn PE=1 SV=2	Vtn	P29788 [119-129]	0	2004.04	0	-0.351074	0.784	56369.9	44191.5	21.89	67.09	0.0587907	0.873392	44680.3	56369.9	69566.3	107784	31236.3	44191.5		High	High	High	High	High	High	High	0	0.1723	2.76
TRUE	High	[KR].AQYEDIANR.[S]	1xTMT6plex [N-Term]		0.0136771	0	1	3	2	P11679	Keratin, type II cytoskeletal 8 OS=Mus musculus OX=10090 GN=Krt8 PE=1 SV=4	Krt8	P11679 [271-279]	0	1308.67	0	-0.351074	0.784	34650.4	27173.2	11.38	43.99	0.0533134	0.884477	37023.6	29515.9	34650.4	52978.4	25310.3	27173.2		High	High	High	High	High	High	High	0	0.00396	2.94
TRUE	High	[R].YQYSGVETAPLVTPPPPEEGWAR.[P]	1xTMT6plex [N-Term]; 1xHex(1)HexNAc(1) [T13(100)]	Q8BI84 1xHex(1)HexNAc(1) [T1023(100)]	6.23116e-06	0	1	1	9	Q8BI84	Transport and Golgi organization protein 1 homolog OS=Mus musculus OX=10090 GN=Mia3 PE=1 SV=2	Mia3	Q8BI84 [1011-1033]	0	3138.54	0	-0.351074	0.784	41805.8	32789.9	25.14	40.27	0.022881	0.948678	26325.3	41805.8	43045.5	54835.6	25666.9	32789.9		High	High	High	High	High	High	High	0	4.524e-05	6.07
TRUE	High	[R].QVADEGDALVAGGVSQTPSYLSCK.[S]	1xCarbamidomethyl [C23]; 1xTMT6plex [K24]; 1xTMT6plex [N-Term]		3.72684e-09	0	1	1	4	O35490	Betaine--homocysteine S-methyltransferase 1 OS=Mus musculus OX=10090 GN=Bhmt PE=1 SV=1	Bhmt	O35490 [109-132]	0	2910.49	0	-0.349235	0.785	18306.4	14364.4	15.89	37.09	0.781007	0.165574	18306.4	15960.2	21866.3	17265.9	7762.73	14364.4		High	High	High	High	High	High	High	0	4.346e-11	8.82
TRUE	High	[R].VGAFTVVCK.[D]	1xCarbamidomethyl [C8]; 1xTMT6plex [K9]; 1xTMT6plex [N-Term]		0.0228287	0	1	1	2	P05202	Aspartate aminotransferase, mitochondrial OS=Mus musculus OX=10090 GN=Got2 PE=1 SV=1	Got2	P05202 [288-296]	0	1438.85	0	-0.349235	0.785	62497.1	49090.7	13.72	23.34	0.586739	0.258977	59561.8	62497.1	76552.7	68835.8	49090.7	45159.3		High	High	High	High	High	High	High	0	0.00738	2.52
TRUE	High	[R].QPDAGNIFK.[I]	1xTMT6plex [K9]; 1xTMT6plex [N-Term]		0.0267809	0	1	1	2	Q64374	Regucalcin OS=Mus musculus OX=10090 GN=Rgn PE=1 SV=1	Rgn	Q64374 [275-283]	0	1447.83	0	-0.349235	0.785	70018.8	54994.3	13.08	16.8	0.49738	0.318141	59654.1	70018.8	77659.7	53728.8	54994.3	71843.8		High	High	High	High	High	High	High	0.001223	0.06317	2.01
TRUE	High	[R].SSDAPSQGGER.[N]	1xTMT6plex [N-Term]; 1xHex(1)HexNAc(1) [S2(100)]	P97873 1xHex(1)HexNAc(1) [S370(100)]	0.0127687	0	1	1	7	P97873	Lysyl oxidase homolog 1 OS=Mus musculus OX=10090 GN=Loxl1 PE=2 SV=3	Loxl1	P97873 [369-379]	0	1684.77	0	-0.349235	0.785	8862.6	6960.04	30.28	53.35	0.0952466	0.80307	4930.93	8951.7	8862.6	13339.6	4759.15	6960.04		High	High	High	High	High	High	High	0	0.004778	2.6
TRUE	High	[R].LFQHLHEVGYAAPPSPPQTR.[R]	1xTMT6plex [N-Term]; 1xHex(1)HexNAc(1) [Y10(99.4)]	Q61508 1xHex(1)HexNAc(1) [Y47(99.4)]	7.68469e-05	0	1	1	2	Q61508	Extracellular matrix protein 1 OS=Mus musculus OX=10090 GN=Ecm1 PE=1 SV=2	Ecm1	Q61508 [38-57]	0	2839.45	0	-0.349235	0.785	18116.2	14219.6	22.52	53.16	0.0916435	0.80976	13531.7	18116.2	21477.3	25802.7	8856.03	14219.6		High	High	High	High	High	High	High	0	1.623e-05	4.95
TRUE	High	[K].QWLCDGSDDCGDGSDEAAHCEGKTCGPSSF.[S]	4xCarbamidomethyl [C4; C10; C20; C25]; 1xTMT6plex [K23]; 1xTMT6plex [N-Term]; 1xHex(1)HexNAc(1) [T/S]		4.86029e-06	0	1	1	4	Q91ZX7	Prolow-density lipoprotein receptor-related protein 1 OS=Mus musculus OX=10090 GN=Lrp1 PE=1 SV=1	Lrp1	Q91ZX7 [2751-2780]	1	4128.67	0	-0.347399	0.786	16120.8	12663	24.23	16.27	0.629049	0.234937	12475.9	20380	16120.8	12663	10686.2	14824.3		High	High	High	High	High	High	High	0	3.699e-05	7.48
TRUE	High	[R].CTTPPPPPSPTYQCLK.[G]	2xCarbamidomethyl [C1; C14]; 1xTMT6plex [K16]; 1xTMT6plex [N-Term]; 1xHex(1)HexNAc(1) [T/S/Y]		0.0254709	0	1	1	4	P20918	Plasminogen OS=Mus musculus OX=10090 GN=Plg PE=1 SV=3	Plg	P20918 [262-277]	0	2667.33	0	-0.347399	0.786	10789.6	8483.33	3.9	20.92	0.454206	0.351394	10225.9	10789.6	11040.4	11731.4	8150.3	8483.33		High	High	High	High	High	High	High	0	0.0109	3.17
TRUE	High	[K].LQGPQTAR.[E]	1xTMT6plex [N-Term]		0.176179	0.00584092	1	1	2	P13707	Glycerol-3-phosphate dehydrogenase [NAD(+)], cytoplasmic OS=Mus musculus OX=10090 GN=Gpd1 PE=1 SV=3	Gpd1	P13707 [297-304]	0	1099.64	0	-0.347399	0.786	2288.85	1799.65	31.66	41.4	0.125742	0.748614	1514.3	2934.6	2288.85	2957.88	1799.65	1325.86		High	High	High	High	High	High	High	0.001603	0.09184	1.86
TRUE	High	[A].VTSAGPEESDGDLSCVCVK.[T]	2xCarbamidomethyl [C15; C17]; 1xTMT6plex [K19]; 1xTMT6plex [N-Term]; 1xHex(1)HexNAc(1) [T2(99.9)]	Q9Z126 1xHex(1)HexNAc(1) [T31(99.9)]	2.789e-09	0	1	1	17	Q9Z126	Platelet factor 4 OS=Mus musculus OX=10090 GN=Pf4 PE=1 SV=1	Pf4	Q9Z126 [30-48]	0	2833.34	0	-0.345564	0.787	171210	134672	14.31	9.17	0.854866	0.13968	184403	138610	171210	149685	134672	124838		High	High	High	High	High	High	High	0	9.335e-08	7.34
TRUE	High	[K].VAQAPWK.[A]	1xTMT6plex [K7]; 1xTMT6plex [N-Term]		0.198921	0.00628	1	1	5	Q8C196	Carbamoyl-phosphate synthase [ammonia], mitochondrial OS=Mus musculus OX=10090 GN=Cps1 PE=1 SV=2	Cps1	Q8C196 [1101-1107]	0	1257.77	0	-0.345564	0.787	140249	110384	23.95	8.28	0.624061	0.237651	101590	166359	140249	117226	110384	99340.2		High	High	High	High	High	High	High	0.002939	0.1051	2.65
TRUE	High	[K].VIADNVK.[D]	1xTMT6plex [K7]; 1xTMT6plex [N-Term]		0.0591655	0.000600281	1	1	3	P17751	Triosephosphate isomerase OS=Mus musculus OX=10090 GN=Tpi1 PE=1 SV=5	Tpi1	P17751 [150-156]	0	1216.77	0	-0.345564	0.787	81073	63826	17.17	27.43	0.537309	0.290195	66831.7	81073	94583.7	83301.5	47726	63826		High	High	High	High	High	High	High	0.0008828	0.02347	2.04
TRUE	High	[K].SVTELNGDTITNTMTLGDIVYK.[R]	1xOxidation [M14]; 1xTMT6plex [K22]; 1xTMT6plex [N-Term]		1.30021e-07	0	1	1	2	P12710	Fatty acid-binding protein, liver OS=Mus musculus OX=10090 GN=Fabp1 PE=1 SV=2	Fabp1	P12710 [100-121]	0	2859.51	0	-0.345564	0.787	6719.54	5290.08	23.64	30.09	0.436602	0.36593	4946.77	8041.35	6719.54	6835.75	3667.65	5290.08		High	High	High	High	High	High	High	0	3.223e-09	6.35
TRUE	High	[F].SSSSVPTVK.[L]	1xTMT6plex [K9]; 1xTMT6plex [N-Term]		0.166758	0.00544314	1	1	2	Q9EQ20	Methylmalonate-semialdehyde dehydrogenase [acylating], mitochondrial OS=Mus musculus OX=10090 GN=Aldh6a1 PE=1 SV=1	Aldh6a1	Q9EQ20 [33-41]	0	1349.8	0	-0.345564	0.787	32531.9	25589.2	10.43	36.63	0.383897	0.413145	32531.9	31188.6	37867.1	39458.5	19326.6	25589.2		High	High	High	High	High	High	High	0.002713	0.08218	1.7
TRUE	High	[K].VQQTVQDLFGR.[A]	1xTMT6plex [N-Term]		8.196e-05	0	1	1	2	P38647	Stress-70 protein, mitochondrial OS=Mus musculus OX=10090 GN=Hspa9 PE=1 SV=3	Hspa9	P38647 [395-405]	0	1519.84	0	-0.345564	0.787	20280.8	15954.8	10.85	34.1	0.0296467	0.934014	17484.2	20280.8	21712.5	27128.9	15954.8	15328.6		High	High	High	High	High	High	High	0	7.972e-06	3.32
TRUE	High	[F].FTSPENSVTAEPR.[A]	1xTMT6plex [N-Term]; 1xHex(1)HexNAc(1) [T9(100)]	Q9D8T0 1xHex(1)HexNAc(1) [T49(100)]	0.127802	0.00359171	1	1	4	Q9D8T0	Protein FAM3A OS=Mus musculus OX=10090 GN=Fam3a PE=2 SV=1	Fam3a	Q9D8T0 [41-53]	0	2028.98	0	-0.343732	0.788	21835.6	17214.9	27.65	36.52	0.726285	0.187809	15489.5	27412.5	21835.6	17447.3	8278.54	17214.9		High	High	High	High	High	High	High	0	0.1387	3.58
TRUE	High	[K].IHSDIVK.[T]	1xTMT6plex [K7]; 1xTMT6plex [N-Term]		0.126149	0.00359171	1	1	2	Q9ET01	Glycogen phosphorylase, liver form OS=Mus musculus OX=10090 GN=Pygl PE=1 SV=4	Pygl	Q9ET01 [459-465]	0	1269.79	0	-0.343732	0.788	30425	23980	14.05	25.21	0.114939	0.767469	31188	23902.8	30425	23980	22322.4	34877.8		High	High	High	High	High	High	High	0.002301	0.05944	3.39
TRUE	High	[K].AGIFQSAK.[-]	1xTMT6plex [K8]; 1xTMT6plex [N-Term]		0.0142527	0	1	1	2	Q9CPQ1	Cytochrome c oxidase subunit 6C OS=Mus musculus OX=10090 GN=Cox6c PE=1 SV=3	Cox6c	Q9CPQ1 [69-76]	0	1279.78	0	-0.341903	0.789	71265.3	56232	19.9	13.7	0.319717	0.478942	49554	71265.3	72159.8	66017.4	50417.8	56232		High	High	High	High	High	High	High	0	0.01507	3.11
TRUE	High	[K].LFQTQPQPANANAVGPVPTAN.[A]	1xTMT6plex [N-Term]; 1xHexNAc [T19(100)]	P29699 1xHexNAc [T267(100)]	2.04233e-05	0	1	1	4	P29699	Alpha-2-HS-glycoprotein OS=Mus musculus OX=10090 GN=Ahsg PE=1 SV=1	Ahsg	P29699 [249-269]	0	2567.33	0	-0.341903	0.789	20195.2	15944	34.34	51.73	0.0576162	0.875757	11182.6	20195.2	23178.7	26548.6	8933.64	15944		High	High	High	High	High	High	High	0	0.0001172	6.24
TRUE	High	[K].SCALSNVK.[K]	1xCarbamidomethyl [C2]; 1xTMT6plex [K8]; 1xTMT6plex [N-Term]		0.0165014	0	1	1	2	Q8R0Y6	Cytosolic 10-formyltetrahydrofolate dehydrogenase OS=Mus musculus OX=10090 GN=Aldh1l1 PE=1 SV=1	Aldh1l1	Q8R0Y6 [661-668]	0	1336.77	0	-0.340075	0.79	40818	32246.6	21.68	17.69	0.855516	0.139471	33442	40818	51517.5	35143.9	24638.4	32246.6		High	High	High	High	High	High	High	0.005553	0.168	1.86
TRUE	High	[R].EFHHGPDPTDTAPGEQDQDVA.[S]	1xHexNAc [T9(100)]; 1xTMT6plex [N-Term]	Q9D1Q6 1xHexNAc [T367(100)]	0.0229332	0	1	1	2	Q9D1Q6	Endoplasmic reticulum resident protein 44 OS=Mus musculus OX=10090 GN=Erp44 PE=1 SV=1	Erp44	Q9D1Q6 [359-379]	0	2695.2	0	-0.340075	0.79	12226.4	9663.01	16.12	27.77	0.591309	0.256266	9151.5	12226.4	12350	10901.8	6138.22	9663.01		High	High	High	High	High	High	High	0	0.0145	3.81
TRUE	High	[A].SDDFNLGDALEDPNMKPTPK.[A]	1xHexNAc [T18(100)]; 2xTMT6plex [K16; K20]; 1xTMT6plex [N-Term]	Q8VCN6 1xHexNAc [T45(100)]	0.000122306	0	1	1	2	Q8VCN6	CD99 antigen OS=Mus musculus OX=10090 GN=Cd99 PE=1 SV=1	Cd99	Q8VCN6 [28-47]	0	3094.59	0	-0.340075	0.79	19638.8	15514.5	45.04	59.75	0.215663	0.608607	7970.37	19638.8	21699.5	35574.8	12278.7	15514.5		High	High	High	High	High	High	High	0	0.0004929	4.75
TRUE	High	[K].FVLSSGK.[F]	1xTMT6plex [K7]; 1xTMT6plex [N-Term]		0.0586362	0.000600281	1	1	2	P14211	Calreticulin OS=Mus musculus OX=10090 GN=Calr PE=1 SV=1	Calr	P14211 [49-55]	0	1195.75	0	-0.340075	0.79	92427.2	72974.1	19.96	31.23	0.160713	0.690696	69764.8	92427.2	104797	109863	61174.7	72974.1		High	High	High	High	High	High	High	0	0.0263	2.43
TRUE	High	[A].SDDFNLGDALEDPNMKPTPKAPTPK.[K]	1xOxidation [M15]; 3xTMT6plex [K16; K20; K25]; 1xTMT6plex [N-Term]; 1xHex(1)HexNAc(1) [T18(100)]	Q8VCN6 1xHex(1)HexNAc(1) [T45(100)]	2.06938e-07	0	1	1	12	Q8VCN6	CD99 antigen OS=Mus musculus OX=10090 GN=Cd99 PE=1 SV=1	Cd99	Q8VCN6 [28-52]	1	3996.08	0	-0.340075	0.79	93956.8	74208.7	17.87	57.14	0.0919255	0.809235	69076.4	93956.8	97613.3	157169	54563	74208.7		High	High	High	High	High	High	High	0	2.95e-06	7.67
TRUE	High	[K].IDETGSTPGYEGEGEGDK.[N]	1xTMT6plex [K18]; 1xTMT6plex [N-Term]; 1xHex(1)HexNAc(1) [T7(99.9)]	P97333 1xHex(1)HexNAc(1) [T830(99.9)]	4.66313e-06	0	1	1	5	P97333	Neuropilin-1 OS=Mus musculus OX=10090 GN=Nrp1 PE=1 SV=2	Nrp1	P97333 [824-841]	0	2664.23	0	-0.340075	0.79	36378.2	28748.4	23.47	27.24	0.0147573	0.966591	23473.3	36378.2	36737.4	41724.9	25226.7	28748.4		High	High	High	High	High	High	High	0	7.218e-07	4.69
TRUE	High	[K].AGQGGSPATPAVPIPLVAPAASPDMK.[E]	1xTMT6plex [K26]; 1xTMT6plex [N-Term]; 2xHex(1)HexNAc(1) [T9(100); S]	P39061 2xHex(1)HexNAc(1) [T110(100); S]	0.20906	0.00667796	1	1	3	P39061	Collagen alpha-1(XVIII) chain OS=Mus musculus OX=10090 GN=Col18a1 PE=1 SV=4	Col18a1	P39061 [102-127]	0	3588.85	0	-0.33825	0.791	6508.16	5147.81	11.49	54.69	0.117504	0.76295	5332.28	6598.75	6508.16	8793.81	2750.37	5147.81		High	High	High	High	High	High	High	0.002939	0.1118	2.21
TRUE	High	[K].AGQGGSPATPAVPIPLVAPAASPDMK.[E]	1xTMT6plex [K26]; 1xTMT6plex [N-Term]; 1xHex(1)HexNAc(1) [T9(100)]	P39061 1xHex(1)HexNAc(1) [T110(100)]	1.94797e-09	0	1	1	10	P39061	Collagen alpha-1(XVIII) chain OS=Mus musculus OX=10090 GN=Col18a1 PE=1 SV=4	Col18a1	P39061 [102-127]	0	3223.72	0	-0.33825	0.791	71958.6	56912.5	39.81	45.4	0.102565	0.789651	33150.4	77809.6	71958.6	79414.9	29352.8	56912.5		High	High	High	High	High	High	High	0	1.261e-10	6.23
TRUE	High	[K].ADFHGGKTFGPDLK.[L]	2xTMT6plex [K7; K14]; 1xTMT6plex [N-Term]; 1xHex(1)HexNAc(1) [T8(100)]	Q61247 1xHex(1)HexNAc(1) [T469(100)]	5.52858e-06	0	1	1	2	Q61247	Alpha-2-antiplasmin OS=Mus musculus OX=10090 GN=Serpinf2 PE=1 SV=1	Serpinf2	Q61247 [462-475]	1	2542.36	0	-0.336428	0.792	25998.4	20584.9	2.36	40.67	0.550764	0.281343	25595.2	26807.6	25998.4	28239.5	11812.5	20584.9		High	High	High	High	High	High	High	0	8.721e-07	6.25
TRUE	High	[K].VEVTVFDPNSLDPNR.[C]	1xTMT6plex [N-Term]; 1xHexNAc [T4(100)]	Q9CQE7 1xHexNAc [T130(100)]	0.00109279	0	1	1	5	Q9CQE7	Endoplasmic reticulum-Golgi intermediate compartment protein 3 OS=Mus musculus OX=10090 GN=Ergic3 PE=1 SV=1	Ergic3	Q9CQE7 [127-141]	0	2134.09	0	-0.336428	0.792	46990.4	37234.8	21.89	33.71	0.317383	0.481523	34291.7	46990.4	53673.6	50781.3	25326.7	37234.8		High	High	High	High	High	High	High	0	0.0003112	4.13
TRUE	High	[K].LFQTQPQPANANAVGPVPTANAALPAD.[P]	1xTMT6plex [N-Term]; 1xHexNAc [T19(100)]	P29699 1xHexNAc [T267(100)]	0.000200106	0	1	1	4	P29699	Alpha-2-HS-glycoprotein OS=Mus musculus OX=10090 GN=Ahsg PE=1 SV=1	Ahsg	P29699 [249-275]	0	3105.61	0	-0.336428	0.792	12623.6	9992.09	38.09	59.87	0.0733125	0.844671	6017.44	12623.6	13456.6	19353.2	5681.15	9992.09		High	High	High	High	High	High	High	0	0.0007301	7.22
TRUE	High	[R].ELGEHGLYEYTELK.[T]	1xTMT6plex [K14]; 1xTMT6plex [N-Term]		0.000856351	0	1	2	2	P24549	Retinal dehydrogenase 1 OS=Mus musculus OX=10090 GN=Aldh1a1 PE=1 SV=5	Aldh1a1	P24549 [477-490]	0	2139.14	0	-0.334607	0.793	24330.2	19302.3	6.6	22.74	0.83876	0.144957	24651.9	21806.8	24330.2	22872.4	14341.6	19302.3		High	High	High	High	High	High	High	0	0.0006119	3.64
TRUE	High	[R].AGELTEDEVER.[V]	1xTMT6plex [N-Term]		0.000298608	0	1	1	2	P62270	40S ribosomal protein S18 OS=Mus musculus OX=10090 GN=Rps18 PE=1 SV=3	Rps18	P62270 [56-66]	0	1476.74	0	-0.334607	0.793	43873.9	34810.8	15.49	19.06	0.408198	0.390663	33618	43873.9	45186.2	42951.5	29423.2	34810.8		High	High	High	High	High	High	High	0	0.0013	3.33
TRUE	High	[R].YPGGDCSSDIWI.[-]	1xCarbamidomethyl [C6]; 1xTMT6plex [N-Term]		0.0480929	0.000600281	1	2	2	P17563	Methanethiol oxidase OS=Mus musculus OX=10090 GN=Selenbp1 PE=1 SV=2	Selenbp1	P17563 [461-472]	0	1598.74	0	-0.334607	0.793	7728.74	6129.77	27.51	20.2	0.355962	0.440593	4872.87	8581.42	7728.74	7022.46	4649.77	6129.77		High	High	High	High	High	High	High	0.0008828	0.01823	2.89
TRUE	High	[S].ITTLRPQGSLR.[D]	1xTMT6plex [N-Term]; 1xHex(1)HexNAc(1) [T3(100)]	Q9WVG5 1xHex(1)HexNAc(1) [T24(100)]	0.0429542	0.000600281	1	1	1	Q9WVG5	Endothelial lipase OS=Mus musculus OX=10090 GN=Lipg PE=2 SV=3	Lipg	Q9WVG5 [22-32]	0	1836.03	0	-0.334607	0.793	48235.3	38266.4	4.93	35.62	0.1763	0.666346	44881.8	49387.6	48235.3	60637.3	31040.2	38266.4		High	High	High	High	High	High	High	0	0.05389	3.03
TRUE	High	[N].LGDALEDPNMKPTPK.[A]	1xOxidation [M10]; 2xTMT6plex [K11; K15]; 1xTMT6plex [N-Term]; 1xHex(1)HexNAc(1) [T13(100)]	Q8VCN6 1xHex(1)HexNAc(1) [T45(100)]	0.000732358	0	1	1	2	Q8VCN6	CD99 antigen OS=Mus musculus OX=10090 GN=Cd99 PE=1 SV=1	Cd99	Q8VCN6 [33-47]	0	2694.44	0	-0.334607	0.793	17120.7	13578.3	23.19	37.8	0.0495741	0.892125	12548.9	17120.7	20211.9	22928.2	11578.3	13578.3		High	High	High	High	High	High	High	0	0.002064	3.99
TRUE	High	[K].TQSITPAQTESPEETDKEEVDISEAEEK.[L]	2xHexNAc [T5(99.1); T9(99.1)]; 2xTMT6plex [K17; K28]; 1xTMT6plex [N-Term]	P43407 2xHexNAc [T98(99.1); T102(99.1)]	8.19081e-07	0	1	1	4	P43407	Syndecan-2 OS=Mus musculus OX=10090 GN=Sdc2 PE=1 SV=1	Sdc2	P43407 [94-121]	1	4214.07	0	-0.334607	0.793	7026.47	5569.04	49.22	14.86	0.0482157	0.89492	2662.66	7026.47	8277.95	5569.04	4985.12	6665.14		High	High	High	High	High	High	High	0	1.043e-07	4.74
TRUE	High	[R].GLFIIDDK.[G]	1xTMT6plex [K8]; 1xTMT6plex [N-Term]		0.00566731	0	1	2	2	P35700	Peroxiredoxin-1 OS=Mus musculus OX=10090 GN=Prdx1 PE=1 SV=1	Prdx1	P35700 [129-136]	0	1378.83	0	-0.332789	0.794	69607.9	55266.5	3.99	27.72	0.473801	0.335892	64988	69607.9	69774	75037.9	43271.8	55266.5		High	High	High	High	High	High	High	0	0.001943	3.23
TRUE	High	[R].TSVNVVR.[H]	1xTMT6plex [N-Term]		0.146726	0.00405738	1	1	3	Q8C196	Carbamoyl-phosphate synthase [ammonia], mitochondrial OS=Mus musculus OX=10090 GN=Cps1 PE=1 SV=2	Cps1	Q8C196 [683-689]	0	1003.61	0	-0.332789	0.794	41379	32863.9	51.2	45.67	0.407966	0.390871	34267.9	41379	84878.1	53422.1	21117.1	32863.9		High	High	High	High	High	High	High	0.002301	0.07198	1.66
TRUE	High	[T].MDAPKTCSPK.[Q]	1xCarbamidomethyl [C7]; 1xOxidation [M1]; 2xTMT6plex [K5; K10]; 1xTMT6plex [N-Term]; 1xHex(1)HexNAc(1) [T6(100)]	Q91ZX7 1xHex(1)HexNAc(1) [T27(100)]	0.0540751	0.000600281	1	1	2	Q91ZX7	Prolow-density lipoprotein receptor-related protein 1 OS=Mus musculus OX=10090 GN=Lrp1 PE=1 SV=1	Lrp1	Q91ZX7 [22-31]	1	2203.14	0	-0.332789	0.794	38088.2	30234	7.4	47.83	0.317572	0.481313	38088.2	35083.6	40698.5	46514.3	30234	16747.3		High	High	High	High	High	Low	High	0	0.0647	3.13
TRUE	High	[K].KYEATLEK.[C]	2xTMT6plex [K1; K8]; 1xTMT6plex [N-Term]		0.0106783	0	1	1	2	P07724	Albumin OS=Mus musculus OX=10090 GN=Alb PE=1 SV=3	Alb	P07724 [376-383]	1	1669.01	0	-0.332789	0.794	101773	80782.1	14.47	54.03	0.0563918	0.87823	101773	80686.9	107084	145727	48483.1	80782.1		High	High	High	High	High	High	High	0	0.03287	3.08
TRUE	High	[S].DDFNLGDALEDPNMKPTPK.[A]	2xTMT6plex [K15; K19]; 1xTMT6plex [N-Term]; 1xHex(1)HexNAc(1) [T17(100)]	Q8VCN6 1xHex(1)HexNAc(1) [T45(100)]	0.00379978	0	1	1	2	Q8VCN6	CD99 antigen OS=Mus musculus OX=10090 GN=Cd99 PE=1 SV=1	Cd99	Q8VCN6 [29-47]	0	3169.61	0	-0.332789	0.794	13248.7	10522.3	22.44	44.71	0.0103383	0.976476	9459.03	14966.8	13248.7	18715.6	8097.75	10522.3		High	High	High	High	High	High	High	0	0.007731	4.75
TRUE	High	[A].TTEPFCPEPLAQCSDSDRDSSEAK.[L]	2xCarbamidomethyl [C6; C13]; 1xTMT6plex [K24]; 1xTMT6plex [N-Term]; 1xHex(1)HexNAc(1) [T/S]		0.0187564	0	1	1	4	P97290	Plasma protease C1 inhibitor OS=Mus musculus OX=10090 GN=Serping1 PE=1 SV=3	Serping1	P97290 [123-146]	1	3550.61	0	-0.330973	0.795	13060.5	10380.8	29.46	68.09	0.121807	0.755428	8502.01	13060.5	15749.5	25691.4	7310.43	10380.8		High	High	High	High	High	High	High	0	0.00887	3.27
TRUE	High	[K].GVVNILPGSGSLVGQR.[L]	1xTMT6plex [N-Term]		8.25019e-06	0	1	1	2	Q8R0Y6	Cytosolic 10-formyltetrahydrofolate dehydrogenase OS=Mus musculus OX=10090 GN=Aldh1l1 PE=1 SV=1	Aldh1l1	Q8R0Y6 [621-636]	0	1782.04	0	-0.330973	0.795	5493.3	4367.33	22.51	25.92	0.0367247	0.918915	3856.24	6096.02	5493.3	6544.81	4367.33	4205.59		High	High	High	High	High	High	High	0	1.357e-06	4.81
TRUE	High	[R].MSPEEFTEIMNQR.[E]	1xTMT6plex [N-Term]		0.000186761	0	1	1	2	P54869	Hydroxymethylglutaryl-CoA synthase, mitochondrial OS=Mus musculus OX=10090 GN=Hmgcs2 PE=1 SV=2	Hmgcs2	P54869 [455-467]	0	1840.88	0	-0.32916	0.796	13172.4	10487.3	6.12	15.24	1.42785	0.0373381	12049.2	13576.7	13172.4	10487.3	8197.39	11049.1		High	High	High	High	High	High	High	0	0.0006688	4.43
TRUE	High	[K].LGVTADDVK.[N]	1xTMT6plex [K9]; 1xTMT6plex [N-Term]		0.0189287	0	1	1	2	P14152	Malate dehydrogenase, cytoplasmic OS=Mus musculus OX=10090 GN=Mdh1 PE=1 SV=3	Mdh1	P14152 [171-179]	0	1375.82	0	-0.32916	0.796	57179.9	45490.2	15.1	21.02	0.950586	0.112051	48422.1	57179.9	65665.7	49603.8	32482.9	45490.2		High	High	High	High	High	High	High	0	0.005851	2.44
TRUE	High	[K].EIASVVK.[K]	1xTMT6plex [K7]; 1xTMT6plex [N-Term]		0.0679884	0.00111321	1	1	2	P05202	Aspartate aminotransferase, mitochondrial OS=Mus musculus OX=10090 GN=Got2 PE=1 SV=1	Got2	P05202 [228-234]	0	1203.77	0	-0.32916	0.796	88723.8	70635.5	7.27	25.78	0.619967	0.239901	78960.9	90634.1	88723.8	89046.1	52573.6	70635.5		High	High	High	High	High	High	High	0.001238	0.02782	2.17
TRUE	High	[Q].FVCDGDRDCLDGSDEAHCQATTCGPAHFR.[C]	4xCarbamidomethyl [C3; C9; C18; C23]; 1xTMT6plex [N-Term]; 1xHex(1)HexNAc(1) [S/T]		5.12601e-05	0	1	1	3	P35951	Low-density lipoprotein receptor OS=Mus musculus OX=10090 GN=Ldlr PE=1 SV=2	Ldlr	P35951 [126-154]	1	3948.64	0	-0.32916	0.796	8495.42	6763.62	15.93	31.35	0.492728	0.321567	7249.43	9977.92	8495.42	9135.43	4813.65	6763.62		High	High	High	High	High	High	High	0	0.000245	8.44
TRUE	High	[K].DLGEAALNEYLR.[I]	1xTMT6plex [N-Term]		0.000140409	0	1	1	2	Q8R0Y6	Cytosolic 10-formyltetrahydrofolate dehydrogenase OS=Mus musculus OX=10090 GN=Aldh1l1 PE=1 SV=1	Aldh1l1	Q8R0Y6 [883-894]	0	1592.85	0	-0.327348	0.797	22941.4	18286.4	13.48	10.33	0.859719	0.138128	18001.5	23014.4	22941.4	18286.4	15632	19133.6		High	High	High	High	High	High	High	0	1.536e-05	3.95
TRUE	High	[R].CNGQDNCGDGEDERDCPEVTCAPNQFQC.[S]	5xCarbamidomethyl [C1; C7; C16; C21; C28]; 1xTMT6plex [N-Term]; 1xHex(1)HexNAc(1) [T20(100)]	Q91ZX7 1xHex(1)HexNAc(1) [T3453(100)]	1.24827e-05	0	1	1	4	Q91ZX7	Prolow-density lipoprotein receptor-related protein 1 OS=Mus musculus OX=10090 GN=Lrp1 PE=1 SV=1	Lrp1	Q91ZX7 [3434-3461]	1	3926.5	0	-0.327348	0.797	22339.4	17808.4	35.64	5.56	0.313425	0.485931	13589.4	22339.4	28954.8	17808.4	17418.9	19331.7		High	High	High	High	High	High	High	0	7.881e-05	6.48
TRUE	High	[S].DPEATSHSTQDPLEAQAK.[S]	1xHexNAc [T9(100)]; 1xTMT6plex [K18]; 1xTMT6plex [N-Term]	P97290 1xHexNAc [T31(100)]	7.5547e-08	0	1	1	7	P97290	Plasma protease C1 inhibitor OS=Mus musculus OX=10090 GN=Serping1 PE=1 SV=3	Serping1	P97290 [23-40]	0	2586.29	0	-0.327348	0.797	36917.2	29429.5	29.54	61.69	0.114238	0.768709	20981.1	37604.3	36917.2	61211.2	18083.1	29429.5		High	High	High	High	High	High	High	0	1.316e-06	6.17
TRUE	High	[R].YIGGCCGFEPY.[H]	2xCarbamidomethyl [C5; C6]; 1xTMT6plex [N-Term]		0.203092	0.00667796	1	2	2	O35490	Betaine--homocysteine S-methyltransferase 1 OS=Mus musculus OX=10090 GN=Bhmt PE=1 SV=1	Bhmt	O35490 [295-305]	0	1551.68	0	-0.327348	0.797	51391.1	40945.9	21.29	53.15	0.0963726	0.800991	35997.2	55035.5	51391.1	83552.9	31667	40945.9		High	High	High	High	High	High	High	0.002713	0.1011	3
TRUE	High	[D].GTDEEDCEPPTAQNPHCK.[D]	2xCarbamidomethyl [C7; C17]; 1xTMT6plex [K18]; 1xTMT6plex [N-Term]; 1xHex(1)HexNAc(1) [T11(100)]	Q91ZX7 1xHex(1)HexNAc(1) [T3736(100)]	0.000598154	0	1	1	3	Q91ZX7	Prolow-density lipoprotein receptor-related protein 1 OS=Mus musculus OX=10090 GN=Lrp1 PE=1 SV=1	Lrp1	Q91ZX7 [3726-3743]	0	2908.29	0	-0.327348	0.797	1715.59	1367.81	32.75	35.34	0.0861851	0.820002	993.935	1715.59	1985.16	2020.7	999.844	1367.81		High	High	High	High	High	High	High	0	0.1026	2.41
TRUE	High	[K].AVTLLPSFTMTPTA.[T]	1xTMT6plex [N-Term]; 3xHex(1)HexNAc(1) [T3(100); T9(100); T/S]; 1xHexNAc [T/S]	P31996 3xHex(1)HexNAc(1) [T29(100); T35(100); T/S]	0.222362	0.00844583	1	1	1	P31996	Macrosialin OS=Mus musculus OX=10090 GN=Cd68 PE=1 SV=1	Cd68	P31996 [27-40]	0	2977.4	0	-0.327348	0.797	4313.91	3437.65	13.29	58.14	0.0612046	0.868551	3553.33	4313.91	4630.02	7362.12	2503.16	3437.65		High	High	High	High	High	High	High	0	0.201	2.07
TRUE	High	[K].AYESLVSPVTPLPQADVPFEDVPK.[E]	1xTMT6plex [K24]; 1xTMT6plex [N-Term]; 1xHex(1)HexNAc(1) [T10(99.7)]	Q69ZN6 1xHex(1)HexNAc(1) [T657(99.7)]	0.00110289	0	1	1	3	Q69ZN6	N-acetylglucosamine-1-phosphotransferase subunits alpha/beta OS=Mus musculus OX=10090 GN=Gnptab PE=2 SV=2	Gnptab	Q69ZN6 [648-671]	0	3421.79	0	-0.327348	0.797	5229.67	4169.32	16.39	42.84	0.0511962	0.8888	4686.87	5229.67	6431.68	7822.22	3733.24	4169.32		High	High	High	High	High	High	High	0	0.0003137	3.88
TRUE	High	[R].LIAEGTAPR.[R]	1xTMT6plex [N-Term]		0.036821	0	1	1	2	Q8R0Y6	Cytosolic 10-formyltetrahydrofolate dehydrogenase OS=Mus musculus OX=10090 GN=Aldh1l1 PE=1 SV=1	Aldh1l1	Q8R0Y6 [182-190]	0	1156.69	0	-0.325539	0.798	65847.8	52547.5	9.81	14.39	0.537303	0.2902	55633.1	65847.8	66690.6	64711.2	49609.6	52547.5		High	High	High	High	High	High	High	0.001223	0.05963	2.24
TRUE	High	[P].PSPAAREEQSRSSATAQK.[V]	1xTMT6plex [K18]; 1xTMT6plex [N-Term]; 2xHexNAc [S/T]	Q80U49 2xHexNAc [S1083(99.8); S/T]	0.161188	0.00449348	1	1	4	Q80U49	Centrosomal protein of 170 kDa protein B OS=Mus musculus OX=10090 GN=Cep170b PE=1 SV=2	Cep170b	Q80U49 [1074-1091]	2	2765.43	0	-0.325539	0.798	35118.1	28026.7	24.25	12.95	0.518746	0.302869	28591.6	35118.1	46160	34490.3	28026.7	27515.3		High	High	High	High	High	High	High	0	0.1553	3.03
TRUE	High	[K].SGVVTDGVK.[H]	1xTMT6plex [K9]; 1xTMT6plex [N-Term]		0.0395918	0	1	1	2	Q9DCW4	Electron transfer flavoprotein subunit beta OS=Mus musculus OX=10090 GN=Etfb PE=1 SV=3	Etfb	Q9DCW4 [27-35]	0	1319.79	0	-0.325539	0.798	60521.1	48267.1	26.39	43.65	0.0657751	0.859459	40866.9	60521.1	70616.7	80384.6	34162.6	48267.1		High	High	High	High	High	High	High	0	0.01696	2.89
TRUE	High	[K].VLAAVYK.[A]	1xTMT6plex [K7]; 1xTMT6plex [N-Term]		0.22603	0.00888504	1	3	2	Q91Y97	Fructose-bisphosphate aldolase B OS=Mus musculus OX=10090 GN=Aldob PE=1 SV=3	Aldob	Q91Y97 [209-215]	0	1221.8	0	-0.323733	0.799	92689.7	74075.1	6.27	12.95	1.50372	0.0313534	95079.5	84255.1	92689.7	74075.1	60106.9	77277.6		High	High	High	High	High	High	High	0.004291	0.1232	2.43
TRUE	High	[R].VLVYGGR.[G]	1xTMT6plex [N-Term]		0.0888056	0.00111321	1	1	3	Q8BVI4	Dihydropteridine reductase OS=Mus musculus OX=10090 GN=Qdpr PE=1 SV=2	Qdpr	Q8BVI4 [10-16]	0	992.609	0	-0.323733	0.799	44925.8	35896.4	18.96	21.17	0.917459	0.120932	38141	44925.8	55522.3	35896.4	25441.9	38932.4		High	High	High	High	High	High	High	0.001238	0.03859	2.02
TRUE	High	[K].SNPTLNEYHTR.[A]	1xTMT6plex [N-Term]; 1xHexNAc [T10(100)]	Q00623 1xHexNAc [T215(100)]	0.0305621	0	1	1	1	Q00623	Apolipoprotein A-I OS=Mus musculus OX=10090 GN=Apoa1 PE=1 SV=2	Apoa1	Q00623 [206-216]	0	1763.88	0	-0.323733	0.799	2267.63	1811.87	30.17	31.27	0.41909	0.380987	1913.92	3369.73	2267.63	2268.66		1447.05		High	High	High	High	Not Found	High	High	0	0.01269	2.82
TRUE	High	[R].TIQELDR.[F]	1xTMT6plex [N-Term]		0.113623	0.00319053	1	1	2	P16331	Phenylalanine-4-hydroxylase OS=Mus musculus OX=10090 GN=Pah PE=1 SV=4	Pah	P16331 [124-130]	0	1103.63	0	-0.323733	0.799	44196.8	35292.7	30.4	14.56	0.241801	0.573059	28683.8	44196.8	54257.8	43624.5	33370	35292.7		High	High	High	High	High	High	High	0.00525	0.1571	2.26
TRUE	High	[R].AAPFTLEYR.[V]	1xTMT6plex [N-Term]		0.0704644	0.00111321	1	1	3	Q9D819	Inorganic pyrophosphatase OS=Mus musculus OX=10090 GN=Ppa1 PE=1 SV=1	Ppa1	Q9D819 [10-18]	0	1296.71	0	-0.323733	0.799	38703.9	30934.9	28.69	47.53	0.162685	0.687567	33532	38703.9	57063	57955.1	24104.5	30934.9		High	High	High	High	High	High	High	0	0.03239	2.22
TRUE	High	[R].QPPTQDPSGKEK.[D]	2xTMT6plex [K10; K12]; 1xTMT6plex [N-Term]; 1xHex(1)HexNAc(1) [T4(100)]	Q91WD0 1xHex(1)HexNAc(1) [T208(100)]	0.216067	0.00802176	1	1	3	Q91WD0	Protein GPR108 OS=Mus musculus OX=10090 GN=Gpr108 PE=1 SV=1	Gpr108	Q91WD0 [205-216]	1	2364.27	0	-0.323733	0.799	5676.57	4538.2	19.53	59.38	0.121382	0.756167	4927.61	5676.57	7201.96	11350.9	4315.39	4538.2		High	High	High	High	High	High	High	0.00312	0.1161	2.26
TRUE	High	[R].IQPLVPPPSPPPSR.[R]	1xTMT6plex [N-Term]; 1xHex(1)HexNAc(1) [S]		0.0359949	0	1	1	5	O08999	Latent-transforming growth factor beta-binding protein 2 OS=Mus musculus OX=10090 GN=Ltbp2 PE=1 SV=2	Ltbp2	O08999 [254-267]	0	2076.14	0	-0.323733	0.799	17479.6	13969.4	21.57	53.71	0.0239915	0.946256	17479.6	16471.4	24159	32147.8	13415.3	13969.4		High	High	High	High	High	High	High	0	0.0128	2
TRUE	High	[R].ALQASALAAWGGK.[A]	1xTMT6plex [K13]; 1xTMT6plex [N-Term]		9.78139e-06	0	1	1	4	Q91Y97	Fructose-bisphosphate aldolase B OS=Mus musculus OX=10090 GN=Aldob PE=1 SV=3	Aldob	Q91Y97 [305-317]	0	1702.01	0	-0.321928	0.8	40117.7	32111.4	13	23.27	0.97083	0.106947	48873	38636.3	40117.7	38585.4	23937.3	32111.4		High	High	High	High	High	High	High	0	0.0001051	5.05
TRUE	High	[W].VCDGSPECPDGSDESPETCMSVTCQSNQFSCGGR.[V]	5xCarbamidomethyl [C2; C8; C19; C24; C31]; 1xOxidation [M20]; 1xHexNAc [S/T]; 1xTMT6plex [N-Term]; 1xHex(1)HexNAc(1) [S/T]		0.00926279	0	1	1	15	P35951	Low-density lipoprotein receptor OS=Mus musculus OX=10090 GN=Ldlr PE=1 SV=2	Ldlr	P35951 [45-78]	0	4610.79	0	-0.321928	0.8	11536.9	9228.48	8.69	24.97	0.63564	0.231398	12887.7	11536.9	10882.4	12226.7	7465.59	9228.48		High	High	High	High	High	High	High	0	0.00726	4.28
TRUE	High	[K].LSTPSPSSIRPVHHQRE.[R]	1xTMT6plex [N-Term]; 1xHex(1)HexNAc(1) [T3(99.9)]	Q9QUM0 1xHex(1)HexNAc(1) [T870(99.9)]	2.42617e-06	0	1	1	4	Q9QUM0	Integrin alpha-IIb OS=Mus musculus OX=10090 GN=Itga2b PE=1 SV=2	Itga2b	Q9QUM0 [868-884]	1	2522.3	0	-0.321928	0.8	27254.4	21812.6	7.4	40.99	0.257393	0.55285	29747.5	25704.7	27254.4	34466.5	21812.6	15238.5		High	High	High	High	High	High	High	0	2.119e-05	6.75
TRUE	High	[R].DQLLPNLR.[A]	1xTMT6plex [N-Term]		0.0627212	0.00111321	1	1	3	P61458	Pterin-4-alpha-carbinolamine dehydratase OS=Mus musculus OX=10090 GN=Pcbd1 PE=1 SV=2	Pcbd1	P61458 [14-21]	0	1197.72	0	-0.320126	0.801	34847.9	27915	18.56	31.21	0.243468	0.570863	27004.1	34847.9	39382.1	39828.2	21527.1	27915		High	High	High	High	High	High	High	0.001238	0.02527	2.28
TRUE	High	[K].AGPEENLIPDAQVTPR.[S]	1xTMT6plex [N-Term]; 1xHex(1)HexNAc(1) [T14(100)]	P37889 1xHex(1)HexNAc(1) [T333(100)]	0.000255366	0	1	1	4	P37889	Fibulin-2 OS=Mus musculus OX=10090 GN=Fbln2 PE=1 SV=2	Fbln2	P37889 [320-335]	0	2301.17	0	-0.320126	0.801	35504.8	28437.6	23.25	87.18	0.18825	0.64826	30173.1	35504.8	47281.7	100958	21759.9	28437.6		High	High	High	High	High	High	High	0	6.167e-05	5.23
TRUE	High	[K].AHTPPGNADITTEVPR.[M]	1xTMT6plex [N-Term]; 1xHex(1)HexNAc(1) [T12(99.9)]	Q8BGR2 1xHex(1)HexNAc(1) [T77(99.9)]	0.00109783	0	1	1	6	Q8BGR2	Volume-regulated anion channel subunit LRRC8D OS=Mus musculus OX=10090 GN=Lrrc8d PE=1 SV=1	Lrrc8d	Q8BGR2 [66-81]	0	2270.13	0	-0.320126	0.801	22357.4	17900.9	29.5	37.78	0.0918919	0.809297	13119.8	22357.4	23938.8	30465	15488.3	17900.9		High	High	High	High	High	High	High	0	0.0008594	3.91
TRUE	High	[K].AYLMSQPLAYHTPDCGK.[Q]	1xCarbamidomethyl [C15]; 1xOxidation [M4]; 1xTMT6plex [K17]; 1xTMT6plex [N-Term]		0.00281833	0	1	1	2	O35490	Betaine--homocysteine S-methyltransferase 1 OS=Mus musculus OX=10090 GN=Bhmt PE=1 SV=1	Bhmt	O35490 [242-258]	0	2426.22	0	-0.318326	0.802	21942.4	17601.1	15.49	29.42	0.550068	0.281794	21942.4	19203.2	26097	23291.9	12778	17601.1		High	High	High	High	High	High	High	0	0.001249	4.49
TRUE	High	[K].FYEQFSK.[N]	1xTMT6plex [K7]; 1xTMT6plex [N-Term]		0.0895953	0.00111321	1	1	3	P07901	Heat shock protein HSP 90-alpha OS=Mus musculus OX=10090 GN=Hsp90aa1 PE=1 SV=4	Hsp90aa1	P07901 [438-444]	0	1406.77	0	-0.318326	0.802	29130.4	23370.5	17.81	25.65	0.446337	0.357819	22433	29130.4	32141.5	29150.4	17225.5	23370.5		High	High	High	High	High	High	High	0.001238	0.03913	1.71
TRUE	High	[R].SFTSGPGAR.[I]	1xTMT6plex [N-Term]		0.162564	0.00449348	1	1	3	P11679	Keratin, type II cytoskeletal 8 OS=Mus musculus OX=10090 GN=Krt8 PE=1 SV=4	Krt8	P11679 [24-32]	0	1108.59	0	-0.318326	0.802	22357.8	17934.5	13.88	45.08	0.109753	0.776688	22357.8	17560.7	22783.8	34557.7	15815.6	17934.5		High	High	High	High	High	High	High	0.002657	0.08179	1.2
TRUE	High	[K].EITALAPSTMK.[I]	1xOxidation [M10]; 1xTMT6plex [K11]; 1xTMT6plex [N-Term]		0.00221897	0	1	6	2	P60710	Actin, cytoplasmic 1 OS=Mus musculus OX=10090 GN=Actb PE=1 SV=1	Actb	P60710 [316-326]	0	1635.94	0	-0.318326	0.802	18761.2	15053.7	12.4	42.07	0.0477087	0.895966	18761.2	15130.9	19066.5	27083.9	12751.4	15053.7		High	High	High	High	High	High	High	0	0.001036	4.03
TRUE	High	[K].TYFQGSLPAR.[A]	1xTMT6plex [N-Term]		0.00952133	0	1	1	2	P52760	2-iminobutanoate/2-iminopropanoate deaminase OS=Mus musculus OX=10090 GN=Rida PE=1 SV=3	Rida	P52760 [98-107]	0	1368.75	0	-0.316528	0.803	123438	99114.7	14.9	31	0.361559	0.434951	103215	123438	139507	137696	73948.5	99114.7		High	High	High	High	High	High	High	0	0.02519	2.25
TRUE	High	[R].QLGGYVATIGTK.[F]	1xTMT6plex [K12]; 1xTMT6plex [N-Term]		0.000637947	0	1	1	2	Q64374	Regucalcin OS=Mus musculus OX=10090 GN=Rgn PE=1 SV=1	Rgn	Q64374 [65-76]	0	1665.99	0	-0.316528	0.803	22741.9	18257.9	25.85	37.79	0.303997	0.496595	19798.5	22741.9	32116.2	18257.9	14171.5	29184.6		High	High	High	High	High	High	High	0	0.0001708	4.18
TRUE	High	[K].AVTLLPSFTM.[T]	1xTMT6plex [N-Term]; 1xHex(1)HexNAc(1) [S/T]; 1xHexNAc [T9(100)]	P31996 1xHex(1)HexNAc(1) [S/T]; 1xHexNAc [T35(100)]	0.112634	0.00319053	1	1	5	P31996	Macrosialin OS=Mus musculus OX=10090 GN=Cd68 PE=1 SV=1	Cd68	P31996 [27-36]	0	1876.96	0	-0.316528	0.803	119125	95677.4	19.66	87.39	0.205309	0.623292	96132.7	143101	119125	328718	67638.8	95677.4		High	High	High	High	High	High	High	0	0.05811	1.4
TRUE	High	[R].FVETIETPKPGR.[R]	1xTMT6plex [K9]; 1xTMT6plex [N-Term]; 1xHex(1)HexNAc(1) [T7(100)]	Q8C145 1xHex(1)HexNAc(1) [T214(100)]	0.00538804	0	1	1	2	Q8C145	Zinc transporter ZIP6 OS=Mus musculus OX=10090 GN=Slc39a6 PE=1 SV=1	Slc39a6	Q8C145 [208-219]	0	2197.2	0	-0.316528	0.803	47569.1	38181.3	9.58	58.02	0.070257	0.850635	40577.5	47569.1	48603.5	81090.5	27465.2	38181.3		High	High	High	High	High	High	High	0	0.001828	4.12
TRUE	High	[K].LQTCCDKPLLK.[K]	2xCarbamidomethyl [C4; C5]; 2xTMT6plex [K7; K11]; 1xTMT6plex [N-Term]		0.000799252	0	1	1	4	P07724	Albumin OS=Mus musculus OX=10090 GN=Alb PE=1 SV=3	Alb	P07724 [299-309]	0	2063.2	0	-0.316528	0.803	132886	106698	8.88	40.88	0.0586758	0.873623	134757	114298	132886	195107	96408.5	106698		High	High	High	High	High	High	High	0	0.0002192	4.72
TRUE	High	[R].DGSPGFSK.[F]	1xTMT6plex [K8]; 1xTMT6plex [N-Term]		0.0784253	0.00111321	1	1	2	Q9QXF8	Glycine N-methyltransferase OS=Mus musculus OX=10090 GN=Gnmt PE=1 SV=3	Gnmt	Q9QXF8 [231-238]	0	1252.69	0	-0.314733	0.804	104208	83749.4	18.89	19.58	0.8753	0.13326	83766	104208	122896	87165	59574.2	83749.4		High	High	High	High	High	High	High	0	0.03656	2.85
TRUE	High	[K].GEFITTVQQR.[G]	1xTMT6plex [N-Term]		0.000620579	0	1	1	2	P14152	Malate dehydrogenase, cytoplasmic OS=Mus musculus OX=10090 GN=Mdh1 PE=1 SV=3	Mdh1	P14152 [221-230]	0	1407.78	0	-0.314733	0.804	69990.2	56240.7	19.23	14.75	0.735324	0.18394	52315.1	69990.2	77151.4	57937	43720	56240.7		High	High	High	High	High	High	High	0	9.259e-05	3.24
TRUE	High	[K].LTLDKLDVK.[G]	2xTMT6plex [K5; K9]; 1xTMT6plex [N-Term]		0.104546	0.00215868	1	1	3	P09411	Phosphoglycerate kinase 1 OS=Mus musculus OX=10090 GN=Pgk1 PE=1 SV=4	Pgk1	P09411 [7-15]	1	1732.12	0	-0.314733	0.804	38277.4	30771.6	9.27	31.4	0.48301	0.328844	38277.4	37685.2	44403.9	44378.3	24004.3	30771.6		High	High	High	High	High	High	High	0.0008737	0.05067	2.98
TRUE	High	[R].KTELSSPTKPR.[L]	2xTMT6plex [K1; K9]; 1xTMT6plex [N-Term]; 1xHex(1)HexNAc(1) [S5(100)]	Q8BV57 1xHex(1)HexNAc(1) [S1186(100)]	1.05287e-05	0	1	1	1	Q8BV57	Soluble scavenger receptor cysteine-rich domain-containing protein SSC5D OS=Mus musculus OX=10090 GN=Ssc5d PE=1 SV=1	Ssc5d	Q8BV57 [1182-1192]	1	2296.32	0	-0.314733	0.804	12554.3	10090.5	40.51	51.53	0.107272	0.781138	6542.7	12554.3	15850.6	20763.2	8324.65	10090.5		High	High	High	High	High	High	High	0	1.78e-06	4.97
TRUE	High	[R].TVIIEQSWGSPK.[V]	1xTMT6plex [K12]; 1xTMT6plex [N-Term]		6.81823e-05	0	1	1	2	P63038	60 kDa heat shock protein, mitochondrial OS=Mus musculus OX=10090 GN=Hspd1 PE=1 SV=1	Hspd1	P63038 [61-72]	0	1803.04	0	-0.312939	0.805	29352.4	23627.6	7.09	11.05	1.3904	0.0407006	26646.5	29352.4	30665.2	25582.1	20491.8	23627.6		High	High	High	High	High	High	High	0	6.398e-06	3.76
TRUE	High	[R].TMVVHEK.[Q]	1xOxidation [M2]; 1xTMT6plex [K7]; 1xTMT6plex [N-Term]		0.106866	0.00215868	1	1	1	P08228	Superoxide dismutase [Cu-Zn] OS=Mus musculus OX=10090 GN=Sod1 PE=1 SV=2	Sod1	P08228 [117-123]	0	1317.76	0	-0.312939	0.805	42052.6	33837.2	34.41	26.95	0.4224	0.378094	24786.5	42052.6	51578.6	33837.2	21050.6	36323.2		High	High	High	High	High	High	High	0.001606	0.04852	2.66
TRUE	High	[R].LSVLLLER.[M]	1xTMT6plex [N-Term]		0.16535	0.00544314	1	1	2	Q8VC30	Triokinase/FMN cyclase OS=Mus musculus OX=10090 GN=Tkfc PE=1 SV=1	Tkfc	Q8VC30 [435-442]	0	1171.76	0	-0.312939	0.805	10608.3	8537.77	16.77	14.22	0.403115	0.395262	11074.5	10608.3	7996.6	8537.77	7630.77	10092.7		High	High	High	High	High	High	High	0.001223	0.08539	2.03
TRUE	High	[K].SQIFSTASDNQPTVTIK.[V]	1xTMT6plex [K17]; 1xTMT6plex [N-Term]		3.92285e-07	0	1	1	2	P20029	Endoplasmic reticulum chaperone BiP OS=Mus musculus OX=10090 GN=Hspa5 PE=1 SV=3	Hspa5	P20029 [449-465]	0	2295.26	0	-0.312939	0.805	19759.3	15914	30.12	26.12	0.0548842	0.881284	13397.8	19759.3	25074.8	24352.9	15865	15914		High	High	High	High	High	High	High	0	4.603e-08	5.31
TRUE	High	[R].GGTESDLTVSR.[L]	1xTMT6plex [N-Term]		8.66125e-05	0	1	1	2	Q99LB7	Sarcosine dehydrogenase, mitochondrial OS=Mus musculus OX=10090 GN=Sardh PE=1 SV=1	Sardh	Q99LB7 [616-626]	0	1350.71	0	-0.311148	0.806	23641	19047.4	11.61	7.63	1.02008	0.0954818	19758.3	23641	24794.4	17467.3	19047.4	20354.8		High	High	High	High	High	High	High	0	0.003158	2.63
TRUE	High	[K].WVINPSGGLISK.[G]	1xTMT6plex [K12]; 1xTMT6plex [N-Term]		0.00325002	0	1	1	4	P32020	Non-specific lipid-transfer protein OS=Mus musculus OX=10090 GN=Scp2 PE=1 SV=3	Scp2	P32020 [342-353]	0	1729.04	0	-0.311148	0.806	21154.4	17048.3	3.55	18.59	0.613969	0.243238	21885.8	20384.7	21154.4	22261.5	15828.7	17048.3		High	High	High	High	High	High	High	0	0.000691	4
TRUE	High	[K].IGIEIIKR.[A]	1xTMT6plex [K7]; 1xTMT6plex [N-Term]		0.0523965	0.000600281	1	1	2	P63038	60 kDa heat shock protein, mitochondrial OS=Mus musculus OX=10090 GN=Hspd1 PE=1 SV=1	Hspd1	P63038 [463-470]	1	1399.94	0	-0.311148	0.806	33533.7	27036.5	11.79	17.39	0.33173	0.465876	36061.4	28490.9	33533.7	35652.7	27036.5	26409.6		High	High	High	High	High	High	High	0.001223	0.07528	3.01
TRUE	High	[R].AFPAWADTSILSR.[Q]	1xTMT6plex [N-Term]		0.0236778	0	1	1	2	Q9EQ20	Methylmalonate-semialdehyde dehydrogenase [acylating], mitochondrial OS=Mus musculus OX=10090 GN=Aldh6a1 PE=1 SV=1	Aldh6a1	Q9EQ20 [89-101]	0	1663.9	0	-0.311148	0.806	6831.28	5508.68	17	32.13	0.111917	0.772828	5077.73	7026.28	6831.28	9244.58	5475.56	5508.68		High	High	High	High	High	High	High	0.001238	0.03062	2.82
TRUE	High	[K].GFPTIYFSPANK.[K]	1xTMT6plex [K12]; 1xTMT6plex [N-Term]		0.00892892	0	1	1	2	P27773	Protein disulfide-isomerase A3 OS=Mus musculus OX=10090 GN=Pdia3 PE=1 SV=2	Pdia3	P27773 [449-460]	0	1800.01	0	-0.311148	0.806	7821.77	6307.19	26.14	38.77	0.0865303	0.819351	5745.17	7821.77	9821.44	10501.1	6307.19	5106.36		High	High	High	High	High	High	High	0	0.006347	3.69
TRUE	High	[K].LQQGIAPSGPAGELK.[F]	1xTMT6plex [K15]; 1xTMT6plex [N-Term]; 1xHexNAc [S8(100)]	P81117 1xHexNAc [S408(100)]	5.80407e-05	0	1	1	2	P81117	Nucleobindin-2 OS=Mus musculus OX=10090 GN=Nucb2 PE=1 SV=2	Nucb2	P81117 [401-415]	0	2127.21	0	-0.311148	0.806	56162.2	45260.8	22.34	70.16	0.0865049	0.819398	41270.6	56162.2	65267.5	108347	27714.1	45260.8		High	High	High	High	High	High	High	0	1.189e-05	5.03
TRUE	High	[R].VSEARPSTMVVEHPEFLK.[A]	1xTMT6plex [K18]; 1xTMT6plex [N-Term]; 1xHex(1)HexNAc(1) [S7(100)]	P13020 1xHex(1)HexNAc(1) [S48(100)]	1.63226e-08	0	1	1	7	P13020	Gelsolin OS=Mus musculus OX=10090 GN=Gsn PE=1 SV=3	Gsn	P13020 [42-59]	0	2879.51	0	-0.311148	0.806	209770	169119	20.41	52.04	0.00216763	0.995021	259142	172183	209770	339492	131113	169119		High	High	High	High	High	High	High	0	1.342e-09	8.21
TRUE	High	[K].WVCDGSPECPDGSDESPETCMSVTCQSNQFSCGGR.[V]	5xCarbamidomethyl [C3; C9; C20; C25; C32]; 1xTMT6plex [N-Term]; 1xHex(1)HexNAc(1) [S22(98.7)]	P35951 1xHex(1)HexNAc(1) [S65(98.7)]	6.23116e-06	0	1	1	6	P35951	Low-density lipoprotein receptor OS=Mus musculus OX=10090 GN=Ldlr PE=1 SV=2	Ldlr	P35951 [44-78]	0	4577.79	0	-0.309359	0.807	16484.5	13298.7	5.25	27.68	0.516848	0.304195	15080.1	16484.5	16589.9	17255.1	9811.7	13298.7		High	High	High	High	High	High	High	0	9.965e-07	7.2
TRUE	High	[G].STPGYEGEGEGDKNISR.[K]	1xTMT6plex [K13]; 1xTMT6plex [N-Term]; 1xHex(1)HexNAc(1) [S/T/Y]		0.00124301	0	1	1	3	P97333	Neuropilin-1 OS=Mus musculus OX=10090 GN=Nrp1 PE=1 SV=2	Nrp1	P97333 [829-845]	1	2619.27	0	-0.309359	0.807	10030.9	8090.77	34.81	33.06	0.0812073	0.829455	5764.27	10030.9	12119.6	13700.8	7958.13	8090.77		High	High	High	High	High	High	High	0	0.00316	4.5
TRUE	High	[K].AGLILFGNDDR.[M]	1xTMT6plex [N-Term]		0.000298608	0	1	1	2	Q8R0Y6	Cytosolic 10-formyltetrahydrofolate dehydrogenase OS=Mus musculus OX=10090 GN=Aldh1l1 PE=1 SV=1	Aldh1l1	Q8R0Y6 [275-285]	0	1419.78	0	-0.307573	0.808	45289.2	36596.1	14.76	13.74	0.868709	0.135298	35373.1	47018.1	45289.2	36596.1	28702.2	37029.9		High	High	High	High	High	High	High	0	0.0003664	3.71
TRUE	High	[K].VGLQVVAVK.[A]	1xTMT6plex [K9]; 1xTMT6plex [N-Term]		0.00864665	0	1	1	2	P63038	60 kDa heat shock protein, mitochondrial OS=Mus musculus OX=10090 GN=Hspd1 PE=1 SV=1	Hspd1	P63038 [293-301]	0	1370.91	0	-0.307573	0.808	37281.9	30120.1	12.36	19.25	0.569007	0.26977	30485.1	38688	37281.9	35906.6	24311.3	30120.1		High	High	High	High	High	High	High	0	0.002268	3.43
TRUE	High	[A].TMDAPKTCSPK.[Q]	1xCarbamidomethyl [C8]; 1xOxidation [M2]; 2xTMT6plex [K6; K11]; 1xTMT6plex [N-Term]; 1xHex(1)HexNAc(1) [T7(100)]	Q91ZX7 1xHex(1)HexNAc(1) [T27(100)]	0.163952	0.00544314	1	1	1	Q91ZX7	Prolow-density lipoprotein receptor-related protein 1 OS=Mus musculus OX=10090 GN=Lrp1 PE=1 SV=1	Lrp1	Q91ZX7 [21-31]	1	2304.19	0	-0.305788	0.809	20201	16347.3	10.7	4.55	1.33789	0.0459315	22097.3	17816.8	20201	16347.3	15524.4	17002.6		High	High	High	High	High	High	High	0	0.1574	2.02
TRUE	High	[R].LDPETGK.[R]	1xTMT6plex [K7]; 1xTMT6plex [N-Term]		0.107807	0.00215868	1	1	3	Q64374	Regucalcin OS=Mus musculus OX=10090 GN=Rgn PE=1 SV=1	Rgn	Q64374 [227-233]	0	1217.71	0	-0.305788	0.809	73313.9	59276.2	19.72	22.32	0.385428	0.411691	54437.8	73313.9	81158.6	59276.2	46381.7	72949.1		High	High	High	High	High	High	High	0.0008737	0.05236	2.29
TRUE	High	[K].LKAEGSEIR.[L]	1xTMT6plex [K2]; 1xTMT6plex [N-Term]		0.168178	0.00544314	1	1	3	P09103	Protein disulfide-isomerase OS=Mus musculus OX=10090 GN=P4hb PE=1 SV=2	P4hb	P09103 [72-80]	1	1460.88	0	-0.305788	0.809	43909.6	35537.1	6.36	50.68	0.114169	0.768831	43909.6	40843.6	46393.9	76321.6	32675.6	35537.1		High	High	High	High	High	High	High	0.001223	0.08707	2.81
TRUE	High	[R].ADIVENQVMDTR.[M]	1xOxidation [M9]; 1xTMT6plex [N-Term]		0.00943436	0	1	1	2	P10649	Glutathione S-transferase Mu 1 OS=Mus musculus OX=10090 GN=Gstm1 PE=1 SV=2	Gstm1	P10649 [97-108]	0	1635.82	0	-0.305788	0.809	35696.2	28880.6	16.51	40.82	0.104669	0.785834	31596.7	35696.2	43599.8	50356	23952.4	28880.6		High	High	High	High	High	High	High	0	0.003417	2.47
TRUE	High	[K].VVFEQTK.[V]	1xTMT6plex [K7]; 1xTMT6plex [N-Term]		0.0578508	0.000600281	1	1	2	P17751	Triosephosphate isomerase OS=Mus musculus OX=10090 GN=Tpi1 PE=1 SV=5	Tpi1	P17751 [143-149]	0	1308.79	0	-0.304006	0.81	77739.5	62944.9	15.68	22.49	0.523232	0.299756	63278.9	77739.5	86906.2	77586.3	49150.9	62944.9		High	High	High	High	High	High	High	0.0008828	0.02284	1.9
TRUE	High	[R].YFDSFGDLSSASAIMGNAK.[V]	1xTMT6plex [K19]; 1xTMT6plex [N-Term]		1.51042e-06	0	1	1	3	P02088	Hemoglobin subunit beta-1 OS=Mus musculus OX=10090 GN=Hbb-b1 PE=1 SV=2	Hbb-b1	P02088 [42-60]	0	2439.23	0	-0.304006	0.81	31182.8	25252.2	2.57	30.21	0.39157	0.40591	30877	31182.8	32407	36026	19972.1	25252.2		High	High	High	High	High	High	High	0	6.302e-08	3.92
TRUE	High	[K].YMESDGIK.[V]	1xOxidation [M2]; 1xTMT6plex [K8]; 1xTMT6plex [N-Term]		0.0353471	0	1	1	3	Q8C196	Carbamoyl-phosphate synthase [ammonia], mitochondrial OS=Mus musculus OX=10090 GN=Cps1 PE=1 SV=2	Cps1	Q8C196 [120-127]	0	1416.74	0	-0.304006	0.81	38305	31037.3	29.77	36.81	0.325862	0.472213	24188.8	38305	45131.4	38441.4	17420.1	31037.3		High	High	High	High	High	High	High	0	0.01489	2.73
TRUE	High	[Y].IANYGTK.[E]	1xTMT6plex [K7]; 1xTMT6plex [N-Term]		0.147357	0.00405738	1	1	2	P51174	Long-chain specific acyl-CoA dehydrogenase, mitochondrial OS=Mus musculus OX=10090 GN=Acadl PE=1 SV=2	Acadl	P51174 [145-151]	0	1224.74	0	-0.304006	0.81	65400.5	52988.1	18.11	44.3	0.102409	0.789935	49301.8	65400.5	70839.9	101198	47017.4	52988.1		High	High	High	High	High	High	High	0	0.1446	2.52
TRUE	High	[R].RTFVLSAIQPSPTAHPIDSK.[L]	1xTMT6plex [K20]; 1xTMT6plex [N-Term]; 1xHex(1)HexNAc(1) [S/T]		1.29002e-10	0	1	1	9	Q61702	Inter-alpha-trypsin inhibitor heavy chain H1 OS=Mus musculus OX=10090 GN=Itih1 PE=1 SV=2	Itih1	Q61702 [638-657]	1	2988.63	0	-0.302226	0.811	42940.1	34836.7	22.08	39.59	0.514173	0.306074	53668.7	34419.6	42940.1	44524.2	18858.4	34836.7		High	High	High	High	High	High	High	0	6.177e-12	7.71
TRUE	High	[K].CGLQGFDGIV.[-]	1xCarbamidomethyl [C1]; 1xTMT6plex [N-Term]		0.0114386	0	1	1	2	P97328	Ketohexokinase OS=Mus musculus OX=10090 GN=Khk PE=1 SV=1	Khk	P97328 [289-298]	0	1294.67	0	-0.302226	0.811	6112.91	4956.84	27.64	25.5	0.437384	0.365272	6112.91	4035.64	7173.28	5566.29	3296.47	4956.84		High	High	High	High	High	High	High	0.004291	0.1336	2.39
TRUE	High	[K].FVEGLPINDFSR.[E]	1xTMT6plex [N-Term]		1.50052e-05	0	1	1	4	P14152	Malate dehydrogenase, cytoplasmic OS=Mus musculus OX=10090 GN=Mdh1 PE=1 SV=3	Mdh1	P14152 [299-310]	0	1622.87	0	-0.300448	0.812	55228.3	44851.1	17.96	12.76	0.740506	0.181758	43625.3	55228.3	62847.8	44851.1	37400.7	48251.2		High	High	High	High	High	High	High	0	0.002272	3.2
TRUE	High	[R].IILLAEGR.[L]	1xTMT6plex [N-Term]		0.0412394	0.000600281	1	1	2	P50247	Adenosylhomocysteinase OS=Mus musculus OX=10090 GN=Ahcy PE=1 SV=3	Ahcy	P50247 [336-343]	0	1113.72	0	-0.300448	0.812	32870.3	26686.9	29.53	17.94	0.538098	0.289669	22303.8	32870.3	41240.4	27916.3	19680.6	26686.9		High	High	High	High	High	High	High	0	0.02512	2.43
TRUE	High	[K].SNPTLNEYHTR.[A]	1xTMT6plex [N-Term]		0.00354663	0	1	1	3	Q00623	Apolipoprotein A-I OS=Mus musculus OX=10090 GN=Apoa1 PE=1 SV=2	Apoa1	Q00623 [206-216]	0	1560.8	0	-0.300448	0.812	11075.6	8990.48	22.97	42.04	0.0598412	0.871282	8659.8	11075.6	13791.4	15738	7253.37	8990.48		High	High	High	High	High	High	High	0	0.0007681	3.46
TRUE	High	[R].CDGQVDCENDSDEQGCPPKTCSQDDFR.[C]	4xCarbamidomethyl [C1; C7; C16; C21]; 1xTMT6plex [K19]; 1xTMT6plex [N-Term]; 1xHex(1)HexNAc(1) [T20(99.5)]	P35951 1xHex(1)HexNAc(1) [T108(99.5)]	4.86677e-09	0	1	1	6	P35951	Low-density lipoprotein receptor OS=Mus musculus OX=10090 GN=Ldlr PE=1 SV=2	Ldlr	P35951 [89-115]	1	4042.66	0	-0.298673	0.813	58191.6	47293.5	9.68	12.93	0.853409	0.140149	58191.6	54879.1	66126.7	57997.5	46165.2	47293.5		High	High	High	High	High	High	High	0	3.49e-10	8.13
TRUE	High	[K].APQVSTPTLVEAAR.[N]	1xTMT6plex [N-Term]		0.000150442	0	1	1	4	P07724	Albumin OS=Mus musculus OX=10090 GN=Alb PE=1 SV=3	Alb	P07724 [439-452]	0	1668.95	0	-0.298673	0.813	42758.7	34746.2	13.25	42.88	0.0661818	0.858654	42758.7	39227.2	50672.4	62729.8	28935.2	34746.2		High	High	High	High	High	High	High	0	2.826e-05	5
TRUE	High	[K].YLDEDTVYHLQPSGR.[F]	1xTMT6plex [N-Term]		0.000129845	0	1	1	2	Q91X83	S-adenosylmethionine synthase isoform type-1 OS=Mus musculus OX=10090 GN=Mat1a PE=1 SV=1	Mat1a	Q91X83 [236-250]	0	2022.01	0	-0.298673	0.813	55797.3	45346.3	25.65	43.27	0.0338492	0.925019	36393	55797.3	61428.8	78322.2	34518.6	45346.3		High	High	High	High	High	High	High	0	2.903e-05	3.92
TRUE	High	[R].LGHEATVGK.[A]	1xTMT6plex [K9]; 1xTMT6plex [N-Term]		0.0318393	0	1	1	2	Q91V92	ATP-citrate synthase OS=Mus musculus OX=10090 GN=Acly PE=1 SV=1	Acly	Q91V92 [89-97]	0	1369.82	0	-0.296899	0.814	22818.3	18579.4	6.57	25.03	0.642562	0.227739	22818.3	21735.7	24730.4	23942.2	14462.2	18579.4		High	High	High	High	High	High	High	0	0.01104	3.94
TRUE	High	[R].ELISNASDALDK.[I]	1xTMT6plex [K12]; 1xTMT6plex [N-Term]		3.94347e-05	0	2	2	4	P11499; P08113	Heat shock protein HSP 90-beta OS=Mus musculus OX=10090 GN=Hsp90ab1 PE=1 SV=3 Endoplasmin OS=Mus musculus OX=10090 GN=Hsp90b1 PE=1 SV=2	Hsp90ab1	P11499 [42-53]; P08113 [103-114]	0	1733.97	0	-0.296899	0.814	37550.2	30572.5	19.83	31.65	0.0758256	0.839797	29277.2	37550.2	43870.3	47965.9	27176.3	30572.5	Shared	High	High	High	High	High	High	High	0	3.285e-06	5.2
TRUE	High	[N].SIIFMPDRGECVPGDREVEPTSIAR.[A]	1xCarbamidomethyl [C11]; 1xOxidation [M5]; 1xTMT6plex [N-Term]; 1xHex(1)HexNAc(1) [T/S]		0.000166468	0	1	1	1	Q07456	Protein AMBP OS=Mus musculus OX=10090 GN=Ambp PE=1 SV=2	Ambp	Q07456 [177-201]	2	3441.67	0	-0.295128	0.815	7873.76	6414.51	13.62	23.46	1.13132	0.0739055	7873.76	7751.88	9810.52	6414.51	4390.85	7074.21		High	High	High	High	High	High	High	0	0.0006305	3.8
TRUE	High	[K].ATKPLEGSTRPTK.[K]	2xTMT6plex [K3; K13]; 1xTMT6plex [N-Term]; 1xHex(1)HexNAc(1) [T12(100)]	Q640N1 1xHex(1)HexNAc(1) [T114(100)]	2.97061e-06	0	1	1	4	Q640N1	Adipocyte enhancer-binding protein 1 OS=Mus musculus OX=10090 GN=Aebp1 PE=1 SV=1	Aebp1	Q640N1 [103-115]	0	2438.4	0	-0.295128	0.815	21676.1	17676.8	38.06	61.74	0.313998	0.485291	10477.9	21676.1	23546.6	45307.5	16394	17676.8		High	High	High	High	High	High	High	0	4.371e-07	5.86
TRUE	High	[R].APSTASDVLPGAK.[P]	1xTMT6plex [K13]; 1xTMT6plex [N-Term]; 1xHex(1)HexNAc(1) [S3(100)]	Q8CJH3 1xHex(1)HexNAc(1) [S717(100)]	0.00872638	0	1	1	2	Q8CJH3	Plexin-B1 OS=Mus musculus OX=10090 GN=Plxnb1 PE=1 SV=2	Plxnb1	Q8CJH3 [715-727]	0	2037.1	0	-0.295128	0.815	32526.5	26497	29.38	23.74	0.225103	0.595521	20437.3	32526.5	37765.3	32995.3	20359.8	26497		High	High	High	High	High	High	High	0	0.01509	3.68
TRUE	High	[K].TDVAAPFGGFK.[Q]	1xTMT6plex [K11]; 1xTMT6plex [N-Term]		0.00684168	0	1	1	4	Q8R0Y6	Cytosolic 10-formyltetrahydrofolate dehydrogenase OS=Mus musculus OX=10090 GN=Aldh1l1 PE=1 SV=1	Aldh1l1	Q8R0Y6 [866-876]	0	1567.89	0	-0.295128	0.815	58604.5	47772.1	21.27	39.45	0.210106	0.616445	47525.3	58604.5	72840.7	74463.7	34049.7	47772.1		High	High	High	High	High	High	High	0	0.001709	4.11
TRUE	High	[R].NVLAESAR.[I]	1xTMT6plex [N-Term]		0.109714	0.00269312	1	1	2	Q9D172	Glutamine amidotransferase-like class 1 domain-containing protein 3A, mitochondrial OS=Mus musculus OX=10090 GN=Gatd3a PE=1 SV=1	Gatd3a	Q9D172 [102-109]	0	1088.63	0	-0.295128	0.815	25769.1	21005.4	27.52	22.17	0.080336	0.83112	16292.9	25769.1	28723.9	28093.9	18457.3	21005.4		High	High	High	High	High	High	High	0.001988	0.05005	2.2
TRUE	High	[R].QIDNPDYK.[G]	1xTMT6plex [K8]; 1xTMT6plex [N-Term]		0.0746746	0.00111321	1	1	2	P14211	Calreticulin OS=Mus musculus OX=10090 GN=Calr PE=1 SV=1	Calr	P14211 [279-286]	0	1450.79	0	-0.295128	0.815	60306.6	49133.5	19.96	32.73	0.0404258	0.911117	42511.2	62629.8	60306.6	73152.5	38890.4	49133.5		High	High	High	High	High	High	High	0.001238	0.03129	2.72
TRUE	High	[K].IDTIEIITDR.[Q]	1xTMT6plex [N-Term]		0.133459	0.00359171	1	1	3	O88569	Heterogeneous nuclear ribonucleoproteins A2/B1 OS=Mus musculus OX=10090 GN=Hnrnpa2b1 PE=1 SV=2	Hnrnpa2b1	O88569 [138-147]	0	1417.81	0	-0.293359	0.816	21112.8	17234	7.76	22.36	0.751661	0.177149	19429.1	22699.3	21112.8	20931.1	13267.2	17234		High	High	High	High	High	High	High	0.001223	0.06688	1.95
TRUE	High	[R].KFLPLFDR.[V]	1xTMT6plex [K1]; 1xTMT6plex [N-Term]		0.024114	0	1	1	3	Q64433	10 kDa heat shock protein, mitochondrial OS=Mus musculus OX=10090 GN=Hspe1 PE=1 SV=2	Hspe1	Q64433 [8-15]	1	1493.92	0	-0.293359	0.816	27784.7	22664.8	27.45	39	0.593059	0.255236	23049.8	27784.7	39059.3	28353.5	12162.5	22664.8		High	High	High	High	High	High	High	0	0.007859	2.73
TRUE	High	[K].NQAPPGLYTK.[T]	1xTMT6plex [K10]; 1xTMT6plex [N-Term]		0.0151963	0	1	1	5	P16460	Argininosuccinate synthase OS=Mus musculus OX=10090 GN=Ass1 PE=1 SV=1	Ass1	P16460 [200-209]	0	1546.9	0	-0.293359	0.816	142621	116446	18.05	20.78	0.417579	0.382315	115147	142621	166102	148127	98471.1	116446		High	High	High	High	High	High	High	0	0.004503	3.75
TRUE	High	[K].FSQFLEK.[E]	1xTMT6plex [K7]; 1xTMT6plex [N-Term]		0.198095	0.00628	1	1	2	Q9ET01	Glycogen phosphorylase, liver form OS=Mus musculus OX=10090 GN=Pygl PE=1 SV=4	Pygl	Q9ET01 [546-552]	0	1356.79	0	-0.291592	0.817	54061.2	44187.7	6.52	19.89	0.311284	0.488333	54061.2	48385.1	54503.2	44187.7	40733	58675.6		High	High	High	High	High	High	High	0.002939	0.1044	2.31
TRUE	High	[R].DTLYEAVR.[E]	1xTMT6plex [N-Term]		0.137556	0.00359171	1	1	3	P53026	60S ribosomal protein L10a OS=Mus musculus OX=10090 GN=Rpl10a PE=1 SV=3	Rpl10a	P53026 [8-15]	0	1195.65	0	-0.291592	0.817	61307.7	50065.3	6.16	20.01	0.201705	0.628485	61307.7	55077.4	61501.1	68600.3	48585.1	50065.3		High	High	High	High	High	High	High	0.002301	0.06629	1.27
TRUE	High	[R].LRDADPILR.[C]	1xTMT6plex [N-Term]		0.011597	0	1	1	2	Q8C196	Carbamoyl-phosphate synthase [ammonia], mitochondrial OS=Mus musculus OX=10090 GN=Cps1 PE=1 SV=2	Cps1	Q8C196 [1318-1326]	1	1297.78	0	-0.289827	0.818	55092.8	45083.7	14.79	20.61	0.480003	0.331129	45277.7	55092.8	61030.6	55762.8	36892.9	45083.7		High	High	High	High	High	High	High	0	0.003239	3.67
TRUE	High	[K].FITIFGTR.[S]	1xTMT6plex [N-Term]		0.0302852	0	1	1	2	P48036	Annexin A5 OS=Mus musculus OX=10090 GN=Anxa5 PE=1 SV=1	Anxa5	P48036 [192-199]	0	1183.7	0	-0.289827	0.818	19414.6	15883.9	8.28	63.31	0.200105	0.630805	19414.6	18918.2	22020.8	43045.9	15883.9	15670.6		High	High	High	High	High	High	High	0.0008737	0.04885	2.34
TRUE	High	[R].IGTGSLLEDPSLDPSASAGPHEF.[R]	1xTMT6plex [N-Term]; 1xHex(1)HexNAc(1) [S17(100)]	Q8K558 1xHex(1)HexNAc(1) [S161(100)]	4.1482e-05	0	1	1	3	Q8K558	Trem-like transcript 1 protein OS=Mus musculus OX=10090 GN=Treml1 PE=1 SV=2	Treml1	Q8K558 [145-167]	0	2891.39	0	-0.289827	0.818	10475.3	8565.43	12	33.95	0.184179	0.654367	10426.1	10475.3	12783.8	14166.8	8565.43	7846.94		High	High	High	High	High	High	High	0	0.0002066	5.06
TRUE	High	[K].EFSVYMTK.[D]	1xTMT6plex [K8]; 1xTMT6plex [N-Term]		0.0132454	0	1	1	2	P05202	Aspartate aminotransferase, mitochondrial OS=Mus musculus OX=10090 GN=Got2 PE=1 SV=1	Got2	P05202 [397-404]	0	1462.8	0	-0.289827	0.818	26171.8	21417.2	18.88	39.26	0.0508785	0.88945	20205.9	26171.8	29671.6	35171.9	16710.7	21417.2		High	High	High	High	High	High	High	0	0.003803	2.72
TRUE	High	[K].LFQTQPQPANANAVGPVPTANAALPADPPAS.[V]	1xTMT6plex [N-Term]; 1xHex(1)HexNAc(1) [T19(100)]	P29699 1xHex(1)HexNAc(1) [T267(100)]	1.59514e-08	0	1	1	10	P29699	Alpha-2-HS-glycoprotein OS=Mus musculus OX=10090 GN=Ahsg PE=1 SV=1	Ahsg	P29699 [249-279]	0	3619.83	0	-0.289827	0.818	36301.5	29694.5	27.78	50.49	0.0451642	0.90123	22740.3	36301.5	40286.3	54027.2	20127.8	29694.5		High	High	High	High	High	High	High	0	3.778e-07	9.95
TRUE	High	[R].VVSETNDTR.[V]	1xTMT6plex [N-Term]		0.0766985	0.00111321	1	1	2	P05784	Keratin, type I cytoskeletal 18 OS=Mus musculus OX=10090 GN=Krt18 PE=1 SV=5	Krt18	P05784 [411-419]	0	1249.66	0	-0.289827	0.818	11679.8	9554.37	26.79	42.06	0.00302438	0.99306	9831.85	11679.8	16397	18723.4	9530.11	9554.37		High	High	High	High	High	High	High	0	0.03564	2.26
TRUE	High	[R].TMVVHEK.[Q]	1xTMT6plex [K7]; 1xTMT6plex [N-Term]		0.115626	0.00319053	1	1	2	P08228	Superoxide dismutase [Cu-Zn] OS=Mus musculus OX=10090 GN=Sod1 PE=1 SV=2	Sod1	P08228 [117-123]	0	1301.77	0	-0.288065	0.819	49125.6	40228.4	18.19	27.78	0.5549	0.278676	38341.8	49125.6	55486.7	40228.4	26303.7	46885.5		High	High	High	High	High	High	High	0.002301	0.05354	3.05
TRUE	High	[K].LGYQMQTSDKPLSCQMLLPK.[S]	1xCarbamidomethyl [C14]; 1xOxidation [M]; 2xTMT6plex [K10; K20]; 1xTMT6plex [N-Term]; 2xHexNAc [T/S/Y]		0.0682932	0.00111321	1	1	6	Q91V80	Apolipoprotein F OS=Mus musculus OX=10090 GN=Apof PE=2 SV=2	Apof	Q91V80 [42-61]	0	3447.8	0	-0.288065	0.819	13644.9	11170.8	15.3	25.73	0.532532	0.293405	12760.7	13644.9	16955.8	15147.4	9169.08	11170.8		High	High	High	High	High	High	High	0	0.04138	3.25
TRUE	High	[K].ETHQQVVSR.[I]	1xTMT6plex [N-Term]		0.0314078	0	1	1	1	P70441	Na(+)/H(+) exchange regulatory cofactor NHE-RF1 OS=Mus musculus OX=10090 GN=Slc9a3r1 PE=1 SV=3	Slc9a3r1	P70441 [70-78]	0	1312.72	0	-0.288065	0.819	9294.66	7614.19	30.41	9.75	0.274236	0.531819	5641.21	10658.2	9294.66	8112.06	7614.19	6678.01		High	High	High	High	High	High	High	0	0.01089	3.35
TRUE	High	[G].DALEDPNMKPTPK.[A]	2xTMT6plex [K9; K13]; 1xTMT6plex [N-Term]; 1xHex(1)HexNAc(1) [T11(100)]	Q8VCN6 1xHex(1)HexNAc(1) [T45(100)]	0.0184164	0	1	1	2	Q8VCN6	CD99 antigen OS=Mus musculus OX=10090 GN=Cd99 PE=1 SV=1	Cd99	Q8VCN6 [35-47]	0	2508.34	0	-0.288065	0.819	34541.1	28282.2	20.84	48.47	0.177005	0.665266	24638.8	34541.1	37435.8	58295.4	25654.8	28282.2		High	High	High	High	High	High	High	0	0.02742	3.88
TRUE	High	[KI].DLSQLTK.[LQ]	1xTMT6plex [K7]; 1xTMT6plex [N-Term]		0.144848	0.00405738	1	2	4	Q9ET01	Glycogen phosphorylase, liver form OS=Mus musculus OX=10090 GN=Pygl PE=1 SV=4	Pygl	Q9ET01 [515-521]	0	1262.77	0	-0.286304	0.82	45808.2	37542.6	4.05	20.15	0.702139	0.198546	48863.4	45410.3	45808.2	32605.4	37542.6	48156.3		High	High	High	High	High	High	High	0.002301	0.07058	2.61
TRUE	High	[K].SCEGVTHVCDPNVK.[F]	2xCarbamidomethyl [C2; C9]; 1xTMT6plex [K14]; 1xTMT6plex [N-Term]; 1xHex(1)HexNAc(1) [T6(100)]	Q91ZX7 1xHex(1)HexNAc(1) [T1102(100)]	3.88941e-05	0	1	1	5	Q91ZX7	Prolow-density lipoprotein receptor-related protein 1 OS=Mus musculus OX=10090 GN=Lrp1 PE=1 SV=1	Lrp1	Q91ZX7 [1097-1110]	0	2425.16	0	-0.286304	0.82	55091.9	45149.4	23.99	36.31	0.354812	0.441761	40619.2	66502.1	55091.9	59263.9	27422.7	45149.4		High	High	High	High	High	High	High	0	7.601e-06	4.89
TRUE	High	[F].VLSAIQPSPTAHPIDSK.[L]	1xTMT6plex [K17]; 1xTMT6plex [N-Term]; 1xHex(1)HexNAc(1) [S/T]		1.19214e-05	0	1	1	3	Q61702	Inter-alpha-trypsin inhibitor heavy chain H1 OS=Mus musculus OX=10090 GN=Itih1 PE=1 SV=2	Itih1	Q61702 [641-657]	0	2584.41	0	-0.284546	0.821	10304.3	8464.15	11.82	23.58	0.307642	0.492445	8502.19	10672.7	10304.3	11008.1	6900.99	8464.15		High	High	High	High	High	High	High	0	7.623e-05	5.51
TRUE	High	[K].TSACFEPSLDYMVTK.[I]	1xCarbamidomethyl [C4]; 1xTMT6plex [K15]; 1xTMT6plex [N-Term]		3.74644e-07	0	1	1	2	Q8C196	Carbamoyl-phosphate synthase [ammonia], mitochondrial OS=Mus musculus OX=10090 GN=Cps1 PE=1 SV=2	Cps1	Q8C196 [758-772]	0	2207.11	0	-0.284546	0.821	23427.5	19239.6	22.4	32.74	0.181943	0.657744	17125.3	23427.5	27119.3	27339.6	14192.6	19239.6		High	High	High	High	High	High	High	0	1.101e-05	4.85
TRUE	High	[K].LFQTQPQPANANAVGPVPTANAALPADPPASVVVGPVVVPR.[G]	1xTMT6plex [N-Term]; 1xHexNAc [T19(100)]	P29699 1xHexNAc [T267(100)]	2.04637e-06	0	1	1	4	P29699	Alpha-2-HS-glycoprotein OS=Mus musculus OX=10090 GN=Ahsg PE=1 SV=1	Ahsg	P29699 [249-289]	0	4459.42	0	-0.284546	0.821	45771.3	37592.6	42.9	85.32	0.0266879	0.940399	19786.5	50780.1	45771.3	68587.9	5225.16	37592.6		High	High	High	High	High	High	High	0	2.883e-07	10.83
TRUE	High	[R].ELGEYGLQAYTEVK.[T]	1xTMT6plex [K14]; 1xTMT6plex [N-Term]		0.00061773	0	1	1	2	P47738	Aldehyde dehydrogenase, mitochondrial OS=Mus musculus OX=10090 GN=Aldh2 PE=1 SV=1	Aldh2	P47738 [495-508]	0	2058.12	0	-0.28279	0.822	16826.2	13830.4	6.09	17.01	1.07149	0.084823	15588.8	16826.2	17602.3	13830.4	10925.7	15416.1		High	High	High	High	High	High	High	0	9.213e-05	4.81
TRUE	High	[K].HNFTPLAR.[V]	1xTMT6plex [N-Term]		0.0723784	0.00111321	1	1	3	Q8BWT1	3-ketoacyl-CoA thiolase, mitochondrial OS=Mus musculus OX=10090 GN=Acaa2 PE=1 SV=3	Acaa2	Q8BWT1 [271-278]	0	1184.67	0	-0.28279	0.822	21847.4	17967.4	9.65	13.23	0.763056	0.172562	20321.2	21847.4	24558.6	21957.4	17967.4	17288.3		High	High	High	High	High	High	High	0.001238	0.03012	3.51
TRUE	High	[K].NTAPTSSPSVTAPR.[G]	1xTMT6plex [N-Term]; 1xHex(1)HexNAc(1) [T5(100)]	Q9QXC1 1xHex(1)HexNAc(1) [T295(100)]	0.00390603	0	1	1	10	Q9QXC1	Fetuin-B OS=Mus musculus OX=10090 GN=Fetub PE=1 SV=1	Fetub	Q9QXC1 [291-304]	0	1980	0	-0.28279	0.822	18636.2	15314.7	19.3	21.39	0.42298	0.37759	15266.8	18636.2	22522.4	19644.5	12908.6	15314.7		High	High	High	High	High	High	High	0	0.00306	3.95
TRUE	High	[K].HGGTIPVVPTAEFQDR.[I]	1xTMT6plex [N-Term]		3.06178e-05	0	1	1	2	P26443	Glutamate dehydrogenase 1, mitochondrial OS=Mus musculus OX=10090 GN=Glud1 PE=1 SV=1	Glud1	P26443 [481-496]	0	1953.04	0	-0.28279	0.822	13490.4	11094.9	14.03	32.91	0.0834728	0.825139	13490.4	11096.4	14710.1	17110	9253.11	11094.9		High	High	High	High	High	High	High	0	5.85e-06	5.53
TRUE	High	[K].KLQQGIAPSGPAGELK.[F]	1xHexNAc [S9(100)]; 2xTMT6plex [K1; K16]; 1xTMT6plex [N-Term]	P81117 1xHexNAc [S408(100)]	1.5857e-05	0	1	1	2	P81117	Nucleobindin-2 OS=Mus musculus OX=10090 GN=Nucb2 PE=1 SV=2	Nucb2	P81117 [400-415]	1	2484.46	0	-0.28279	0.822	31755.8	26109.1	19.08	52.67	0.0298774	0.933518	26470.4	31755.8	38770.7	53265.7	20480.3	26109.1		High	High	High	High	High	High	High	0	2.812e-06	6.12
TRUE	High	[K].LPAVVTADLR.[L]	1xTMT6plex [N-Term]		0.0516927	0.000600281	1	1	2	Q9DCW4	Electron transfer flavoprotein subunit beta OS=Mus musculus OX=10090 GN=Etfb PE=1 SV=3	Etfb	Q9DCW4 [177-186]	0	1283.79	0	-0.28279	0.822	26793.1	22031.8	11.25	36.49	0.0195107	0.956069	23397.6	26793.1	29344.5	37096.5	19391	22031.8		High	High	High	High	High	High	High	0	0.0228	2.65
TRUE	High	[R].HVFGESDELIGQK.[V]	1xTMT6plex [K13]; 1xTMT6plex [N-Term]		0.000626315	0	1	1	2	P17751	Triosephosphate isomerase OS=Mus musculus OX=10090 GN=Tpi1 PE=1 SV=5	Tpi1	P17751 [101-113]	0	1917.05	0	-0.281036	0.823	13054.4	10740.2	19.2	26.64	0.511359	0.308064	11035.1	13054.4	16147.1	13723.5	7965.12	10740.2		High	High	High	High	High	High	High	0	0.0001828	4.08
TRUE	High	[R].SAAETVTK.[G]	1xTMT6plex [K8]; 1xTMT6plex [N-Term]		0.00983206	0	1	1	2	Q64433	10 kDa heat shock protein, mitochondrial OS=Mus musculus OX=10090 GN=Hspe1 PE=1 SV=2	Hspe1	Q64433 [21-28]	0	1264.75	0	-0.281036	0.823	15920.3	13094.6	26.2	35.57	0.336321	0.460977	11846.3	15920.3	20230	17680.8	8392.79	13094.6		High	High	High	High	High	High	High	0	0.01632	2.86
TRUE	High	[R].TAATDHSLGDSR.[R]	1xTMT6plex [N-Term]; 1xHex(1)HexNAc(1) [T1(100)]	Q62313 1xHex(1)HexNAc(1) [T88(100)]	0.000295873	0	1	1	3	Q62313	Trans-Golgi network integral membrane protein 1 OS=Mus musculus OX=10090 GN=Tgoln1 PE=1 SV=1	Tgoln1	Q62313 [88-99]	0	1824.87	0	-0.281036	0.823	3748.19	3083.78	26.74	61.75	0.171139	0.674312	2297.58	3907.89	3748.19	6805.21	2123.95	3083.78		High	High	High	High	High	High	High	0	7.265e-05	4.35
TRUE	High	[R].GAEPEVVTAPPEKEIPSLDQEK.[T]	2xTMT6plex [K13; K22]; 1xTMT6plex [N-Term]; 1xHex(1)HexNAc(1) [T8(100)]	Q8CG19 1xHex(1)HexNAc(1) [T793(100)]	2.46476e-07	0	1	1	4	Q8CG19	Latent-transforming growth factor beta-binding protein 1 OS=Mus musculus OX=10090 GN=Ltbp1 PE=1 SV=2	Ltbp1	Q8CG19 [786-807]	1	3415.82	0	-0.281036	0.823	38281	31506	8.23	57.09	0.150359	0.707361	38281	37732.4	43676.2	76430.6	31506	30268.1		High	High	High	High	High	High	High	0	2.74e-08	6.6
TRUE	High	[R].IADQCPSSLAIQENANALAR.[Y]	1xCarbamidomethyl [C5]; 1xTMT6plex [N-Term]		8.67292e-08	0	1	1	2	Q91Y97	Fructose-bisphosphate aldolase B OS=Mus musculus OX=10090 GN=Aldob PE=1 SV=3	Aldob	Q91Y97 [154-173]	0	2371.22	0	-0.281036	0.823	18680	15381.4	7.62	41.44	0.127474	0.745634	18680	16611.8	19244	29346.4	15381.4	14831		High	High	High	High	High	High	High	0	1.976e-09	7.35
TRUE	High	[K].GILAADESVGTMGNR.[L]	1xOxidation [M12]; 1xTMT6plex [N-Term]		1.72603e-06	0	1	1	2	Q91Y97	Fructose-bisphosphate aldolase B OS=Mus musculus OX=10090 GN=Aldob PE=1 SV=3	Aldob	Q91Y97 [29-43]	0	1735.88	0	-0.281036	0.823	11835.2	9740.82	14.25	30.41	0.12307	0.753235	11835.2	10137.3	13507.4	14933.6	8605.91	9740.82		High	High	High	High	High	High	High	0	7.395e-08	6.43
TRUE	High	[K].VHSFPTLK.[F]	1xTMT6plex [K8]; 1xTMT6plex [N-Term]		0.0594319	0.000600281	1	1	2	P09103	Protein disulfide-isomerase OS=Mus musculus OX=10090 GN=P4hb PE=1 SV=2	P4hb	P09103 [439-446]	0	1386.85	0	-0.281036	0.823	36029.7	29650.9	0.85	49.8	0.0611355	0.868689	35550.6	36029.7	36121.9	59355.3	24444.9	29650.9		High	High	High	High	High	High	High	0.0008828	0.02367	4.08
TRUE	High	[R].SFLESLK.[V]	1xTMT6plex [K7]; 1xTMT6plex [N-Term]		0.118694	0.00359171	1	2	2	Q9DCG6	Phenazine biosynthesis-like domain-containing protein 1 OS=Mus musculus OX=10090 GN=Pbld1 PE=1 SV=2	Pbld1	Q9DCG6 [172-178]	0	1281.78	0	-0.279284	0.824	39875.7	32863.5	2.67	13.48	1.16226	0.068824	40236.8	38256.4	39875.7	32863.5	28543	37423.1		High	High	High	High	High	High	High	0.001223	0.05852	2.74
TRUE	High	[R].YAAENNR.[V]	1xTMT6plex [N-Term]		0.173964	0.00584092	1	1	3	P55264	Adenosine kinase OS=Mus musculus OX=10090 GN=Adk PE=1 SV=2	Adk	P55264 [201-207]	0	1066.55	0	-0.279284	0.824	5530.88	4555.29	24.87	10.59	0.477978	0.332676	3865.67	5530.88	6460.61	4766.8	4555.29	3874.91		High	High	High	High	High	High	High	0.002939	0.08905	1.68
TRUE	High	[R].FAQLCEEHGILR.[E]	1xCarbamidomethyl [C5]; 1xTMT6plex [N-Term]		6.60213e-05	0	1	3	2	P04938	Major urinary protein 11 OS=Mus musculus OX=10090 GN=Mup11 PE=1 SV=2	Mup11	P04938 [153-164]	0	1701.89	0	-0.279284	0.824	23422.5	19307.2	5.04	61.06	0.194044	0.63967	25489.9	23350	23422.5	8553.85	19307.2	33424.6		High	High	High	High	High	High	High	0	6.158e-06	4.22
TRUE	High	[K].TVDGPSGK.[L]	1xTMT6plex [K8]; 1xTMT6plex [N-Term]		0.212539	0.00760151	1	1	2	P16858	Glyceraldehyde-3-phosphate dehydrogenase OS=Mus musculus OX=10090 GN=Gapdh PE=1 SV=2	Gapdh	P16858 [185-192]	0	1218.71	0	-0.277534	0.825	85711.5	70744.8	19.59	25.59	0.381802	0.415143	69292.8	85711.5	102982	92411.3	55311.3	70744.8		High	High	High	High	High	High	High	0.00312	0.1137	2.43
TRUE	High	[K].YIIWSPVCR.[N]	1xCarbamidomethyl [C8]; 1xTMT6plex [N-Term]		0.0437386	0.000600281	1	1	3	P11352	Glutathione peroxidase 1 OS=Mus musculus OX=10090 GN=Gpx1 PE=1 SV=2	Gpx1	P11352 [147-155]	0	1422.78	0	-0.277534	0.825	45255.2	37356.7	9.14	28.79	0.315139	0.484018	43680.8	45255.2	51762.5	54630.1	31853.4	37356.7		High	High	High	High	High	High	High	0.0008828	0.0163	2.87
TRUE	High	[K].SFNISDIPVTAIR.[I]	1xTMT6plex [N-Term]		0.00896999	0	1	1	2	Q9DBT9	Dimethylglycine dehydrogenase, mitochondrial OS=Mus musculus OX=10090 GN=Dmgdh PE=1 SV=1	Dmgdh	Q9DBT9 [654-666]	0	1661.94	0	-0.277534	0.825	7890.71	6510.15	23.94	39.45	0.162165	0.688391	6084.71	7890.71	9893.17	10168.8	4655.57	6510.15		High	High	High	High	High	High	High	0	0.02945	2.18
TRUE	High	[K].SPQYSQVIHR.[L]	1xTMT6plex [N-Term]		0.000763316	0	1	2	2	P17563	Methanethiol oxidase OS=Mus musculus OX=10090 GN=Selenbp1 PE=1 SV=2	Selenbp1	P17563 [53-62]	0	1443.79	0	-0.277534	0.825	14611.2	12053	27.19	18.72	0.13951	0.725253	8772.95	14959.5	14611.2	14016.9	9578.65	12053		High	High	High	High	High	High	High	0	0.0001192	5.35
TRUE	High	[K].FASEITPITISVK.[G]	1xTMT6plex [K13]; 1xTMT6plex [N-Term]		3.10433e-05	0	1	1	2	Q8QZT1	Acetyl-CoA acetyltransferase, mitochondrial OS=Mus musculus OX=10090 GN=Acat1 PE=1 SV=1	Acat1	Q8QZT1 [228-240]	0	1864.12	0	-0.275786	0.826	6716.53	5547.38	7.54	8.61	1.20444	0.0624534	6332.09	7347.63	6716.53	6307.47	5547.38	5379.74		High	High	High	High	High	High	High	0	2.458e-06	4.32
TRUE	High	[R].TVIDYNGER.[T]	1xTMT6plex [N-Term]		0.0427603	0.000600281	1	1	3	P09103	Protein disulfide-isomerase OS=Mus musculus OX=10090 GN=P4hb PE=1 SV=2	P4hb	P09103 [455-463]	0	1295.68	0	-0.275786	0.826	34850.5	28794.3	14.61	45.59	0.0822828	0.827403	31434	34850.5	41765.7	51135.7	21552.3	28794.3		High	High	High	High	High	High	High	0.0008828	0.0158	1.22
TRUE	High	[K].AVTLLPSFTMTPT.[A]	1xTMT6plex [N-Term]; 3xHex(1)HexNAc(1) [T3(100); T9(100); T/S]	P31996 3xHex(1)HexNAc(1) [T29(100); T35(100); T/S]	0.111653	0.00319053	1	1	2	P31996	Macrosialin OS=Mus musculus OX=10090 GN=Cd68 PE=1 SV=1	Cd68	P31996 [27-39]	0	2703.29	0	-0.275786	0.826	8361.85	6903.76	4.23	57.73	0.0188747	0.95747	8361.85	7952.91	8652.94	13975.7	4570.83	6903.76		High	High	High	High	High	High	High	0	0.1155	2.78
TRUE	High	[R].ADLIAYLK.[K]	1xTMT6plex [K8]; 1xTMT6plex [N-Term]		0.0106783	0	1	1	2	P62897	Cytochrome c, somatic OS=Mus musculus OX=10090 GN=Cycs PE=1 SV=2	Cycs	P62897 [93-100]	0	1364.86	0	-0.274041	0.827	13384.6	11064.8	10.99	16.79	0.414695	0.384862	11986.4	13384.6	14937.5	14349.5	11064.8	10670.1		High	High	High	High	High	High	High	0	0.002931	3.17
TRUE	High	[K].MIFAGIK.[K]	1xTMT6plex [K7]; 1xTMT6plex [N-Term]		0.107807	0.00215868	1	2	2	P62897	Cytochrome c, somatic OS=Mus musculus OX=10090 GN=Cycs PE=1 SV=2	Cycs	P62897 [81-87]	0	1237.77	0	-0.274041	0.827	21842.9	18071.5	13.45	27.94	0.332193	0.465379	17246.6	21842.9	22143.4	22578.3	12662.8	18071.5		High	High	High	High	High	High	High	0.001606	0.04915	2.3
TRUE	High	[K].AIVQEATR.[M]	1xTMT6plex [N-Term]		0.0180826	0	1	1	2	Q8CHT0	Delta-1-pyrroline-5-carboxylate dehydrogenase, mitochondrial OS=Mus musculus OX=10090 GN=Aldh4a1 PE=1 SV=3	Aldh4a1	Q8CHT0 [487-494]	0	1116.66	0	-0.274041	0.827	42175.7	34893.6	20.22	15.96	0.280948	0.523663	30647.4	42175.7	46049.6	41701.7	30397.1	34893.6		High	High	High	High	High	High	High	0	0.0278	2.38
TRUE	High	[RK].SYELPDGQVITIGNER.[F]	1xTMT6plex [N-Term]		1.09234e-05	0	1	7	2	P60710	Actin, cytoplasmic 1 OS=Mus musculus OX=10090 GN=Actb PE=1 SV=1	Actb	P60710 [239-254]	0	2020.05	0	-0.272297	0.828	17242.9	14270.7	14.08	51.04	0.152979	0.703107	13650.7	17242.9	17906.1	29439.9	12007.1	14270.7		High	High	High	High	High	High	High	0	6.922e-07	3.39
TRUE	High	[R].LLPSPSNPSAQELPQKR.[D]	1xTMT6plex [K16]; 1xTMT6plex [N-Term]; 2xHex(1)HexNAc(1) [S4(100); S6(100)]	Q640N1 2xHex(1)HexNAc(1) [S182(100); S184(100)]	0.0269032	0	1	1	1	Q640N1	Adipocyte enhancer-binding protein 1 OS=Mus musculus OX=10090 GN=Aebp1 PE=1 SV=1	Aebp1	Q640N1 [179-195]	1	3050.6	0	-0.272297	0.828	11265.3	9330.88	15.1	65.99	0.0281946	0.937142	10746.9	11265.3	14125.4	21776	6254.41	9330.88		High	High	High	High	High	High	High	0	0.01098	2.85
TRUE	High	[K].TYVEKVDELK.[K]	2xTMT6plex [K5; K10]; 1xTMT6plex [N-Term]		0.0231436	0	1	1	2	P31786	Acyl-CoA-binding protein OS=Mus musculus OX=10090 GN=Dbi PE=1 SV=2	Dbi	P31786 [73-82]	1	1911.14	0	-0.270556	0.829	112916	93577.8	14.71	21.87	0.608259	0.246457	97554.8	112916	131012	113341	72600	93577.8		High	High	High	High	High	High	High	0	0.009313	3.36
TRUE	High	[R].QCDGVDNCGDGTDEEDCEPPTAQNPHCK.[D]	4xCarbamidomethyl [C2; C8; C17; C27]; 1xTMT6plex [K28]; 1xTMT6plex [N-Term]; 1xHex(1)HexNAc(1) [T21(100)]	Q91ZX7 1xHex(1)HexNAc(1) [T3736(100)]	7.53491e-09	0	1	1	18	Q91ZX7	Prolow-density lipoprotein receptor-related protein 1 OS=Mus musculus OX=10090 GN=Lrp1 PE=1 SV=1	Lrp1	Q91ZX7 [3716-3743]	0	4028.64	0	-0.270556	0.829	133325	110554	23.28	15.26	0.557149	0.277237	100371	133325	161668	120513	88718.1	110554		High	High	High	High	High	High	High	0	3.109e-09	9.28
TRUE	High	[K].VETTEDLVAK.[L]	1xTMT6plex [K10]; 1xTMT6plex [N-Term]		0.000384591	0	1	1	2	Q9DCW4	Electron transfer flavoprotein subunit beta OS=Mus musculus OX=10090 GN=Etfb PE=1 SV=3	Etfb	Q9DCW4 [239-248]	0	1562.9	0	-0.270556	0.829	46171.8	38280.6	17.61	22.44	0.339475	0.457641	35195	46171.8	50071.9	46963	29761.5	38280.6		High	High	High	High	High	High	High	0	5.187e-05	3.62
TRUE	High	[K].ATGYPLAFIAAK.[I]	1xTMT6plex [K12]; 1xTMT6plex [N-Term]		0.000770372	0	1	1	6	Q8C196	Carbamoyl-phosphate synthase [ammonia], mitochondrial OS=Mus musculus OX=10090 GN=Cps1 PE=1 SV=2	Cps1	Q8C196 [729-740]	0	1681.01	0	-0.270556	0.829	28427.7	23569.4	26.23	41.19	0.290656	0.512087	28285.4	28427.7	43534.8	40229.7	18632.4	23569.4		High	High	High	High	High	High	High	0	0.000121	4.35
TRUE	High	[R].FVMEQGR.[K]	1xTMT6plex [N-Term]		0.103177	0.00215868	1	1	3	Q9QXD6	Fructose-1,6-bisphosphatase 1 OS=Mus musculus OX=10090 GN=Fbp1 PE=1 SV=3	Fbp1	Q9QXD6 [17-23]	0	1095.58	0	-0.270556	0.829	62831.4	52076.6	19.06	29.88	0.14798	0.711247	47935.8	62831.4	70617.5	74035.7	41312.4	52076.6		High	High	High	High	High	High	High	0.001606	0.04647	1.62
TRUE	High	[R].AFPSYFSK.[G]	1xTMT6plex [K8]; 1xTMT6plex [N-Term]		0.0131849	0	1	1	2	Q9CQ69	Cytochrome b-c1 complex subunit 8 OS=Mus musculus OX=10090 GN=Uqcrq PE=1 SV=3	Uqcrq	Q9CQ69 [26-33]	0	1404.79	0	-0.268817	0.83	40368.9	33498.9	16.47	21.63	0.457623	0.34864	32918.1	40368.9	45965.7	41167.2	26573.9	33498.9		High	High	High	High	High	High	High	0	0.003771	2.57
TRUE	High	[R].APSTASDVLPGAKPSR.[L]	1xTMT6plex [K13]; 1xTMT6plex [N-Term]; 1xHex(1)HexNAc(1) [S3(100)]	Q8CJH3 1xHex(1)HexNAc(1) [S717(100)]	3.22712e-06	0	1	1	11	Q8CJH3	Plexin-B1 OS=Mus musculus OX=10090 GN=Plxnb1 PE=1 SV=2	Plxnb1	Q8CJH3 [715-730]	0	2377.29	0	-0.268817	0.83	116524	96730.4	24.92	25.5	0.032708	0.927453	73878.9	116524	120420	135986	84372.3	96730.4		High	High	High	High	High	High	High	0	4.797e-07	6.01
TRUE	High	[K].EKPPKATK.[KR]	3xTMT6plex [K2; K5; K8]; 1xTMT6plex [N-Term]; 1xHex(1)HexNAc(1) [T7(100)]	Q640N1 1xHex(1)HexNAc(1) [T125(100)]; 1xHex(1)HexNAc(1) [T254(100)]; 1xHex(1)HexNAc(1) [T394(100)]; 1xHex(1)HexNAc(1) [T545(100)]	0.127249	0.00359171	1	1	5	Q640N1	Adipocyte enhancer-binding protein 1 OS=Mus musculus OX=10090 GN=Aebp1 PE=1 SV=1	Aebp1	Q640N1 [119-126]; [130-137]; [141-148]; [152-159]	1	2180.32	0	-0.26708	0.831	258770	214964	39.52	66.49	0.230891	0.587636	132010	258770	312366	549313	170279	214964		High	High	High	High	High	High	High	0.001223	0.08758	3.92
TRUE	High	[K].HIGYDDSAK.[G]	1xTMT6plex [K9]; 1xTMT6plex [N-Term]		0.00186319	0	1	1	2	Q91X83	S-adenosylmethionine synthase isoform type-1 OS=Mus musculus OX=10090 GN=Mat1a PE=1 SV=1	Mat1a	Q91X83 [90-98]	0	1463.79	0	-0.26708	0.831	32332.3	26879.1	23.64	41.07	0.165493	0.683135	25418.2	32332.3	40944.4	42300.8	18621.9	26879.1		High	High	High	High	High	High	High	0	0.0003529	4.9
TRUE	High	[R].TIILYDTNLPDVSAK.[D]	1xTMT6plex [K15]; 1xTMT6plex [N-Term]		8.34824e-05	0	1	1	2	P97328	Ketohexokinase OS=Mus musculus OX=10090 GN=Khk PE=1 SV=1	Khk	P97328 [109-123]	0	2121.22	0	-0.265345	0.832	13784.6	11464.6	7.55	26.07	0.203629	0.625707	13156.2	15225.9	13784.6	11464.6	10612.4	16850.4		High	High	High	High	High	High	High	0	8.178e-06	4.96
TRUE	High	[R].AAYQVAALPR.[G]	1xTMT6plex [N-Term]		0.0013503	0	1	1	3	P52760	2-iminobutanoate/2-iminopropanoate deaminase OS=Mus musculus OX=10090 GN=Rida PE=1 SV=3	Rida	P52760 [108-117]	0	1288.76	0	-0.263612	0.833	120616	100445	16.99	23.44	0.913769	0.121964	102131	120616	143544	100445	64832.3	101359		High	High	High	High	High	High	High	0	0.0002376	2.18
TRUE	High	[K].VLPGVDALSNV.[-]	1xTMT6plex [N-Term]		0.0289375	0	1	1	2	P09411	Phosphoglycerate kinase 1 OS=Mus musculus OX=10090 GN=Pgk1 PE=1 SV=4	Pgk1	P09411 [407-417]	0	1312.77	0	-0.263612	0.833	6661.69	5551.2	14.3	5.2	0.545189	0.284978	5201.1	6661.69	6812.21	5273.86	5551.2	5851.33		High	High	High	High	High	High	High	0	0.009804	3.09
TRUE	High	[R].DSDILGK.[Y]	1xTMT6plex [K7]; 1xTMT6plex [N-Term]		0.105468	0.00215868	1	1	2	Q64433	10 kDa heat shock protein, mitochondrial OS=Mus musculus OX=10090 GN=Hspe1 PE=1 SV=2	Hspe1	Q64433 [93-99]	0	1205.71	0	-0.263612	0.833	146075	121717	20.87	29.67	0.512334	0.307373	114414	146075	174990	144182	77454.1	121717		High	High	High	High	High	High	High	0.0008737	0.05107	2.44
TRUE	High	[K].IKLTITYGPK.[V]	2xTMT6plex [K2; K10]; 1xTMT6plex [N-Term]		7.93623e-05	0	1	1	4	P12710	Fatty acid-binding protein, liver OS=Mus musculus OX=10090 GN=Fabp1 PE=1 SV=2	Fabp1	P12710 [48-57]	1	1821.18	0	-0.263612	0.833	99904.6	83216.9	32.02	30.36	0.369032	0.427532	126837	64778.7	99904.6	83216.9	51461.7	97285.2		High	High	High	High	High	High	High	0	0.0001013	3.75
TRUE	High	[R].MLSLPSVAAQYPADPHLVVTEK.[S]	1xTMT6plex [K22]; 1xTMT6plex [N-Term]; 1xHex(1)HexNAc(1) [T20(100)]	A6X935 1xHex(1)HexNAc(1) [T725(100)]	0.000210494	0	1	1	2	A6X935	Inter alpha-trypsin inhibitor, heavy chain 4 OS=Mus musculus OX=10090 GN=Itih4 PE=1 SV=2	Itih4	A6X935 [706-727]	0	3189.7	0	-0.263612	0.833	2805.23	2338.11	18.13	32.33	0.361678	0.434832	2805.23	3602.5	2567.12	3383.47	1789.9	2338.11		High	High	High	High	High	High	High	0	8.98e-05	4.82
TRUE	High	[K].GSVLPNSDKK.[A]	2xTMT6plex [K9; K10]; 1xTMT6plex [N-Term]		0.0244464	0	1	1	2	P32020	Non-specific lipid-transfer protein OS=Mus musculus OX=10090 GN=Scp2 PE=1 SV=3	Scp2	P32020 [483-492]	1	1732.06	0	-0.263612	0.833	32905.3	27403.9	6.65	33.66	0.15871	0.693889	29460	33325.9	32905.3	40178.9	20684.5	27403.9		High	High	High	High	High	High	High	0	0.009894	2.87
TRUE	High	[R].ANTFVAELK.[G]	1xTMT6plex [K9]; 1xTMT6plex [N-Term]		0.0031471	0	1	1	2	P08249	Malate dehydrogenase, mitochondrial OS=Mus musculus OX=10090 GN=Mdh2 PE=1 SV=3	Mdh2	P08249 [177-185]	0	1450.87	0	-0.263612	0.833	66290.9	55234.3	16.36	48.44	0.0871478	0.818186	52456.3	66290.9	72957.6	90315.1	33111.2	55234.3		High	High	High	High	High	High	High	0	0.0006655	3.33
TRUE	High	[R].TTPPTAATPVR.[L]	1xTMT6plex [N-Term]; 1xHexNAc [T5(99.9)]	P11276 1xHexNAc [T2154(99.9)]	0.0414265	0.000600281	1	1	13	P11276	Fibronectin OS=Mus musculus OX=10090 GN=Fn1 PE=1 SV=4	Fn1	P11276 [2150-2160]	0	1543.85	0	-0.261881	0.834	45983.8	38363.9	25.21	71.4	0.266248	0.541692	29689.9	45983.8	49315.1	105827	30206.3	38363.9		High	High	High	High	High	High	High	0.001223	0.0601	1.87
TRUE	High	[K].SAGVSVPGPMGPSGPR.[G]	1xOxidation [M10]; 1xTMT6plex [N-Term]; 2xHexNAc [S5(100); S13(100)]	P11087 2xHexNAc [S165(100); S173(100)]	0.0325715	0	1	1	2	P11087	Collagen alpha-1(I) chain OS=Mus musculus OX=10090 GN=Col1a1 PE=1 SV=4	Col1a1	P11087 [161-176]	0	2104.04	0	-0.261881	0.834	18941.5	15794.7	25.46	31.49	0.174324	0.669385	13797.6	18941.5	23299.1	22505	12071.8	15794.7		High	High	High	High	High	High	High	0	0.01365	2.79
TRUE	High	[K].WLAESIR.[S]	1xTMT6plex [N-Term]		0.196454	0.00628	1	1	3	P52196	Thiosulfate sulfurtransferase OS=Mus musculus OX=10090 GN=Tst PE=1 SV=3	Tst	P52196 [15-21]	0	1103.64	0	-0.260152	0.835	42192.8	35222.8	5.17	9.98	1.40579	0.0392839	40576.4	42192.8	44926	38906.6	31860.5	35222.8		High	High	High	High	High	High	High	0.002939	0.1035	1.72
TRUE	High	[K].LPFPIIDDK.[G]	1xTMT6plex [K9]; 1xTMT6plex [N-Term]		0.0177547	0	1	1	2	O08709	Peroxiredoxin-6 OS=Mus musculus OX=10090 GN=Prdx6 PE=1 SV=3	Prdx6	O08709 [98-106]	0	1515.92	0	-0.260152	0.835	63939	53411	16.56	25.71	0.482124	0.329516	51629.2	63939	72239.1	53411	37744.9	64226.9		High	High	High	High	High	High	High	0	0.005436	2.69
TRUE	High	[R].DHGDLAFVDVPNDSSFQIVK.[N]	1xTMT6plex [K20]; 1xTMT6plex [N-Term]		2.03164e-07	0	1	1	2	Q61176	Arginase-1 OS=Mus musculus OX=10090 GN=Arg1 PE=1 SV=1	Arg1	Q61176 [49-68]	0	2661.39	0	-0.260152	0.835	8795.8	7342.55	12.97	21.63	0.41501	0.384583	8131.64	10429.3	8795.8	9882.64	6607.11	7342.55		High	High	High	High	High	High	High	0	5.554e-09	6.9
TRUE	High	[R].VNVPVIGGHAGK.[T]	1xTMT6plex [K12]; 1xTMT6plex [N-Term]		7.20528e-05	0	1	1	2	P08249	Malate dehydrogenase, mitochondrial OS=Mus musculus OX=10090 GN=Mdh2 PE=1 SV=3	Mdh2	P08249 [192-203]	0	1605.98	0	-0.260152	0.835	21903.5	18298.5	14.31	33.19	0.351384	0.445263	20531.9	21903.5	26815.4	26540.1	13753.5	18298.5		High	High	High	High	High	High	High	0	6.812e-06	4.74
TRUE	High	[R].EGDVLTLLESER.[E]	1xTMT6plex [N-Term]		6.45197e-05	0	1	1	2	P62858	40S ribosomal protein S28 OS=Mus musculus OX=10090 GN=Rps28 PE=1 SV=1	Rps28	P62858 [52-63]	0	1589.86	0	-0.260152	0.835	15558	12984.5	26.7	36.83	0.241732	0.573149	11994.3	15558	20511.9	19034.7	9029.5	12984.5		High	High	High	High	High	High	High	0	0.0004505	3.1
TRUE	High	[K].GDNQSPIELHTK.[D]	1xTMT6plex [K12]; 1xTMT6plex [N-Term]		9.02745e-05	0	1	1	2	P16015	Carbonic anhydrase 3 OS=Mus musculus OX=10090 GN=Ca3 PE=1 SV=3	Ca3	P16015 [25-36]	0	1796.99	0	-0.260152	0.835	65932.1	55051	8.17	26.59	0.180153	0.660461	65932.1	60683.1	71465.5	49093.2	55051	79845.3		High	High	High	High	High	High	High	0	0.01072	3.68
TRUE	High	[K].SASPSASPVVCYQANR.[D]	1xCarbamidomethyl [C11]; 1xTMT6plex [N-Term]; 1xHex(1)HexNAc(1) [S5(100)]	Q62356 1xHex(1)HexNAc(1) [S105(100)]	0.000370693	0	1	1	3	Q62356	Follistatin-related protein 1 OS=Mus musculus OX=10090 GN=Fstl1 PE=1 SV=2	Fstl1	Q62356 [101-116]	0	2288.09	0	-0.260152	0.835	24546.3	20507.8	26.2	45.86	0.0443978	0.902822	15778.7	24546.3	26931	35166.2	14331.2	20507.8		High	High	High	High	High	High	High	0	9.321e-05	4.21
TRUE	High	[R].GDFCIQVGR.[N]	1xCarbamidomethyl [C4]; 1xTMT6plex [N-Term]		0.0024552	0	1	2	2	P15532	Nucleoside diphosphate kinase A OS=Mus musculus OX=10090 GN=Nme1 PE=1 SV=1	Nme1	P15532 [106-114]	0	1280.66	0	-0.260152	0.835	47680.8	39816.5	9.34	25.71	0.00027054	0.999377	40488.5	47680.8	47965.2	58779	37521.3	39816.5		High	High	High	High	High	High	High	0.001223	0.07977	2.23
TRUE	High	[R].GDTNFYGK.[Q]	1xTMT6plex [K8]; 1xTMT6plex [N-Term]		0.0137399	0	1	1	2	Q9EQ20	Methylmalonate-semialdehyde dehydrogenase [acylating], mitochondrial OS=Mus musculus OX=10090 GN=Aldh6a1 PE=1 SV=1	Aldh6a1	Q9EQ20 [493-500]	0	1359.73	0	-0.258425	0.836	62080.5	51881.5	7.27	20.49	1.01448	0.0967199	57664.2	62080.5	66705.4	56344.2	37329.7	51881.5		High	High	High	High	High	High	High	0.001994	0.1038	2.06
TRUE	High	[K].LSFSYGR.[A]	1xTMT6plex [N-Term]		0.122368	0.00359171	1	1	2	Q91Y97	Fructose-bisphosphate aldolase B OS=Mus musculus OX=10090 GN=Aldob PE=1 SV=3	Aldob	Q91Y97 [298-304]	0	1058.58	0	-0.258425	0.836	162397	135754	14.85	28.41	0.654956	0.221332	168371	126526	162397	140098	79718.7	135754		High	High	High	High	High	High	High	0.007922	0.2038	2.08
TRUE	High	[K].SDRPELTGAK.[V]	1xTMT6plex [K10]; 1xTMT6plex [N-Term]		0.0516927	0.000600281	1	1	2	Q99LC5	Electron transfer flavoprotein subunit alpha, mitochondrial OS=Mus musculus OX=10090 GN=Etfa PE=1 SV=2	Etfa	Q99LC5 [207-216]	0	1531.88	0	-0.258425	0.836	52870.7	44199.6	27.49	17.84	0.529211	0.295658	36345.2	52870.7	64329.1	44527.9	31939	44199.6		High	High	High	High	High	High	High	0	0.02284	2.64
TRUE	High	[K].KILESDRK.[E]	2xTMT6plex [K1; K8]; 1xTMT6plex [N-Term]		0.000372402	0	1	1	3	Q8C196	Carbamoyl-phosphate synthase [ammonia], mitochondrial OS=Mus musculus OX=10090 GN=Cps1 PE=1 SV=2	Cps1	Q8C196 [280-287]	2	1676.07	0	-0.258425	0.836	58254.8	48720.6	20.06	36.89	0.384889	0.412203	54274	58254.8	78064.9	71663.7	33995.7	48720.6		High	High	High	High	High	High	High	0	9.369e-05	5.15
TRUE	High	[R].EAGITEK.[V]	1xTMT6plex [K7]; 1xTMT6plex [N-Term]		0.078077	0.00111321	1	1	2	P17751	Triosephosphate isomerase OS=Mus musculus OX=10090 GN=Tpi1 PE=1 SV=5	Tpi1	P17751 [136-142]	0	1205.71	0	-0.258425	0.836	72131.2	60268.1	26.8	34.35	0.207046	0.620803	54808.7	72131.2	94234.4	88545.3	44821.9	60268.1		High	High	High	High	High	High	High	0	0.03869	2.19
TRUE	High	[R].YIATPIFSK.[M]	1xTMT6plex [K9]; 1xTMT6plex [N-Term]		0.00521752	0	1	1	2	P10649	Glutathione S-transferase Mu 1 OS=Mus musculus OX=10090 GN=Gstm1 PE=1 SV=2	Gstm1	P10649 [203-211]	0	1497.91	0	-0.258425	0.836	34419.1	28769.9	11.37	29.23	0.0346844	0.923242	37056.2	29514	34419.1	45871.4	28254.5	28769.9		High	High	High	High	High	High	High	0	0.001229	3.81
TRUE	High	[K].QGYICQTQTD.[P]	1xCarbamidomethyl [C5]; 1xTMT6plex [N-Term]		0.133459	0.00359171	1	1	2	Q61830	Macrophage mannose receptor 1 OS=Mus musculus OX=10090 GN=Mrc1 PE=1 SV=2	Mrc1	Q61830 [1074-1083]	0	1442.68	0	-0.258425	0.836	30950.3	25888.3	19.28	34.62	0.0144197	0.967343	24303.4	30950.3	35999.2	41992.4	22469.6	25888.3		High	High	High	High	High	High	High	0	0.06514	2.64
TRUE	High	[K].LVSESSDVVSK.[-]	1xTMT6plex [K11]; 1xTMT6plex [N-Term]		0.00304743	0	1	1	2	P11679	Keratin, type II cytoskeletal 8 OS=Mus musculus OX=10090 GN=Krt8 PE=1 SV=4	Krt8	P11679 [480-490]	0	1607.93	0	-0.258425	0.836	35712.2	29840.2	22.35	41.75	0.00111857	0.997428	27353.9	35712.2	43175.2	52121	24180.5	29840.2		High	High	High	High	High	High	High	0	0.000638	3.27
TRUE	High	[R].TLPGSGATVAGTLLR.[N]	1xTMT6plex [N-Term]; 1xHex(1)HexNAc(1) [T8(100)]	O88783 1xHex(1)HexNAc(1) [T801(100)]	1.48677e-05	0	1	1	3	O88783	Coagulation factor V OS=Mus musculus OX=10090 GN=F5 PE=1 SV=1	F5	O88783 [794-808]	0	2008.1	0	-0.2567	0.837	45945	38440.5	11.91	25.39	0.26882	0.538493	41436.6	45945	52483.3	53929.8	33513.5	38440.5		High	High	High	High	High	High	High	0	2.613e-06	4.85
TRUE	High	[R].LGAEDTSRDPIR.[R]	1xTMT6plex [N-Term]; 1xHex(1)HexNAc(1) [S7(100)]	A6H6E2 1xHex(1)HexNAc(1) [S49(100)]	0.00598849	0	1	1	5	A6H6E2	Multimerin-2 OS=Mus musculus OX=10090 GN=Mmrn2 PE=1 SV=1	Mmrn2	A6H6E2 [43-54]	1	1923.97	0	-0.2567	0.837	16000.9	13392.6	23.46	39.62	0.193572	0.640366	11014.1	16000.9	17766.7	25001.5	13392.6	13070.5		High	High	High	High	High	High	High	0	0.002059	3.44
TRUE	High	[K].CAVVDVPFGGAK.[A]	1xCarbamidomethyl [C1]; 1xTMT6plex [K12]; 1xTMT6plex [N-Term]		0.00047743	0	1	1	2	P26443	Glutamate dehydrogenase 1, mitochondrial OS=Mus musculus OX=10090 GN=Glud1 PE=1 SV=1	Glud1	P26443 [172-183]	0	1677.94	0	-0.2567	0.837	15242.8	12754.6	9.28	29.71	0.102181	0.790349	15242.8	14287.8	17123.8	19836.8	11785.6	12754.6		High	High	High	High	High	High	High	0	6.772e-05	3.34
TRUE	High	[R].LAHYNK.[R]	1xTMT6plex [K6]; 1xTMT6plex [N-Term]		0.190802	0.00584092	2	12	3	P10854; P10853	Histone H2B type 1-M OS=Mus musculus OX=10090 GN=H2bc14 PE=1 SV=2 Histone H2B type 1-F/J/L OS=Mus musculus OX=10090 GN=H2bc7 PE=1 SV=2	H2bc14	P10854 [81-86]; P10853 [81-86]	0	1203.73	0	-0.2567	0.837	48899	40949	29.47	29.6	0.0360716	0.920298	30436.7	48899	56318.6	58393	32871.7	40949	Shared	High	High	High	High	High	High	High	0.002939	0.09968	3.42
TRUE	High	[R].SLFSSAENEPPVPLVGNWRPPQPVK.[G]	1xTMT6plex [K25]; 1xTMT6plex [N-Term]		0.000693024	0	1	1	2	P16015	Carbonic anhydrase 3 OS=Mus musculus OX=10090 GN=Ca3 PE=1 SV=3	Ca3	P16015 [227-251]	0	3203.76	0	-0.2567	0.837	3695.46	3092.45	11.77	36.79	0.026087	0.941701	2998.32	3715.75	3695.46	3092.45	2508.06	4992.59		High	High	High	High	High	High	High	0	0.0001061	4.05
TRUE	High	[K].TATPQQAQEVHEK.[L]	1xTMT6plex [K13]; 1xTMT6plex [N-Term]		4.98643e-05	0	1	1	2	P17751	Triosephosphate isomerase OS=Mus musculus OX=10090 GN=Tpi1 PE=1 SV=5	Tpi1	P17751 [176-188]	0	1925.05	0	-0.254978	0.838	23917.7	20034	25.96	21.15	0.186659	0.65064	17627.1	23917.7	30009.3	26857.8	18141.2	20034		High	High	High	High	High	High	High	0	4.381e-06	5.93
TRUE	High	[Y].ICQTQTDPSLPVSPTTTPK.[D]	1xCarbamidomethyl [C2]; 1xTMT6plex [K19]; 1xTMT6plex [N-Term]; 1xHex(1)HexNAc(1) [T15(99.8)]	Q61830 1xHex(1)HexNAc(1) [T1091(99.8)]	0.00436151	0	1	1	3	Q61830	Macrophage mannose receptor 1 OS=Mus musculus OX=10090 GN=Mrc1 PE=1 SV=2	Mrc1	Q61830 [1077-1095]	0	2894.5	0	-0.254978	0.838	15103.6	12649.5	21.75	26.1	0.038477	0.915215	10233	15103.6	15609.9	18072.6	11147	12649.5		High	High	High	High	High	High	High	0	0.01057	3.86
TRUE	High	[K].FGELALTK.[E]	1xTMT6plex [K8]; 1xTMT6plex [N-Term]		0.0523965	0.000600281	1	1	2	Q8BMS1	Trifunctional enzyme subunit alpha, mitochondrial OS=Mus musculus OX=10090 GN=Hadha PE=1 SV=1	Hadha	Q8BMS1 [327-334]	0	1336.82	0	-0.254978	0.838	33866.1	28378.9	11.38	22.61	0.0299286	0.933408	34398.1	27836.1	33866.1	40923.5	28378.9	28059.8		High	High	High	High	High	High	High	0	0.04366	2.33
TRUE	High	[K].EAFQEALAAAGDK.[L]	1xTMT6plex [K13]; 1xTMT6plex [N-Term]		0.00117085	0	1	1	2	P10639	Thioredoxin OS=Mus musculus OX=10090 GN=Txn PE=1 SV=3	Txn	P10639 [9-21]	0	1778.97	0	-0.253257	0.839	24153.8	20260	15.24	23.68	0.667391	0.215084	22570.9	24153.8	29971.9	25138.1	15522.9	20260		High	High	High	High	High	High	High	0	0.0002009	5.05
TRUE	High	[R].TCPPNQFSCASGR.[C]	2xCarbamidomethyl [C2; C9]; 1xHexNAc [T1(100)]; 1xTMT6plex [N-Term]	Q91ZX7 1xHexNAc [T936(100)]	0.00516979	0	1	1	9	Q91ZX7	Prolow-density lipoprotein receptor-related protein 1 OS=Mus musculus OX=10090 GN=Lrp1 PE=1 SV=1	Lrp1	Q91ZX7 [936-948]	0	1913.87	0	-0.251539	0.84	44723.1	37582.3	14.42	27.17	0.182732	0.65655	34446.7	44816.4	44723.1	48572.5	27922.7	37582.3		High	High	High	High	High	High	High	0	0.002345	4.08
TRUE	High	[F].NLGDALEDPNMKPTPK.[A]	2xTMT6plex [K12; K16]; 1xTMT6plex [N-Term]; 1xHex(1)HexNAc(1) [T14(100)]	Q8VCN6 1xHex(1)HexNAc(1) [T45(100)]	0.00644516	0	1	1	4	Q8VCN6	CD99 antigen OS=Mus musculus OX=10090 GN=Cd99 PE=1 SV=1	Cd99	Q8VCN6 [32-47]	0	2792.48	0	-0.251539	0.84	71980	60455.6	30.73	31.05	0.0552917	0.880457	40377.7	71980	75063.7	78395.3	41146	60455.6		High	High	High	High	High	High	High	0	0.01182	3.73
TRUE	High	[K].ECDVLPDDTVSTLYNR.[F]	1xCarbamidomethyl [C2]; 1xTMT6plex [N-Term]		0.00130152	0	1	1	4	Q8R0Y6	Cytosolic 10-formyltetrahydrofolate dehydrogenase OS=Mus musculus OX=10090 GN=Aldh1l1 PE=1 SV=1	Aldh1l1	Q8R0Y6 [151-166]	0	2126.03	0	-0.249822	0.841	27610.8	23219.7	23.39	15.35	0.546533	0.284097	25543.7	27610.8	38878.7	29244.2	23219.7	22165.4		High	High	High	High	High	High	High	0	0.0002283	3.86
TRUE	High	[K].LRVDPVNFK.[L]	1xTMT6plex [K9]; 1xTMT6plex [N-Term]		0.0130646	0	1	1	2	P01942	Hemoglobin subunit alpha OS=Mus musculus OX=10090 GN=Hba PE=1 SV=2	Hba	P01942 [92-100]	1	1545.95	0	-0.249822	0.841	61902.1	52076.4	25.09	17.86	0.538748	0.289236	81770.3	61902.1	49725	52076.4	60153.4	41851.7		High	High	High	High	High	High	High	0.004884	0.1528	2.38
TRUE	High	[R].ASSIVVSGTPIR.[R]	1xTMT6plex [N-Term]		0.00117085	0	1	1	2	P35505	Fumarylacetoacetase OS=Mus musculus OX=10090 GN=Fah PE=1 SV=2	Fah	P35505 [163-174]	0	1415.84	0	-0.249822	0.841	43555.8	36643.8	24.15	27	0.494105	0.320549	34300.1	43555.8	55742.9	43806.8	25000.9	36643.8		High	High	High	High	High	High	High	0	0.0003509	2.88
TRUE	High	[K].DKSDEEHCAVATCRPDEFQCADGSCIHGSR.[Q]	4xCarbamidomethyl [C8; C13; C20; C25]; 1xTMT6plex [K2]; 1xTMT6plex [N-Term]; 1xHex(1)HexNAc(1) [T12(100)]	P35951 1xHex(1)HexNAc(1) [T236(100)]	4.75915e-07	0	1	1	5	P35951	Low-density lipoprotein receptor OS=Mus musculus OX=10090 GN=Ldlr PE=1 SV=2	Ldlr	P35951 [225-254]	1	4317.88	0	-0.249822	0.841	45175.8	37986.4	25.44	35.06	0.485746	0.326779	56155.4	45175.8	33322.8	43861.9	20782.1	37986.4		High	High	High	High	High	High	High	0	5.71e-08	9.42
TRUE	High	[R].AQTSHANLR.[A]	1xTMT6plex [N-Term]		0.0147845	0	1	1	2	Q99PL5	Ribosome-binding protein 1 OS=Mus musculus OX=10090 GN=Rrbp1 PE=1 SV=2	Rrbp1	Q99PL5 [1097-1105]	0	1226.68	0	-0.249822	0.841	5562.26	4675.19	35.26	18.86	0.479594	0.331441	4272.38	5562.26	8473.32	5466.56	3725.39	4675.19		High	High	High	High	High	High	High	0	0.01071	3.41
TRUE	High	[R].EGHGGSAYATRDK.[A]	1xTMT6plex [K13]; 1xTMT6plex [N-Term]; 1xHex(1)HexNAc(1) [T10(100)]	Q8K4L6 1xHex(1)HexNAc(1) [T253(100)]	4.11835e-06	0	1	1	2	Q8K4L6	Matrix extracellular phosphoglycoprotein OS=Mus musculus OX=10090 GN=Mepe PE=1 SV=1	Mepe	Q8K4L6 [244-256]	1	2172.08	0	-0.249822	0.841	4426.37	3720.82	35.85	59.32	0.152929	0.703187	2774.61	4426.37	5905.21	8718.94	3114.21	3720.82		High	High	High	High	High	High	High	0	6.275e-07	5.57
TRUE	High	[R].TEGPTLTPPR.[A]	1xTMT6plex [N-Term]; 2xHex(1)HexNAc(1) [T1(100); T5(100)]	O08677 2xHex(1)HexNAc(1) [T561(100); T565(100)]	0.0171952	0	1	1	3	O08677	Kininogen-1 OS=Mus musculus OX=10090 GN=Kng1 PE=1 SV=1	Kng1	O08677 [561-570]	0	2028	0	-0.249822	0.841	5924.89	4980.61	53.23	16.19	0.0404746	0.911015	1946.09	5924.89	6883	5340.24	3870.94	4980.61		High	High	High	High	High	High	High	0	0.01865	3.01
TRUE	High	[K].ATAEQLK.[T]	1xTMT6plex [K7]; 1xTMT6plex [N-Term]		0.0521608	0.000600281	1	1	2	P07724	Albumin OS=Mus musculus OX=10090 GN=Alb PE=1 SV=3	Alb	P07724 [563-569]	0	1218.75	0	-0.249822	0.841	83840	70547.8	7.37	37.98	0.015092	0.965846	83840	77682.8	90035.4	121537	62058.1	70547.8		High	High	High	High	High	High	High	0.0008828	0.02016	2.63
TRUE	High	[Q].AIFDTGQGSHPEVRSEAPR.[A]	1xTMT6plex [N-Term]; 1xHex(1)HexNAc(1) [S15(100)]	Q5I012 1xHex(1)HexNAc(1) [S958(100)]	3.94094e-07	0	1	1	2	Q5I012	Putative sodium-coupled neutral amino acid transporter 10 OS=Mus musculus OX=10090 GN=Slc38a10 PE=1 SV=2	Slc38a10	Q5I012 [944-962]	1	2648.3	0	-0.248108	0.842	20659	17397.9	39.04	53.54	0.279769	0.525087	9382.63	21177.7	20659	36474.3	14000.9	17397.9		High	High	High	High	High	High	High	0	4.949e-06	7.77
TRUE	High	[R].YNDLGEQHFK.[G]	1xTMT6plex [K10]; 1xTMT6plex [N-Term]		0.000157526	0	1	1	2	P07724	Albumin OS=Mus musculus OX=10090 GN=Alb PE=1 SV=3	Alb	P07724 [35-44]	0	1708.91	0	-0.248108	0.842	65466.3	55097.2	10.14	39.25	0.172867	0.671635	62937.5	65466.3	75964.3	88199.9	41212.4	55097.2		High	High	High	High	High	High	High	0	0.0007774	3.45
TRUE	High	[K].EVTTRPRE.[T]	1xTMT6plex [N-Term]; 1xHex(1)HexNAc(1) [T4(100)]	P18828 1xHex(1)HexNAc(1) [T124(100)]	0.183747	0.00584092	1	1	1	P18828	Syndecan-1 OS=Mus musculus OX=10090 GN=Sdc1 PE=1 SV=1	Sdc1	P18828 [121-128]	1	1581.82	0	-0.248108	0.842	9479.04	7980.04	31.1	53.25	0.0298272	0.933626	5221.89	9725.5	9479.04	12047.7	3645.47	7980.04		High	High	High	High	High	High	High	0	0.1727	2.28
TRUE	High	[R].FVNVVPTFGK.[K]	1xTMT6plex [K10]; 1xTMT6plex [N-Term]		0.0461771	0.000600281	1	1	2	P62862	40S ribosomal protein S30 OS=Mus musculus OX=10090 GN=Fau PE=1 SV=1	Fau	P62862 [42-51]	0	1565.95	0	-0.248108	0.842	18394	15486.4	9.99	31.05	0.020869	0.953084	15464.1	18576.3	18394	23303.9	13032.3	15486.4		High	High	High	High	High	High	High	0	0.02811	2.3
TRUE	High	[R].ALAAFLK.[K]	1xTMT6plex [K7]; 1xTMT6plex [N-Term]		0.113623	0.00319053	1	1	2	Q9CZX8	40S ribosomal protein S19 OS=Mus musculus OX=10090 GN=Rps19 PE=1 SV=3	Rps19	Q9CZX8 [17-23]	0	1191.79	0	-0.246395	0.843	29264.1	24671	24.13	9.28	0.519177	0.302568	21889.4	35882.6	29264.1	24671	21510.8	25811.3		High	High	High	High	High	High	High	0.001988	0.0525	2.31
TRUE	High	[R].FMSVLLLAPFWGS.[I]	1xTMT6plex [N-Term]; 1xHex(1)HexNAc(1) [S3(100)]	Q99N05 1xHex(1)HexNAc(1) [S73(100)]	0.199749	0.00667796	1	1	34	Q99N05	Membrane-spanning 4-domains subfamily A member 4D OS=Mus musculus OX=10090 GN=Ms4a4d PE=2 SV=1	Ms4a4d	Q99N05 [71-83]	0	2062.07	0	-0.246395	0.843	165255	139375	23.98	38.45	0.260687	0.548672	127013	165255	206764	195878	87535.3	139375		Medium	Medium	Medium	Medium	Low	Medium	High	0.002713	0.09945	2.5
TRUE	High	[K].CISPQFVCDGDRDCLDGSDEAHCQATTCGPAHFR.[C]	5xCarbamidomethyl [C1; C8; C14; C23; C28]; 1xTMT6plex [N-Term]; 1xHex(1)HexNAc(1) [S18(98.4)]	P35951 1xHex(1)HexNAc(1) [S138(98.4)]	3.67812e-07	0	1	1	7	P35951	Low-density lipoprotein receptor OS=Mus musculus OX=10090 GN=Ldlr PE=1 SV=2	Ldlr	P35951 [121-154]	1	4533.89	0	-0.244685	0.844	40029.7	33801.3	6.09	22.59	0.744124	0.18025	37698.9	40029.7	42584.3	33801.3	24941.5	39659.1		High	High	High	High	High	High	High	0	4.275e-08	7.96
TRUE	High	[R].LGGEVSCLVAGTK.[C]	1xCarbamidomethyl [C7]; 1xTMT6plex [K13]; 1xTMT6plex [N-Term]		0.000145005	0	1	1	2	Q99LC5	Electron transfer flavoprotein subunit alpha, mitochondrial OS=Mus musculus OX=10090 GN=Etfa PE=1 SV=2	Etfa	Q99LC5 [47-59]	0	1749	0	-0.244685	0.844	16603.4	14005.4	24.62	20.14	0.708379	0.195713	14084.3	16603.4	22597.4	15322.1	10210.3	14005.4		High	High	High	High	High	High	High	0	1.595e-05	4.99
TRUE	High	[R].YRYPGSLDQSQVAK.[H]	1xTMT6plex [K14]; 1xTMT6plex [N-Term]; 1xHex(1)HexNAc(1) [Y1(100)]	Q09200 1xHex(1)HexNAc(1) [Y504(100)]	0.000286496	0	1	1	3	Q09200	Beta-1,4 N-acetylgalactosaminyltransferase 1 OS=Mus musculus OX=10090 GN=B4galnt1 PE=1 SV=1	B4galnt1	Q09200 [504-517]	1	2435.27	0	-0.244685	0.844	20163.6	17026.5	15.03	25.54	0.241865	0.572974	18113.9	20163.6	24269.3	24262.9	15163.9	17026.5		High	High	High	High	High	High	High	0	7.006e-05	4.94
TRUE	High	[K].TYEQVLENLQSK.[R]	1xTMT6plex [K12]; 1xTMT6plex [N-Term]		0.000355657	0	1	1	2	P52196	Thiosulfate sulfurtransferase OS=Mus musculus OX=10090 GN=Tst PE=1 SV=3	Tst	P52196 [164-175]	0	1910.06	0	-0.244685	0.844	13874.2	11711.2	30.22	19.36	0.212502	0.613053	8901.11	13874.2	16780.5	14018.3	9475.64	11711.2		High	High	High	High	High	High	High	0	4.738e-05	4.66
TRUE	High	[N].YVVRVTSAPLPGSIHK.[A]	1xTMT6plex [K16]; 1xTMT6plex [N-Term]; 1xHex(1)HexNAc(1) [T6(99.8)]	G5E8Q8 1xHex(1)HexNAc(1) [T234(99.8)]	5.46708e-05	0	1	1	4	G5E8Q8	Adhesion G protein-coupled receptor F5 OS=Mus musculus OX=10090 GN=Adgrf5 PE=1 SV=1	Adgrf5	G5E8Q8 [229-244]	1	2547.44	0	-0.244685	0.844	10338.4	8725.69	17.78	50.35	0.0136565	0.969044	8295.71	10338.4	11905.4	16110.6	6096.51	8725.69		High	High	High	High	High	High	High	0	0.0002578	5.59
TRUE	High	[K].AKWDSWNK.[L]	2xTMT6plex [K2; K8]; 1xTMT6plex [N-Term]		0.0225182	0	1	1	3	P31786	Acyl-CoA-binding protein OS=Mus musculus OX=10090 GN=Dbi PE=1 SV=2	Dbi	P31786 [54-61]	1	1721.99	0	-0.242977	0.845	72105.7	60952.2	13.63	23.3	0.713587	0.193381	58802.8	72105.7	77077.3	63706.5	40271.6	60952.2		High	High	High	High	High	High	High	0	0.007245	1.47
TRUE	High	[K].LVINGKPITIFQER.[D]	1xTMT6plex [K6]; 1xTMT6plex [N-Term]		1.0009e-05	0	1	1	4	P16858	Glyceraldehyde-3-phosphate dehydrogenase OS=Mus musculus OX=10090 GN=Gapdh PE=1 SV=2	Gapdh	P16858 [65-78]	0	2086.28	0	-0.242977	0.845	32591.8	27553.6	27.98	31.75	0.560361	0.275194	23844.8	32591.8	42247.8	27553.6	15375.2	29543.6		High	High	High	High	High	High	High	0	5.762e-06	5.47
TRUE	High	[R].ADHGEPIGR.[G]	1xTMT6plex [N-Term]		0.0257043	0	1	1	1	P11499	Heat shock protein HSP 90-beta OS=Mus musculus OX=10090 GN=Hsp90ab1 PE=1 SV=3	Hsp90ab1	P11499 [169-177]	0	1180.63	0	-0.24127	0.846	13127.2	11099.7	13.8	38.33	0.242488	0.572152	10445.5	13127.2	13627.7	14800.7	6528.93	11099.7		High	High	High	High	High	High	High	0	0.008526	3.85
TRUE	High	[R].TCPPNQFSC.[A]	2xCarbamidomethyl [C2; C9]; 1xTMT6plex [N-Term]; 1xHex(1)HexNAc(1) [T1(100)]	Q91ZX7 1xHex(1)HexNAc(1) [T936(100)]	0.226955	0.00888504	1	1	6	Q91ZX7	Prolow-density lipoprotein receptor-related protein 1 OS=Mus musculus OX=10090 GN=Lrp1 PE=1 SV=1	Lrp1	Q91ZX7 [936-944]	0	1704.73	0	-0.24127	0.846	45880.3	38795.6	26.75	27.54	0.171997	0.672981	32723.9	45880.3	56841.4	52933.5	30726.8	38795.6		High	High	High	High	High	High	High	0.002713	0.1139	3.26
TRUE	High	[R].IVALFPK.[D]	1xTMT6plex [K7]; 1xTMT6plex [N-Term]		0.125058	0.00359171	1	1	3	Q9ET01	Glycogen phosphorylase, liver form OS=Mus musculus OX=10090 GN=Pygl PE=1 SV=4	Pygl	Q9ET01 [415-421]	0	1245.83	0	-0.24127	0.846	16969.8	14361.4	11.64	27.87	0.113139	0.770656	13830.4	17129.5	16969.8	11371.6	14361.4	19704.1		High	High	High	High	High	High	High	0.002301	0.05901	2.44
TRUE	High	[H].CAVATCRPDEFQCADGSCIHGSR.[Q]	4xCarbamidomethyl [C1; C6; C13; C18]; 1xTMT6plex [N-Term]; 1xHex(1)HexNAc(1) [T5(100)]	P35951 1xHex(1)HexNAc(1) [T236(100)]	0.00124301	0	1	1	2	P35951	Low-density lipoprotein receptor OS=Mus musculus OX=10090 GN=Ldlr PE=1 SV=2	Ldlr	P35951 [232-254]	0	3248.39	0	-0.24127	0.846	7480.12	6327.25	26.86	30.87	0.0658313	0.859347	5443.95	9449.53	7480.12	9624.57	5447.73	6327.25		High	High	High	High	High	High	High	0	0.00316	4.67
TRUE	High	[K].DSYVGDEAQSK.[R]	1xTMT6plex [K11]; 1xTMT6plex [N-Term]		0.000163432	0	1	6	4	P60710	Actin, cytoplasmic 1 OS=Mus musculus OX=10090 GN=Actb PE=1 SV=1	Actb	P60710 [51-61]	0	1656.85	0	-0.24127	0.846	110418	93392.9	12.75	39.31	0.0554488	0.880139	98067.1	110418	126450	168612	86232.9	93392.9		High	High	High	High	High	High	High	0	0.0007922	3.99
TRUE	High	[K].DEVIPSLPTKK.[E]	2xTMT6plex [K10; K11]; 1xTMT6plex [N-Term]; 1xHex(1)HexNAc(1) [S6(100)]	Q62000 1xHex(1)HexNAc(1) [S81(100)]	0.000600912	0	1	1	10	Q62000	Mimecan OS=Mus musculus OX=10090 GN=Ogn PE=1 SV=1	Ogn	Q62000 [76-86]	1	2279.32	0	-0.24127	0.846	430084	363752	57.47	71.46	0.0280008	0.93756	430084	357139	974792	1.12056e+06	357633	363752		High	High	High	High	High	High	High	0	0.0001597	5.45
TRUE	High	[K].AVTLLPSFTMTP.[T]	1xOxidation [M10]; 1xHexNAc [S/T]; 1xTMT6plex [N-Term]; 2xHex(1)HexNAc(1) [T/S]		0.0928216	0.00164672	1	1	4	P31996	Macrosialin OS=Mus musculus OX=10090 GN=Cd68 PE=1 SV=1	Cd68	P31996 [27-38]	0	2456.18	0	-0.24127	0.846	13151	11129.6	12.24	59.53	0.0156149	0.964684	10865.2	13804.6	13151	21153	6173.49	11129.6		High	High	High	High	High	High	High	0	0.05957	1.52
[truncated: 802 more rows]
