# Supplementary material for: Molecular regulation and physiological role of GOLPH3-mediated Golgi retention
Source: Nat Commun. 2026 Jun 11;17:7426. doi: 10.1038/s41467-026-74133-6 (PMC13408441; doi:10.1038/s41467-026-74133-6)
Supplement: Supplementary file 5 — Supplementary Data 3 [file 41467_2026_74133_MOESM5_ESM.xlsx]

## Sheet: Sheet1
Molecule	LipidClass	LipidSubClass	UnsaturationIndex	ChainLength	ChainLengthGroup	GOLPH3+/+	GOLPH3+/+	GOLPH3+/+	GOLPH3+/+	GOLPH3+/+	GOLPH3+/+	GOLPH3+/+	GOLPH3+/+	GOLPH3+/+	GOLPH3+/+	GOLPH3-/-	GOLPH3-/-	GOLPH3-/-	GOLPH3-/-	GOLPH3-/-	GOLPH3-/-	GOLPH3-/-	GOLPH3-/-	GOLPH3-/-	GOLPH3-/-	Molecule	meanKO	meanwt	L2FC	minlog1opval
PC O-34:1	PC	PC-O	1	34	long	2.2406e-07									0.0011477	0.00120969							0.00146029		0.00192756	PC O-34:1	0.00153251	0.000573962	1.41687	0.494428
PC O-34:2	PC	PC-O	2	34	long	2.72774e-05	3.75763e-05	8.78281e-06	1.28008e-05	3.21169e-05	1.26e-05	4.46e-06	1.37e-05	3.84e-06	5.24e-05	8.18272e-05	2.95461e-07	1.5519e-05		3.58462e-06	1.32e-05	1.64e-05	1.21e-05	9.71e-05	7.32e-05	PC O-34:2	3.48029e-05	2.05554e-05	0.75969	0.498008
PC O-36:2	PC	PC-O	2	36	long		1.46429e-06	5.01291e-06					4.38e-05	2.61e-07	2.73e-06							7e-06				PC O-36:2	7e-06	1.06536e-05	-0.60592	#DIV/0!
PC O-36:3	PC	PC-O	3	36	long	2.15172e-05	1.77182e-05	7.1065e-08		1.66184e-05	1.48e-05	3.41e-05	1.69e-05	2.44e-05	1.68e-05	1.75452e-05	1.46654e-06	5.08418e-05	3.95197e-05	1.19453e-05	2.34e-05	3.79e-06	2.39e-05	1.65e-06	2.54e-05	PC O-36:3	1.99458e-05	1.81028e-05	0.139878	0.117941
PC O-36:4	PC	PC-O	4	36	long					5.885e-07						1.12088e-06					1.01e-06	1.43e-06				PC O-36:4	1.18696e-06	5.885e-07	1.01216	#DIV/0!
PC O-38:2	PC	PC-O	2	38	long	1.6109e-07	1.94673e-06	1.24095e-06	5.99071e-07	7.1477e-07	3.85e-07	2.19e-06	2.17e-08	9.89e-07	1.27e-06	1.48062e-06	6.25585e-07	8.53857e-07	1.22238e-06	2.29556e-07	1.8e-06		1.68e-06	6.06e-07	9.57e-07	PC O-38:2	1.05055e-06	9.51832e-07	0.142372	0.132298
PC O-38:3	PC	PC-O	3	38	long	6.44472e-06	5.26775e-06	1.27882e-05	2.74087e-06	4.41029e-06	7.75e-07	7.76e-06	7.27e-06	1.59e-06		5.97635e-07	5.20258e-06	1.30253e-05	7.75725e-06	3.2701e-06	1.44e-05	1.63e-05	3.93e-07	1.42e-05	5.18e-07	PC O-38:3	7.56639e-06	5.44965e-06	0.473443	0.412646
PC O-38:4	PC	PC-O	4	38	long	0.000129149	9.71539e-05	0.000125349	0.000140718	0.000147019	0.00013119	0.00020316	0.00017018	0.00018154	0.00011248	0.000127602	0.000126311	6.46982e-05	0.000175081	5.57191e-05	0.00018394	2.55e-05	0.00014896	0.00019687	0.00016719	PC O-38:4	0.000127187	0.000143794	-0.177051	0.345518
PC O-38:5	PC	PC-O	5	38	long	0.00120292	0.000913355	0.00118536	0.00128928	0.00138049	0.00114594	0.0018074	0.00183441	0.00166757	0.00116776	0.00116364	0.00126028	0.00285174	0.00182226	0.00063974	0.0019856	0.00174732	0.00176641	0.00253924	0.00204013	PC O-38:5	0.00178164	0.00135945	0.390181	1.06418
PC O-40:4	PC	PC-O	4	40	long								1.84e-06				1.43867e-06	1.84571e-06			4.73e-06					PC O-40:4	2.67146e-06	1.84e-06	0.537922	#DIV/0!
LPC 16:0	PC	LysoPC	0	16	long	0.0216576	0.0211198	0.0185272	0.0218732	0.0198026	0.0155988	0.0200391	0.0157698	0.019945	0.014933	0.0186173	0.0168405	0.0172495	0.0239199	0.0109474	0.0197118	0.0179399	0.0144697	0.0181339	0.014776	LPC 16:0	0.0172606	0.0189266	-0.132932	0.61916
LPC 16:1	PC	LysoPC	1	16	long	0.000701602	0.000859073	0.000947988	0.000899566	0.00068833	0.00040131	0.00050744	0.00028886	0.00037121	0.00044319	0.00093537	0.000626671	0.000715642	0.000836397	0.000372299	0.00052852	0.00054608	0.00038315	0.00035261	0.00032891	LPC 16:1	0.000562565	0.000610857	-0.118815	0.193864
LPC 16:2	PC	LysoPC	2	16	long	5.08514e-07	3.96069e-07	6.12923e-07	1.12589e-06	2.91726e-07	1.16e-07	3.59e-07	5.97e-08	1.25e-07	5.33e-07	6.08429e-08	1.24925e-07	2.95619e-07	4.90107e-07	1.67958e-07	5.24e-07	1.95e-07	1.16e-07	7.31e-08		LPC 16:2	2.27506e-07	4.12782e-07	-0.859476	0.891287
LPC 18:0	PC	LysoPC	0	18	long	0.0113542	0.0117161	0.010633	0.0125213	0.0103173	0.0126756	0.0151237	0.0118035	0.0158728	0.011665	0.0106255	0.0110371	0.00947869	0.0131754	0.00765819	0.0102931	0.0105143	0.0120163	0.013485	0.0131725	LPC 18:0	0.0111456	0.0123683	-0.150168	0.816635
LPC 18:1	PC	LysoPC	1	18	long	0.00411222	0.00595777	0.00598068	0.00518289	0.00440741	0.00679758	0.00513761	0.00284721	0.00309092	0.00539314	0.0080383	0.00555607	0.00448248	0.00512874	0.0031058	0.0044791	0.00453502	0.00364672	0.00371837	0.00377016	LPC 18:1	0.00464608	0.00489074	-0.0740407	0.162659
LPC 18:2	PC	LysoPC	2	18	long	0.001661	0.000824058	0.0015033	0.00152093	0.00143536	0.00086459	0.00108222	0.00101221	0.00119357	0.00071031	0.00197134	0.000960956	0.000438855	0.00218164	0.000557972	0.00130683	0.00120999	0.00113408	0.00110225	0.00104589	LPC 18:2	0.00119098	0.00118075	0.0124403	0.0176305
LPC 20:1	PC	LysoPC	1	20	long	0.00017881	0.000112386	0.000282715	0.000237103	0.000206254	0.00012125	8.02e-05	5.77e-05	4.73e-05	0.00011554	0.000195456	0.000158517	3.35338e-05	0.000215813	2.67289e-05	9e-05	0.00010368	8.23e-05	7.58e-05	8.51e-05	LPC 20:1	0.000106693	0.000143926	-0.431861	0.581932
LPC 20:2	PC	LysoPC	2	20	long	4.62856e-05	1.03123e-05	8.33594e-05	5.1452e-05	5.22653e-05	9.89e-05	2.82e-05	2.8e-05	2.16e-05	3.4e-05	6.50102e-05	3.90661e-05	2.04366e-05	6.57827e-05	1.26658e-05	4.76e-05	4.54e-05	4.27e-05	3.84e-05	4.16e-05	LPC 20:2	4.18661e-05	4.54375e-05	-0.118099	0.135675
LPC 20:3	PC	LysoPC	3	20	long	6.08101e-06	6.55691e-06		5.973e-06	1.50441e-05	1.42e-05	2.04e-05	8.95e-06	7.66e-06	1.43e-06	1.45162e-05	2.29096e-05	7.37893e-07	1.11912e-05	6.80863e-07	1.95e-05	2.05e-05	1.43e-05	3.2e-06	1.47e-06	LPC 20:3	1.09006e-05	9.58834e-06	0.185052	0.152665
LPC 22:1	PC	LysoPC	1	22	very_long	3.59828e-08		2.87602e-08	3.88736e-08				3.42e-08	4.4e-08	2.7e-08		3.93157e-08	4.96005e-08					6.43e-08			LPC 22:1	5.10721e-08	3.48028e-08	0.553332	0.848304
LPC 22:2	PC	LysoPC	2	22	very_long	5.50085e-07	3.22882e-08	1.42948e-07	4.79427e-08	1.46972e-07	8.15e-08	4.87e-08	9.66e-08	5.6e-08	1.39e-07	1.25685e-07			6.43919e-08	7.10226e-08	6.12e-08	1.11e-07	8.88e-08	4.23e-08	6.36e-08	LPC 22:2	7.85e-08	1.34204e-07	-0.773659	0.546352
LPC 22:3	PC	LysoPC	3	22	very_long	2.1728e-06	6.39522e-07	9.10337e-07	2.5089e-06	2.73143e-06	4.74e-06	2.1e-06	1.33e-06	1.69e-06	1.19e-06	1.30539e-06	4.86475e-07	1.61216e-06	2.35645e-06	2.4257e-07	1.06e-06	1.95e-06	1.1e-06	1.81e-06	1.18e-06	LPC 22:3	1.3103e-06	2.0013e-06	-0.611035	0.894446
LPC 22:4	PC	LysoPC	4	22	very_long		2.65812e-06	9.61636e-08	3.08307e-07		1.02e-07	1.66e-06		2.76e-07	1.81e-06	4.69093e-06	1.96501e-06	4.44825e-07			6.11e-07	3.95e-08	6.47e-08	1.05e-07		LPC 22:4	1.13157e-06	9.87227e-07	0.196866	0.0694086
LPC 22:5	PC	LysoPC	5	22	very_long	1.49408e-06		1.73699e-07	5.28392e-08	6.8182e-08	3.67e-07	5.3e-06	2.74e-07	6.32e-08	3.83e-06	7.15303e-06		7.41918e-06	6.14274e-08	2.13911e-06	4.45e-08	9.63e-07			6.81e-08	LPC 22:5	2.54976e-06	1.29144e-06	0.981378	0.402292
PC 32:0	PC	PC	0	32	long	0.00632112	0.00519847	0.00589379	0.00683649	0.00632878	0.00613562	0.00996626	0.0088085	0.00865413	0.00567269	0.00641641	0.00654379	0.0136231	0.00821767	0.00386595	0.0106886	0.00950885	0.00737887	0.0095825	0.00938697	PC 32:0	0.00852126	0.00698159	0.287513	0.853154
PC 32:1	PC	PC	1	32	long	0.00709425	0.0055446	0.00796705	0.011389	0.00636906	0.00612852	0.00463643	0.00611877	0.00729656	0.00244906	0.00866068	0.00964641	0.00652711	0.00982611	0.00393775	0.0095401	0.00887752	0.007877	0.00797014	0.0056594	PC 32:1	0.00785222	0.00649933	0.272811	0.761283
PC 32:2	PC	PC	2	32	long	0.00301784	0.00318806	0.00454178	0.00558719	0.00273225	0.00257304	0.00203997	0.00223274	0.00276679	0.00150948	0.00343155	0.0034732	0.00385331	0.0041516	0.00187235	0.00312389	0.00328105	0.00177691	0.00284418	0.00232823	PC 32:2	0.00301363	0.00301891	-0.00252896	0.00394807
PC 32:3	PC	PC	3	32	long	4.43703e-05	5.68515e-05	7.32954e-05	5.61563e-05	7.05732e-05	2.51e-05	7.05e-05	4.39e-05	7.26e-05	4.08e-05	5.87614e-05	3.68068e-05	0.000141393	3.13574e-05	3.72406e-05	4.05e-05	4.59e-05	2.53e-05	3.96e-05	2.67e-05	PC 32:3	4.83559e-05	5.54147e-05	-0.196576	0.247329
PC 34:1	PC	PC	1	34	long	0.0613347	0.0575516	0.0640418	0.0734837	0.0444392	0.0503266	0.0508663	0.0574937	0.0593783	0.0393158	0.0705657	0.0762755	0.0592851	0.0769232	0.03974	0.0854004	0.0798506	0.0646899	0.0737885	0.0714659	PC 34:1	0.0697985	0.0558232	0.322332	1.83215
PC 34:2	PC	PC	2	34	long	0.0886066	0.0637093	0.0585025	0.0718986	0.0516341	0.0506947	0.0600844	0.0792482	0.0905301	0.0445645	0.0804922	0.0746475	0.0628639	0.104461	0.0511724	0.0850786	0.0653091	0.061397	0.0904114	0.0651301	PC 34:2	0.0740963	0.0659473	0.168089	0.566545
PC 34:3	PC	PC	3	34	long	0.0189678	0.0145378	0.0220707	0.0230817	0.0148945	0.0098817	0.00804512	0.0136827		0.0100694	0.0181671	0.0186026	0.01383	0.0239068	0.010975	0.0142344	0.0138179	0.013542	0.0174507	0.0125785	PC 34:3	0.0157105	0.0150257	0.0642947	0.121457
PC 36:2	PC	PC	2	36	long	0.00488355	0.00352039	0.0073663	0.00911371	0.00515967	0.00667284	0.00388736	0.00528747	0.00422643	0.00424188	0.00762456	0.00743547	0.00730154	0.0079858	0.0029831	0.0106776	0.0083101	0.0091143	0.00953917	0.00883684	PC 36:2	0.00798085	0.00543596	0.554007	2.0841
PC 36:3	PC	PC	3	36	long	0.0202383	0.0200181	0.0208	0.02983	0.0148319	0.0154941	0.010074	0.0169252	0.015067	0.0301463	0.0210452	0.0244517	0.0138095	0.0286572	0.0313968	0.0206189	0.0179702	0.0210627	0.00454754	0.00376756	PC 36:3	0.0187327	0.0193425	-0.0462129	0.0626952
PC 36:4	PC	PC	4	36	long	0.05585	0.0457723	0.0451223	0.0552427	0.0442343	0.0377062	0.057497	0.0612199	0.0657983	0.0365832	0.0437165	0.0516952	0.057735	0.0563219	0.027918	0.0577551	0.0496691	0.0520485	0.0603535	0.0561649	PC 36:4	0.0513377	0.0505026	0.0236613	0.0702863
PC 36:5	PC	PC	5	36	long	0.010144	0.00906025	0.012559	0.0139858	0.0100415	0.00716207	0.00763039	0.00773653	0.00777318	0.00663236	0.007608	0.0075554	0.00953834	0.01011	0.0040373	0.00848236	0.0086741	0.00779629	0.00852754	0.00715236	PC 36:5	0.00794817	0.00927251	-0.222338	0.760744
PC 36:6	PC	PC	6	36	long	8.50815e-05	0.000128031	0.000153585	0.000222456	0.000105186	0.00010987	7.08e-05	5.35e-05	5.86e-05	9.36e-05	0.000217676	0.000234328	2.02061e-05	0.000142269	0.000112311	8.81e-05	0.00010839	0.00012497	9.63e-05	6.8e-05	PC 36:6	0.000121255	0.000108071	0.166068	0.208935
PC 36:7	PC	PC	7	36	long	9.57387e-07	1.11659e-06	1.2566e-06	3.07766e-06	1.00222e-06	1.54e-06	8.16e-06	1.66e-06	3.43e-06	2.93e-06	1.7182e-06	2.4763e-06	1.89097e-06	1.08329e-06	6.35383e-07	1.31e-06	1.26e-06	1.94e-06	2.22e-06	1.42e-06	PC 36:7	1.59541e-06	2.51305e-06	-0.655505	0.643138
PC 38:0	PC	PC	0	38	long	2.50908e-06				3.38467e-07	7.69e-07			7.23e-07		7.25689e-07		4.63977e-07	8.83797e-07	5.1529e-07	1.25e-06	3.91e-07	1.08e-06		6.18e-07	PC 38:0	7.40969e-07	1.08489e-06	-0.550061	0.272442
PC 38:1	PC	PC	1	38	long	2.26212e-06			3.93079e-07	1.76097e-07	1.06e-08	2.17e-07	4.27e-06				2.00866e-07			9.59813e-07	1.22e-06	6.4e-07		1.03e-06		PC 38:1	8.10136e-07	1.22148e-06	-0.592398	0.228991
PC 38:3	PC	PC	3	38	long	0.00188845	0.0173321	0.0174337	0.00283241	0.0117073	0.0193052	0.00068719	0.00089905	0.00052679	0.0116637	0.0168857	0.0204637	0.0112225	0.0222661	0.0127297	0.00153438	0.00151718	0.0237702	0.022567	0.0186511	PC 38:3	0.0151608	0.0084276	0.847149	1.1071
PC 38:4	PC	PC	4	38	long	0.0563669	0.0427589	0.0428836	0.0550001	0.0447341	0.0505448	0.0694252	0.0790587	0.0865978	0.0447793	0.0374765	0.048092	0.0529853	0.0530486	0.0256166	0.0558466	0.0553085	0.0665701	0.0747553	0.0705866	PC 38:4	0.0540286	0.0572149	-0.0826684	0.188143
PC 38:5	PC	PC	5	38	long	0.012907	0.01099	0.0134446	0.0162799	0.0124653	0.0126634	0.0122264	0.0148338	0.0133706	0.0135211	0.0117916	0.0139454	0.0121938	0.0153063	0.00650904	0.0174776	0.0155434	0.0189486	0.0182196	0.0180845	PC 38:5	0.014802	0.0132702	0.157601	0.581158
PC 38:6	PC	PC	6	38	long	0.0186653	0.0155706	0.0184037	0.0210588	0.0161581	0.0132338	0.00947744	0.0149325	0.0104047	0.0112833	0.0162246	0.0175532	0.00843512	0.0223796	0.00900919	0.0135279	0.0136842	0.0163507	0.0166805	0.0157007	PC 38:6	0.0149546	0.0149188	0.00345394	0.0069538
PC 38:7	PC	PC	7	38	long	0.0051176	0.00620201	0.0057236	0.00816059	0.00402749	0.0038343	0.00390584	0.00336575	0.00354879	0.00411298	0.003572	0.0041702	0.00508717	0.00526881	0.0028211	0.00450391	0.00457273	0.00401159	0.00409174	0.00335504	PC 38:7	0.00414543	0.0047999	-0.211482	0.614251
PC 38:8	PC	PC	8	38	long	1.83236e-05	1.75424e-05	1.56691e-05	2.00333e-05	1.94455e-05	6.58e-06	1.12e-05	1.76e-05	1.46e-05	5.83e-06	2.14007e-05	2.14764e-05	4.96317e-06	2.88928e-05	7.99884e-06	1.31e-05	1.37e-05	1.45e-05	1.22e-05	1e-05	PC 38:8	1.48232e-05	1.46824e-05	0.0137681	0.0175428
PC 40:0	PC	PC	0	40	long	2.0062e-06		4.28811e-06	6.9155e-06		5.94e-06	3.68e-06		4.64e-06	2.37e-06	7.03138e-06		7.30407e-06		8.88258e-07			5.43e-06			PC 40:0	5.16343e-06	4.26283e-06	0.276517	0.216042
PC 40:2	PC	PC	2	40	long	4.07509e-06		3.64469e-06	3.99091e-06	3.00301e-05		1.91e-05	2.08e-06	4.71e-06	1.59e-05			2.19194e-06	2.27915e-05	2.16106e-06		2.26e-06	7.24e-06	4.64e-05		PC 40:2	1.38408e-05	1.04413e-05	0.406614	0.162942
PC 40:3	PC	PC	3	40	long	0.000255467	0.000177314	0.000368553	0.00032952	0.000257798	0.00013757	0.00013833	0.00013166	0.00013356	0.00010454	0.000260205	0.000274358	0.000192135	0.000341639	8.76748e-05	0.00016523	0.00015742	0.00014346	0.00019034	0.00013933	PC 40:3	0.000195179	0.000203431	-0.0597422	0.0807316
PC 40:4	PC	PC	4	40	long	0.000369792	0.000334536	0.000599239	0.000696585	0.000370293	0.00027386	0.00021279	0.00021455	0.00018336	0.00022139	0.000417083	0.000405409	0.000278527	0.000537804	0.000129679	0.00028541	0.00030795	0.00029703	0.00029346	0.00023136	PC 40:4	0.000318371	0.000347639	-0.126882	0.180498
PC 40:5	PC	PC	5	40	long	0.000364713	0.000303821	0.000492628	0.000840612	0.000407914	0.00026665	0.00033049	0.00029027	0.00022483	0.00071024	0.000436966	0.000348533	0.000496166	0.000495928	0.000135124	0.00047229	0.00041772	0.00034095	0.00030387	0.00036911	PC 40:5	0.000381666	0.000423217	-0.149088	0.238312
PC 40:6	PC	PC	6	40	long	0.000370467	0.000294528	0.000360669	0.000110175	0.000206572	0.00040071	0.00030574	0.00041942	0.0002582	0.00048289	0.000359133	0.000316027	0.000444659	0.000419824	0.000151455	0.00055867	0.00011519	0.0005706	0.00042956	0.00043753	PC 40:6	0.000380265	0.000320937	0.244714	0.480478
PC 40:7	PC	PC	7	40	long	0.00895931	0.00724643	0.00977253	0.0122645	0.00841786	0.00909396	0.00872682	0.0109628	0.00941051	0.00946408	0.00922897	0.0109288	0.00800709	0.0121309	0.00483965	0.0128226	0.0123402	0.0139608	0.0134186	0.0134799	PC 40:7	0.0111157	0.00943188	0.236987	0.906279
PC 40:8	PC	PC	8	40	long	0.00666327	0.00678529	0.00708547	0.00900167	0.00547803	0.00552142	0.00418614	0.00607192	0.00430323	0.00515856	0.00698139	0.00723597	0.0028243	0.00965581	0.00345338	0.00671527	0.00597366	0.00674646	0.00645369	0.00675575	PC 40:8	0.00627957	0.0060255	0.0595841	0.129224
PC 42:0	PC	PC	0	42	long	7.6316e-06	7.17798e-06	1.11066e-05	5.16649e-06	1.15563e-05		8.54e-06	1.69e-05	1.19e-05	5.28e-06	2.23692e-05	4.53531e-06	9.16957e-06	1.85194e-05	9.41114e-06	1.33e-05	2.31e-05	1.64e-05	4.73e-06	9.39e-06	PC 42:0	1.30925e-05	9.47322e-06	0.466811	0.77891
PC 42:1	PC	PC	1	42	long	4.30525e-06	5.92658e-07	1.4156e-05	1.48671e-05	4.89261e-06	7.69e-06	2.84e-06	1e-05	2.05e-05	6.49e-06	9.87123e-06	3.54708e-06	2.28562e-05	6.34039e-06	9.08553e-06	8.05e-06	9.4e-06		1.09e-05	2.39e-06	PC 42:1	9.16005e-06	8.63336e-06	0.0854328	0.0695651
PC 42:3	PC	PC	3	42	long	5.27144e-06	2.10246e-06		4.05567e-06		1.66e-06	8.48e-06	4.63e-06	1.4e-06	3.22e-06	4.37976e-08	3.61869e-07	5.38965e-07	1.02645e-05	2.8897e-06	6.18e-07	4.85e-06	6.04e-06	1.92e-06	2.27e-06	PC 42:3	2.97968e-06	3.85245e-06	-0.370616	0.286353
PC 42:4	PC	PC	4	42	long		1.57044e-07		4.56252e-06			2.94e-06	7.97e-07	7.69e-06			1.16884e-06			5.89173e-06	3.13e-06	6.39e-06	2.46e-08	9.32e-07		PC 42:4	2.92286e-06	3.22931e-06	-0.143845	0.0628102
PC 42:5	PC	PC	5	42	long	2.01716e-05	1.06275e-05	2.8272e-05	7.74078e-05	1.81888e-05	5.9e-05	9e-06	7.56e-06	5.63e-05	5.76e-05	1.20542e-05	6.97612e-06	2.70554e-05	7.58055e-05	1.65948e-05	6.97e-05	7.12e-05	5.64e-05	6.92e-05	6.09e-05	PC 42:5	4.65886e-05	3.44128e-05	0.437033	0.4948
PC 42:6	PC	PC	6	42	long	3.15176e-05	1.03472e-05	3.44285e-05	2.84414e-05	2.56122e-05	1.58e-05	1.93e-05	1.03e-05	5.78e-06	1.11e-05	2.33737e-05	2.91545e-05	4.79305e-05	2.71531e-05	7.42595e-06	3.11e-05	1.36e-05	1.17e-05	1.03e-05	6.91e-06	PC 42:6	2.08648e-05	1.92627e-05	0.115261	0.1164
PC 42:7	PC	PC	7	42	long	9.79768e-05	6.50462e-05	0.000102946	6.99806e-05	1.8896e-05	4.12e-05	5.28e-05	5.51e-05	3.29e-05	8.1e-05	3.08329e-05	8.75424e-05	5.40272e-05	8.16395e-05	3.88017e-05	0.00011925	9.71e-05	0.00010208	0.00011687	0.00011512	PC 42:7	8.43264e-05	6.17845e-05	0.448739	0.953723
PC 42:8	PC	PC	8	42	long	2.82552e-05	2.69655e-05	4.49499e-05	4.39777e-05	3.5771e-05	1.48e-05	1.26e-05	5.15e-05	1.54e-05	2.12e-05	4.05088e-05	4.31292e-05	1.57256e-05	6.34856e-05	2.35465e-05	3.19e-05	2.89e-05	3.21e-05	2.63e-05	3.15e-05	PC 42:8	3.37096e-05	2.95419e-05	0.190394	0.301725
PC 44:0	PC	PC	0	44	very_long				1.77942e-06	1.6481e-06	7.4e-07	1.58e-06	3.09e-07					4.25026e-07						3.32e-07	4.82e-07	PC 44:0	4.13009e-07	1.2113e-06	-1.55232	1.2959
PC 44:1	PC	PC	1	44	very_long	6.75214e-05	4.14593e-05	4.56002e-05	5.5917e-05	2.65814e-05	2.07e-05	5.23e-05	8.91e-05	3.47e-05	4.85e-05	8.524e-05	3.11058e-05	3.95967e-05	3.05635e-05	4.61275e-05	5.94e-05	5.2e-05	8e-05	0.00010502	6.92e-05	PC 44:1	5.98254e-05	4.82379e-05	0.310589	0.576742
PC 44:2	PC	PC	2	44	very_long		1.08913e-06	1.0616e-06			7.55e-07		2.68e-06		7.37e-07	1.53361e-06		1.71634e-06		6.34549e-07						PC 44:2	1.29483e-06	1.26455e-06	0.0341477	0.0208657
PC 44:4	PC	PC	4	44	very_long	4.05321e-07				2.16826e-07		2.94e-07	2.24e-07						3.46355e-07							PC 44:4	3.46355e-07	2.85037e-07	0.281105	#DIV/0!
PC 44:5	PC	PC	5	44	very_long	7.16406e-07	1.58837e-06	1.26886e-06	2.7817e-06	1.45288e-06	4.74e-06	2.86e-06	1.26e-06	1.62e-06	2.62e-06	1.49968e-06	1.8238e-06	1.64034e-06	3.04139e-06	3.44345e-07	3.18e-06	3.47e-06	3.73e-07	4.34e-06	2.1e-06	PC 44:5	2.18126e-06	2.09082e-06	0.061089	0.0588637
PC 44:6	PC	PC	6	44	very_long	2.04531e-06	2.09932e-06	1.1722e-06	5.75904e-06	3.22227e-06	1.15e-06	3.27e-06	3.8e-06	1.12e-06	1.55e-06	9.45687e-07	1.91393e-06	2.43504e-06	5.42564e-06	6.5553e-07	6.17e-07	1.1e-06	4.06e-07	2.74e-06	5.4e-07	PC 44:6	1.67788e-06	2.51881e-06	-0.586104	0.63105
PC 44:7	PC	PC	7	44	very_long		1.95319e-06	7.27466e-07	6.91371e-06	1.72413e-06		2.1e-06	1.21e-06		1.74e-06		1.20693e-06	3.14022e-06			7.44e-06	1.38e-05	4.93e-06	2.61e-06	2.83e-06	PC 44:7	5.13673e-06	2.33836e-06	1.13536	0.802714
PC 44:8	PC	PC	8	44	very_long	2.18308e-05	1.23153e-05	1.79304e-05	1.40458e-05	2.1389e-05	2.25e-05	3.15e-05	2.79e-05	2.65e-05	2.38e-05	1.48831e-05	1.137e-05	3.32567e-05	1.80364e-05	6.41355e-06	2.54e-05	2.94e-05	2.9e-05	3.65e-05	3.4e-05	PC 44:8	2.3826e-05	2.19711e-05	0.116926	0.197947
PI 32:0	PC	PI	0	32	long	0.000102028	7.56029e-05	0.000112854	0.000138398	4.33402e-05	9.7e-05	8.41e-05	9.79e-05	6.91e-05	0.00010335	8.68337e-05	7.93907e-05	6.78368e-05	9.01527e-05	3.93243e-05	6.48e-05	0.00014753	9e-05	0.00012023	8.91e-05	PI 32:0	8.75198e-05	9.23673e-05	-0.0777728	0.153073
PI 32:1	PC	PI	1	32	long	0.000240491	0.000286364	0.000208748	0.000296006	0.000175502	0.000204	0.00034041	0.0002847	0.00025083	0.00016343	0.000252807	0.000300509	0.000293454	0.000281156	0.000138518	0.00031774	0.00042186	0.00018523	0.00028709	0.00020873	PI 32:1	0.000268709	0.000245048	0.132981	0.343934
PI 32:2	PC	PI	2	32	long	6.11073e-08		3.23863e-07	9.2658e-07		4.71e-08					2.35257e-07		2.92744e-07	8.10609e-08	6.8568e-08	1.18e-07	2.23e-07	2.44e-07			PI 32:2	1.80376e-07	3.39663e-07	-0.913098	0.302934
PI 34:0	PC	PI	0	34	long	9.16051e-06				4.54254e-06						1.20882e-05	4.88463e-06		2.51323e-06			4.13e-06	8.12e-06			PI 34:0	6.34721e-06	6.85152e-06	-0.110303	0.0579012
PI 34:1	PC	PI	1	34	long	0.000118099	0.000168921	9.08293e-05	0.00012548	4.91636e-05	8.74e-05	0.00029048	0.00015521	0.00021869	0.00016908	0.000129617	0.000178643	0.000236745	0.000139896	0.000112863	0.00027332	0.00024718	0.00016342	0.00018516	0.00021313	PI 34:1	0.000187997	0.000147335	0.35161	0.785702
PI 34:2	PC	PI	2	34	long	6.07986e-05	6.1024e-05	7.13383e-05	6.8445e-05	4.61979e-05	4.4e-05	5.87e-05	5.75e-05	3.68e-05	4.35e-05	5.96215e-05	5.75758e-05	7.04567e-05	6.71996e-05	2.6072e-05	6.76e-05	9.81e-05	3.69e-05	5.9e-05	5.2e-05	PI 34:2	5.94526e-05	5.48304e-05	0.116763	0.276583
PI 34:3	PC	PI	3	34	long	1.46403e-05	1.69038e-05	1.48665e-05	2.78796e-05	7.93444e-06	1.43e-05	4.34e-05	2.18e-05	1.77e-05	1.91e-05	1.78282e-05	1.00537e-05	1.21977e-05	1.40591e-05	4.68787e-06	1.81e-05	3.32e-05	1.41e-05	1.84e-05	2.58e-05	PI 34:3	1.68427e-05	1.98525e-05	-0.237199	0.334777
PI 36:2	PC	PI	2	36	long	2.42777e-06		1.53421e-06		1.21612e-06	1.2e-06		2.14e-06			2.78437e-06						1.89e-06			1.59e-06	PI 36:2	2.08812e-06	1.70362e-06	0.293604	0.36767
PI 36:3	PC	PI	3	36	long					7.86906e-07		1.51e-06					1.2581e-06					1.19e-06	5.27e-07			PI 36:3	9.91701e-07	1.14845e-06	-0.211715	0.123166
PI 36:4	PC	PI	4	36	long	8.80105e-05	7.99628e-05	7.00327e-05	8.5289e-05	6.10538e-05	7.55e-05	0.00012085	9.5e-05	9.15e-05	5.89e-05	7.12155e-05	8.72494e-05	0.000120842	8.52427e-05	4.04548e-05	6.09e-05	9.59e-05	6.11e-05	8.47e-05	6.54e-05	PI 36:4	7.73004e-05	8.26099e-05	-0.0958381	0.245391
PI 36:5	PC	PI	5	36	long	5.23494e-07	9.31798e-06	1.59123e-07	1.44744e-06	2.19076e-07	1.25e-06	2.58e-06	7.82e-07	1.57e-07	2.7e-06	1.75268e-07	2.71698e-07		6.53736e-07	3.79764e-06	3.59e-07	3.51e-08	2.81e-08			PI 36:5	7.60077e-07	1.91361e-06	-1.33208	0.561566
PI 38:2	PC	PI	2	38	long			6.9412e-07	9.62686e-07		5.61e-07		5.85e-07						1.00223e-06							PI 38:2	1.00223e-06	7.00701e-07	0.516341	#DIV/0!
PI 38:4	PC	PI	4	38	long	5.77987e-06	2.05289e-05	5.13617e-06	5.09215e-06	9.45749e-06	2.05e-05	2.15e-05	1.74e-05	1.98e-05	1.08e-05	1.79102e-05	6.56558e-06	1.45922e-05	1.25918e-05	1.81192e-06	4.32e-06	1.29e-05	3.62e-05	2.03e-05	2.99e-05	PI 38:4	1.57092e-05	1.35995e-05	0.208057	0.211638
PI 38:5	PC	PI	5	38	long	6.11683e-05	4.6503e-05	4.1391e-05	5.65605e-05	4.96899e-05	5.13e-05	4.37e-05	5.65e-05	3.6e-05	4.05e-05	3.55782e-05	4.95821e-05	8.38397e-05	5.81005e-05	2.14355e-05	4.59e-05	6.59e-05	5.11e-05	5.28e-05	5.29e-05	PI 38:5	5.17136e-05	4.83313e-05	0.0975864	0.241458
PC P-32:0	PC	PC-P	1	32	long	9.03342e-05	9.38343e-05	0.000121473	0.000139087	8.96252e-05	0.00010916			7.12e-05					0.000147668	8.71214e-07		0.00013607	0.00011913	0.00013891	0.00014677	PC P-32:0	0.000114903	0.000102102	0.17041	0.206022
PC P-34:1	PC	PC-P	2	34	long	3.16282e-05		5.79581e-05	2.79801e-06	5.86467e-05		7.53e-06	1.21e-06	3e-05	4.03e-05	3.9247e-05	2.47625e-05	5.34442e-06	4.69272e-05		5.78e-05	6.4e-05	1.65e-06	6.45e-05	5.9e-05	PC P-34:1	4.0359e-05	2.87589e-05	0.488884	0.478269
PC P-36:1	PC	PC-P	2	36	long	2.8447e-06	4.3174e-07	3.97488e-07	8.12267e-06	1.20651e-06	4.98e-06	1.59e-05		3.17e-06	1.88e-06	7.02392e-08	5.86196e-06	4.79513e-06	1.71409e-06	1.18074e-05	9.89e-06	1.79e-06	1.17e-06	7.37e-07	1.55e-05	PC P-36:1	5.33358e-06	4.3259e-06	0.302103	0.169791
PC P-36:3	PC	PC-P	4	36	long	6.00456e-06	7.84118e-06	2.53861e-06	8.75359e-06	1.24333e-05	1.09e-05	1.03e-05	1.42e-06	6.93e-06	4.09e-06	1.13781e-05	3.66279e-06	1.54528e-05	1.34274e-05	4.46695e-06	1.29e-05	1.61e-05	2.58e-06	4.37e-06	1.05e-05	PC P-36:3	9.4838e-06	7.12112e-06	0.41336	0.589985
PC P-38:2	PC	PC-P	3	38	long	6.44472e-06	5.26775e-06	1.27882e-05	2.74087e-06	4.41029e-06	7.75e-07	7.76e-06	7.27e-06	1.59e-06		5.97635e-07	5.20258e-06	1.30253e-05	7.75725e-06	3.2701e-06	1.44e-05	1.63e-05	3.93e-07	1.42e-05	5.18e-07	PC P-38:2	7.56639e-06	5.44965e-06	0.473443	0.412646
PC P-38:3	PC	PC-P	4	38	long	0.000236497	0.000201469	0.000219909	0.000264189	0.000250256	0.0002291	0.00036272	0.00037782	0.00035742	0.00022518	0.000224026	0.000242191	0.000473981	0.00038064	0.000141765	0.00028419	0.0003044	0.00034812	0.00045744	0.00034013	PC P-38:3	0.000319688	0.000272456	0.230643	0.614257
PC P-38:4	PC	PC-P	5	38	long	6.57559e-05	4.37842e-05	5.40334e-05	5.31241e-05	8.53777e-05	3.36e-05	0.00013996	8.32e-05	3.71e-05	4.8e-05	5.30887e-05	4.15785e-05	2.39285e-05	7.53852e-05	3.22567e-05	0.00013087	2.2e-05	8.07e-05	5.37e-05	6.93e-05	PC P-38:4	5.82808e-05	6.43935e-05	-0.143896	0.169116
PC P-38:5	PC	PC-P	6	38	long	0.000175737	0.000149256	0.000185966	0.000263192	0.000193971	0.00018675	0.00030978	0.00026696	0.00032038	0.00017683	0.000164973	0.000210696	0.000352597	0.000301409	9.67763e-05	0.00050306	0.00029322	0.00021463	0.00029373	0.0002906	PC P-38:5	0.000272169	0.000222882	0.288223	0.62001
PC P-40:3	PC	PC-P	4	40	long	1.78307e-05	1.222e-05	1.22625e-05	1.39694e-05	2.35185e-05	1.56e-05	2.31e-05	1.73e-05	1.66e-05	1.11e-05	1.88455e-05	9.75399e-06	3.30422e-05	1.95334e-05	7.54517e-06	9.66e-06	8.56e-06	1.89e-05	1.55e-05	1.42e-05	PC P-40:3	1.5554e-05	1.63501e-05	-0.0720126	0.108689
PE O-34:1	PE	PE-O	1	34	long	0.000124959	9.16512e-05	0.000197388	0.0001619	0.000313661	0.00034789	0.00013933	0.0001149	0.00012099	0.00012681	0.000216905	0.000202335	0.000254007	9.11633e-05	0.000257648	0.00027522	0.00031148	0.00019285	0.00014328	0.0002059	PE O-34:1	0.000215079	0.000173948	0.30621	0.603051
PE O-34:2	PE	PE-O	2	34	long	0.000840905	0.000643692	0.000887616	0.000965922	0.00150915	0.00161535	0.00119658	0.00083965	0.00072876	0.00087816	0.00108432	0.000779742	0.00158031	0.000721303	0.00139334	0.00229191	0.00195768	0.00099278	0.0006574	0.00093248	PE O-34:2	0.00123913	0.00101058	0.294142	0.554501
PE O-36:1	PE	PE-O	1	36	long	0.000117399	0.00012955	0.000188479	0.000134565	0.000319772	0.00030297	0.00025667	0.00013215	0.00012839	0.00021483	0.000310426	0.000285415	0.00026372	0.000127512	0.000248136	0.00022091	0.00036386	0.00024196	0.00014246	0.00016919	PE O-36:1	0.000237359	0.000192477	0.302382	0.690907
PE O-36:2	PE	PE-O	2	36	long	5.46963e-05	1.06331e-05	7.34157e-05	8.07933e-05	3.02851e-05	7.06e-05	3.47e-05	5.06e-05	3.43e-05	8.55e-06	5.56712e-05	8.8124e-05	2.84518e-05	5.03248e-05	5.95916e-05	2.34e-05	0.00011907	5.31e-05	2.69e-05	0.00012338	PE O-36:2	6.28014e-05	4.48574e-05	0.485451	0.661796
PE O-38:2	PE	PE-O	2	38	long	1.78661e-05	0.000181003	7.4736e-06	0.0001635	0.000237823	2.33e-05	0.0002446	9.87e-06	9.98e-05	0.00021539	6.91935e-06	2.22908e-05	9.02829e-06	1.56109e-05	0.000292538	8.98e-06	0.00024449	0.00016839	0.00014152	0.00015586	PE O-38:2	0.000106563	0.000120063	-0.172085	0.110772
PE O-38:3	PE	PE-O	3	38	long	0.000115378	8.60068e-05	0.000140695	9.23292e-05	0.000217921	0.00022383	0.00014148	0.00010059	0.00010019	6.29e-05	8.42845e-05	9.09457e-05	0.00014358	0.000130562	0.000149016	0.00023992	0.00023127	7.3e-05	9.79e-05	0.00015793	PE O-38:3	0.000139841	0.000128132	0.126157	0.188556
PE O-38:4	PE	PE-O	4	38	long	0.000400892	0.000438022	0.000519647	0.00052572	0.000749124	0.00072193	0.00086276	0.00046418	0.00035188	0.00055978	0.000492436	0.000428293	0.000769303	0.000393258	0.000697621	0.00053858	0.00062987	0.00061637	0.00039773	0.00042962	PE O-38:4	0.000539308	0.000559393	-0.0527535	0.113869
PE O-40:3	PE	PE-O	3	40	long	1.84392e-05	5.28714e-05	7.37115e-05	5.34444e-05	0.000121337	8.79e-05	7.02e-05	3.57e-05	4.66e-05	8.27e-05	6.20625e-05	4.41192e-05	9.15991e-05	5.07173e-05	0.000134444	0.00012188	0.00011676	4.86e-05	4.49e-05	2.7e-05	PE O-40:3	7.42082e-05	6.42903e-05	0.206977	0.278959
PE O-40:4	PE	PE-O	4	40	long	0.000215019	0.00025447	0.000215989	0.000218244	0.000380236	0.00025274	0.00040787	0.00035665	0.00020861	0.00036802	0.000248585	0.00024138	0.000449957	0.000192076	0.0003968	0.00031783	0.0003494	0.00027091	0.00030131	0.00036059	PE O-40:4	0.000312884	0.000287785	0.120636	0.311335
LPE 16:0	PE	LysoPE	0	16	long	0.0046537	0.00559158	0.00443248	0.00445627	0.00788912	0.00944303	0.00886127	0.00376004	0.00382276	0.00526699	0.00719261	0.00452636	0.00548363	0.00332878	0.00804342	0.00395063	0.00558051	0.00327033	0.00243816	0.00297047	LPE 16:0	0.00467849	0.00581772	-0.314411	0.660382
LPE 16:1	PE	LysoPE	1	16	long	0.000273628	0.000369649	0.000361092	0.000349016	0.000461969	0.0005051	0.00033358	0.00010561	0.00013954	0.00021423	0.000426579	0.00023405	0.000354784	0.00018287	0.00040728	0.00019346	0.00033382	0.00013332	7.35e-05	8.32e-05	LPE 16:1	0.000242286	0.000311341	-0.361785	0.600935
LPE 18:0	PE	LysoPE	0	18	long	0.00499144	0.00588908	0.00399441	0.00483005	0.0054686	0.0111268	0.00889855	0.00420551	0.00505201	0.00568708	0.00652051	0.00398205	0.00438779	0.00348841	0.00912677	0.00366638	0.00528373	0.00374446	0.0028477	0.00364141	LPE 18:0	0.00466892	0.00601435	-0.36532	0.783247
LPE 18:1	PE	LysoPE	1	18	long	0.00409683	0.000700844	0.00469152	0.00464426	0.00749057	0.00948325		0.00256311	0.0026919	0.00100954	0.00668733	0.00358162	0.00149633	0.00350776	0.00262878	0.00406471	0.00594702	0.00308605	0.00201589	0.00275702	LPE 18:1	0.00357725	0.00415242	-0.215102	0.216344
LPE 18:2	PE	LysoPE	2	18	long	0.000296454	0.000172094	0.000268772	0.00020794	0.000326679	0.0002504	0.00022338	0.00020256	0.0001746	0.00012025	0.000396565	0.000141079	6.69269e-05	0.000256265	0.000321897	0.0002167	0.00031429	0.00014426	0.00011191	0.00013348	LPE 18:2	0.000210337	0.000224313	-0.0928079	0.137455
LPE 20:0	PE	LysoPE	0	20	long	0.00200569	0.00223763	0.00199002	0.00182176	0.00316126	0.00385574	0.00258677	0.00192497	0.0019441	0.00386858	0.00277272	0.00185766	0.00184271	0.00195634	0.00370439	0.00200839	0.00264644	0.00143311	0.0012795	0.00180805	LPE 20:0	0.00213093	0.00253965	-0.253147	0.607557
LPE 20:1	PE	LysoPE	1	20	long	0.000358478	0.000364418	0.000473947	0.000356659	0.000454274	0.00041722	0.00017951	0.00013038	0.00011234	0.00047703	0.000397013	0.00029092	0.000161138	0.000290043	0.000496192	0.00020883	0.00028685	0.00020352	0.00013401	0.00021515	LPE 20:1	0.000268367	0.000332426	-0.308826	0.563856
LPE 20:4	PE	LysoPE	4	20	long	0.00530342	0.00577334	0.00419591	0.00508972	0.00579164	0.011295	0.00819089	0.00563953	0.00506292	0.00985035	0.00431377	0.00312898	0.00270182	0.00280071	0.00586807	0.0036947	0.00626482	0.00275482	0.00260963	0.00309349	LPE 20:4	0.00372308	0.00661927	-0.830175	2.36829
LPE 20:5	PE	LysoPE	5	20	long	5.13751e-05	5.41738e-06	4.35008e-05	7.84944e-05	5.55303e-05	7.18e-05	4.53e-05	4.6e-05	4.92e-05	1.22e-06	4.46107e-05	6.29323e-05	1.61988e-05	5.08202e-05	0.00011609	4.2e-05	8e-05	5.09e-05	3.33e-05	2.95e-05	LPE 20:5	5.26352e-05	4.47838e-05	0.233052	0.285031
LPE 22:0	PE	LysoPE	0	22	very_long	0.00119264	0.00112303	0.00133283	0.000997368	0.0028495	0.001045	0.00124004	0.00059309	0.00056505	0.00118028	0.000880534	0.00113159	0.00023006	0.000726764	0.00174072	0.00054258	0.00058751	0.0005338	0.00044807	0.00058652	LPE 22:0	0.000740815	0.00121188	-0.710066	1.16382
LPE 22:1	PE	LysoPE	1	22	very_long			4.4986e-07	5.54551e-07	5.89477e-07	1.56e-06													2.53e-07		LPE 22:1	2.53e-07	7.88472e-07	-1.63992	#DIV/0!
LPE 22:2	PE	LysoPE	2	22	very_long			2.82121e-07	3.3602e-07	1.52689e-06									4.17142e-07	5.47266e-07	4.99e-07			4.47e-07		LPE 22:2	4.77602e-07	7.15012e-07	-0.582159	0.208741
LPE 22:5	PE	LysoPE	5	22	very_long	7.6716e-05	3.52226e-05	6.47286e-05	7.68307e-05	6.125e-05	8.88e-05	8.43e-05	5.09e-05	5.83e-05	2.67e-05	7.1116e-05	5.47054e-05	4.00653e-05	3.715e-05	0.000121503	6.62e-05	7.74e-05	3.02e-05	3.17e-05	3.03e-05	LPE 22:5	5.60339e-05	6.23748e-05	-0.154662	0.2363
LPE 22:6	PE	LysoPE	6	22	very_long	0.00422395	0.0044144	0.00264333	0.00449119	0.00335783	0.00834583	0.00654763	0.00536068	0.00474819	0.00794648	0.00269137	0.0022725	0.00185605	0.00188118	0.00424707	0.00399638	0.00519807	0.00219824	0.00222148	0.00284206	LPE 22:6	0.00294044	0.00520795	-0.824684	2.28356
PE 32:0	PE	PE	0	32	long	0.00047577	0.000347376	0.000374885	0.00039908	0.000658577	0.00059866	0.00108865	0.00039078	0.00038912	0.00029302	0.000673031	0.000465666	0.000633274	0.000296769	0.000543807	0.00049792	0.00072338	0.00036975	0.00027369	0.00036178	PE 32:0	0.000483907	0.000501592	-0.0517848	0.0724791
PE 32:1	PE	PE	1	32	long	0.0012795	0.00106403	0.00135607	0.00148834	0.0024783	0.00175764	0.00168304	0.00086682	0.00071929	0.00061407	0.00250097	0.00211613	0.00161934	0.00119537	0.00179792	0.00123441	0.00157445	0.00139948	0.00071706	0.00067745	PE 32:1	0.00148326	0.00133071	0.156575	0.256052
PE 32:2	PE	PE	2	32	long	0.000396269	0.000445637	0.000593683	0.000565671	0.000829553	0.00068629	0.00053309	0.00018823	0.00021763	0.00027624	0.000530052	0.000444195	0.000622745	0.000300997	0.000633181	0.00027796	0.00042545	0.00024755	0.00015856	0.00016773	PE 32:2	0.000380842	0.000473229	-0.313346	0.524079
PE 32:3	PE	PE	3	32	long		5.34323e-07		1.44865e-06			9.41e-07			8.18e-07					2.28406e-06						PE 32:3	2.28406e-06	9.35492e-07	1.2878	#DIV/0!
PE 34:0	PE	PE	0	34	long	0.000417154	0.000590644	0.000370341	0.000395826	0.000531906	0.00095673	0.00102749	0.00063633	0.00073564	0.00053258	0.000486699	0.00038511	0.000651059	0.000354278	0.000583159	0.00068982	0.00089708	0.00038277	0.00035451	0.00048056	PE 34:0	0.000526505	0.000619464	-0.234575	0.491385
PE 34:1	PE	PE	1	34	long	0.0114659	0.0118905	0.0136189	0.0141724	0.0285393	0.0203479	0.0282539	0.0118487	0.00945553	0.0107336	0.0244061	0.0194817	0.0258028	0.0116335	0.0233802	0.0196753	0.0243393	0.0125937	0.00915903	0.0112529	PE 34:1	0.0181725	0.0160327	0.18074	0.309711
PE 34:2	PE	PE	2	34	long	0.0173628	0.0169395	0.0186758	0.000677003	0.0284043	0.0009745	0.0296596	0.00017948	0.0132917	0.0135728	0.00095143	0.0260703	0.0218952	0.000503847	0.0398402	0.00059867	0.00086502	0.00055122	0.0104826	0.012218	PE 34:2	0.0113976	0.0139737	-0.293982	0.189323
PE 34:3	PE	PE	3	34	long	0.00388563	0.0018824	0.00541079	0.00513187	0.0096707	0.00448713	0.00469853	0.00257371	0.00047327	0.0025072	0.00649478	0.00516266	0.00630728	0.00367988	0.00840104	0.00321258	0.00397358	0.00293755	0.00225952	0.00229009	PE 34:3	0.0044719	0.00407212	0.135105	0.153561
PE 36:0	PE	PE	0	36	long	7.26755e-06	3.08327e-06	4.1143e-06	4.34986e-06				4.61e-06	1.67e-06	2.06e-05	4.39193e-06	1.67109e-06		1.35578e-06	2.87793e-06	1.52e-05	4.83e-06	2.79e-06		7.83e-07	PE 36:0	4.23747e-06	6.52785e-06	-0.623407	0.344942
PE 36:1	PE	PE	1	36	long	0.00774739	0.00920737	0.00945078	0.0112849	0.0131468	0.0202223	0.0156301	0.00846085	0.00821331	0.00952714	0.0118408	0.0104196	0.0158132	0.0075671	0.0161719	0.0108695	0.0141806	0.0104958	0.00774139	0.0103431	PE 36:1	0.0115443	0.0112891	0.0322488	0.0587499
PE 36:2	PE	PE	2	36	long	0.00318822	0.00239345	0.00468854	0.00557735	0.00948291	0.00767022	0.00686128	0.00344482	0.00260081	0.00397449	0.0064238	0.00593875	0.00992239	0.00371186	0.00551249	0.00717601	0.00832268	0.00466796	0.00328939	0.00454155	PE 36:2	0.00595069	0.00498821	0.254535	0.45921
PE 36:3	PE	PE	3	36	long	0.0140823	0.0115726	0.0208932	0.0182834	0.0320745	0.0240665	0.0169564	0.014519	0.0105682	0.0155662	0.030039	0.0229767	0.0277137	0.0165483	0.047205	0.0159914	0.0203622	0.0201426	0.0140887	0.0248725	PE 36:3	0.023994	0.0178582	0.426084	0.942553
PE 36:4	PE	PE	4	36	long	6.75105e-05	0.0398471			0.00266837	2.25e-05	0.00051297	1.99e-06	2.18e-05	0.0399037				3.14076e-06		0.00012924	2.64e-06	0.00025754	0.00023783	8.85e-05	PE 36:4	0.000119815	0.0103807	-6.43696	0.808705
PE 38:1	PE	PE	1	38	long	0.00331841	0.00306269	0.00282298	0.00367943	0.00203033	0.00571964	0.00138521	0.00144968	0.00215591	0.00230457	0.0021038	0.00149972	0.00149271	0.00195512	0.00380902	0.00187301	0.00139	0.00246844	0.00128531	0.00141531	PE 38:1	0.00192924	0.00279288	-0.53372	1.06178
PE 38:2	PE	PE	2	38	long	0.00152489	0.00195486	0.00244945	0.00205668	0.00151998	0.00101242	0.0005815	0.00110718	0.00077132	0.0004842	0.00290567	0.00181965	0.00120597	0.00140879	0.00238915	0.00042516	0.00055585	0.00142933	0.0010211	0.0015597	PE 38:2	0.00147204	0.00134625	0.12887	0.155497
PE 38:3	PE	PE	3	38	long	0.00257442	0.00289942	0.00405919	0.00519091	0.00692061	0.0082578	0.00672521	0.0027966	0.00297847	0.00353447	0.0041793	0.00376637	0.0046442	0.00254518	0.00727501	0.00458422	0.00665005	0.00346064	0.00293764	0.00295307	PE 38:3	0.00429957	0.00459371	-0.0954679	0.140438
PE 38:4	PE	PE	4	38	long	0.126564	0.11697	0.113408	0.109653	0.134173	0.137555	0.137004	0.120791	0.103592	0.114939	0.139337	0.135608	0.108826	0.0861763	0.210398	0.100076	0.116925	0.129837	0.0868643	0.12434	PE 38:4	0.123839	0.121465	0.0279234	0.072682
PE 38:5	PE	PE	5	38	long	0.037493	0.0344041	0.043081	0.04536	0.062063	0.0642651	0.0424679	0.0395178	0.031057	0.0516079	0.0503343	0.0446811	0.0471072	0.0282593	0.0620687	0.0438678	0.0474256	0.0505149	0.0303139	0.0481186	PE 38:5	0.0452691	0.0451317	0.00438666	0.0101376
PE 38:6	PE	PE	6	38	long	0.00441517	0.0118831	0.0161489	0.00622315	0.00901567	0.00932491	0.00678255	0.00649722	0.00290967	0.0137937	0.00885431	0.0105553	0.0103155	0.0044161	0.0258119	0.00389495	0.00588068	0.0075638	0.00374154	0.00418177	PE 38:6	0.00852158	0.0086994	-0.0297953	0.0251488
PE 38:7	PE	PE	7	38	long	0.0142554	0.0178655	0.0160054	0.0202886	0.0219128	0.0210826	0.013319	0.00976819	0.00878648	0.0122689	0.0132512	0.0118723	0.0142535	0.00831308	0.0194158	0.00984333	0.0149132	0.00898411	0.00630025	0.00738218	PE 38:7	0.0114529	0.0155553	-0.441693	1.2964
PE 40:1	PE	PE	1	40	long	3.11234e-05	1.58024e-05	0.000145708	7.20908e-05	9.5797e-05	9.02e-06	9.35e-06	1.24e-05	2.16e-05	8.88e-05	2.17364e-05	6.51041e-05	7.59359e-06	8.25582e-05	0.000152341	2.79e-05	1.44e-05	2.06e-05	5.41e-07	1.51e-05	PE 40:1	4.07874e-05	5.01691e-05	-0.298676	0.179076
PE 40:2	PE	PE	2	40	long	0.000455905	0.000210431	0.000915941	0.00149014	0.000363884	0.00103421	0.00014092	0.00054822	0.00042969	0.00027782	0.00121154	8.2071e-05	0.000496411	0.000317814	0.000488976	0.00038822	0.00074259	0.00043227	0.00043662	0.00042646	PE 40:2	0.000502297	0.000586716	-0.224123	0.210369
PE 40:3	PE	PE	3	40	long	0.000804984	0.00057252	0.000364789	0.000528092	0.000870782	0.0007719	0.00063685	0.00044521	0.00030828	0.00034239	0.000510912	0.000508591	0.000543647	0.000374666	0.000406243	0.00029499	0.00045721	0.00036983	0.00043346	0.00028798	PE 40:3	0.000418753	0.00056458	-0.431078	1.23114
PE 40:4	PE	PE	4	40	long	0.00500823	0.00346037	0.00402145	0.00358907	0.00584436	0.00664713	0.00651828	0.00534094	0.00462315	0.00537462	0.00494265	0.00431533	0.00741966	0.00340106	0.00562281	0.00426241	0.00519405	0.00523414	0.00377896	0.00472104	PE 40:4	0.00488921	0.00504276	-0.0446121	0.117059
PE 40:5	PE	PE	5	40	long	0.00346086	0.00274388	0.00328705	0.00331445	0.00493164	0.00251924	0.00213054	0.00195087	0.00138916	0.00189625	0.00341424	0.00312279	0.00165254	0.00260771	0.00366307	0.00181659	0.00209351	0.00206503	0.00131947	0.00180478	PE 40:5	0.00235597	0.00276239	-0.229597	0.470483
PE 40:6	PE	PE	6	40	long	0.000990936	0.00097703	0.00108131	0.000998864	0.000469896	0.00147835	0.00065939	0.00085132	0.0005749	0.00114481	0.00122339	0.00096497	0.000863065	0.000635422	0.00129817	0.00110101	0.00091908	0.00091478	0.00053573	0.00062052	PE 40:6	0.000907614	0.000922681	-0.0237522	0.043459
PE 40:7	PE	PE	7	40	long	0.000907467	0.000880678	0.0015011	0.000892072	0.0012793	0.00053076	0.0002031	0.00078969	0.0005136	0.00076244	0.00101452	0.000589735	4.54457e-05	0.000717242	0.000718601	0.00013072	0.00021114	0.00082315	0.00063235	0.00094621	PE 40:7	0.000582911	0.000826021	-0.502903	0.836186
PE 40:8	PE	PE	8	40	long	0.00444966	0.00301078	8.87218e-05	2.5917e-05	0.00553564	2.1e-05	0.00075271	4.02e-05	0.00174481	0.00064758	2.35778e-05			2.85497e-05		7.6e-06	4.16e-05	0.00429243	0.00275572	8.01e-06	PE 40:8	0.0010225	0.0016317	-0.67428	0.283394
PE 42:1	PE	PE	1	42	long	5.91517e-06	4.50391e-05	0.0001772	7.03066e-05	5.0036e-06	9.75e-05	8.03e-05	3.28e-05	2.47e-05	9.79e-06	0.000106929	5.11076e-05	2.87663e-05	0.000101135	3.84048e-05	0.00018228	0.00013437	3.81e-05	9.69e-06	7e-05	PE 42:1	7.60783e-05	5.48554e-05	0.47185	0.407667
PE 42:2	PE	PE	2	42	long	0.000133272	9.65413e-06	2.38879e-06	0.00010482	4.63653e-05	5.4e-06	9.63e-05	3e-05	2.89e-05	0.00010642	1.50635e-05	9.32794e-05	0.000113969	1.25007e-05	5.24216e-05	4.26e-06	3.85e-05	2.88e-05		9.6e-05	PE 42:2	5.05327e-05	5.6352e-05	-0.157248	0.107129
PE 42:3	PE	PE	3	42	long	7.21724e-05	0.000180662	2.05276e-05	3.33843e-05	0.000483966	0.00018952	0.00027435	7.18e-05	5.96e-05	2.14e-06	0.00020942	2.9105e-05	0.00022028	9.60426e-06	0.000307085	0.00010192	0.00024185	3.73e-05	4.67e-05	0.00010233	PE 42:3	0.000130559	0.000138812	-0.0884281	0.0514569
PE 42:4	PE	PE	4	42	long	2.19014e-05	0.000477642	5.1005e-06	3.80678e-05	0.000499757	0.00050628		1.17e-05	9.43e-05	0.00057446	0.000266124	3.41868e-05	7.54174e-06	2.46093e-05	0.00046466	9.99e-05	1.85e-05	5.16e-05	0.00028073	1.37e-05	PE 42:4	0.000126155	0.00024769	-0.973336	0.620522
PE 42:5	PE	PE	5	42	long	0.000763681	0.000386478	0.00115653	0.000792777	0.00101387	0.00111953	0.00029515	0.00067852	0.00027658	0.00105858	0.00100161	0.000532097	0.000405724	0.000811891	0.000894764	0.0006666	0.00037267	0.00052224	0.00044013	0.0004231	PE 42:5	0.000607083	0.00075417	-0.312996	0.568128
PE 42:6	PE	PE	6	42	long	0.000239546	0.000193373	0.000306587	0.000395253	0.000844646	0.00030038	0.00036657	0.00015491	0.00016246	0.00016323	0.000324874	0.000180194	0.00049881	0.000178643	0.000268278	0.00017451	0.00016696	0.00017587	5.67e-05	0.00015341	PE 42:6	0.000217825	0.000312695	-0.52159	0.63952
PE 42:7	PE	PE	7	42	long	0.00191674	9.76069e-05	0.000184223	0.000179595	0.000353548	0.00015807	0.00153769	0.00049876	0.00015175	0.00013458	0.000639742	0.000216288	0.00128465	0.00177188	0.00194146	0.00163492	0.00131645	0.001578	0.001056	0.00019589	PE 42:7	0.00116353	0.000521256	1.15844	1.42521
PE 42:8	PE	PE	8	42	long		3.13703e-05	2.09938e-05	3.18773e-05	0.000144593	3.6e-05	9.61e-06		1.48e-05		3.82489e-05	5.48801e-05	2.18191e-05		6.76471e-05	5.13e-06	9.66e-06	6.99e-06	2e-05	2.73e-05	PE 42:8	2.79639e-05	4.13206e-05	-0.563294	0.298676
PE 44:3	PE	PE	3	44	very_long	1.03065e-05	3.62735e-06	1.33371e-05	8.76942e-06	8.99615e-06		1.03e-05	7.16e-06	4.5e-06			1.57319e-05		4.80198e-06	9.13743e-06		5.5e-06	7.83e-06		3.81e-06	PE 44:3	7.80188e-06	8.37457e-06	-0.102194	0.101225
PE 44:4	PE	PE	4	44	very_long	2.53688e-05	2.39948e-05	2.97514e-05	6.1588e-06	3.08221e-05			1.29e-05		3.87e-05	7.03332e-05	3.20212e-05	2.9474e-05			3.95e-05		2.36e-05			PE 44:4	3.89857e-05	2.39566e-05	0.702524	0.810498
PE 44:5	PE	PE	5	44	very_long	0.000143116	9.9666e-05	0.000161104	0.000108336	0.000212866	0.0001186	6.48e-05	5.22e-05	5.67e-05	8.54e-05	7.72197e-05	5.48215e-05	0.000104371	8.39655e-05	7.78169e-05	6.23e-05	9.81e-05	5.09e-05	3.04e-05	4.28e-05	PE 44:5	6.82695e-05	0.000110279	-0.691843	1.45849
PE 44:6	PE	PE	6	44	very_long	9.71682e-06	3.23654e-05	0.000229247	1.71143e-06	0.000301935	6.54e-06	8.2e-06	4.38e-05	8.48e-05	4.22e-05	7.45942e-05	5.92791e-05	6.36351e-05	7.31909e-05	0.000155514	1.67e-05	2.64e-05	0.00010121	0.0001234	6.15e-05	PE 44:6	7.55423e-05	7.60515e-05	-0.0096927	0.00488477
PE 44:7	PE	PE	5	44	very_long	9.53199e-05	4.05036e-05	0.000126123	8.77428e-05	0.000141676	6.46e-05	6.42e-05	1.88e-05	1.01e-05	5.88e-05	3.11445e-05	1.44885e-05		3.77406e-05	6.33562e-05	4.12e-05		4.45e-05	1.49e-05	4.03e-05	PE 44:7	3.59537e-05	7.07865e-05	-0.977333	1.45225
PE 44:8	PE	PE	6	44	very_long	2.95175e-05	1.00606e-05	1.93143e-05	2.03758e-05	1.7256e-05	7.91e-05	1.26e-05	2.7e-05	2.62e-05	7.25e-05	2.27588e-05	6.62054e-06	8.80992e-06	1.77787e-05	3.33163e-05	4.35e-05	3.31e-05	4.83e-05	3.24e-05	2.53e-05	PE 44:8	2.71884e-05	3.13924e-05	-0.207424	0.193658
PE P-32:0	PE	PE-P	1	32	long			1.84676e-05			4.74e-05		3.07e-05		1.31e-05			1.7985e-05		2.12818e-05	3.86e-05	2.29e-05		9.85e-06	1.67e-05	PE P-32:0	2.12195e-05	2.74169e-05	-0.369676	0.297164
PE P-34:0	PE	PE-P	1	34	long	3.15191e-05	1.99448e-05	2.13656e-05	2.8266e-05	6.95781e-05	2.45e-05	4.86e-05	3.45e-05	1.04e-05	1.52e-05			6.07158e-05	3.92696e-05	2.82463e-05	8.55e-05	5.26e-05		8.6e-06	4.07e-05	PE P-34:0	4.50902e-05	3.03874e-05	0.569344	0.694381
PE P-34:1	PE	PE-P	2	34	long	0.000840905	0.000643692	0.000887616	0.000965922	0.00150915	0.00161535	0.00119658	0.00083965	0.00072876	0.00087816	0.00108432	0.000779742	0.00158031	0.000721303	0.00139334	0.00229191	0.00195768	0.00099278	0.0006574	0.00093248	PE P-34:1	0.00123913	0.00101058	0.294142	0.554501
PE P-36:0	PE	PE-P	1	36	long	2.46359e-06	5.50954e-06	6.78905e-06	2.67171e-06	1.44887e-05	3.16e-06	1.27e-05		1.16e-05	1.9e-05	1.13113e-05	1.28517e-05	1.2124e-05	4.95073e-06	1.8061e-05	3.57e-05	3.26e-05	9.25e-06	1.38e-05	1.84e-05	PE P-36:0	1.69049e-05	8.70917e-06	0.956831	1.36403
PE P-36:1	PE	PE-P	2	36	long	0.000647736	0.000489257	0.000772088	0.000614668	0.00109271	0.00111466	0.00099355	0.00059715	0.00046756	0.00068611	0.000887724	0.000658644	0.000991948	0.00064608	0.00118406	0.00377277	0.00151419	0.00073803	0.00057935	0.00071296	PE P-36:1	0.00116858	0.000747549	0.644511	0.68291
PE P-36:3	PE	PE-P	4	36	long	0.000107267	0.000107869	0.000215178	0.000201837	0.000258712	0.00024126	0.00035222	0.00014966	0.00013372	0.00016397	0.000168899	0.000116279	0.00028432	0.000112929	0.000152918	0.00022442	0.0002926	6.02e-05	0.00011556	0.00013226	PE P-36:3	0.000166039	0.000193169	-0.218346	0.354579
PE P-36:4	PE	PE-P	5	36	long	0.0110734	0.00936962	0.0105817	0.011782	0.0145583	0.019637	0.0175145	0.015548	0.0142096	0.0150565	0.0132549	0.0121863	0.0184114	0.00861127	0.0163428	0.0141041	0.0179389	0.0155668	0.0111274	0.0156633	PE P-36:4	0.0143207	0.0139331	0.0395903	0.103838
PE P-38:1	PE	PE-P	2	38	long	0.000124947	0.00012565	0.000191991	0.000145613	0.000301002	0.00030088	0.00029265	0.00013876	0.00014043	0.00017998	0.000283024	0.000204364	0.00029297	0.000172135	0.000337924	0.00032657	0.00034911	0.00022618	0.0002071	0.00020367	PE P-38:1	0.000260305	0.00019419	0.422729	1.3048
PE P-38:2	PE	PE-P	3	38	long	0.000115378	8.60068e-05	0.000166821	0.000133886	0.000217921	0.00022383	0.00034461	0.00016451	0.0001272	0.00020025	0.000252964	0.000195377	0.00014358	0.000130562	0.000289557	0.00023992	0.00023127	0.00023827	0.0001687	0.00015793	PE P-38:2	0.000204813	0.000178041	0.202096	0.436666
PE P-38:3	PE	PE-P	4	38	long	0.000154439	0.00021678	0.000233842	0.000258258	0.000402651	0.00040101	0.00047411	0.00024802	0.00023018	0.00026763	0.000244341	0.000226719	0.000297135	0.000136625	0.000328559	0.00029264	0.00044519	0.00027242	0.00021152	0.00029117	PE P-38:3	0.000274632	0.000288692	-0.0720318	0.132891
PE P-38:4	PE	PE-P	5	38	long	0.00188368	0.00146853	0.00154185	0.00170615	0.00257601	0.00287413	0.00253282	0.00207687	0.00153179	0.00195107	0.00221754	0.00189063	0.00334538	0.00144848	0.00254216	0.00220864	0.00279756	0.00186787	0.00139615	0.00186209	PE P-38:4	0.00215765	0.00201429	0.099189	0.244624
PE P-38:5	PE	PE-P	6	38	long	0.00513469	0.00428871	0.00548104	0.00718691	0.00768225	0.00955333	0.00915878	0.0070506	0.00671347	0.00728927	0.00682529	0.00532498	0.00843008	0.00459406	0.00885753	0.00888598	0.00889827	0.00696508	0.0058655	0.00770953	PE P-38:5	0.00723563	0.0069539	0.0572953	0.153245
PE P-40:2	PE	PE-P	3	40	long	1.84392e-05	5.28714e-05	7.37115e-05	5.34444e-05	0.000121337	8.79e-05	7.02e-05	3.57e-05	4.66e-05	8.27e-05	6.20625e-05	4.41192e-05	9.15991e-05	5.07173e-05	0.000134444	0.00012188	0.00011676	4.86e-05	4.49e-05	2.7e-05	PE P-40:2	7.42082e-05	6.42903e-05	0.206977	0.278959
PE P-40:3	PE	PE-P	4	40	long		4.2462e-06		8.36134e-07	5.95314e-06	2.84e-05	6.71e-06	4.16e-06		2.24e-05	4.32671e-06	4.81702e-06	6.60016e-06		3.71615e-06	5.59e-06	1.2e-05			4.09e-06	PE P-40:3	5.87715e-06	1.03865e-05	-0.821521	0.505147
PE P-40:4	PE	PE-P	5	40	long	0.00169988	0.00122809	0.00143948	0.00148619	0.00248109	0.00285831	0.00274616	0.00207722	0.00155868	0.00222439	0.00192388	0.00197838	0.00288966	0.00131585	0.00224453	0.00196717	0.00223323	0.00253025	0.00175581	0.00261333	PE P-40:4	0.00214521	0.00197995	0.115655	0.310373
PE P-40:5	PE	PE-P	6	40	long	0.00075684	0.0007082	0.000767122	0.000915328	0.00120722	0.00157249	0.0010039	0.00096139	0.00065135	0.00077145	0.00114036	0.000954201	0.00106709	0.000826834	0.00153788	0.00119007	0.00127198	0.00115401	0.00081513	0.00101008	PE P-40:5	0.00109676	0.000931529	0.235579	0.801932
PS 34:1	PS	PS	1	34	long	4.66331e-05		3.2401e-05		3.48922e-05	1e-05		1.23e-05	4.89e-05	0.00018412			0.000145356	5.48455e-05		3.68e-05	2.35e-05	2.44e-05	7.27e-05	7.19e-05	PS 34:1	6.13574e-05	5.27495e-05	0.21808	0.118057
PS 34:2	PS	PS	2	34	long	0.000227634	0.00026863	0.000185863	0.000184179	0.00033406	7.88e-05	0.00039843	0.00013839	0.00022907	0.00059459	0.000344655	0.000170878	0.000962451	0.000383242	0.000267287	0.0004483	0.00026861	0.00019331	0.00030564	0.00031938	PS 34:2	0.000366375	0.000263965	0.472978	0.606534
PS 34:3	PS	PS	3	34	long	3.32537e-06			4.88296e-06	1.07225e-05		8.14e-06				6.11745e-06		2.88271e-05	7.69449e-06			3.53e-06		2.43e-06		PS 34:3	9.71981e-06	6.7677e-06	0.522263	0.228291
PS 36:1	PS	PS	1	36	long	0.00173383	0.00229392	0.00201822	0.00111958	0.00132975	0.00117521	0.0027985	0.00196341	0.00229585	0.00532734	0.0014694	0.00108507	0.00594168	0.00170514	0.00219983	0.00337236	0.00268801	0.00143987	0.00288787	0.00333876	PS 36:1	0.0026128	0.00220556	0.244451	0.299602
PS 36:2	PS	PS	2	36	long	0.00208821	0.00204238	0.00147959	0.00105118	0.00109129	0.00092281	0.00226554	0.00174609	0.00246379	0.00476347	0.00209394	0.000983025	0.00504743	0.0027299	0.0029078	0.00226289	0.00154957	0.00198979	0.00179381	0.00249122	PS 36:2	0.00238494	0.00199143	0.260144	0.360934
PS 36:3	PS	PS	3	36	long	0.000137403	0.00017346	8.36e-06	4.36323e-05	0.000182098	9.37e-05	0.00013706	0.00010719	0.00018188	0.00045985	0.00017606	0.000158898	0.000650185	0.000136207	0.000230123	0.00014552	0.00012873	0.00013681	0.00011568	0.00024878	PS 36:3	0.000212699	0.000152463	0.480352	0.446584
PS 36:4	PS	PS	4	36	long	0.0140602	0.02426	0.0146899	0.00705412	0.00838886	0.00687498	0.0100236	0.0113235	0.016635	0.027947	0.00861804	0.00618426	0.00814432	0.0130804	0.0135386	0.0106308	0.00933981	0.00864666	0.0123311	0.0139309	PS 36:4	0.0104445	0.0141257	-0.43558	0.811684
PS 36:5	PS	PS	5	36	long	0.000138573	0.000311284	0.000224339	0.00012253	8.7078e-05	7.6e-05	5.59e-05	6.82e-05	0.00014513	0.00025772	0.000206372	0.000118378	1.89677e-05	0.000240839	0.000243885	8.99e-05	0.00011311	0.0001491	0.00011687	0.00011132	PS 36:5	0.000140874	0.000148675	-0.0777589	0.0813456
PS 38:1	PS	PS	1	38	long	1.57495e-05		2.311e-05			7.46e-06			7.36e-06	5.07e-05		1.27566e-05	2.03594e-05	2.5945e-05		2.74e-05	1.17e-05	6.97e-06	5.83e-06		PS 38:1	1.58516e-05	2.08759e-05	-0.397212	0.232364
PS 38:2	PS	PS	2	38	long	4.29885e-05			2.85295e-05	2.12348e-05	3.68e-05			3.65e-05	0.00010402	2.07929e-05	1.72254e-05							1.8e-05	7.02e-05	PS 38:2	3.15546e-05	4.50121e-05	-0.512464	0.325731
PS 38:3	PS	PS	3	38	long	0.000370183		0.00163024	0.00147207	0.000318005	0.0002958	0.00057654		1.83e-05					0.000197315	0.000312573	0.00016669	3.01e-05	0.00022646		0.00012253	PS 38:3	0.000175945	0.000668734	-1.92631	1.0793
PS 38:4	PS	PS	4	38	long												1.28449e-07	6.75973e-05	4.17608e-05		2.14e-05			8.6e-05	5.33e-05	PS 38:4	4.50311e-05	#DIV/0!	#DIV/0!	#DIV/0!
PS 38:5	PS	PS	5	38	long	0.00419855	0.00610528	0.00750529	0.00279959	0.00248757	0.00273414	0.00252856	0.00259649	0.00319375	0.0128799	0.00346906	0.00194829	0.0035023	0.00420136	0.00342963	0.00327808	0.00306164	0.00340335	0.00395681	0.00421967	PS 38:5	0.00344702	0.00470291	-0.448205	0.565413
PS 38:6	PS	PS	6	38	long	0.0123599	0.0272755	0.0152569	0.00701754	0.00964538	0.00526853	0.0108801	0.0083753	0.0130677	0.0214203	0.0107627	0.00707322	0.018418	0.0143905	0.0142798	0.0109153	0.00857183	0.00789747	0.0100657	0.0104012	PS 38:6	0.0112776	0.0130567	-0.211336	0.325499
PS 38:7	PS	PS	7	38	long	1.59029e-05	1.93503e-05	2.48241e-05	1.422e-05	8.82533e-06	6.07e-07	9.08e-06	1.42e-06		1.4e-05	7.48467e-06	5.99395e-06	2.41636e-05	2.34025e-05	3.60233e-06	8.16e-08	1.06e-05	1.65e-06	2.19e-06	5.49e-06	PS 38:7	8.46587e-06	1.20255e-05	-0.506368	0.441504
PS 40:1	PS	PS	1	40	long	9.64689e-06					7.31e-06				5.91e-05	1.22638e-05	3.91573e-06	1.53972e-05	8.90487e-06	9.08442e-06	6.42e-05	1.42e-05		1.85e-05		PS 40:1	1.83083e-05	2.53523e-05	-0.469623	0.138302
PS 40:2	PS	PS	2	40	long	4.93507e-05		7.12121e-05	9.66294e-05	5.75218e-06	2.76e-05	4.29e-05	1.77e-05	3.08e-05	9.1e-05	2.7186e-05	8.53008e-06	2.41497e-05	1.21254e-05	2.57848e-05	1.74e-05	2.47e-05	1.14e-05	0.00013138	2.79e-05	PS 40:2	3.10556e-05	4.81049e-05	-0.631332	0.538301
PS 40:3	PS	PS	3	40	long			3.57657e-05	9.52899e-06	3.52152e-05	4.21e-06	0.00013618	6.86e-05	0.0001419	0.00038758	1.36204e-05	2.0291e-05	0.000203389	1.67718e-05		4.63e-05	9.64e-05	2e-05	1.41e-05	9.87e-05	PS 40:3	5.88414e-05	0.000102372	-0.798924	0.397014
PS 40:4	PS	PS	4	40	long	0.00106379	0.00114082	0.000819901	0.000308813	0.00078598	0.00055694	0.00123226	0.00104935	0.00136847	0.00268	0.000935583	0.000619828	0.00252468	0.00106834	0.00055227	0.00096319	0.00087186	0.00117751	0.0013953	0.00145621	PS 40:4	0.00115648	0.00110063	0.0714026	0.0766477
PS 40:5	PS	PS	5	40	long	0.00109667	0.00111076	0.00101641	0.000532674	0.0005167	0.000465	0.00064754	0.0007245	0.00113214	0.00200734	0.00108101	0.000678343	0.00182088	0.0010979	0.0011029	0.00079681	0.00064501	0.0008611	0.00112735	0.00103798	PS 40:5	0.00102493	0.000924974	0.14804	0.230912
PS 40:6	PS	PS	6	40	long	0.00528919	0.015748	0.00591003	0.00261471	0.0029408	0.0026514	0.00873327	0.00674684	0.0101493	0.0194542	0.00598907	0.00375975	0.0152778	0.00719048	0.0117928	0.00813082	0.00500665	0.00617683	0.00805168	0.0105088	PS 40:6	0.00818847	0.00802378	0.0293128	0.0273987
PS 40:7	PS	PS	7	40	long	0.00128825	0.00513864	0.00360631	0.00117402	0.00152343	0.00094899	0.00112984	0.00077732	0.00109581	0.00439447	0.00219558	0.00113109	0.00296407	0.00215211	0.00187646	0.00172048	0.00143534	0.00113914	0.00143676	0.00170087	PS 40:7	0.00177519	0.00210771	-0.247701	0.258131
PS 40:8	PS	PS	8	40	long	0.000653333	0.0013863	0.00100085	0.000654393	0.00040391	0.00036346	0.0013379	0.00060456	0.00082288	0.00242682	0.00067199	0.000204801	0.000777049	0.000568209	0.000487105	0.00055763	0.00067049	0.0005397	0.00062543	0.00127995	PS 40:8	0.000638235	0.000965441	-0.597099	0.817096
PS 42:0	PS	PS	0	42	long		0.000101913	0.000104541															8.56e-05	6.26e-05		PS 42:0	7.41e-05	0.000103227	-0.478272	0.627695
PS 42:2	PS	PS	2	42	long	5.33718e-06	2.43571e-05						6.57e-06					5.00062e-05	8.4565e-06		2.58e-05			1.02e-05		PS 42:2	2.36157e-05	1.20881e-05	0.966157	0.442267
PS 42:4	PS	PS	4	42	long		1.63166e-05		1.78751e-05	2.74277e-05	2.42e-05		2.12e-05		2.5e-05	8.49181e-06		2.53751e-05	1.09656e-05		9.52e-06	5.02e-06			9.97e-06	PS 42:4	1.15571e-05	2.20032e-05	-0.928937	1.84338
PS 42:5	PS	PS	5	42	long					4.64866e-05	1.57e-05	1.68e-05			8.25e-05	2.10137e-05			5.70463e-05				3.45e-05		7.1e-05	PS 42:5	4.589e-05	4.03716e-05	0.184838	0.104693
PS 42:8	PS	PS	8	42	long		2.37865e-05		1.47917e-05	1.40586e-05		1.02e-05			1.08e-05			1.11662e-05							4.1e-05	PS 42:8	2.60831e-05	1.47274e-05	0.824618	0.233199
PS 44:1	PS	PS	1	44	very_long		0.000136233			5.18549e-05	6.56e-05				0.00012515	1.65954e-05	3.99064e-05			0.000134194			0.00020133	0.00015845		PS 44:1	0.000110095	9.47094e-05	0.217171	0.142364
DHCer 34:0	SM	DHCER				2.01486e-05		1.14855e-05	8.7694e-06	1.48252e-05	9.1e-06	2.99e-05	5.67e-05	4.4e-05	1.4e-05	2.69127e-05	3.41742e-06	3.84114e-05	2.03151e-05	4.55513e-06	7.46e-05	5.82e-05	1.28e-05	4.17e-05	1.94e-05	DHCer 34:0	3.00312e-05	2.32143e-05	0.371447	0.32535
DHCer 36:0	SM	DHCER				1.01629e-05	1.07694e-05	9.33905e-06	2.44318e-06	1.20769e-05	3.93e-05	4.01e-05	4.55e-05	0.00011092	4.01e-05	4.12852e-06	8.5599e-06	4.80637e-05	2.32643e-05	1.43134e-05	5.56e-05	4.58e-05	2.5e-05	4.87e-05	4.29e-05	DHCer 36:0	3.1633e-05	3.20711e-05	-0.0198461	0.0128622
DHCer 38:0	SM	DHCER				2.32584e-05	3.6285e-05	2.90138e-05	1.93629e-05	1.23603e-05	2.63e-05	3.18e-05	2.44e-05	4.22e-05	4.6e-05	1.92727e-05	3.71074e-05	3.7949e-05	4.00156e-05	1.8938e-05	3.47e-05	3.97e-05	1.95e-05	2.81e-05	3.55e-05	DHCer 38:0	3.10783e-05	2.9098e-05	0.0949841	0.187131
DHCer 40:0	SM	DHCER				0.000154946	0.00023224	0.000161488	0.000132714	5.54836e-05	0.00010804	9.02e-05	0.00011707	0.00016706	0.00010922	0.000160112	0.000155146	5.47475e-05	0.000208818	0.000103488	0.00011676	0.00011577	7.81e-05	0.00012208	8.91e-05	DHCer 40:0	0.000120412	0.000132846	-0.141776	0.251256
DHCer 42:0	SM	DHCER				0.000143762	0.00019396	0.00014989	0.000106699	4.33829e-05	0.00020396	0.00014087	0.00019349	0.00015677	0.00014331	0.000146254	0.000105345	5.41347e-05	0.000229382	8.04446e-05	0.00026281	0.0002691	0.00013725	0.00017084	0.00016033	DHCer 42:0	0.000161589	0.000147609	0.130544	0.207497
DHSM 34:0	SM	DHSM				0.000145905	0.000162597	0.000178217	0.000167756	0.000140847	0.000356	0.00028497	0.00042605	0.0004738	0.00031967	0.000158154	0.000171174	0.000340442	0.000140173	0.00010899	0.00052861	0.00037078	0.00041401	0.0002865	0.00033721	DHSM 34:0	0.000285604	0.000265581	0.104864	0.132932
DHSM 36:0	SM	DHSM				2.87555e-05	1.52993e-05	2.61443e-05	4.12225e-05	3.90334e-05	0.00017057	0.00015687	0.00027208	0.00037817	0.00017637	6.52251e-05	8.10251e-05	8.16168e-05	3.70431e-05	4.42844e-05	0.00030941	0.00021207	0.00026081	0.00037937	0.0002815	DHSM 36:0	0.000175235	0.000130452	0.425781	0.362169
Hex2Cer 34:0	SM	Simple_Glc				3.23867e-06	3.43965e-06	4.82153e-06	9.27744e-06	1.9707e-05	1.98e-05	2.43e-05	2.36e-05	1.74e-05	2.68e-06	3.7764e-06	6.81551e-06	9.35773e-05	1.9848e-05	2.11614e-06	1.44e-05	8.6e-06	1.6e-05	2.6e-05	2.21e-05	Hex2Cer 34:0	2.13233e-05	1.28264e-05	0.733313	0.444788
Hex2Cer 38:0	SM	Simple_Glc								5.14767e-06							4.13737e-06	4.10174e-05			5.06e-06			6.2e-06		Hex2Cer 38:0	1.41037e-05	5.14767e-06	1.45408	#DIV/0!
Hex2Cer 40:0	SM	Simple_Glc				7.08819e-05	3.14125e-05	0.000119099	3.37535e-05	9.79701e-05	3.31e-05	4.92e-05	4.1e-05	2.89e-05	3.69e-05	8.52456e-05	9.69975e-05	0.000313634	0.000121936	3.81736e-05	4.31e-05	3.79e-05	3.33e-05	8.49e-05	5.88e-05	Hex2Cer 40:0	9.13987e-05	5.42217e-05	0.753302	0.670003
Hex2Cer 42:0	SM	Simple_Glc				7.19326e-05	4.26645e-05	0.000104791	5.22341e-05	0.000131207	7.26e-05	7.94e-05	7.2e-05	8.33e-05	4.38e-05	8.69156e-05	9.21389e-05	0.000309055	0.00011928	5.79986e-05	9.04e-05	8.22e-05	7.41e-05	0.00012323	8.46e-05	Hex2Cer 42:0	0.000111992	7.53929e-05	0.570893	0.79844
Hex2Cer 42:1	SM	Simple_Glc				6.83745e-05	3.82686e-05	0.000126145	3.87758e-05	0.000124605	6.2e-05	7.69e-05	8.76e-05	8.53e-05	3.16e-05	7.37693e-05	8.50246e-05	0.00078288	9.71461e-05	4.0126e-05	8.89e-05	7.71e-05	8.88e-05	0.00015881	0.00010082	Hex2Cer 42:1	0.000159338	7.39569e-05	1.10733	0.59059
Hex2Cer 42:2	SM	Simple_Glc						4.09273e-06		2.28684e-06				6.15e-06	7.42e-06			5.0773e-05								Hex2Cer 42:2	5.0773e-05	4.98739e-06	3.3477	#DIV/0!
HexCer 34:0	SM	Simple_Glc				0.000107971	3.54184e-05	8.02131e-05	7.24344e-05	0.000105511	9.43e-05	0.00019084	0.00020211	0.00021885	0.00016882	0.000166482	0.000149397	0.000334107	0.000182641	4.04432e-05	0.00041564	0.00034113	0.00032728	0.00057301	0.000344	HexCer 34:0	0.000287413	0.000127647	1.17097	1.98321
HexCer 34:1	SM	Simple_Glc				1.95025e-06				1.24365e-06			1.11e-06	1.47e-06	3.87e-06	1.15334e-06		3.68926e-06	1.69817e-06		2.04e-06	1.53e-06				HexCer 34:1	2.02215e-06	1.92878e-06	0.068203	0.0492425
HexCer 36:0	SM	Simple_Glc				1.8747e-05	1.4731e-05	1.3075e-05	1.45687e-05	3.84465e-05	9.67e-05	0.00013655	0.00013376	0.00028271	0.00010033	6.83425e-05	6.42717e-05	0.00021795	5.73904e-05	0.000168357	0.00069217	0.00043531	0.00049269	0.00107176	0.00066901	HexCer 36:0	0.000393725	8.49618e-05	2.2123	1.71502
HexCer 38:0	SM	Simple_Glc				0.000149639	0.000148766	0.00011653	0.00018104	0.000119905	0.00014557	0.00020285	0.000189	0.00023894	0.00017118	0.000516189	0.000584599	0.000278139	0.000498551	0.000466638	0.00076618	0.00053223	0.00050348	0.00102239	0.00067158	HexCer 38:0	0.000583998	0.000166342	1.81181	4.0765
HexCer 38:1	SM	Simple_Glc				4.40063e-05		3.7575e-06	5.91309e-05		2.43e-05			1.9e-05	4.18e-06	4.4831e-05	5.8027e-05	7.41262e-05	1.44774e-05	8.94683e-07	2.37e-05	1.1e-05	3.87e-05	5.49e-06	2.6e-05	HexCer 38:1	2.97246e-05	2.57291e-05	0.208257	0.130517
HexCer 40:0	SM	Simple_Glc				0.00216462	0.00213871	0.0022483	0.00228993	0.00203211	0.00135603	0.0017907	0.00161666	0.00205903	0.0015837	0.00645985	0.00734745	0.00246279	0.0084392	0.00406488	0.00685627	0.0051486	0.0049071	0.00774326	0.00523438	HexCer 40:0	0.00586638	0.00192798	1.60538	4.16538
HexCer 401	SM	Simple_Glc				0.000115206	0.000115861	0.000163591	0.000145977	0.000135476	3.27e-05	5.72e-05	5.47e-05	4.48e-05	5.15e-05	0.000352135	0.000415344	0.000118863	0.000366902	0.000120185	0.00028901	0.00015798	0.00016663	0.00034859	0.00018338	HexCer 401	0.000251902	9.17011e-05	1.45785	2.84061
HexCer 42:0	SM	Simple_Glc				0.00147104	0.00124376	0.00119726	0.00122949	0.00121646	0.00119068	0.00191292	0.00158046	0.00189903	0.00145303	0.00328992	0.00329864	0.0018469	0.0041389	0.00241526	0.00709601	0.00454509	0.00418307	0.00552661	0.00434081	HexCer 42:0	0.00406812	0.00143941	1.49888	3.4738
HexCer 42:1	SM	Simple_Glc				0.00157166	0.00157293	0.00184003	0.00166478	0.00209638	0.00181662	0.0028036	0.00269427	0.00311684	0.00278569	0.00376962	0.0038363	0.00585085	0.00412869	0.00267401	0.00841753	0.00603692	0.00620548	0.00899123	0.00610019	HexCer 42:1	0.00560108	0.00219628	1.35064	3.37813
HexCer 42:2	SM	Simple_Glc				6.33672e-05	4.7928e-05	5.79987e-05	6.10286e-05	8.72428e-05	6.05e-05	0.00011392	9.31e-05	9.9e-05	8.58e-05	0.000132248	0.000121626	0.000377127	0.000127208	8.49895e-05	0.00037761	0.00019293	0.00020455	0.00030791	0.00019503	HexCer 42:2	0.000212123	7.69885e-05	1.46218	2.52441
Cer 32:1	SM	CER				2.83307e-06	2.63318e-06			1.00873e-05	1.42e-05	5.04e-06	6.72e-06	1.87e-05	5.89e-06	1.17178e-06		2.41782e-05	1.35976e-06	1.20752e-06	1.2e-05	1.88e-05	4.73e-06	8.38e-06	6.68e-06	Cer 32:1	8.72303e-06	8.26295e-06	0.0781725	0.048577
Cer 34:1	SM	CER				0.000273244	0.000350085	0.000288017	0.000428276	0.00022069	0.00051531	0.00057863	0.00081957	0.00104166	0.00060398	0.000280358	0.000312437	0.000628295	0.00033471	0.000222286	0.00105331	0.00090768	0.00040602	0.00087048	0.00054437	Cer 34:1	0.000555995	0.000511946	0.119079	0.137423
Cer 34:2	SM	CER					2.6093e-06	2.09066e-06	2.10183e-05	3.41531e-06	8.05e-06	8.33e-06	1.56e-05	4.25e-06	2.5e-06	3.1353e-06	4.80777e-06	6.93055e-06	8.4839e-06	1.8604e-06	2.02e-05	1.73e-05	5.82e-06	1.31e-05	6.31e-06	Cer 34:2	8.79479e-06	7.5404e-06	0.222009	0.170441
Cer 36:1	SM	CER				3.58407e-05	5.61675e-05	5.85998e-05	5.77618e-05	7.99395e-05	0.00023806	0.00024371	0.00025998	0.00053481	0.0001637	7.94656e-05	6.77063e-05	0.000306279	9.99721e-05	9.98768e-05	0.00040423	0.00035466	0.00019729	0.0004839	0.0003299	Cer 36:1	0.000242328	0.000172857	0.487382	0.488395
Cer 36:2	SM	CER							2.32195e-06		9.07e-06	2.87e-06	9.82e-06	1.71e-05	4.78e-06			1.90004e-05	4.61779e-06	1.21216e-05	2.45e-05	3.1e-05	1.24e-05	2.05e-05	2.46e-05	Cer 36:2	1.85925e-05	7.66032e-06	1.27924	1.8729
Cer 38:1	SM	CER				0.000226378	0.000368532	0.000188427	0.000303739	0.000163947	0.00021277	0.00021553	0.00021531	0.00027191	0.00021515	0.000265438	0.000343176	0.000196126	0.000324551	0.0002591	0.00032574	0.00028783	0.00018175	0.00030245	0.00025158	Cer 38:1	0.000273774	0.000238169	0.200997	0.739827
Cer 38:2	SM	CER				1.27668e-05	1.62097e-05	8.64822e-06	1.82781e-05	1.40366e-05	1.14e-05	9.01e-06		7.21e-06	9.63e-06	6.8374e-06	2.45114e-05	2.77881e-05	2.40136e-05	2.04012e-05	3.04e-05	2.33e-05	1.74e-05	1.27e-05	3.95e-06	Cer 38:2	1.91302e-05	1.19099e-05	0.683684	1.45475
Cer 40:1	SM	CER				0.00409067	0.00457865	0.00351665	0.00408442	0.00196703	0.0015465	0.00115518	0.00162735	0.00209828	0.00125302	0.00392103	0.00490796	0.00120599	0.00528017	0.00261918	0.00234712	0.00216342	0.00164436	0.0021914	0.00177054	Cer 40:1	0.00280512	0.00259178	0.11412	0.136082
Cer 40:2	SM	CER				0.000408945	0.000367111	0.000375861	0.000434938	0.000244283	0.00014147	0.00010606	0.00013689	0.00015925	0.00011385	0.000320247	0.000398741	0.000151582	0.000522619	0.00020234	0.00019417	0.00013873	0.00012884	0.00015894	0.00013636	Cer 40:2	0.000235257	0.000248866	-0.0811308	0.084584
Cer 42:1	SM	CER				0.00627656	0.00566161	0.00511063	0.00508476	0.00354123	0.00549721	0.00419655	0.00532785	0.0065742	0.00483213	0.00461908	0.00453959	0.00247979	0.00602081	0.00327506	0.00623502	0.00527368	0.0048068	0.00668021	0.0048025	Cer 42:1	0.00487325	0.00521027	-0.0964738	0.293773
Cer 42:2	SM	CER				0.00668702	0.00714819	0.00647158	0.00637183	0.0060574	0.00704619	0.00623457	0.00853894	0.0101252	0.00648453	0.0065475	0.00626978	0.00841717	0.0079213	0.00419269	0.00859591	0.00752578	0.00654984	0.00890516	0.00637222	Cer 42:2	0.00712974	0.00711654	0.00267222	0.00752097
Cer 42:3	SM	CER				0.000776556	0.000775262	0.000820393	0.000888742	0.000905953	0.00078355	0.00076028	0.00094672	0.00106528	0.00072852	0.000760264	0.000760202	0.00135648	0.000969236	0.000476302	0.00109614	0.0009063	0.00073955	0.00096828	0.00075855	Cer 42:3	0.00087913	0.000845126	0.0569112	0.162421
Cer 42:4	SM	CER				8.77434e-06	1.23013e-05	8.57819e-06	7.5294e-06	9.56363e-06	3.02e-05	1.79e-05	1.08e-05	1.49e-05	2.09e-05	1.2237e-05	1.08376e-05	6.32246e-05	1.81998e-05	8.37015e-06	2.64e-05	2.33e-05	4.14e-06	1.77e-05	5.76e-06	Cer 42:4	1.90169e-05	1.41447e-05	0.427023	0.373283
Cer 44:1	SM	CER				4.23722e-06	6.85906e-06	0.000128596			6.12e-06				0.00016799	0.000218234	2.85689e-06		9.58162e-06		6.03e-05	1.56e-05		1.04e-05	6.46e-06	Cer 44:1	4.62047e-05	6.27604e-05	-0.441815	0.137486
Cer 44:2	SM	CER				6.04324e-06	1.53768e-05	3.14858e-05	8.12794e-06	1.54818e-05	3.2e-05	2.28e-05	4.71e-05	4.14e-05	4.66e-05	3.9352e-05	8.62574e-06	3.93414e-06	9.59231e-06	9.60371e-06	3.43e-05	2e-05	3.28e-05	4.13e-05	2.49e-05	Cer 44:2	2.24408e-05	2.66416e-05	-0.247555	0.275152
SM 32:1	SM	SM				0.000128504	0.000149346	0.000126682	0.000163569	0.000159867	0.00038394	0.00031859	0.00032196	0.00048523	0.00030782	0.000105702	0.000100747	0.000275635	8.06192e-05	8.8983e-05	0.00034405	0.00030669	0.00025478	0.00040547	0.00024207	SM 32:1	0.000220475	0.000254551	-0.207341	0.267481
SM 32:2	SM	SM				1.43852e-06	3.43148e-07	9.01199e-07	2.10454e-06	3.39681e-06	1.36e-05	9.76e-06	4.79e-07	1.52e-06	8.91e-06	1.53582e-07	1.94135e-06	8.13303e-06	5.06007e-06	2.53973e-06	9.01e-07	9.25e-07	2.6e-07	3.16e-07	1.51e-06	SM 32:2	2.17398e-06	4.24532e-06	-0.965537	0.614252
SM 34:1	SM	SM				0.00529127	0.00515273	0.00546449	0.00578672	0.00503579	0.00797	0.00832525	0.011254	0.0118191	0.00860292	0.00509244	0.00483088	0.009631	0.00500312	0.00322534	0.0115594	0.0101166	0.00935039	0.0118843	0.00858712	SM 34:1	0.00792805	0.00747022	0.0858152	0.140674
SM 34:2	SM	SM				0.000903204	0.000951303	0.000873516	0.000865378	0.000650088	0.00098243	0.00096744	0.00095035	0.00133623	0.00095237	0.000555774	0.000636457	0.00106121	0.000673509	0.000478614	0.00112919	0.00100316	0.00066329	0.00088434	0.00081433	SM 34:2	0.000789987	0.000943231	-0.255782	0.993582
SM 36:1	SM	SM				0.00121476	0.00101691	0.00129011	0.00131845	0.00147624	0.00327873	0.00331265	0.00461228	0.00574066	0.00249226	0.00141907	0.00126287	0.00275929	0.00162531	0.00123091	2.61e-05	0.00299267	0.00424633	0.00595746	0.00485773	SM 36:1	0.00263777	0.0025753	0.0345775	0.0279524
SM 36:2	SM	SM				5.67047e-05	3.67521e-06	8.60666e-05	6.77496e-05	0.000100035	0.00015013	0.00011733	0.00018542	0.00021352	0.00013234	6.04437e-05	7.49092e-05	0.000154465	5.72738e-05	5.73137e-05	0.00016726	0.00012786	0.00022378	0.00026288	0.000164	SM 36:2	0.000135019	0.000111297	0.278742	0.351673
SM 38:1	SM	SM				0.00425099	0.00446782	0.00483309	0.00448704	0.00355406						0.00419141	0.00445554	0.00377066	0.00454782	0.00339961		4.88e-06	3.11e-05	2.24e-06		SM 38:1	0.00255041	0.0043186	-0.759836	1.26992
SM 38:2	SM	SM				0.00011947	1.71911e-06	3.58799e-05	0.000155188	0.000101396	6.74e-05	5.71e-07		3.65e-06	0.00013902	4.28788e-05		3.20694e-05	8.41044e-06	7.91303e-05	4.11e-06	3.9e-05	2.14e-05	3.67e-05	0.00014511	SM 38:2	4.54232e-05	6.93661e-05	-0.610801	0.447535
SM 40:1	SM	SM				0.0719692	0.0660385	0.0686999	0.0583247	0.0422202	0.043128	0.0381529	0.0494265	0.0458188	0.0429326	0.0492243	0.0597006	0.0230702	0.0681924	0.0307144	0.0477158	0.0417826	0.0410925	0.050881	0.0431434	SM 40:1	0.0455517	0.0526711	-0.209507	0.642071
SM 40:2	SM	SM				0.00648592	0.00662181	0.00951384	0.00793954	0.00546123	0.00233659	0.00208041	0.00247455	0.00263113	0.00287262	0.00478571	0.00505738	0.00153479	0.00465294	0.00159928	0.00292682	0.00245188	0.001236	0.00366561	0.00276359	SM 40:2	0.0030674	0.00484176	-0.658516	1.05379
SM 40:3	SM	SM				0.000110418	0.000128246	0.000121387	0.000188621	5.09281e-05	4.3e-05	4.77e-05	1.15e-06	2.46e-05	5.67e-05	0.000100907	3.87589e-05	8.73851e-05	8.6972e-05	4.09088e-06	4.71e-05	3.25e-05	3.63e-05	2.65e-05	2.39e-05	SM 40:3	4.84413e-05	7.7275e-05	-0.673764	0.726025
SM 42:1	SM	SM							1.78214e-05	1.23963e-05		1.39e-05						4.83775e-05	2.46349e-05				0.00031003	0.00049149		SM 42:1	0.000218633	1.47059e-05	3.89405	0.782312
SM 42:2	SM	SM				0.0789276	0.07198	0.0783384	0.0723453	0.0750981	0.0968452	0.0951861	0.137224	0.138454	0.106914	0.0582248	0.0553696	0.0897227	0.0671683	0.0445974	0.0760212	0.0906997	0.105247	0.105161	0.0961957	SM 42:2	0.0788407	0.0951313	-0.27098	0.851747
SM 42:3	SM	SM				0.00689007	0.00478823	0.00809002	0.00637151	0.00746262	0.00732171	0.00915543	0.0117108	0.0112792	0.00903372	0.00518443	0.00470641	0.0111756	0.00624427	0.00330229	0.00990396	0.00810283	0.00815343	0.0103316	0.00775596	SM 42:3	0.00748608	0.00821033	-0.133231	0.296547
SM 42:4	SM	SM				4.87498e-05	7.66892e-05	0.000151194	3.92572e-05	0.000149943	0.00021735	0.0002283	0.00017713	0.00014997	8.1e-05	3.20536e-05	4.61964e-05	0.00010267	6.56584e-05	1.92124e-05	7.07e-05	6.83e-05	6.08e-05	8.86e-05	0.00013949	SM 42:4	6.93681e-05	0.000131958	-0.927737	1.67705
SM 42:5	SM	SM				4.60281e-05	4.23676e-05	1.69921e-05	4.73437e-05	6.16615e-05	0.00019866	0.0002442	0.00029885	0.00019707	0.00027004	3.9336e-05	3.26051e-05	0.000171247	2.5766e-05	2.3787e-05	0.00017192	0.00014587	0.00014057	0.00027499	0.00016424	SM 42:5	0.000119033	0.000142321	-0.257788	0.220617
TAG 48:0	TAG	TAG	0			0.0180361	0.00959587	0.0105917	0.0204699	0.0316398	0.0486803	0.0220428	0.0111726	0.0533902	0.00405502	0.00210937	0.00440067	0.0373309	0.00408364	0.00585211	0.0133928	0.0172023	0.0294454	0.00964236	0.00964306	TAG 48:0	0.0133103	0.0229674	-0.787052	0.812886
TAG 48:1	TAG	TAG	1			0.0181971	0.012742	0.0127313	0.0349568	0.0276062	0.0574133	0.0336955	0.0124133	0.102197	0.00696403	0.00341571	0.00753322	0.0800299	0.00486331	0.00927188	0.0213283	0.0241132	0.0323341	0.0169836	0.0154877	TAG 48:1	0.0215361	0.0318917	-0.566422	0.415282
TAG 48:2	TAG	TAG	2			0.0220385	0.0176482	0.0167789	0.0581077	0.033132	0.0640414	0.0484954	0.015246	0.183702	0.0105889	0.00463958	0.0102472	0.137335	0.00573183	0.0129371	0.0270911	0.02609	0.0371273	0.0231517	0.0183515	TAG 48:2	0.0302703	0.0469779	-0.634081	0.370707
TAG 48:3	TAG	TAG	3				5.89323e-05					0.010785	0.00248914		0.00068807				0.000777986	0.000718352	0.0011881					TAG 48:3	0.000894813	0.00350528	-1.96987	0.431616
TAG 50:0	TAG	TAG	0			0.0119	0.00532754	0.00517622	0.0125382	0.0145943	0.0419573	0.0150154	0.0078125	0.0386801	0.00305698	0.00119678	0.00255576	0.0211129	0.00212016	0.00487612	0.00898574	0.0114235	0.0360475	0.0079426	0.00842657	TAG 50:0	0.0104688	0.0156058	-0.575996	0.440458
TAG 50:1	TAG	TAG	1			0.100893	0.0637742	0.0599683	0.154873	0.111275	0.183345	0.187306	0.0936617	0.671167	0.0485084	0.0221494	0.0456729	0.359623	0.0277016	0.0577769	0.122412	0.0879942	0.161938	0.132223	0.0922357	TAG 50:1	0.110973	0.167477	-0.593761	0.391026
TAG 50:2	TAG	TAG	2			0.128807	0.0895309	0.0849073	0.242632	0.138553	0.205916	0.219215	0.100096	0.861401	0.0657891	0.0306855	0.0641594	0.475415	0.03332	0.0752107	0.150548	0.101933	0.187064	0.159892	0.110392	TAG 50:2	0.138862	0.213685	-0.621833	0.40469
TAG 50:3	TAG	TAG	3			0.104915	0.07528	0.0775423	0.237989	0.123797	0.163616	0.164333	0.0793084	0.883326	0.0595083	0.0225333	0.0498731	0.444127	0.0257786	0.0633813	0.114361	0.0785821	0.14756	0.135294	0.08754	TAG 50:3	0.116903	0.196961	-0.7526	0.425298
TAG 50:4	TAG	TAG	4			0.00351364	0.0081829	0.0068298	0.0282044	0.0185284	0.014771	0.0205183	0.00295818	0.0510717	0.00473535	0.00644058	0.00493812	0.0674206	0.000765103	0.00630035	0.00902558	0.00688068	0.00353788	0.0133111	0.00215867	TAG 50:4	0.0120779	0.0159314	-0.399504	0.201268
TAG 50:5	TAG	TAG	5			0.00394528	0.00646713	0.00203112	0.00861276		0.00068043	0.0262406	0.00869066	0.186276		0.000771761	0.00115234	0.0252164	0.00180033	0.000549041	0.00099483	0.00547821	0.00357454	0.0029965		TAG 50:5	0.004726	0.030368	-2.68386	0.533187
TAG 52:0	TAG	TAG	0			0.00244182	0.000976477	0.000840266	0.00236697	0.00188982	0.00858898	0.00195953	0.00105259	0.0041641	0.00038241	0.000214187	0.000497664	0.0026132	0.000358651	0.000761069	0.00113031	0.00151086	0.00881887	0.00101455	0.00129529	TAG 52:0	0.00182147	0.0024663	-0.437247	0.245286
TAG 52:1	TAG	TAG	1			0.0597404	0.0343667	0.0314932	0.0879103	0.0498952	0.150904	0.0965781	0.0492826	0.399553	0.0273416	0.0107923	0.0238507	0.160377	0.0132039	0.041216	0.0595513	0.0485616	0.144662	0.0793905	0.065196	TAG 52:1	0.0646802	0.0987065	-0.609822	0.398056
TAG 52:2	TAG	TAG	2			0.37119	0.224452	0.22012	0.574588	0.263064	0.457876	0.505024	0.374743	2.73967	0.274112	0.0978585	0.198952	0.873191	0.10421	0.225634	0.456969	0.262237	0.61801	0.578249	0.421511	TAG 52:2	0.383682	0.600484	-0.646215	0.386208
TAG 52:3	TAG	TAG	3			0.396699	0.220671	0.22617	0.499547	0.292289	0.386272	0.477198	0.353837	2.56072	0.25996	0.0988027	0.190015	0.763819	0.111637	0.223765	0.435363	0.243067	0.557029	0.572541	0.385591	TAG 52:3	0.358163	0.567337	-0.66359	0.407036
TAG 52:4	TAG	TAG	4			0.280492	0.146416	0.149974	0.332122	0.231866	0.0168662	0.328437	0.251475	2.14465	0.173888	0.0541681	0.114974	0.0486299	0.0691417	0.151523	0.253442	0.143347	0.351622	0.386972	0.234559	TAG 52:4	0.180838	0.405619	-1.16543	0.542816
TAG 52:5	TAG	TAG	5			0.121765	0.0638135	0.0610556	0.16717	0.126778	0.0896288	0.116147	0.0694408	1.22242	0.0678075	0.0173407	0.0413336	0.345929	0.0247461	0.064025	0.088919	0.053393	0.130888	0.153085	0.0816828	TAG 52:5	0.100134	0.210602	-1.07259	0.435611
TAG 52:6	TAG	TAG	6			0.0267047	0.0146698	0.0133358	0.0483194	0.0468409	0.0148115	0.0342507	0.0128039	0.266332	0.015358	0.00297377	0.00740765	0.142931	0.00477318	0.00534237	0.0150361	0.0110707	0.0239856	0.0124534	0.0135702	TAG 52:6	0.0239544	0.0493427	-1.04254	0.422038
TAG 52:7	TAG	TAG	7			0.00346944	0.00240324	0.00171752	0.00709527	0.00553034	0.00162743	0.00883889	0.00198556	0.0195272	0.00202817	0.000272924	0.000896011	0.000495036	0.000736324	0.00187682	0.0028635	0.00157094	0.00268183	1.11e-05	0.00155235	TAG 52:7	0.00129568	0.00542231	-2.06519	1.3525
TAG 54:0	TAG	TAG	0			0.0006458	0.00025727	0.000285441	0.000697745	0.000415228	0.00246208	0.00047862	0.00025605	0.00082527	0.00013356	6.71608e-05	0.000149801	0.000389753	0.000108851	0.000189026	0.00029015	0.00030273	0.00241072	0.0003962	0.0003063	TAG 54:0	0.000461069	0.000645706	-0.485895	0.256267
TAG 54:1	TAG	TAG	1			0.022454	0.0142181	0.0131198	0.0404146	0.0133792	0.0538662	0.0167672	0.00928523	0.054753	0.00510611	0.00332905	0.00799878	0.0227036	0.00440683	0.00956263	0.0108898	0.0101557	0.0571542	0.0154323	0.0143074	TAG 54:1	0.015594	0.0243363	-0.642119	0.571426
TAG 54:2	TAG	TAG	2			0.105512	0.0627773	0.0679041	0.174676	0.0775477	0.186483	0.131261	0.0932604	0.694224	0.0644188	0.0264618	0.0533596	0.230481	0.0292553	0.0583336	0.118636	0.0734386	0.21922	0.19427	0.146377	TAG 54:2	0.114983	0.165806	-0.528075	0.345471
TAG 54:3	TAG	TAG	3			0.176803	0.0871923	0.111912	0.205245	0.136137	0.243436	0.202287	0.184619	0.986478	0.148755	0.0489293	0.0940952	0.384026	0.0552405	0.0953489	0.247712	0.135616	0.347991	0.37937	0.295744	TAG 54:3	0.208407	0.248287	-0.2526	0.168901
TAG 54:4	TAG	TAG	4			0.133957	0.0442851	0.0617192	0.086935	0.0871955	0.114296	0.105884	0.117684	0.639512	0.0818931	0.0465545	0.0666489	0.183359	0.0503197	0.0559827	0.157817	0.0692101	0.217481	0.226714	0.188811	TAG 54:4	0.12629	0.147336	-0.222373	0.135159
TAG 54:5	TAG	TAG	5			0.0978735	0.0381844	0.0506856	0.0800885	0.0752889	0.0796691	0.0843649	0.0954887	0.563013	0.0673688	0.0238362	0.0424323	0.170008	0.0314077	0.0456271	0.0997745	0.0468967	0.146721	0.175779	0.11903	TAG 54:5	0.0901512	0.123203	-0.450614	0.265503
TAG 54:6	TAG	TAG	6			0.0873731	0.0471897	0.0413177	0.0894821	0.116998	0.0567389	0.109084	0.0650406	0.868579	0.0761138	0.0177319	0.0268535	0.310816	0.0218684	0.0330051	0.0634026	0.0376327	0.125999	0.0531625	0.0322384	TAG 54:6	0.0722709	0.155792	-1.10813	0.463916
TAG 54:7	TAG	TAG	7			0.028671	0.0120786	0.0132364	0.0635443	0.0472127	0.0126927	0.0321983	0.0212727	0.261926	0.0146909	0.00368885	0.0071897	0.118357	0.00541167	0.0112162	0.0138894	0.00867032	0.0226079	0.0290928	0.00991053	TAG 54:7	0.0230034	0.0507523	-1.14163	0.504077
TAG 54:8	TAG	TAG	8			0.00251746	0.00150926	0.000190758		0.00754042	0.00073921	0.00457193	0.00250572	0.0986809	0.00143962	0.000277287	0.000697879	0.0386827	0.000153914	0.00149364	0.00114175	0.00080176	0.00205815	0.00249499	0.00106193	TAG 54:8	0.0048864	0.0132995	-1.44453	0.323022
TAG 56:0	TAG	TAG	0			0.00017828	8.35526e-05	8.77126e-05	0.000200609	0.000134933	0.00054218	0.00012073	6.15e-05	0.00024515	3.61e-05	1.92953e-05	4.18953e-05	0.000147884	3.03172e-05	3.51975e-05	7.38e-05	5.55e-05	0.00030914	6.77e-05	6.1e-05	TAG 56:0	8.4173e-05	0.000169075	-1.00623	0.866788
TAG 56:1	TAG	TAG	1			0.00397955	0.00229386	0.00245585	0.00751803	0.00224176	0.00708568	0.00152306	0.00075391	0.00294262	0.00045747	0.000655183	0.00158403	0.00214002	0.000925347	0.00110866	0.00084908	0.00070499	0.00423164	0.0009621	0.00092739	TAG 56:1	0.00140884	0.00312518	-1.14943	1.20088
TAG 56:2	TAG	TAG	2			0.0293721	0.0183138	0.0212984	0.0589268	0.0187218	0.0363896	0.0143208	0.0082733	0.0585948	0.00719853	0.00544607	0.0125736	0.0296849	0.00648688	0.0100796	0.0100897	0.00663369	0.0267709	0.0192089	0.0151195	TAG 56:2	0.0142094	0.027141	-0.933631	1.15324
TAG 56:3	TAG	TAG	3			0.0525632	0.0293514	0.0391704	0.0795377	0.0385862	0.0672443	0.0372387	0.0334904	0.208939	0.0308262	0.0145869	0.0296071	0.0969848	0.0163616	0.0204397	0.0551067	0.0285379	0.0779739	0.0814253	0.0629235	TAG 56:3	0.0483947	0.0616947	-0.350296	0.292509
TAG 56:4	TAG	TAG	4			0.000754756	0.00168609	0.0055298	0.00904418	0.00170535	0.00737691	0.00540473	0.0007309	0.0295407	0.00069004	0.00363751	0.00538176	0.00425608	0.00167143	0.00119184	0.00929125	0.00437316	0.00970054	0.0103821	0.00735548	TAG 56:4	0.00572411	0.00624634	-0.12596	0.0641719
TAG 56:5	TAG	TAG	5			0.0206815	0.0123364	0.00956203	0.0183036	0.011761	0.017658	0.0345463	0.0235629	0.134251	0.0121172	0.00513048	0.00861577	0.100611	0.00797463	0.0105108	0.0238203	0.0107813	0.0262147	0.0267893	0.0205696	TAG 56:5	0.0241018	0.029478	-0.290496	0.141785
TAG 56:6	TAG	TAG	6			0.0792457	0.0429996	0.0389108	0.0718416	0.0148876	0.0674905	0.0428796	0.0701433	0.367496	0.0490533	0.0199251	0.0345945	0.213558	0.0236431	0.034952	0.0827482	0.0399521	0.0907953	0.00463202	0.00893863	TAG 56:6	0.0553739	0.0844948	-0.609655	0.345656
TAG 56:7	TAG	TAG	7			0.026189	0.0126696	0.0104657	0.0231255	0.0155643	0.0221712		0.0191712	0.0886703	0.0181055	0.00641282	0.00959365	0.0489139	0.00643155	0.0089824	0.0270127	0.0158576	0.0257963	0.023583	0.021324	TAG 56:7	0.0193908	0.0262369	-0.436228	0.336238
TAG 56:8	TAG	TAG	8			0.0284448	0.0231694	0.0207017	0.0463433	0.0341247	0.0306174	0.0453069	0.0213495	0.206152	0.0300444	0.00451696	0.0129747	0.0865457	0.00964401	0.0148059	0.0370352	0.0198058	0.0432655	0.038849	0.0281277	TAG 56:8	0.029557	0.0486254	-0.718208	0.46591
TAG 56:9	TAG	TAG	9			0.0119167	0.00503335	0.00574534	0.0137154	0.0166322	0.00476409	0.0143512	0.00787007	0.0794798	0.00729405	0.00141186	0.00282583	0.0348385	0.00212429	0.00375583	0.00260273	0.0033504	0.00856793	0.00262158	0.00164987	TAG 56:9	0.00637489	0.0166802	-1.38767	0.677381
TAG 58:0	TAG	TAG	0			5.03487e-05	2.33698e-05	2.17228e-05	5.28751e-05	4.15197e-05	0.00014329	4.28e-05	2.57e-05	0.0001115	1.16e-05	6.42933e-06	1.13098e-05	4.88996e-05	1.01665e-05	1.12088e-05	1.97e-05	1.96e-05	9.76e-05	2.59e-05	2.19e-05	TAG 58:0	2.72714e-05	5.24726e-05	-0.944176	0.870837
TAG 58:1	TAG	TAG	1			0.00135741	0.00076893	0.000867101	0.0025503	0.000862768	0.00274545	0.00062085	0.00032828	0.00149588	0.00020493	0.000165779	0.000426201	0.000882002	0.000259577	0.000278366	0.00035451	0.00027384	0.00140497	0.00038771	0.00035774	TAG 58:1	0.00047907	0.00118019	-1.30071	1.42967
TAG 58:10	TAG	TAG	10			0.0104762	0.00396407	0.00402502	0.00732544	0.0121875	0.00418574	0.0126183	0.00846822	0.0463622	0.00752461	0.00154787	0.00258368	0.0218989	0.00249007	0.00290855	0.00598493	0.00316649	0.00880951	0.00359882	0.00658585	TAG 58:10	0.00595747	0.0117137	-0.97543	0.667463
TAG 58:2	TAG	TAG	2			0.00561272	0.00279511	0.00393906	0.0098925	0.00367192	0.00727153	0.00191504	0.00109154	0.00480494	0.00074835	0.000874655	0.00205142	0.0046489	0.00126219	0.00107117	0.00126207	0.0008276	0.00376716	0.00144784	0.00125977	TAG 58:2	0.00184728	0.00417427	-1.17612	1.44197
TAG 58:3	TAG	TAG	3			0.0098615	0.0066922	0.0101249	0.0241517	0.00893336	0.0119296	0.00492388	0.00300425	0.0184871	0.00307801	0.00249748	0.00531814	0.0155701	0.00291766	0.00273132	0.00432797	0.00265923	0.00781085	0.00662565	0.00491913	TAG 58:3	0.00553775	0.0101186	-0.869644	1.07192
TAG 58:4	TAG	TAG	4			0.00500548	0.00236042	0.00349353	0.00510955	0.00349056	0.00034771	0.00207996	0.00037791	0.00759652	0.001353	0.00131382	0.0027168	0.0073363	0.00206497	0.00109981	0.00065555	0.00117533	0.00274992	0.00068585	0.00043739	TAG 58:4	0.00202357	0.00312146	-0.625318	0.561513
TAG 58:5	TAG	TAG	5			0.00477442	0.00226844	0.0026189	0.00342523	0.00300472	0.00225875	0.00383302	0.00245671	0.00790985	0.00174868	0.00157862	0.00231112	0.00899346	0.00201781	0.0012789	0.00314429	0.00157987	0.00284333	0.00345893	0.00271606	TAG 58:5	0.00299224	0.00342987	-0.19693	0.196831
TAG 58:6	TAG	TAG	6			0.00903609	0.00486985	0.00468205	0.00735958	0.00795397	0.00587357	0.013186	0.00652564	0.0198416	0.00412383	0.0030668	0.0048529	0.0369076	0.00365284	0.00320366	0.00882626	0.00382529	0.00736456	0.00872542	0.00692409	TAG 58:6	0.00873494	0.00834522	0.0658469	0.0388812
TAG 58:7	TAG	TAG	7			0.0100998	0.0064856	0.00674808	0.0130138	0.0156382	0.0127757	0.028117	0.0109076	0.037565	0.00694102	0.00274293	0.00524918	0.0525891	0.00305808	0.0044952	0.012473	0.00525058	0.0133836	0.0157499	0.0103252	TAG 58:7	0.0125317	0.0148292	-0.242859	0.160079
TAG 58:8	TAG	TAG	8			0.0216352	0.00977098	0.0112078	0.0172023	0.0188502	0.018645	0.0361868	0.0203375	0.0614251	0.0170475	0.00648901	0.0105704	0.0674022	0.00713513	0.00907959	0.0251948	0.0112699	0.0301058	0.0303709	0.0238517	TAG 58:8	0.0221469	0.0232308	-0.0689345	0.0516584
TAG 60:0	TAG	TAG	0			1.17265e-05	5.17657e-06	5.40132e-06	1.3076e-05	8.12788e-06	3.67e-05	1.18e-05	7.43e-06	2.78e-05	3.38e-06	8.47732e-07	2.19942e-06	5.17699e-06	2.1635e-06	2.80621e-06	2.08e-06	4.81e-06	2.85e-05	7.79e-06	6.53e-06	TAG 60:0	6.29038e-06	1.30618e-05	-1.05414	0.8805
TAG 60:1	TAG	TAG	1			0.000255821	0.000127082	0.000148593	0.000446293	0.000186252	0.0007835	0.00020787	9.46e-05	0.00053487	6.91e-05	3.37078e-05	6.66094e-05	0.000214321	5.3825e-05	6.47113e-05	0.0001093	8.48e-05	0.00044423	0.0001423	0.00011178	TAG 60:1	0.000132558	0.000285398	-1.10635	1.06739
TAG 60:10	TAG	TAG	10			0.00202025	0.000902967	0.000849951	0.00126778	0.00197889	0.00148532	0.00337741	0.00104926	0.00259687	0.00114813	0.000785543	0.00147998	0.00718706	0.000604585	0.00117817	0.00302289	0.00132013	0.00121001	0.00182223	0.00253906	TAG 60:10	0.00211497	0.00166768	0.34279	0.289661
TAG 60:11	TAG	TAG	11			0.000688736	0.000268401	2.06565e-05	7.3149e-05	3.38907e-05	0.0004622	0.00251173	7.01e-05	0.00151613	0.00011898	0.000111467	0.00019176	0.00255265	9.26069e-05	2.74821e-05	1.62e-05	0.00011237	0.00023172	2.4e-05	2.07e-05	TAG 60:11	0.000338096	0.000576397	-0.769631	0.288416
TAG 60:2	TAG	TAG	2			0.00177675	0.000815626	0.00115257	0.00280414	0.00125164	0.00323554	0.00104019	0.0005485	0.00312573	0.00040904	0.000237228	0.000518293	0.00174389	0.000367895	0.000336402	0.00069902	0.00048321	0.00184564	0.00089831	0.00070427	TAG 60:2	0.000783416	0.00161597	-1.04455	1.32365
TAG 60:3	TAG	TAG	3			0.00169307	0.000769798	0.00143184	0.00317146	0.00137132	0.00186258	0.00073406	0.00051079	0.00228155	0.0003203	0.000273264	0.000591226	0.00289262	0.000444769	0.000254921	0.00065964	0.00042379	0.00117867	0.00072185	0.00061179	TAG 60:3	0.000805254	0.00141468	-0.812956	0.923124
TAG 60:4	TAG	TAG	4			0.00160687	0.000793848	0.00114088	0.00207564	0.00151484	0.00141841	0.00098633	0.0006369	0.00337043	0.00047403	0.000339412	0.000540686	0.00308118	0.00051223	0.000328686	0.00064784	0.00038541	0.00116052	0.00104664	0.00070869	TAG 60:4	0.000875129	0.00140182	-0.679731	0.755126
TAG 60:5	TAG	TAG	5			0.00054682	0.000287949	0.000337767	0.000607425	0.000530821	0.0003384	0.00053387	0.00032369	0.00122179	0.00019795	0.000191323	0.000296369	0.00228262	0.000245601	0.000118738	0.00039462	0.00026538	0.00027514	0.00053123	0.00033197	TAG 60:5	0.000493299	0.000492648	0.00190583	0.000998693
TAG 60:6	TAG	TAG	6			0.00100745	0.000467078	0.000531055	0.000415881	0.00061977	0.00025917	0.00054127	0.00049006	0.00078531	0.00019249	0.000374045	0.000545702	0.00268098	0.000191665	0.000203447	0.00051752	0.0002377	0.00040811	0.00059309	0.00044487	TAG 60:6	0.000619713	0.000530954	0.223016	0.140076
TAG 60:7	TAG	TAG	7			0.0019327	0.000920828	0.0011928	0.00125798	0.00209106	0.00136918	0.00264439	0.00127206	0.00302215	0.00082823	0.000659017	0.00116372	0.01114	0.000903277	0.000573811	0.00169938	0.00073952	0.0016459	0.00140639	0.00142423	TAG 60:7	0.00213552	0.00165314	0.36938	0.186179
TAG 60:8	TAG	TAG	8			0.000142893	0.000110827	0.000104296	0.000127384	0.000315496	3.37e-05	0.00024421	5.51e-05		0.00010784	8.01449e-05	9.98327e-05		7.49289e-05	3.57683e-05	7.06e-05	9.92e-06	4.03e-05		6.56e-05	TAG 60:8	5.96369e-05	0.000137972	-1.2101	1.49425
TAG 60:9	TAG	TAG	9			0.00342305	0.000453916	0.000430587	0.00216978	0.0036652	0.00076338	0.00393101	0.00237082	0.005993	0.00172685	0.00087252	0.00176334	0.0108651	0.00117502	5.31207e-05	0.00293729	0.00033934	0.00359837	0.00012023	0.00079155	TAG 60:9	0.00225159	0.00249276	-0.146799	0.0757604
18:1(d7) Chol Ester (ST)	CE	ST				0.00501203	0.00228986	0.0032988	0.00327653	0.00271177	0.00300875	0.00394192	0.00637889	0.00520944	0.00250071	0.00400242	0.0040439	0.00420183	0.00493648	0.00222501	0.00676219	0.00466287	0.00582914	0.00632439	0.00570889	18:1(d7) Chol Ester (ST)	0.00486971	0.00376287	0.372003	1.08236
CE(16:0)	CE	CE				0.00281902	0.00282988	0.00292156	0.00484967	0.00236635	0.00761195	0.00984479	0.00925217	0.0183789	0.00488573	0.00220936	0.00312207	0.00388187	0.00182316	0.00326347	0.00936196	0.00763161	0.0107516	0.0176831	0.0135304	CE(16:0)	0.00732585	0.00657601	0.155785	0.124328
CE(16:1)	CE	CE				0.00314714	0.00409187	0.00482879	0.00773634	0.00279438	0.00722385	0.00941685	0.00948104	0.0221759	0.00986399	0.00345729	0.0051732	0.0029361	0.00291202	0.0031263	0.0176383	0.011536	0.0145081	0.0230638	0.0189808	CE(16:1)	0.0103332	0.00807602	0.355569	0.32992
CE(18:0)	CE	CE				0.00102826	0.0010426	0.00101283	0.00170047	0.000516794	0.00353838	0.00341331	0.00397234	0.0086832	0.00194005	0.00113679	0.00175516	0.000718985	0.000991219	0.00185709	0.00397422	0.00395541	0.00669384	0.00772324	0.00853075	CE(18:0)	0.00373367	0.00268482	0.475768	0.39993
CE(18:1)	CE	CE				0.0317691	0.0246297	0.0318716	0.0489492	0.019764	0.0862837	0.0661891	0.0916062	0.205669	0.0881335	0.0285541	0.0400338	0.028067	0.0254409	0.0377511	0.115739	0.108479	0.169399	0.199968	0.187573	CE(18:1)	0.0941005	0.0694866	0.437468	0.397844
CE(18:2)	CE	CE				0.0257957	0.0202746	0.0304203	0.0315882	0.0159275	0.0269189	0.0367705	0.0738574	0.117394	0.0591711	0.0285232	0.0304844	0.0117024	0.0296373	0.0192832	0.0784212	0.0494716	0.0701025	0.123734	0.0931213	CE(18:2)	0.0534482	0.0438118	0.286821	0.271185
CE(18:3)	CE	CE										0.00025319	0.00061323			3.09004e-05	0.000189463		4.06147e-05	0.000145971	0.00073784			0.00081014	0.00045728	CE(18:3)	0.000344601	0.00043321	-0.330138	0.141088
CE(20:1)	CE	CE				0.000867972	0.00070344	0.00106926	0.00158744	0.000374666	0.00162015	0.00399451	0.00156716	0.00263888	0.00120818	0.000642301	0.00100308	0.000736808	0.000583314	0.000561726	0.00149226	0.00182779	0.00264581	0.00543554	0.00285006	CE(20:1)	0.00177787	0.00156317	0.185678	0.14226
CE(20:2)	CE	CE				7.09805e-05	8.06185e-05	9.31201e-05	0.000139195	7.68223e-05	0.00023018	0.00236733	0.00026065	0.00062276	0.00044323	0.000129086	0.00013767	0.000341244	3.63234e-05	0.000102083	0.00053916	0.00028537	0.00117469	0.0016615		CE(20:2)	0.000489681	0.000438489	0.159302	0.0644455
CE(20:3)	CE	CE				0.00124695	0.00121492	0.00249343	0.00176867	0.000651773	0.00129426	0.00598289	0.00315973	0.00360153	0.0019642	0.00165246	0.00139746	7.38922e-05	0.00165901	0.000694047	0.0027828	0.00125216	0.00351236	0.00716869	0.00372498	CE(20:3)	0.00239179	0.00233783	0.032915	0.0231375
CE(20:4)	CE	CE				0.0114042	0.00778805	0.00975567	0.00899142	0.00284168	0.00474404	0.0132485	0.0218549	0.0193663	0.0162079	0.0128456	0.00790285	0.00252232	0.0153219	0.00307133	0.0191085	0.0206216	0.0125637	0.0297261	0.0258726	CE(20:4)	0.0149556	0.0116203	0.364048	0.455623
CE(22:1)	CE	CE				0.000356255	0.000299693	0.000555009	0.000748899	0.000151097	0.00011112	0.00230701	0.00015368	0.00022836	0.00012254	0.000236816	0.000380652	5.91219e-05	0.000268873	6.40453e-05	1.46e-05	0.00016243	0.0003923	0.00156443	0.0002331	CE(22:1)	0.000337637	0.000503366	-0.576137	0.280611
CE(22:2)	CE	CE				5.4894e-05	1.49346e-05	1.81687e-05	2.79353e-05	3.20865e-05	1.97e-05	0.00249691	1.55e-05	4.37e-05	7.78e-05	2.42036e-05	2.35422e-05	0.0001149	7.75488e-05	6.67332e-06	3.41e-05	3.88e-05	6.42e-05	0.00146546	0.00011781	CE(22:2)	0.000196724	0.000280163	-0.510095	0.111702
CE(22:3)	CE	CE				0.000156733	2.31365e-05	5.75754e-05		3.48204e-05		0.0114567	0.00015709		7.63e-05	6.92188e-05	8.5566e-05	0.000170309	0.000140553		9.4e-05	7.06e-05	0.00019572	0.00675644	0.00028757	CE(22:3)	0.000874442	0.0017089	-0.966635	0.185943
CE(22:4)	CE	CE				0.000600605	6.14945e-05			0.000158065		0.0733435	0.00061265	0.00026729	0.0002009	0.000142377	0.000677859	0.000732472	0.000374092	6.17661e-05	0.00070487	0.00057538		0.0428549	0.00036126	CE(22:4)	0.005165	0.0107492	-1.05739	0.195105
CE(22:5)	CE	CE				0.000553964	0.00048291	0.00134594	0.00095404	0.00049662	0.00034594	0.0287209	0.00236502	0.00095035	0.00065592	0.000578713	8.11823e-05	0.00121352	0.000914643	0.000153699	0.0006083	0.00220747	0.00076634	0.015744	0.00142837	CE(22:5)	0.00236963	0.00368716	-0.637851	0.165174
CE(22:6)	CE	CE				0.0151047	0.0118775	0.0145169	0.0156517	0.00607648	0.0229316	0.0338076	0.044389	0.0470071	0.0216323	0.0141289	0.0152662	0.00718383	0.0161157	0.00710573	0.0462605	0.033347	0.0409638	0.0718369	0.0633338	CE(22:6)	0.0315542	0.0232995	0.437537	0.451182
