# Supplementary material for: Molecular regulation and physiological role of GOLPH3-mediated Golgi retention
Source: Nat Commun. 2026 Jun 11;17:7426. doi: 10.1038/s41467-026-74133-6 (PMC13408441; doi:10.1038/s41467-026-74133-6)
Supplement: Supplementary file 6 — Supplementary Data 4 [file 41467_2026_74133_MOESM6_ESM.xlsx]

## Sheet: WT
	Ceramide					IS for ceramide lipid class: Cer 12/0					added vol. 10uL		c= 11,41 ng/uL
						positive
	analyte →					Cer 16/0				Cer 18/0				Cer 20/0				Cer 22/0				Cer 24/0				Cer 24/1
			sample weight (mg)	m (IS) [ng]	IS Peak area	sample Peak area	m(sample) [ng/mg of sample]	Sample adjustment	Calculations	sample Peak area	m(sample) [ng/mg of sample]	Sample adjustment	Calculations	sample Peak area	m(sample) [ng/mg of sample]	Sample adjustment	Calculations	sample Peak area	m(sample) [ng/mg of sample]	Sample adjustment	Calculations	sample Peak area	m(sample) [ng/mg of sample]	Sample adjustment	Calculations	sample Peak area	m(sample) [ng/mg of sample]	Sample adjustment	Calculations		∑	m(sample) [ng/mg of sample]	Sample adjustment	Calculations
		2.1 - wt	333.3	114.1	3825000	380000	0.0340097	1.26654e+08		318000	0.0284607	1.05989e+08		3580000	0.320407	1.19321e+09		12300000	1.10084	4.09959e+09		17200000	1.53939	5.73276e+09		36400000	3.25777	1.21321e+10		2.1 - wt	70178000	6.28087	2.33903e+10
		3.1 - wt	265.8	114.1	3825000	464000	0.0520736	1.23331e+08		390000	0.0437687	1.03662e+08		2890000	0.324337	7.68162e+08		3450000	0.387185	9.1701e+08		3250000	0.364739	8.6385e+08		11700000	1.31306	3.10986e+09		3.1 - wt	22144000	2.48517	5.88588e+09
		12.1 - wt	244.8	114.1	3825000	1800000	0.219339	4.4064e+08		1230000	0.149881	3.01104e+08		6940000	0.845673	1.69891e+09		8480000	1.03333	2.0759e+09		8700000	1.06014	2.12976e+09		24300000	2.96107	5.94864e+09		12.1 - wt	51450000	6.26943	1.2595e+10
		15.1 - wt	208.1	114.1	3825000	870000	0.12471	1.81047e+08		627000	0.0898772	1.30479e+08		2550000	0.365529	5.30655e+08		7360000	1.05502	1.53162e+09		8410000	1.20553	1.75012e+09		23500000	3.3686	4.89035e+09		15.1 - wt	43317000	6.20927	9.01427e+09
		27.1 - wt	180.2	114.1	3825000	633000	0.104786	1.14067e+08		221000	0.036584	3.98242e+07		3540000	0.586007	6.37908e+08		13000000	2.152	2.3426e+09		8030000	1.32928	1.44701e+09		16000000	2.64862	2.8832e+09		27.1 - wt	41424000	6.85727	7.4646e+09											DhCer/Sa
		28.1 - wt	127.5	114.1	3825000	909000	0.212671	1.15898e+08		602000	0.140845	7.6755e+07		2170000	0.507696	2.76675e+08		6600000	1.54414	8.415e+08		5500000	1.28679	7.0125e+08		22100000	5.17054	2.81775e+09		28.1 - wt	37881000	8.86269	4.82983e+09											16/0	18/0	20/0	22/0	24/0	24/1
		29.1 - wt	172.2	114.1	3825000	862000	0.149324	1.48436e+08		488000	0.0845358	8.40336e+07		1960000	0.339529	3.37512e+08		4410000	0.763941	7.59402e+08		4820000	0.834965	8.30004e+08		15000000	2.59844	2.583e+09		29.1 - wt	27540000	4.77073	4.74239e+09										2.1 - wt	0.00369047	0.0038701	0.00169827		0.0135862	0.0176359
		30.1 - wt	162.7	114.1	3825000	865000	0.158593	1.40736e+08		626000	0.114773	1.0185e+08		2830000	0.518863	4.60441e+08		6350000	1.16423	1.03315e+09		5770000	1.05789	9.38779e+08		21600000	3.96023	3.51432e+09		30.1 - wt	38041000	6.97459	6.18927e+09										3.1 - wt	0.00667298	0.0063563	0.00190689		0.00202452	0.0049086
		31.1 - wt	150.7	114.1	3825000	849000	0.168054	1.27944e+08		496000	0.0981799	7.47472e+07		1730000	0.342442	2.60711e+08		2230000	0.441414	3.36061e+08		1630000	0.322648	2.45641e+08		7390000	1.4628	1.11367e+09		31.1 - wt	14325000	2.83554	2.15878e+09										12.1 - wt	0.0071701	0.00517632	0.00194697		0.00323871	0.00496103
		33.1 - wt	102.8	114.1	3825000	402000	0.116651	4.13256e+07		159000	0.0461379	1.63452e+07		1570000	0.455576	1.61396e+08		4310000	1.25066	4.43068e+08		1840000	0.533923	1.89152e+08		5880000	1.70623	6.04464e+08		33.1 - wt	14161000	4.10918	1.45575e+09										15.1 - wt	0.00613144	0.0030381	0.00154667		0.00328667	0.0024581
		35.1 - wt	193.2	114.1	3825000	541000	0.0835304	1.04521e+08		198000	0.0305712	3.82536e+07		4030000	0.622232	7.78596e+08		16000000	2.4704	3.0912e+09		8990000	1.38806	1.73687e+09		18500000	2.8564	3.5742e+09		35.1 - wt	48259000	7.45119	9.32364e+09										27.1 - wt	0.00812625	0.0047592	0.0035613		0.00265479	0.00605422
		36.1 - wt	138.7	114.1	3825000	733000	0.157646	1.01667e+08		399000	0.0858125	5.53413e+07		1830000	0.393576	2.53821e+08		3140000	0.675317	4.35518e+08		2680000	0.576385	3.71716e+08		10300000	2.21521	1.42861e+09		36.1 - wt	19082000	4.10395	2.64667e+09										28.1 - wt	0.0166672	0.0140824	0.00386376		0.00391723	0.00940314
		42.1 - wt	259	114.1	3825000	270000	0.031097	69930000		104000	0.0119781	26936000		2170000	0.249928	562030000		10200000	1.17477	2641800000		6330000	0.729051	1639470000		15700000	1.80823	4066300000		42.1 - wt	34774000	4.00506	9006466000										29.1 - wt	0.0149329	0.00651569	0.00254755		0.00129754	0.00623604
		48.1 - wt	324.2	114.1	3825000	343000	0.0315599	1.11201e+08		171000	0.0157339	5.54382e+07		2490000	0.229108	8.07258e+08		9660000	0.888829	3.13177e+09		7340000	0.675363	2.37963e+09		20700000	1.90463	6.71094e+09		48.1 - wt	40704000	3.74523	1.31962e+10										30.1 - wt	0.00776474	0.00816986	0.00267827		0.00182528	0.00585169
		49.1 - wt	347.4	114.1	3825000	201000	0.0172592	6.98274e+07		129000	0.0110768	4.48146e+07		2240000	0.192341	7.78176e+08		7590000	0.651728	2.63677e+09		6070000	0.52121	2.10872e+09		9580000	0.822602	3.32809e+09		49.1 - wt	25810000	2.21622	8.96639e+09										31.1 - wt	0.0142364	0.0098607	0.00282879		0.0018119	0.00634782
		50.1 - wt	316.7	114.1	3825000	206000	0.0194032	6.52402e+07		114000	0.0107377	3.61038e+07		2310000	0.21758	7.31577e+08		11400000	1.07377	3.61038e+09		6300000	0.593399	1.99521e+09		13100000	1.23389	4.14877e+09		50.1 - wt	33430000	3.14878	1.05873e+10										33.1 - wt	0.0197901	0.00464638	0.00370772		0.00386416	0.00630468
																																											35.1 - wt	0.006669	0.00394077	0.00475924		0.00891221	0.00724496
																																											36.1 - wt	0.00889503	0.00711008	0.00246324		0.00351041	0.0062176
																																											42.1 - wt	0.00774835	0.00379441	0.00284106		0.00630503	0.00820413
																																											48.1 - wt	0.00306957	0.00170474	0.000828958		0.00272273	0.00402339
																																											49.1 - wt	0.00234515	0.00151663	0.000945773		0.00079303	0.00265372
																																											50.1 - wt	0.00331098	0.00232663	0.00108994		0.00168233	0.00332887
						Ø	0.105044	1.30154e+08		Ø	0.0624346	8.07298e+07		Ø	0.406927	639815250		Ø	1.11422	1870458250		Ø	0.876172	1.56625e+09		Ø	2.45552	3.92839e+09			Ø	5.02032	8.2158e+09
						SD	0.0687783	8.98747e+07		SD	0.0469674	6.72282e+07		SD	0.174936	3.92791e+08		SD	0.559701	1.23811e+09		SD	0.391213	1.32021e+09		SD	1.1366	2.71786e+09			SD	1.98971	5.35385e+09
	DhCeramide					IS for ceramide lipid class: Cer 12/0					added vol. 10uL		c= 11,41 ng/uL
						positive
																																											Ø	0.00857629	0.00542927	0.0024509		0.00383955	0.00636462
	analyte →					DhCer 16/0				DhCer 18/0				DhCer 20/0				DhCer 22/0				DhCer 24/0				DhCer 24/1																	SD	0.00517214	0.00326456	0.00113065		0.00328734	0.00354639
			sample weight (mg)	m (IS) [ng]	IS Peak area	sample Peak area	m(sample) [ng/mg of sample]	Sample adjustment	Calculations	sample Peak area	m(sample) [ng/mg of sample]	Sample adjustment	Calculations	sample Peak area	m(sample) [ng/mg of sample]	Sample adjustment	Calculations	sample Peak area	m(sample) [ng/mg of sample]	Sample adjustment	Calculations	sample Peak area	m(sample) [ng/mg of sample]	Sample adjustment	Calculations	sample Peak area	m(sample) [ng/mg of sample]	Sample adjustment	Calculations		∑	m(sample) [ng/mg of sample]	Sample adjustment	Calculations
		2.1 - wt	333.3	114.1	3825000	22600	0.00202268	7.53258e+06		23700	0.00212113	7.89921e+06		10400	0.000930791	3.46632e+06			0	0		83200	0.00744633	2.77306e+07		108000	0.00966591	3.59964e+07		2.1 - wt	247900	0.0221868	8.26251e+07											Cer/SoP
		3.1 - wt	265.8	114.1	3825000	29500	0.00331071	7.8411e+06		28100	0.00315359	7.46898e+06		8430	0.000946078	2.24069e+06			0	0		8950	0.00100444	2.37891e+06		21700	0.00243534	5.76786e+06		3.1 - wt	96680	0.0108502	2.56975e+07											16/0	18/0	20/0	22/0	24/0	24/1
		12.1 - wt	244.8	114.1	3825000	76600	0.00933408	1.87517e+07		55300	0.00673857	1.35374e+07		20800	0.00253458	5.09184e+06			0	0		34600	0.00421618	8.47008e+06		53000	0.00645831	1.29744e+07		12.1 - wt	240300	0.0292817	5.88254e+07										2.1 - wt	1.75051	1.4649	16.4917	56.6613	79.2338	167.681
		15.1 - wt	208.1	114.1	3825000	44400	0.00636451	9.23964e+06		22000	0.00315359	4.5782e+06		11200	0.00160546	2.33072e+06			0	0		23800	0.00341161	4.95278e+06		17800	0.00255154	3.70418e+06		15.1 - wt	119200	0.0170867	2.48055e+07										3.1 - wt	1.1567	0.972229	7.20447	8.60049	8.10191	29.1669
		27.1 - wt	180.2	114.1	3825000	25100	0.00415502	4.52302e+06		14700	0.00243342	2.64894e+06		11000	0.00182093	1.9822e+06			0	0		8200	0.00135742	1.47764e+06		18700	0.00309557	3.36974e+06		27.1 - wt	77700	0.0128624	1.40015e+07										12.1 - wt	4.55907	3.11537	17.5778	21.4783	22.0355	61.5475
		28.1 - wt	127.5	114.1	3825000	37400	0.00875015	4.7685e+06		31600	0.00739318	4.029e+06		8670	0.00202844	1.10543e+06			0	0		8790	0.00205652	1.12073e+06		21100	0.00493658	2.69025e+06		28.1 - wt	107560	0.0251649	1.37139e+07										15.1 - wt	1.12581	0.811363	3.2998	9.52413	10.8829	30.4099
		29.1 - wt	172.2	114.1	3825000	53400	0.00925044	9.19548e+06		23300	0.00403624	4.01226e+06		9110	0.00157812	1.56874e+06			0	0		4640	0.000803783	799008		22300	0.00386301	3.84006e+06		29.1 - wt	112750	0.0195316	1.94156e+07										27.1 - wt	1.9253	0.672182	10.7671	39.5401	24.4236	48.6647
		30.1 - wt	162.7	114.1	3825000	34500	0.00632537	5.61315e+06		36300	0.00665539	5.90601e+06		11900	0.00218179	1.93613e+06			0	0		8110	0.00148692	1.3195e+06		26000	0.00476694	4.2302e+06		30.1 - wt	116810	0.0214164	1.9005e+07										28.1 - wt	3.21868	2.13162	7.68376	23.37	19.475	78.254
		31.1 - wt	150.7	114.1	3825000	23100	0.00457249	3.48117e+06		16000	0.00316709	2.4112e+06		4590	0.00090856	691713			0	0		2940	0.000581953	443058		10300	0.00203882	1.55221e+06		31.1 - wt	56930	0.0112689	8.57935e+06										29.1 - wt	2.73276	1.54708	6.2137	13.9808	15.2806	47.5538
		33.1 - wt	102.8	114.1	3825000	25300	0.00734145	2.60084e+06		5940	0.00172364	610632		4740	0.00137543	487272			0	0		4940	0.00143347	507832		8060	0.00233882	828568		33.1 - wt	48980	0.0142128	5.03514e+06										30.1 - wt	2.10835	1.52581	6.89785	15.4775	14.0638	52.6479
		35.1 - wt	193.2	114.1	3825000	22000	0.0033968	4.2504e+06		13000	0.0020072	2.5116e+06		15700	0.00242408	3.03324e+06			0	0		29400	0.00453936	5.68008e+06		23900	0.00369016	4.61748e+06		35.1 - wt	104000	0.0160576	2.00928e+07										31.1 - wt	2.32852	1.36036	4.74481	6.11614	4.47055	20.2683
		36.1 - wt	138.7	114.1	3825000	29900	0.00643056	4.14713e+06		23900	0.00514015	3.31493e+06		8280	0.00178077	1.14844e+06			0	0		11800	0.00253781	1.63666e+06		20900	0.00449494	2.89883e+06		36.1 - wt	94780	0.0203842	1.3146e+07										33.1 - wt	3.89268	1.53964	15.2028	41.735	17.8173	56.9377
		42.1 - wt	259	114.1	3825000	20400	0.00234955	5283600		9990	0.00115059	2587410		7480	0.000861502	1937320			0	0		16600	0.00191189	4299400		21600	0.00248776	5594400		42.1 - wt	76070	0.00876129	19702130										35.1 - wt	2.13319	0.780725	15.8905	63.0889	35.4481	72.9466
		48.1 - wt	324.2	114.1	3825000	17700	0.0016286	5.73834e+06		9830	0.000904471	3.18689e+06		4780	0.000439814	1.54968e+06			0	0		15700	0.00144458	5.08994e+06		23200	0.00213466	7.52144e+06		48.1 - wt	71210	0.00655213	2.30863e+07										36.1 - wt	4.61674	2.51307	11.5261	19.777	16.8798	64.8738
		49.1 - wt	347.4	114.1	3825000	15200	0.00130517	5.28048e+06		9830	0.000844069	3.41494e+06		6130	0.000526362	2.12956e+06			0	0		5140	0.000441354	1.78564e+06		17200	0.00147691	5.97528e+06		49.1 - wt	53500	0.00459386	1.85859e+07										42.1 - wt	1.22789	0.472965	9.8686	46.387	28.7872	71.3996
		50.1 - wt	316.7	114.1	3825000	18500	0.00174252	5.85895e+06		13000	0.00122447	4.1171e+06		6090	0.000573619	1.9287e+06			0	0		9400	0.000885389	2.97698e+06		18600	0.00175194	5.89062e+06		50.1 - wt	65590	0.00617794	2.07724e+07										48.1 - wt	1.01717	0.507102	7.38411	28.6468	21.7668	61.386
																																											49.1 - wt	0.75691	0.485778	8.43522	28.5818	22.8579	36.0756
																																											50.1 - wt	0.765612	0.423688	8.58526	42.3688	23.4143	48.687
						Ø	0.00489251	6.50663e+06		Ø	0.00324042	4.51467e+06		Ø	0.00140727	2.03925e+06		Ø	0	0		Ø	0.00222244	4.4168e+06		Ø	0.0036367	6.71574e+06			Ø	0.0153993	2.41931e+07
						SD	0.00282508	3.7798e+06		SD	0.00217199	3.04921e+06		SD	0.000686237	1.12143e+06		SD	0	0		SD	0.00186071	6.61536e+06		SD	0.00211369	8.29366e+06			SD	0.00723554	1.94833e+07
																																											Ø	2.20725	1.27024	9.86084	29.0834	22.8087	59.2812
																																											SD	1.28128	0.791555	4.35812	17.4787	16.8979	33.3644
	SM					IS for Sphingomyelin lipid class: SM 12/0					added vol. 10uL		c= 15,452 ng/uL
						positive
	analyte →					SM 16/0				SM 18/0				SM 20/0				SM 22/0				SM 24/0				SM 24/1
			sample weight (mg)	m (IS) [ng]	IS Peak area	sample Peak area	m(sample) [ng/mg of sample]	Sample adjustment	Calculations	sample Peak area	m(sample) [ng/mg of sample]	Sample adjustment	Calculations	sample Peak area	m(sample) [ng/mg of sample]	Sample adjustment	Calculations	sample Peak area	m(sample) [ng/mg of sample]	Sample adjustment	Calculations	sample Peak area	m(sample) [ng/mg of sample]	Sample adjustment	Calculations	sample Peak area	m(sample) [ng/mg of sample]	Sample adjustment	Calculations		∑	m(sample) [ng/mg of sample]	Sample adjustment	Calculations
		2.1 - wt	333.3	154.52	731500	24300000	15.4007	8.09919e+09		1180000	0.747854	3.93294e+08		1590000	1.0077	5.29947e+08		8810000	5.58356	2.93637e+09		17300000	10.9643	5.76609e+09		19900000	12.6121	6.63267e+09		2.1 - wt	73080000	46.3163	2.43576e+10
		3.1 - wt	265.8	154.52	731500	25100000	19.9475	6.67158e+09		1570000	1.24771	4.17306e+08		1830000	1.45434	4.86414e+08		5970000	4.74449	1.58683e+09		5080000	4.03719	1.35026e+09		15100000	12.0003	4.01358e+09		3.1 - wt	54650000	43.4316	1.4526e+10
		12.1 - wt	244.8	154.52	731500	25400000	21.9176	6.21792e+09		1690000	1.4583	4.13712e+08		865000	0.746406	2.11752e+08		5900000	5.09109	1.44432e+09		5870000	5.06521	1.43698e+09		13800000	11.908	3.37824e+09		12.1 - wt	53525000	46.1866	1.31029e+10
		15.1 - wt	208.1	154.52	731500	26100000	26.4935	5.43141e+09		1480000	1.50231	3.07988e+08		1220000	1.23839	2.53882e+08		5980000	6.07015	1.24444e+09		6430000	6.52693	1.33808e+09		14600000	14.8201	3.03826e+09		15.1 - wt	55810000	56.6514	1.16141e+10
		27.1 - wt	180.2	154.52	731500	10400000	12.1913	1.87408e+09		401000	0.470067	7.22602e+07		1140000	1.33635	2.05428e+08		8680000	10.175	1.56414e+09		4850000	5.68535	8.7397e+08		7610000	8.92073	1.37132e+09		27.1 - wt	33081000	38.7788	5.9612e+09															Ratio
		28.1 - wt	127.5	154.52	731500	14400000	23.8574	1.836e+09		1160000	1.92184	1.479e+08		767000	1.27074	9.77925e+07		3900000	6.46137	4.9725e+08		3380000	5.59986	4.3095e+08		10100000	16.7333	1.28775e+09		28.1 - wt	33707000	55.8445	4.29764e+09															DhCer/Sa	SaP/Sa
		29.1 - wt	172.2	154.52	731500	16000000	19.6271	2.7552e+09		1080000	1.32483	1.85976e+08		831000	1.01939	1.43098e+08		4590000	5.63054	7.90398e+08		3580000	4.39157	6.16476e+08		11400000	13.9843	1.96308e+09		29.1 - wt	37481000	45.9778	6.45423e+09														WT	0.0266606	0.0184701
		30.1 - wt	162.7	154.52	731500	15200000	19.7345	2.47304e+09		1100000	1.42816	1.7897e+08		716000	0.929599	1.16493e+08		4100000	5.32313	6.6707e+08		3520000	4.5701	5.72704e+08		10100000	13.1131	1.64327e+09		30.1 - wt	34736000	45.0986	5.65155e+09														SD	0.0110093	0.00791859
		31.1 - wt	150.7	154.52	731500	12100000	16.9606	1.82347e+09		854000	1.19706	1.28698e+08		654000	0.916716	9.85578e+07		3670000	5.14426	5.53069e+08		1790000	2.50905	2.69753e+08		8990000	12.6013	1.35479e+09		31.1 - wt	28058000	39.3291	4.22834e+09														KO	0.0187993	0.0230938
		33.1 - wt	102.8	154.52	731500	7160000	14.7126	7.36048e+08		395000	0.81166	4.0606e+07		817000	1.6788	8.39876e+07		6370000	13.0893	6.54836e+08		2090000	4.29461	2.14852e+08		5570000	11.4454	5.72596e+08		33.1 - wt	22402000	46.0324	2.30293e+09														SD	0.0042866	0.00903008
		35.1 - wt	193.2	154.52	731500	10500000	11.4803	2.0286e+09		397000	0.434064	7.67004e+07		860000	0.94029	1.66152e+08		9060000	9.90584	1.75039e+09		5580000	6.10095	1.07806e+09		8190000	8.95462	1.58231e+09		35.1 - wt	34587000	37.816	6.68221e+09														HET	0.0320416	0.0247509
		36.1 - wt	138.7	154.52	731500	15400000	23.4539	2.13598e+09		856000	1.30367	1.18727e+08		761000	1.15899	1.05551e+08		4200000	6.39651	5.8254e+08		3120000	4.75169	4.32744e+08		10500000	15.9913	1.45635e+09		36.1 - wt	34837000	53.056	4.83189e+09														SD	0.0130053	0.0134106
		42.1 - wt	259	154.52	731500	10300000	8.40055	2667700000		356000	0.290349	92204000		963000	0.785411	249417000		9040000	7.37291	2341360000		6010000	4.90168	1556590000		8820000	7.19348	2284380000		42.1 - wt	35489000	28.9444	9191651000
		48.1 - wt	324.2	154.52	731500	12000000	7.81877	3.8904e+09		423000	0.275612	1.37137e+08		666000	0.433942	2.15917e+08		6630000	4.31987	2.14945e+09		7420000	4.83461	2.40556e+09		10700000	6.97174	3.46894e+09		48.1 - wt	37839000	24.6545	1.22674e+10															Quantification
		49.1 - wt	347.4	154.52	731500	11700000	7.11421	4.06458e+09		396000	0.240788	1.3757e+08		1030000	0.626293	3.57822e+08		9570000	5.81906	3.32462e+09		6370000	3.87329	2.21294e+09		9100000	5.53327	3.16134e+09		49.1 - wt	38166000	23.2069	1.32589e+10															Sa	SaP
		50.1 - wt	316.7	154.52	731500	11100000	7.40364	3.51537e+09		490000	0.326827	1.55183e+08		990000	0.660325	3.13533e+08		10800000	7.20354	3.42036e+09		7750000	5.16921	2.45443e+09		8950000	5.9696	2.83447e+09		50.1 - wt	40080000	26.7331	1.26933e+10														WT (ng/mg of sample)	0.605968	0.0109759
																																															SD	0.259613	0.00786466
																																															KO (ng/mg of sample)	0.860112	0.0180074
																																															SD	0.316917	0.00610557
																																															HET (ng/mg of sample)	0.534683	0.0122795
																																															SD	0.287364	0.00801529
						Ø	16.0321	3513785500		Ø	0.936319	187764475		Ø	1.01273	2.27234e+08		Ø	6.77067	1594214500		Ø	5.20473	1.43815e+09		Ø	11.172	2502709000			Ø	41.1286	9463859675
						SD	6.43175	2.08147e+09		SD	0.546905	1.24625e+08		SD	0.330137	1.35909e+08		SD	2.36514	9.95527e+08		SD	1.80483	1.36847e+09		SD	3.52963	1.47623e+09			SD	10.611	5.58875e+09
	DhSM					IS for Sphingomyelin lipid class: SM 12/0					added vol. 10uL		c= 15,452 ng/uL
						positive
	analyte →					DhSM 16/0				DhSM 18/0																DhSM 24/1
			sample weight (mg)	m (IS) [ng]	IS Peak area	sample Peak area	m(sample) [ng/mg of sample]	Sample adjustment	Calculations	sample Peak area	m(sample) [ng/mg of sample]	Sample adjustment	Calculations	sample Peak area	m(sample) [ng/mg of sample]	Sample adjustment	Calculations	sample Peak area	m(sample) [ng/mg of sample]	Sample adjustment	Calculations	sample Peak area	m(sample) [ng/mg of sample]	Sample adjustment	Calculations	sample Peak area	m(sample) [ng/mg of sample]	Sample adjustment	Calculations		∑	m(sample) [ng/mg of sample]	Sample adjustment	Calculations
		2.1 - wt	333.3	154.52	731500	55500	0.0351745	1.84981e+07		32700	0.0207244	1.08989e+07														871000	0.552018	2.90304e+08		2.1 - wt	959200	0.607917	3.19701e+08
		3.1 - wt	265.8	154.52	731500	56900	0.0452197	1.5124e+07		29500	0.0234443	7.8411e+06														233000	0.18517	6.19314e+07		3.1 - wt	319400	0.253834	8.48965e+07
		12.1 - wt	244.8	154.52	731500	74500	0.0642858	1.82376e+07		44400	0.0383126	1.08691e+07														260000	0.224353	6.3648e+07		12.1 - wt	378900	0.326952	9.27547e+07
		15.1 - wt	208.1	154.52	731500	69000	0.0700402	1.43589e+07		32100	0.0325839	6.68001e+06														362000	0.367457	7.53322e+07		15.1 - wt	463100	0.470081	9.63711e+07
		27.1 - wt	180.2	154.52	731500	33800	0.0396216	6.09076e+06		9540	0.0111831	1.71911e+06														98700	0.1157	1.77857e+07		27.1 - wt	142040	0.166505	2.55956e+07
		28.1 - wt	127.5	154.52	731500	47100	0.0780335	6.00525e+06		21700	0.0359517	2.76675e+06														264000	0.437385	3.366e+07		28.1 - wt	332800	0.55137	4.2432e+07
		29.1 - wt	172.2	154.52	731500	49900	0.0612122	8.59278e+06		20100	0.0246566	3.46122e+06														217000	0.266193	3.73674e+07		29.1 - wt	287000	0.352062	4.94214e+07
		30.1 - wt	162.7	154.52	731500	51700	0.0671233	8.41159e+06		22600	0.0293421	3.67702e+06														292000	0.37911	4.75084e+07		30.1 - wt	366300	0.475576	5.9597e+07
		31.1 - wt	150.7	154.52	731500	55300	0.0775144	8.33371e+06		20200	0.0283145	3.04414e+06														88800	0.124472	1.33822e+07		31.1 - wt	164300	0.2303	2.476e+07
		33.1 - wt	102.8	154.52	731500	31300	0.0643164	3.21764e+06		7740	0.0159044	795672														48100	0.0988376	4.94468e+06		33.1 - wt	87140	0.179058	8.95799e+06
		35.1 - wt	193.2	154.52	731500	35900	0.0392516	6.93588e+06		5280	0.00577294	1.0201e+06														175000	0.191338	3.381e+07		35.1 - wt	216180	0.236363	4.1766e+07
		36.1 - wt	138.7	154.52	731500	53900	0.0820886	7.47593e+06		18900	0.0287843	2.62143e+06														178000	0.27109	2.46886e+07		36.1 - wt	250800	0.381963	3.4786e+07
		42.1 - wt	259	154.52	731500	26900	0.0219393	6967100		6290	0.00513005	1629110														157000	0.128047	40663000		42.1 - wt	190190	0.155117	49259210
		48.1 - wt	324.2	154.52	731500	29900	0.0194818	9.69358e+06		7490	0.00488022	2.42826e+06														176000	0.114675	5.70592e+07		48.1 - wt	213390	0.139037	6.9181e+07
		49.1 - wt	347.4	154.52	731500	26000	0.0158093	9.0324e+06		8390	0.00510155	2.91469e+06														111000	0.0674937	3.85614e+07		49.1 - wt	145390	0.0884046	5.05085e+07
		50.1 - wt	316.7	154.52	731500	29300	0.0195429	9.27931e+06		10200	0.00680334	3.23034e+06														173000	0.11539	5.47891e+07		50.1 - wt	212500	0.141736	6.72988e+07
						Ø	0.0500409	9.76591e+06		Ø	0.0198056	4.09981e+06		Ø	#DIV/0!	#DIV/0!		Ø	#DIV/0!	#DIV/0!		Ø	#DIV/0!	#DIV/0!		Ø	0.227421	5.59647e+07			Ø	0.297267	6.98304e+07
						SD	0.0232141	4.43835e+06		SD	0.0119943	3.21971e+06		SD	#DIV/0!	#DIV/0!		SD	#DIV/0!	#DIV/0!		SD	#DIV/0!	#DIV/0!		SD	0.141163	6.54126e+07			SD	0.160831	7.10291e+07
	So, SoP, Sa, SaP; CerP					IS for sphingosine: sphingosine 17/1					IS for sphingosine-P: sphingosine-P 17/1						IS for sphinganine: sphinganine 17/0						IS for sphinganine-P: sphinganine-P 17/0
						positive	added vol. 10uL	c= 6.675 ng/uL				added vol. 10uL	c= 8.985 ng/uL				added vol. 10uL	c= 6.837 ng/uL						added vol. 10uL	c= 9.328 ng/uL
	analyte →					So						SoP						Sa						SaP						CerP 24/0				CerP 24/1
			sample weight (mg)	m (IS) [ng]	IS Peak area	sample Peak area	m(sample) [ng/mg of sample]	Sample adjustment	Calculations	m (IS) [ng]	IS Peak area	sample Peak area	m(sample) [ng/mg of sample]	Sample adjustment	Calculations	m (IS) [ng]	IS Peak area	sample Peak area	m(sample) [ng/mg of sample]	Sample adjustment	Calculations	m (IS) [ng]	IS Peak area	sample Peak area	m(sample) [ng/mg of sample]	Sample adjustment	Calculations	m (IS) [ng]	IS Peak area	sample Peak area	m(sample) [ng/mg of sample]	Sample adjustment	Calculations	sample Peak area	m(sample) [ng/mg of sample]	Sample adjustment	Calculations		∑	m(sample) [ng/mg of protein]	Sample adjustment	Calculations
		2.1 - wt	333.3	66.75	2100000	16600000	1.58309	5.53278e+09		89.85	428750	30900	0.0194284	1.0299e+07		68.37	512750	1370000	0.548082	4.56621e+08		93.28	67025	1100	0.00459313	366630		132.5	43075	10200	0.0941359	3.39966e+06		11400	0.00108718	3.79962e+06		2.1 - wt	18023600	1.71885	6.00727e+09
		3.1 - wt	265.8	66.75	2100000	22100000	2.64283	5.87418e+09		89.85	428750	57100	0.0450189	1.51772e+07		68.37	512750	989000	0.496137	2.62876e+08		93.28	67025	1430	0.00748743	380094		132.5	43075	297	0.0034371	78942.6		11800	0.0014111	3.13644e+06		3.1 - wt	23159627	2.76955	6.15583e+09
		12.1 - wt	244.8	66.75	2100000	26400000	3.42787	6.46272e+09		89.85	428750	56200	0.0481104	1.37578e+07		68.37	512750	2390000	1.30181	5.85072e+08		93.28	67025	1590	0.00903935	389232		132.5	43075	835	0.0104922	204408		15400	0.00199959	3.76992e+06		12.1 - wt	28864025	3.74781	7.06591e+09
		15.1 - wt	208.1	66.75	2100000	9740000	1.48771	2.02689e+09		89.85	428750	110000	0.110773	2.2891e+07		68.37	512750	1620000	1.03801	3.37122e+08		93.28	67025	5740	0.0383877	1.19449e+06		132.5	43075	6850	0.101253	1.42548e+06		15700	0.00239806	3.26717e+06		15.1 - wt	11498290	1.75628	2.39279e+09
		27.1 - wt	180.2	66.75	2100000	15000000	2.64587	2.703e+09		89.85	428750	46800	0.0544258	8.43336e+06		68.37	512750	691000	0.511309	1.24518e+08		93.28	67025	1110	0.00857275	200022		132.5	43075	342	0.00583797	61628.4		6320	0.00111479	1.13886e+06		27.1 - wt	15745572	2.77738	2.83735e+09
		28.1 - wt	127.5	66.75	2100000	5940000	1.48084	7.5735e+08		89.85	428750	40200	0.0660739	5.1255e+06		68.37	512750	502000	0.524993	6.4005e+07		93.28	67025	1310	0.0142992	167025		132.5	43075	508	0.0122559	64770		4000	0.000997199	510000		28.1 - wt	6488018	1.61746	8.27222e+08
		29.1 - wt	172.2	66.75	2100000	7780000	1.43608	1.33972e+09		89.85	428750	44900	0.0546421	7.73178e+06		68.37	512750	800000	0.619465	1.3776e+08		93.28	67025	1700	0.0137394	292740		132.5	43075	211	0.00376912	36334.2		7820	0.00144346	1.3466e+06		29.1 - wt	8634631	1.59383	1.48688e+09
		30.1 - wt	162.7	66.75	2100000	14200000	2.77417	2.31034e+09		89.85	428750	58400	0.075221	9.50168e+06		68.37	512750	994000	0.814627	1.61724e+08		93.28	67025	1540	0.013173	250558		132.5	43075	326	0.0061634	53040.2		6820	0.00133238	1.10961e+06		30.1 - wt	15261086	2.98147	2.48298e+09
		31.1 - wt	150.7	66.75	2100000	12300000	2.59432	1.85361e+09		89.85	428750	51900	0.0721719	7.82133e+06		68.37	512750	363000	0.321184	5.47041e+07		93.28	67025	1060	0.00978914	159742		132.5	43075	182	0.00371491	27427.4		5430	0.0011453	818301		31.1 - wt	12721572	2.68324	1.91714e+09
		33.1 - wt	102.8	66.75	2100000	6130000	1.89539	6.30164e+08		89.85	428750	14700	0.0299666	1.51116e+06		68.37	512750	286000	0.370965	2.94008e+07		93.28	67025	586	0.00793334	60240.8		132.5	43075	280	0.00837829	28784		4430	0.00136975	455404		33.1 - wt	6435996	1.99001	6.6162e+08
		35.1 - wt	193.2	66.75	2100000	12300000	2.02362	2.37636e+09		89.85	428750	36100	0.0391574	6.97452e+06		68.37	512750	738000	0.509342	1.42582e+08		93.28	67025	1350	0.00972475	260820		132.5	43075	2930	0.0466499	566076		13700	0.00225396	2.64684e+06		35.1 - wt	13092080	2.15394	2.52939e+09
		36.1 - wt	138.7	66.75	2100000	7010000	1.60647	9.72287e+08		89.85	428750	22600	0.0341465	3.13462e+06		68.37	512750	752000	0.722938	1.04302e+08		93.28	67025	1200	0.0120408	166440		132.5	43075	625	0.013861	86687.5		6440	0.00147585	893228		36.1 - wt	7792865	1.78588	1.08087e+09
		42.1 - wt	259	66.75	2100000	11400000	1.39906	2952600000		89.85	428750	31300	0.0253255	8106700		68.37	512750	589000	0.303232	152551000		93.28	67025	1050	0.00564211	271950		132.5	43075	1950	0.0231593	505050		10000	0.00122725	2590000		42.1 - wt	12033300	1.47678	3116624700
		48.1 - wt	324.2	66.75	2100000	17400000	1.70596	5.64108e+09		89.85	428750	48000	0.0310272	1.55616e+07		68.37	512750	1290000	0.530563	4.18218e+08		93.28	67025	1670	0.00716894	541414		132.5	43075	1370	0.0129986	444154		14300	0.00140202	4.63606e+06		48.1 - wt	18755340	1.83884	6.08048e+09
		49.1 - wt	347.4	66.75	2100000	19000000	1.73842	6.6006e+09		89.85	428750	37800	0.0228022	1.31317e+07		68.37	512750	1450000	0.556542	5.0373e+08		93.28	67025	1460	0.00584891	507204		132.5	43075	332	0.00293967	115337		7670	0.000701774	2.66456e+06		49.1 - wt	20497262	1.87542	7.12075e+09
		50.1 - wt	316.7	66.75	2100000	8080000	0.810952	2.55894e+09		89.85	428750	38300	0.0253434	1.21296e+07		68.37	512750	1250000	0.526286	3.95875e+08		93.28	67025	1860	0.00817366	589062		132.5	43075	997	0.00968362	315750		10000	0.00100365	3.167e+06		50.1 - wt	9381157	0.941543	2.97101e+09
						Ø	1.95329	3.16204e+09				Ø	0.0471021	1.00805e+07				Ø	0.605968	2.45691e+08				Ø	0.0109759	362354				Ø	0.0224206	463346		Ø	0.00139771	2.24685e+06			Ø	2.10677	3.42088e+09
						SD	0.678569	2.11519e+09				SD	0.0245437	5.29559e+06				SD	0.259613	1.78172e+08				SD	0.00786466	266957				SD	0.0312935	860608		SD	0.000460349	1.34166e+06			SD	0.704937	2.2716e+09
	HexCer					IS for Hexosylceramide lipid class: GlcCer 12/0
						positive	added vol. 10uL		c= 14,994 ng/uL
	analyte →					HexCer 16/0				HexCer 18/0				HexCer 20/0				HexCer 22/0				HexCer 24/0				HexCer 24/1
			sample weight (mg)	m (IS) [ng]	IS Peak area	sample Peak area	m(sample) [ng/mg of sample]	Sample adjustment	Calculations	sample Peak area	m(sample) [ng/mg of sample]	Sample adjustment	Calculations	sample Peak area	m(sample) [ng/mg of sample]	Sample adjustment	Calculations	sample Peak area	m(sample) [ng/mg of sample]	Sample adjustment	Calculations	sample Peak area	m(sample) [ng/mg of sample]	Sample adjustment	Calculations	sample Peak area	m(sample) [ng/mg of sample]	Sample adjustment	Calculations		∑	m(sample) [ng/mg of sample]	Sample adjustment	Calculations
		2.1 - wt	333.3	149.94	372250	1300000	1.57105	4.3329e+08		122000	0.147437	4.06626e+07		289000	0.349257	9.63237e+07		4220000	5.09988	1.40653e+09		5270000	6.36881	1.75649e+09		4830000	5.83707	1.60984e+09		2.1 - wt	16031000	19.3735	5.34313e+09		18.23
		3.1 - wt	265.8	149.94	372250	1180000	1.78817	3.13644e+08		206000	0.312173	5.47548e+07		306000	0.463713	8.13348e+07		2890000	4.37951	7.68162e+08		1550000	2.34887	4.1199e+08		4160000	6.30407	1.10573e+09		3.1 - wt	10292000	15.5965	2.73561e+09
		12.1 - wt	244.8	149.94	372250	1120000	1.84285	2.74176e+08		251000	0.412995	6.14448e+07		329000	0.541336	8.05392e+07		1550000	2.55037	3.7944e+08		2850000	4.68939	6.9768e+08		2060000	3.38952	5.04288e+08		12.1 - wt	8160000	13.4265	1.99757e+09
		15.1 - wt	208.1	149.94	372250	1780000	3.44533	3.70418e+08		216000	0.418085	4.49496e+07		363000	0.702615	7.55403e+07		2850000	5.5164	5.93085e+08		5680000	10.9941	1.18201e+09		4030000	7.80038	8.38643e+08		15.1 - wt	14919000	28.8769	3.10464e+09
		27.1 - wt	180.2	149.94	372250	446000	0.996926	8.03692e+07		25600	0.0572227	4.61312e+06		322000	0.719754	5.80244e+07		4020000	8.98574	7.24404e+08		2040000	4.55993	3.67608e+08		2640000	5.90109	4.75728e+08		27.1 - wt	9493600	21.2207	1.71075e+09
		28.1 - wt	127.5	149.94	372250	1110000	3.50668	1.41525e+08		214000	0.676062	2.7285e+07		363000	1.14678	4.62825e+07		1980000	6.25515	2.5245e+08		2690000	8.49816	3.42975e+08		2810000	8.87726	3.58275e+08		28.1 - wt	9167000	28.9601	1.16879e+09
		29.1 - wt	172.2	149.94	372250	637000	1.49001	1.09691e+08		140000	0.327475	2.4108e+07		269000	0.629219	4.63218e+07		1650000	3.85952	2.8413e+08		1530000	3.57883	2.63466e+08		2400000	5.61385	4.1328e+08		29.1 - wt	6626000	15.4989	1.141e+09
		30.1 - wt	162.7	149.94	372250	987000	2.4435	1.60585e+08		237000	0.586737	3.85599e+07		288000	0.712997	4.68576e+07		1860000	4.60477	3.02622e+08		2450000	6.06543	3.98615e+08		2670000	6.61008	4.34409e+08		30.1 - wt	8492000	21.0235	1.38165e+09
		31.1 - wt	150.7	149.94	372250	684000	1.82821	1.03079e+08		103000	0.2753	1.55221e+07		189000	0.505163	2.84823e+07		1420000	3.7954	2.13994e+08		1230000	3.28757	1.85361e+08		1950000	5.212	2.93865e+08		31.1 - wt	5576000	14.9036	8.40303e+08
		33.1 - wt	102.8	149.94	372250	401000	1.57121	4.12228e+07		24000	0.0940375	2.4672e+06		271000	1.06184	2.78588e+07		2410000	9.44293	2.47748e+08		1370000	5.36797	1.40836e+08		1770000	6.93526	1.81956e+08		33.1 - wt	6246000	24.4733	6.42089e+08
		35.1 - wt	193.2	149.94	372250	514000	1.07162	9.93048e+07		26500	0.0552486	5.1198e+06		320000	0.667153	6.1824e+07		3530000	7.35954	6.81996e+08		3950000	8.23517	7.6314e+08		1930000	4.02377	3.72876e+08		35.1 - wt	10270500	21.4125	1.98426e+09
		36.1 - wt	138.7	149.94	372250	950000	2.75886	1.31765e+08		102000	0.296215	1.41474e+07		293000	0.850891	4.06391e+07		1720000	4.99499	2.38564e+08		2340000	6.79551	3.24558e+08		2460000	7.144	3.41202e+08		36.1 - wt	7865000	22.8405	1.09088e+09
		42.1 - wt	259	149.94	372250	341000	0.530319	88319000		14800	0.0230168	3833200		263000	0.409015	68117000		3730000	5.80085	966070000		3580000	5.56757	927220000		2680000	4.16791	694120000		42.1 - wt	10608800	16.4987	2747679200
		48.1 - wt	324.2	149.94	372250	639000	0.793909	2.07164e+08		21800	0.0270848	7.06756e+06		241000	0.299424	7.81322e+07		2820000	3.50364	9.14244e+08		3320000	4.12485	1.07634e+09		2650000	3.29242	8.5913e+08		48.1 - wt	9691800	12.0413	3.14208e+09
		49.1 - wt	347.4	149.94	372250	321000	0.372184	1.11515e+08		15400	0.0178556	5.34996e+06		210000	0.243485	7.2954e+07		2410000	2.79428	8.37234e+08		1290000	1.49569	4.48146e+08		1650000	1.9131	5.7321e+08		49.1 - wt	5896400	6.8366	2.04841e+09
		50.1 - wt	316.7	149.94	372250	361000	0.459137	1.14329e+08		16000	0.0203495	5.0672e+06		211000	0.26836	6.68237e+07		2740000	3.48486	8.67758e+08		1870000	2.37835	5.92229e+08		1640000	2.08583	5.19388e+08		50.1 - wt	6838000	8.69689	2.16559e+09
						Ø	1.65437	173774800		Ø	0.234206	22184515		Ø	0.598187	6.10035e+07		Ø	5.15174	6.04902e+08		Ø	5.27226	6.17417e+08		Ø	5.31922	5.98496e+08			Ø	18.23	2.07778e+09
						SD	0.981632	1.14138e+08		SD	0.212316	1.99986e+07		SD	0.267824	1.99789e+07		SD	2.03325	3.4859e+08		SD	2.53412	4.34546e+08		SD	2.01644	3.60373e+08			SD	6.4675	1.17316e+09
	LacCer					IS for Lactosylceramides lipid class: LacCer 12/0
						positive	added vol. 10uL		c= 19,33 ng/uL
	analyte →					LacCer 16/0				LacCer 18/0				LacCer 20/0				LacCer 22/0				LacCer 24/0				LacCer 24/1
			sample weight (mg)	m (IS) [ng]	IS Peak area	sample Peak area	m(sample) [ng/mg of sample]	Sample adjustment	Calculations	sample Peak area	m(sample) [ng/mg of sample]	Sample adjustment	Calculations	sample Peak area	m(sample) [ng/mg of sample]	Sample adjustment	Calculations	sample Peak area	m(sample) [ng/mg of sample]	Sample adjustment	Calculations	sample Peak area	m(sample) [ng/mg of sample]	Sample adjustment	Calculations	sample Peak area	m(sample) [ng/mg of sample]	Sample adjustment	Calculations		∑	m(sample) [ng/mg of sample]	Sample adjustment	Calculations
		2.1 - wt	333.3	193.3	230500	192000	0.483089	6.39936e+07		489	0.00123037	162984		2840	0.00714569	946572		89600	0.225441	2.98637e+07		301000	0.757342	1.00323e+08		116000	0.291866	3.86628e+07		2.1 - wt	701929	1.76611	2.33953e+08		2.99071
		3.1 - wt	265.8	193.3	230500	176000	0.555288	4.67808e+07		1190	0.00375451	316302		3340	0.0105379	887772		106000	0.334435	2.81748e+07		99500	0.313927	2.64471e+07		122000	0.384916	3.24276e+07		3.1 - wt	508030	1.60286	1.35034e+08
		12.1 - wt	244.8	193.3	230500	359000	1.22983	8.78832e+07		2880	0.00986602	705024		8610	0.0294953	2.10773e+06		374000	1.28121	9.15552e+07		416000	1.42509	1.01837e+08		446000	1.52786	1.09181e+08		12.1 - wt	1606490	5.50336	3.93269e+08
		15.1 - wt	208.1	193.3	230500	362000	1.45881	7.53322e+07		2380	0.00959104	495278		4560	0.0183761	948936		160000	0.644776	3.3296e+07		362000	1.45881	7.53322e+07		198000	0.79791	4.12038e+07		15.1 - wt	1088940	4.38826	2.26608e+08
		27.1 - wt	180.2	193.3	230500	133000	0.618953	2.39666e+07		469	0.00218262	84513.8		6010	0.0279692	1.083e+06		314000	1.46129	5.65828e+07		307000	1.42871	5.53214e+07		232000	1.07968	4.18064e+07		27.1 - wt	992479	4.61878	1.78845e+08
		28.1 - wt	127.5	193.3	230500	200000	1.31547	2.55e+07		1830	0.0120365	233325		4620	0.0303873	589050		223000	1.46675	2.84325e+07		334000	2.19683	4.2585e+07		295000	1.94032	3.76125e+07		28.1 - wt	1058450	6.96179	1.34952e+08
		29.1 - wt	172.2	193.3	230500	115000	0.560048	1.9803e+07		1650	0.00803548	284130		4500	0.0219149	774900		156000	0.759718	2.68632e+07		254000	1.23698	4.37388e+07		200000	0.973997	3.444e+07		29.1 - wt	731150	3.56069	1.25904e+08
		30.1 - wt	162.7	193.3	230500	201000	1.03602	3.27027e+07		1070	0.00551515	174089		3440	0.0177309	559688		185000	0.953554	3.00995e+07		345000	1.77825	5.61315e+07		251000	1.29374	4.08377e+07		30.1 - wt	986510	5.08481	1.60505e+08
		31.1 - wt	150.7	193.3	230500	83700	0.465772	1.26136e+07		2220	0.0123538	334554		3400	0.0189202	512380		126000	0.701162	1.89882e+07		75300	0.419028	1.13477e+07		182000	1.01279	2.74274e+07		31.1 - wt	472620	2.63002	7.12238e+07
		33.1 - wt	102.8	193.3	230500	56600	0.461726	5.81848e+06		833	0.00679537	85632.4		3230	0.0263494	332044		103000	0.840243	1.05884e+07		43200	0.352413	4.44096e+06		100000	0.81577	1.028e+07		33.1 - wt	306863	2.5033	3.15455e+07
		35.1 - wt	193.2	193.3	230500	97800	0.424515	1.8895e+07		710	0.00308185	137172		2320	0.0100703	448224		127000	0.551261	2.45364e+07		166000	0.720546	3.20712e+07		113000	0.490492	2.18316e+07		35.1 - wt	506830	2.19997	9.79196e+07
		36.1 - wt	138.7	193.3	230500	121000	0.731593	1.67827e+07		1510	0.0091298	209437		3310	0.020013	459097		116000	0.701362	1.60892e+07		108000	0.652993	1.49796e+07		154000	0.931119	2.13598e+07		36.1 - wt	503820	3.04621	6.98798e+07
		42.1 - wt	259	193.3	230500	63500	0.205606	16446500		290	0.000938986	75110		1780	0.00576343	461020		115000	0.372357	29785000		131000	0.424163	33929000		95100	0.307923	24630900		42.1 - wt	406670	1.31675	105327530
		48.1 - wt	324.2	193.3	230500	106000	0.274191	3.43652e+07		246	0.000636331	79753.2		3160	0.00817401	1.02447e+06		105000	0.271605	3.4041e+07		157000	0.406114	5.08994e+07		108000	0.279365	3.50136e+07		48.1 - wt	479406	1.24008	1.55423e+08
		49.1 - wt	347.4	193.3	230500	36200	0.0873856	1.25759e+07		218	0.000526245	75733.2		2860	0.00690394	993564		69300	0.167288	2.40748e+07		85000	0.205187	2.9529e+07		63000	0.15208	2.18862e+07		49.1 - wt	256578	0.619371	8.91352e+07
		50.1 - wt	316.7	193.3	230500	44500	0.117835	1.40932e+07		86.9	0.000230108	27521.2		2230	0.00590497	706241		81700	0.216339	2.58744e+07		121000	0.320404	3.83207e+07		56000	0.148286	1.77352e+07		50.1 - wt	305517	0.808999	9.67572e+07
						Ø	0.626633	31722035		Ø	0.00536901	217535		Ø	0.0166035	802168		Ø	0.684299	3.18028e+07		Ø	0.881049	4.48271e+07		Ø	0.776757	3.4771e+07			Ø	2.99071	1.44143e+08
						SD	0.423062	2.43688e+07		SD	0.00433286	179793		SD	0.00892935	424078		SD	0.430616	1.87263e+07		SD	0.61675	2.83783e+07		SD	0.524117	2.19901e+07			SD	1.86313	8.61991e+07
[truncated: 36 more columns]

## Sheet: HET
	Ceramide					IS for ceramide lipid class: Cer 12/0					added vol. 10uL		c= 11,41 ng/uL
						positive
	analyte →					Cer 16/0				Cer 18/0				Cer 20/0				Cer 22/0				Cer 24/0				Cer 24/1
			sample weight (mg)	m (IS) [ng]	IS Peak area	sample Peak area	m(sample) [ng/mg of sample]	Sample adjustment	Calculations	sample Peak area	m(sample) [ng/mg of protein]	Sample adjustment	Calculations	sample Peak area	m(sample) [ng/mg of protein]	Sample adjustment	Calculations	sample Peak area	m(sample) [ng/mg of protein]	Sample adjustment	Calculations	sample Peak area	m(sample) [ng/mg of protein]	Sample adjustment	Calculations	sample Peak area	m(sample) [ng/mg of protein]	Sample adjustment	Calculations		av.	m(sample) [ng/mg of protein]	Sample adjustment	Calculations
		1.1 - het	298.4	114.1	3825000	390000	0.038987	1.16376e+08		323000	0.0322892	9.63832e+07		3950000	0.394868	1.17868e+09		6870000	0.686771	2.05001e+09		5480000	0.547818	1.63523e+09		21300000	2.12929	6.35592e+09		1.1 - het	38313000	3.83002	1.14326e+10
		4.1 - het	241.9	114.1	3825000	641000	0.0790454	155057900		429000	0.0529024	1.03775e+08		3710000	0.457501	8.97449e+08		6530000	0.805251	1.57961e+09		4130000	0.509294	9.99047e+08		18700000	2.306	4523530000		4.1 - het	34140000	4.21	8.25847e+09
		5.1 - het	352.5	114.1	3825000	795000	0.0672763	2.80238e+08		629000	0.0532287	2.21723e+08		5620000	0.475589	1.98105e+09		7910000	0.669378	2.78828e+09		6140000	0.519593	2.16435e+09		23000000	1.94636	8.1075e+09		5.1 - het	44094000	3.73142	1.55431e+10
		6.1 - het	317.8	114.1	3825000	800000	0.0750914	2.5424e+08		615000	0.0577265	1.95447e+08		5190000	0.487156	1.64938e+09		7080000	0.664559	2.25002e+09		5160000	0.48434	1.63985e+09		20900000	1.96176	6.64202e+09		6.1 - het	39745000	3.73064	1.2631e+10
		7.1 - het	193.4	114.1	3825000	1720000	0.265293	3.32648e+08		711000	0.109665	1.37507e+08		2880000	0.444212	5.56992e+08		5300000	0.817473	1.02502e+09		3140000	0.484314	6.07276e+08		17200000	2.65293	3.32648e+09		7.1 - het	30951000	4.77389	5.98592e+09											DhCer/Sa
		10.1 - het	255.4	114.1	3825000	1900000	0.221915	4.8526e+08		1160000	0.135485	296264000		8070000	0.942555	2.06108e+09		9870000	1.15279	2520798000		8870000	1.03599	2265398000		29400000	3.43384	7.50876e+09		10.1 - het	59270000	6.92258	1.51376e+10											16/0	18/0	20/0	22/0	24/0	24/1
		11.1 - het	344.4	114.1	3825000	1800000	0.155906	619920000		1680000	0.145513	578592000		10000000	0.866146	3444000000		11700000	1.01339	4.02948e+09		9430000	0.816776	3247692000		35200000	3.04883	12122880000		11.1 - het	69810000	6.04656	24042564000										1.1 - het	0.00916353	0.0046949	0.00325249		0.00207311	0.00497772
		13.1 - het	282	114.1	3825000	756000	0.07997	2.13192e+08		596000	0.0630451	1.68072e+08		2460000	0.26022	6.9372e+08		4420000	0.467549	1.24644e+09		4640000	0.490821	1.30848e+09		14900000	1.57613	4.2018e+09		13.1 - het	27772000	2.93773	7.8317e+09										4.1 - het	0.0163399	0.00386017	0.00223715		0.0011734	0.00328992
		17.1 - het	246.3	114.1	3825000	310000	0.0375449	7.6353e+07		250000	0.0302782	6.1575e+07		2040000	0.24707	5.02452e+08		4410000	0.534107	1.08618e+09		5150000	0.623731	1.26844e+09		15000000	1.81669	3.6945e+09		17.1 - het	27160000	3.28942	6.68951e+09										5.1 - het	0.0207669	0.00641804	0.00284228		0.00147615	0.00458432
		18.1 - het	131.7	114.1	3825000	332000	0.075198	4.37244e+07		140000	0.03171	1.8438e+07		593000	0.134315	7.80981e+07		2290000	0.518685	3.01593e+08		2220000	0.50283	2.92374e+08		8980000	2.03397	1.18267e+09		18.1 - het	14555000	3.29671	1.91689e+09										6.1 - het	0.00850501	0.00389572	0.0018225		0.001296	0.00397286
		19.1 - het	152.7	114.1	3825000	394000	0.0769682	6.01638e+07		229000	0.0447353	3.49683e+07		1990000	0.388748	3.03873e+08		4710000	0.920102	7.19217e+08		6150000	1.20141	9.39105e+08		16400000	3.20375	2.50428e+09		19.1 - het	29873000	5.83571	4.56161e+09										7.1 - het	0.0185479	0.00294486	0.00104495		0.000717217	0.00258863
		20.1 - het	157.6	114.1	3825000	513000	0.0970991	8.08488e+07		359000	0.0679505	5.65784e+07		1240000	0.234704	1.95424e+08		3880000	0.734395	6.11488e+08		3950000	0.747644	6.2252e+08		14500000	2.74452	2.2852e+09		20.1 - het	24442000	4.62631	3.85206e+09										10.1 - het	0.0199491	0.00356233	0.00192366		0.00179542	0.00404681
		21.1 - het	218.4	114.1	3825000	415000	0.0566826	9.0636e+07		334000	0.0456192	7.29456e+07		237	3.23705e-05	51760.8		2710000	0.370144	5.91864e+08		3870000	0.528582	8.45208e+08		9730000	1.32897	2.12503e+09		21.1 - het	17059237	2.33003	3.72574e+09										11.1 - het	0.0111495	0.00380822	0.00147695		0.00133939	0.00328694
		26.1 - het	207.7	114.1	3825000	753000	0.108147	1.56398e+08		284000	0.0407883	5.89868e+07		498	7.15232e-05	103435		5970000	0.857417	1.23997e+09		4140000	0.594591	8.59878e+08		9120000	1.30982	1.89422e+09		26.1 - het	20267498	2.91084	4.20956e+09										13.1 - het	0.0199573	0.00465133	0.00183478		0.00136965	0.00363737
		32.1 - het	126.6	114.1	3825000	282000	0.0664461	3.57012e+07		107000	0.0252118	1.35462e+07		1240	0.000292174	156984		5420000	1.27708	6.86172e+08		5690000	1.3407	7.20354e+08		8820000	2.07821	1.11661e+09		32.1 - het	20320240	4.78795	2.57254e+09										17.1 - het	0.0110792	0.00255674	0.00131033		0.00133803	0.00370727
		34.1 - het	213.6	114.1	3825000	501000	0.0699666	1.07014e+08		240000	0.0335169	5.1264e+07		212	2.96066e-05	45283.2		17400000	2.42998	3.71664e+09		16100000	2.24843	3.43896e+09		23100000	3.226	4.93416e+09		34.1 - het	57341212	8.00792	1.22481e+10										18.1 - het	0.0196565	0.00363808	0.00217199		0.00175931	0.0107513
		38.1 - het	416.1	114.1	3825000	413000	0.0296078	1.71849e+08		185000	0.0132626	7.69785e+07		0	0	0		18100000	1.29758	7.53141e+09		16100000	1.1542	6.69921e+09		22400000	1.60585	9.32064e+09		38.1 - het	57198000	4.1005	2.38001e+10										19.1 - het	0.0288627	0.0044627	0.00167496		0.00184594	0.00530308
		39.1 - het	256.4	114.1	3825000	267000	0.0310633	6.84588e+07		117000	0.013612	2.99988e+07		452	5.25865e-05	115893		8550000	0.994723	2.19222e+09		10200000	1.18669	2.61528e+09		11200000	1.30303	2.87168e+09		39.1 - het	30334452	3.52917	7.77775e+09										20.1 - het	0.0280363	0.00412864	0.00293485		0.00205472	0.00563287
		40.1 - het	352.8	114.1	3825000	419000	0.0354274	1.47823e+08		176000	0.0148812	6.20928e+07		284	2.40129e-05	100195		15200000	1.2852	5.36256e+09		13200000	1.11609	4.65696e+09		19300000	1.63186	6.80904e+09		40.1 - het	48295284	4.08348	1.70386e+10										21.1 - het	0.0193044	0.00362634	0.0010428		0.00256189	0.00259798
		41.1 - het	358.4	114.1	3825000	403000	0.0335422	144435200		226000	0.0188103	80998400		0	0	0		9200000	0.765727	3297280000		9010000	0.749913	3229184000		15100000	1.25679	5411840000		41.1 - het	33939000	2.82478	12163737600										26.1 - het	0.0327557	0.00773592	0.00212564		0.0056312	0.00352647
		43.1 - het	323.6	114.1	3825000	226000	0.0208331	73133600		109000	0.0100478	35272400		2180	0.000200957	705448		9390000	0.865588	3038604000		7750000	0.71441	2507900000		13600000	1.25367	4400960000		43.1 - het	31077180	2.86475	10056575448										32.1 - het	0.037372	0.00647867	0.00252164		0.0130608	0.0112633
		51.1 - het	284.1	114.1	3825000	300000	0.0314995	8.523e+07		184000	0.0193197	5.22744e+07		4830000	0.507143	1.3722e+09		13400000	1.40698	3.80694e+09		10300000	1.08148	2.92623e+09		17500000	1.83747	4.97175e+09		51.1 - het	46514000	4.8839	1.32146e+10										34.1 - het	0.00946313	0.0032886	0.00342283		0.00950787	0.00563761
						Ø	0.079705	1.72668e+08		Ø	0.0481636	1.13804e+08		Ø	0.265497	6.77985e+08		Ø	0.933403	2.34872e+09		Ø	0.849075	2.06768e+09		Ø	2.07663	4.83234e+09			Ø	4.25247	1.02132e+10										38.1 - het	0.0131743	0.00269562	0.00158257		0.00798192	0.00497144
						SD	0.0620222	1.46965e+08		SD	0.0377708	1.26034e+08		SD	0.286534	9.2324e+08		SD	0.440425	1.78065e+09		SD	0.424152	1.5461e+09		SD	0.694667	2.79573e+09			SD	1.42066	6.25971e+09										39.1 - het	0.0240339	0.00522476	0.00170992		0.0085496	0.00617471
																																											40.1 - het	0.0100226	0.00261623	0.00103385		0.00560004	0.00476722
																																											41.1 - het	0.0198468	0.00375195	0.00096078		0.00392728	0.00424286
	DhCeramide					IS for ceramide lipid class: Cer 12/0					added vol. 10uL		c= 11,41 ng/uL																														43.1 - het	0.00600497	0.00206995	0.00118686		0.00277877	0.00407396
						positive																																					51.1 - het	0.00564449	0.00137671	0.00140252		0.00270178	0.00270178
																																											Ø	0.0177107	0.00397666	0.0018871		0.00366088	0.0048062
	analyte →					DhCer 16/0				DhCer 18/0				DhCer 20/0				DhCer 22/0				DhCer 24/0				DhCer 24/1																	SD	0.0087066	0.00149746	0.0007338		0.00332723	0.00224464
			sample weight (mg)	m (IS) [ng]	IS Peak area	sample Peak area	m(sample) [ng/mg of sample]	Sample adjustment	Calculations	sample Peak area	m(sample) [ng/mg of protein]	Sample adjustment	Calculations	sample Peak area	m(sample) [ng/mg of protein]	Sample adjustment	Calculations	sample Peak area	m(sample) [ng/mg of protein]	Sample adjustment	Calculations	sample Peak area	m(sample) [ng/mg of protein]	Sample adjustment	Calculations	sample Peak area	m(sample) [ng/mg of protein]	Sample adjustment	Calculations		av.	m(sample) [ng/mg of protein]	Sample adjustment	Calculations
		1.1 - het	298.4	114.1	3825000	32400	0.00323892	9.66816e+06		16600	0.00165945	4.95344e+06		11500	0.00114962	3.4316e+06			0	0		7330	0.000732756	2.18727e+06		17600	0.00175941	5.25184e+06		1.1 - het	85430	0.00854016	2.54923e+07											Cer/SoP
		4.1 - het	241.9	114.1	3825000	74500	0.00918702	18021550		17600	0.00217036	4257440		10200	0.00125782	2467380			0	0		5350	0.000659739	1.29416e+06		15000	0.00184974	3.6285e+06		4.1 - het	122650	0.0151247	2.9669e+07											16/0	18/0	20/0	22/0	24/0	24/1
		5.1 - het	352.5	114.1	3825000	90600	0.00766696	3.19365e+07		28000	0.00236948	9.87e+06		12400	0.00104934	4.371e+06			0	0		6440	0.00054498	2.2701e+06		20000	0.00169249	7.05e+06		5.1 - het	157440	0.0133232	5.54976e+07										1.1 - het	1.15655	0.957859	11.7138	20.373	16.251	63.1653
		6.1 - het	317.8	114.1	3825000	44100	0.00413941	1.4015e+07		20200	0.00189606	6.41956e+06		9450	0.000887017	3.00321e+06			0	0		6720	0.000630768	2.13562e+06		20600	0.0019336	6.54668e+06		6.1 - het	101070	0.00948686	3.212e+07										4.1 - het	1.73136	1.15874	10.0208	17.6377	11.1553	50.5093
		7.1 - het	193.4	114.1	3825000	78100	0.0120462	1.51045e+07		12400	0.00191258	2.39816e+06		4400	0.000678657	850960			0	0		3020	0.000465806	584068		10900	0.00168122	2.10806e+06		7.1 - het	108820	0.0167844	2.10458e+07										5.1 - het	1.50284	1.18904	10.6238	14.9528	11.6068	43.4784
		10.1 - het	255.4	114.1	3825000	140000	0.0163516	35756000		25000	0.00291994	6.385e+06		13500	0.00157677	3.4479e+06			0	0		12600	0.00147165	3.21804e+06		28400	0.00331705	7.25336e+06		10.1 - het	219500	0.025637	5.60603e+07										6.1 - het	1.5043	1.15643	9.75914	13.3131	9.70273	39.2998
		11.1 - het	344.4	114.1	3825000	154000	0.0133386	53037600		52600	0.00455593	18115440		20400	0.00176694	7025760			0	0		18500	0.00160237	6371400		45400	0.0039323	1.56358e+07		11.1 - het	290900	0.0251962	100185960										7.1 - het	4.44342	1.83678	7.44014	13.6919	8.11182	44.4342
		13.1 - het	282	114.1	3825000	124000	0.0131168	3.4968e+07		28900	0.00305705	8.1498e+06		11400	0.0012059	3.2148e+06			0	0		8510	0.000900191	2.39982e+06		22600	0.00239064	6.3732e+06		13.1 - het	195410	0.0206705	5.51056e+07										10.1 - het	3.58218	2.18701	15.2148	18.6085	16.7231	55.4295
		17.1 - het	246.3	114.1	3825000	52000	0.00629786	1.28076e+07		12000	0.00145335	2.9556e+06		6150	0.000744843	1.51474e+06			0	0		6280	0.000760588	1.54676e+06		17400	0.00210736	4.28562e+06		17.1 - het	93830	0.011364	2.31103e+07										11.1 - het	2.74325	2.56037	15.2403	17.8311	14.3716	53.6458
		18.1 - het	131.7	114.1	3825000	36200	0.0081993	4.76754e+06		6700	0.00151755	882390		4000	0.000906	526800			0	0		3240	0.00073386	426708		19800	0.0044847	2.60766e+06		18.1 - het	69940	0.0158414	9.2111e+06										13.1 - het	1.25422	0.988779	4.0812	7.33289	7.69788	24.7195
		19.1 - het	152.7	114.1	3825000	99600	0.0194569	1.52089e+07		15400	0.0030084	2.35158e+06		5780	0.00112913	882606			0	0		6370	0.00124438	972699		18300	0.00357492	2.79441e+06		19.1 - het	145450	0.0284138	2.22102e+07										17.1 - het	1.27904	1.03148	8.41688	18.1953	21.2485	61.8889
		20.1 - het	157.6	114.1	3825000	87600	0.0165807	1.38058e+07		12900	0.00244167	2.03304e+06		9170	0.00173567	1.44519e+06			0	0		6420	0.00121516	1.01179e+06		17600	0.00333128	2.77376e+06		20.1 - het	133690	0.0253045	2.10695e+07										18.1 - het	0.785022	0.331033	1.40216	5.41476	5.24924	21.2334
		21.1 - het	218.4	114.1	3825000	107000	0.0146145	2.33688e+07		20100	0.00274535	4389840		5780	0.000789459	1.26235e+06			0	0		14200	0.0019395	3.10128e+06		14400	0.00196682	3.14496e+06		21.1 - het	161480	0.0220557	35267232										19.1 - het	1.1172	0.64934	5.64273	13.3554	17.4386	46.5029
		26.1 - het	207.7	114.1	3825000	47000	0.00675018	9.7619e+06		11100	0.00159419	2.30547e+06		3050	0.000438044	633485			0	0		8080	0.00116046	1.67822e+06		5060	0.000726722	1.05096e+06		26.1 - het	74290	0.0106696	1.543e+07										20.1 - het	1.30165	0.910902	3.14629	9.84485	10.0225	36.7913
		32.1 - het	126.6	114.1	3825000	28900	0.00680955	3.65874e+06		5010	0.00118048	634266		1950	0.000459468	246870			0	0		10100	0.00237981	1.27866e+06		8710	0.00205229	1.10269e+06		32.1 - het	54670	0.0128816	6.92122e+06										21.1 - het	0.682135	0.548996	0.000389557	4.45443	6.36112	15.9932
		34.1 - het	213.6	114.1	3825000	42300	0.00590736	9.03528e+06		14700	0.00205291	3.13992e+06		15300	0.0021367	3.26808e+06			0	0		42500	0.00593529	9.078e+06		25200	0.00351928	5.38272e+06		34.1 - het	140000	0.0195515	2.9904e+07										26.1 - het	2.81326	1.06104	0.00186056	22.3044	15.4673	34.073
		38.1 - het	416.1	114.1	3825000	47700	0.0034196	1.9848e+07		9760	0.000699691	4.06114e+06		5730	0.000410782	2.38425e+06			0	0		28900	0.00207183	1.20253e+07		18000	0.00129041	7.4898e+06		38.1 - het	110090	0.00789231	4.58084e+07										32.1 - het	1.70089	0.645375	0.00747911	32.6909	34.3195	53.1982
		39.1 - het	256.4	114.1	3825000	50600	0.0058869	1.29738e+07		11000	0.00127976	2.8204e+06		3600	0.000418831	923040			0	0		18000	0.00209415	4.6152e+06		13000	0.00151244	3.3332e+06		39.1 - het	96200	0.0111921	2.46657e+07										34.1 - het	2.18756	1.04793	0.000925675	75.9752	70.2989	100.864
		40.1 - het	352.8	114.1	3825000	34900	0.00295088	1.23127e+07		9110	0.000770272	3.21401e+06		3600	0.000304388	1.27008e+06			0	0		19500	0.00164877	6.8796e+06		16600	0.00140357	5.85648e+06		40.1 - het	83710	0.00707788	2.95329e+07										38.1 - het	1.71895	0.769991	0	75.3343	67.0101	93.2314
		41.1 - het	358.4	114.1	3825000	56600	0.00471089	20285440		10700	0.000890574	3.83488e+06		2740	0.000228054	982016			0	0		11200	0.00093219	4.01408e+06		12100	0.0010071	4336640		41.1 - het	93340	0.0077688	3.34531e+07										39.1 - het	2.19688	0.962676	0.00371905	70.3494	83.9256	92.1536
		43.1 - het	323.6	114.1	3825000	25500	0.00235064	8.2518e+06		8790	0.000810279	2844444		5040	0.000464597	1630944			0	0		11800	0.00108775	3.81848e+06		17300	0.00159475	5598280		43.1 - het	68430	0.00630801	22143948										40.1 - het	2.28515	0.95987	0.00154888	82.8979	71.9902	105.258
		51.1 - het	284.1	114.1	3825000	65600	0.0068879	1.8637e+07		16000	0.00167998	4.5456e+06		16300	0.00171148	4.63083e+06			0	0		31400	0.00329695	8.92074e+06		31400	0.00329695	8.92074e+06		51.1 - het	160700	0.0168733	4.56549e+07										41.1 - het	1.66758	0.935169	0	38.0688	37.2826	62.4826
						Ø	0.00863222	1.80559e+07		Ø	0.00193933	4.57097e+06		Ø	0.000974977	2.24609e+06		Ø	0	0		Ø	0.00152313	3628545		Ø	0.00229205	5.11479e+06			Ø	0.0153617	3.36163e+07										43.1 - het	0.765948	0.369417	0.00738835	31.8241	26.2659	46.0925
						SD	0.00499976	1.17322e+07		SD	0.000934116	3.74799e+06		SD	0.000547313	1.67195e+06		SD	0	0		SD	0.00121203	3.14793e+06		SD	0.00103109	3.1848e+06			SD	0.00682233	2.03459e+07										51.1 - het	0.294506	0.18063	4.74154	13.1546	10.1114	17.1795
																																											Ø	1.75972	1.01995	4.88486	28.073	26.0278	52.8011
																																											SD	0.978713	0.563417	5.31653	24.7076	24.4038	25.8028
	SM					IS for Sphingomyelin lipid class: SM 12/0					added vol. 10uL		c= 15,452 ng/uL
						positive
	analyte →					SM 16/0				SM 18/0				SM 20/0				SM 22/0				SM 24/0				SM 24/1
			sample weight (mg)	m (IS) [ng]	IS Peak area	sample Peak area	m(sample) [ng/mg of sample]	Sample adjustment	Calculations	sample Peak area	m(sample) [ng/mg of protein]	Sample adjustment	Calculations	sample Peak area	m(sample) [ng/mg of protein]	Sample adjustment	Calculations	sample Peak area	m(sample) [ng/mg of protein]	Sample adjustment	Calculations	sample Peak area	m(sample) [ng/mg of protein]	Sample adjustment	Calculations	sample Peak area	m(sample) [ng/mg of protein]	Sample adjustment	Calculations		av.	m(sample) [ng/mg of protein]	Sample adjustment	Calculations
		1.1 - het	298.4	154.52	731500	20700000	14.6535	6.17688e+09		1540000	1.09017	4.59536e+08		1460000	1.03353	4.35664e+08		4900000	3.46871	1.46216e+09		5140000	3.6386	1.53378e+09		10700000	7.57452	3.19288e+09		1.1 - het	44440000	31.459	1.32609e+10
		4.1 - het	241.9	154.52	731500	19500000	17.0282	4717050000		1450000	1.2662	3.50755e+08		964000	0.841805	2.33192e+08		4860000	4.24395	1175634000		3330000	2.9079	8.05527e+08		10400000	9.08171	2515760000		4.1 - het	40504000	35.3698	9797917600
		5.1 - het	352.5	154.52	731500	25000000	14.9814	8.8125e+09		2010000	1.2045	7.08525e+08		1300000	0.779031	4.5825e+08		5130000	3.07418	1.80833e+09		3730000	2.23522	1.31483e+09		11500000	6.89143	4.05375e+09		5.1 - het	48670000	29.1657	1.71562e+10
		6.1 - het	317.8	154.52	731500	23900000	15.886	7.59542e+09		1630000	1.08344	5.18014e+08		1050000	0.69792	3.3369e+08		4690000	3.11738	1.49048e+09		3510000	2.33305	1.11548e+09		9880000	6.5671	3.13986e+09		6.1 - het	44660000	29.6849	1.41929e+10
		7.1 - het	193.4	154.52	731500	18100000	19.7694	3.50054e+09		994000	1.08568	1.9224e+08		734000	0.801696	1.41956e+08		4050000	4.42353	7.8327e+08		1870000	2.04247	3.61658e+08		9290000	10.1468	1.79669e+09		7.1 - het	35038000	38.2695	6.77635e+09															Ratio
		10.1 - het	255.4	154.52	731500	22100000	18.2786	5.64434e+09		1400000	1.15792	3.5756e+08		839000	0.693923	2.14281e+08		5090000	4.20986	1299986000		3730000	3.08502	9.52642e+08		12000000	9.925	3.0648e+09		10.1 - het	45159000	37.3503	1.15336e+10															DhCer/Sa	SaP/Sa
		11.1 - het	344.4	154.52	731500	24000000	14.7204	8.2656e+09		2100000	1.28803	723240000		667000	0.409103	2.29715e+08		5350000	3.28141	1.84254e+09		3800000	2.33072	1308720000		12200000	7.48285	4.20168e+09		11.1 - het	48117000	29.5125	1.65715e+10														HET	0.0320416	0.0247509
		13.1 - het	282	154.52	731500	25000000	18.7267	7.05e+09		2090000	1.56555	5.8938e+08		868000	0.650191	2.44776e+08		3980000	2.98129	1.12236e+09		3030000	2.26968	8.5446e+08		8700000	6.51689	2.4534e+09		13.1 - het	43668000	32.7103	1.23144e+10														SD	0.0130053	0.0134106
		17.1 - het	246.3	154.52	731500	20300000	17.4101	4.99989e+09		1730000	1.48372	4.26099e+08		858000	0.735857	2.11325e+08		3850000	3.30192	9.48255e+08		2970000	2.5472	7.31511e+08		9990000	8.56784	2.46054e+09		17.1 - het	39698000	34.0467	9.77762e+09
		18.1 - het	131.7	154.52	731500	14400000	23.0965	1.89648e+09		827000	1.32645	1.08916e+08		378000	0.606284	4.97826e+07		2880000	4.61931	3.79296e+08		1490000	2.38985	1.96233e+08		7310000	11.7247	9.62727e+08		18.1 - het	27285000	43.7631	3.59343e+09
		19.1 - het	152.7	154.52	731500	19800000	27.3903	3.02346e+09		1570000	2.17186	2.39739e+08		880000	1.21735	1.34376e+08		4210000	5.82389	6.42867e+08		3530000	4.88322	5.39031e+08		10300000	14.2485	1.57281e+09		19.1 - het	40290000	55.7351	6.15228e+09
		20.1 - het	157.6	154.52	731500	17400000	23.3219	2.74224e+09		1220000	1.63521	1.92272e+08		604000	0.809564	9.51904e+07		4450000	5.9645	7.0132e+08		2560000	3.43126	4.03456e+08		10800000	14.4756	1.70208e+09		20.1 - het	37034000	49.6381	5.83656e+09
		21.1 - het	218.4	154.52	731500	20000000	19.3441	4368000000		915000	0.884991	1.99836e+08		829000	0.801811	1.81054e+08		4050000	3.91717	8.8452e+08		1810000	1.75064	3.95304e+08		10800000	10.4458	2.35872e+09		21.1 - het	38404000	37.1445	8.38743e+09
		26.1 - het	207.7	154.52	731500	11500000	11.6958	2.38855e+09		377000	0.38342	7.83029e+07		845000	0.859391	1.75506e+08		5260000	5.34958	1.0925e+09		1360000	1.38316	2.82472e+08		5350000	5.44111	1.11119e+09		26.1 - het	24692000	25.1125	5.12853e+09															Quantification
		32.1 - het	126.6	154.52	731500	10400000	17.3528	1.31664e+09		314000	0.523922	3.97524e+07		911000	1.52004	1.15333e+08		6950000	11.5964	8.7987e+08		2620000	4.37158	3.31692e+08		7330000	12.2304	9.27978e+08		32.1 - het	28525000	47.5951	3.61126e+09															Sa	SaP
		34.1 - het	213.6	154.52	731500	10500000	10.3839	2.2428e+09		315000	0.311516	6.7284e+07		981000	0.970148	2.09542e+08		9640000	9.53336	2.0591e+09		4400000	4.35133	9.3984e+08		9080000	8.97956	1.93949e+09		34.1 - het	34916000	34.5298	7.45806e+09														WT (ng/mg of sample)	0.534683	0.0122795
		38.1 - het	416.1	154.52	731500	11700000	5.93962	4.86837e+09		367000	0.186311	1.52709e+08		839000	0.425926	3.49108e+08		10600000	5.38119	4.41066e+09		4290000	2.17786	1.78507e+09		8060000	4.09174	3.35377e+09		38.1 - het	35856000	18.2026	1.49197e+10														SD	0.287364	0.00801529
		39.1 - het	256.4	154.52	731500	11800000	9.72152	3.02552e+09		385000	0.317185	9.8714e+07		745000	0.613774	1.91018e+08		7690000	6.33547	1.97172e+09		3150000	2.59515	8.0766e+08		6810000	5.61047	1.74608e+09		39.1 - het	30580000	25.1936	7.84071e+09
		40.1 - het	352.8	154.52	731500	12600000	7.54419	4.44528e+09		312000	0.186808	1.10074e+08		836000	0.500551	2.94941e+08		9640000	5.7719	3.40099e+09		4150000	2.48479	1.46412e+09		7710000	4.61632	2.72009e+09		40.1 - het	35248000	21.1046	1.24355e+10
		41.1 - het	358.4	154.52	731500	15200000	8.95872	5447680000		489000	0.288211	175257600		1150000	0.677798	412160000		7390000	4.35559	2648576000		4070000	2.39882	1458688000		8030000	4.7328	2877952000		41.1 - het	36329000	21.4119	13020313600
		43.1 - het	323.6	154.52	731500	13800000	9.00826	4465680000		399000	0.260456	1.29116e+08		1190000	0.776799	385084000		8680000	5.66607	2808848000		5060000	3.30303	1637416000		7840000	5.11774	2537024000		43.1 - het	36969000	24.1323	11963168400
		51.1 - het	284.1	154.52	731500	16400000	12.1939	4.65924e+09		491000	0.365074	1.39493e+08		1150000	0.855061	3.26715e+08		11100000	8.2532	3.15351e+09		5810000	4.31992	1.65062e+09		8710000	6.47616	2.47451e+09		51.1 - het	43661000	32.4633	1.24041e+10
						Ø	15.3366	4.62055e+09		Ø	0.912119	2.7531e+08		Ø	0.785343	2.46484e+08		Ø	5.21226	1.68031e+09		Ø	2.87411	9.48645e+08		Ø	8.22478	2.41654e+09			Ø	33.3452	1.01878e+10
						SD	5.54879	2.05808e+09		SD	0.571156	2.09803e+08		SD	0.248668	1.14014e+08		SD	2.19443	1.03624e+09		SD	0.93848	5.08469e+08		SD	3.04412	8.9836e+08			SD	9.58671	4.02593e+09
	DhSM					IS for Sphingomyelin lipid class: SM 12/0					added vol. 10uL		c= 15,452 ng/uL
						positive
	analyte →					DhSM 16/0				DhSM 18/0																DhSM 24/1
			sample weight (mg)	m (IS) [ng]	IS Peak area	sample Peak area	m(sample) [ng/mg of sample]	Sample adjustment	Calculations	sample Peak area	m(sample) [ng/mg of protein]	Sample adjustment	Calculations	sample Peak area	m(sample) [ng/mg of protein]	Sample adjustment	Calculations	sample Peak area	m(sample) [ng/mg of protein]	Sample adjustment	Calculations	sample Peak area	m(sample) [ng/mg of protein]	Sample adjustment	Calculations	sample Peak area	m(sample) [ng/mg of protein]	Sample adjustment	Calculations		av.	m(sample) [ng/mg of protein]	Sample adjustment	Calculations
		1.1 - het	298.4	154.52	731500	54700	0.0387221	1.63225e+07		25400	0.0179806	7.57936e+06			0	0			0	0			0	0		488000	0.345455	1.45619e+08		1.1 - het	568100	0.402158	1.69521e+08
		4.1 - het	241.9	154.52	731500	63900	0.0558001	1.54574e+07		29200	0.0254987	7.06348e+06			0	0			0	0			0	0		352000	0.307381	8.51488e+07		4.1 - het	445100	0.38868	1.0767e+08
		5.1 - het	352.5	154.52	731500	66900	0.0400901	2.35823e+07		35500	0.0212735	1.25138e+07			0	0			0	0			0	0		294000	0.176181	1.03635e+08		5.1 - het	396400	0.237544	1.39731e+08
		6.1 - het	317.8	154.52	731500	62200	0.0413435	1.97672e+07		34400	0.0228652	1.09323e+07			0	0			0	0			0	0		315000	0.209376	1.00107e+08		6.1 - het	411600	0.273585	1.30806e+08
		7.1 - het	193.4	154.52	731500	64400	0.0703396	1.2455e+07		19500	0.0212985	3.7713e+06			0	0			0	0			0	0		134000	0.146359	2.59156e+07		7.1 - het	217900	0.237997	4.21419e+07
		10.1 - het	255.4	154.52	731500	66400	0.0549184	16958560		30400	0.0251433	7.76416e+06			0	0			0	0			0	0		245000	0.202636	6.2573e+07		10.1 - het	341800	0.282697	8.72957e+07
		11.1 - het	344.4	154.52	731500	68400	0.041953	23556960		44300	0.0271713	1.52569e+07			0	0			0	0			0	0		326000	0.199952	112274400		11.1 - het	438700	0.269076	151088280
		13.1 - het	282	154.52	731500	91300	0.0683899	2.57466e+07		47000	0.0352062	1.3254e+07			0	0			0	0			0	0		299000	0.223971	8.4318e+07		13.1 - het	437300	0.327567	1.23319e+08
		17.1 - het	246.3	154.52	731500	73200	0.0627794	1.80292e+07		33600	0.0288168	8.27568e+06			0	0			0	0			0	0		496000	0.42539	1.22165e+08		17.1 - het	602800	0.516986	1.4847e+08
		18.1 - het	131.7	154.52	731500	75200	0.120615	9.90384e+06		22400	0.035928	2.95008e+06			0	0			0	0			0	0		265000	0.425041	3.49005e+07		18.1 - het	362600	0.581584	4.77544e+07
		19.1 - het	152.7	154.52	731500	70200	0.097111	1.07195e+07		37300	0.0515989	5.69571e+06			0	0			0	0			0	0		480000	0.664007	7.3296e+07		19.1 - het	587500	0.812717	8.97112e+07
		20.1 - het	157.6	154.52	731500	71700	0.0961022	1.12999e+07		29600	0.039674	4.66496e+06			0	0			0	0			0	0		272000	0.364572	4.28672e+07		20.1 - het	373300	0.500348	5.88321e+07
		21.1 - het	218.4	154.52	731500	62300	0.0602568	1.36063e+07		33600	0.032498	7.33824e+06			0	0			0	0			0	0		264000	0.255342	5.76576e+07		21.1 - het	359900	0.348096	7.86022e+07
		26.1 - het	207.7	154.52	731500	45200	0.0459698	9.38804e+06		12100	0.0123061	2.51317e+06			0	0			0	0			0	0		58900	0.0599031	1.22335e+07		26.1 - het	116200	0.118179	2.41347e+07
		32.1 - het	126.6	154.52	731500	40900	0.0682433	5.17794e+06		14900	0.0248612	1.88634e+06			0	0			0	0			0	0		105000	0.175197	1.3293e+07		32.1 - het	160800	0.268301	2.03573e+07
		34.1 - het	213.6	154.52	731500	31700	0.0313493	6.77112e+06		8920	0.00882133	1.90531e+06			0	0			0	0			0	0		188000	0.18592	4.01568e+07		34.1 - het	228620	0.226091	4.88332e+07
		38.1 - het	416.1	154.52	731500	36300	0.018428	1.51044e+07		6370	0.00323379	2.65056e+06			0	0			0	0			0	0		171000	0.0868098	7.11531e+07		38.1 - het	213670	0.108472	8.89081e+07
		39.1 - het	256.4	154.52	731500	34100	0.0280936	8.74324e+06		6870	0.0056599	1.76147e+06			0	0			0	0			0	0		119000	0.0980391	3.05116e+07		39.1 - het	159970	0.131793	4.10163e+07
		40.1 - het	352.8	154.52	731500	36300	0.0217344	1.28066e+07		7500	0.00449059	2.646e+06			0	0			0	0			0	0		145000	0.086818	5.1156e+07		40.1 - het	188800	0.113043	6.66086e+07
		41.1 - het	358.4	154.52	731500	40900	0.024106	14658560		10200	0.00601177	3655680			0	0			0	0			0	0		143000	0.0842827	51251200		41.1 - het	194100	0.1144	69565440
		43.1 - het	323.6	154.52	731500	32500	0.0212151	10517000		8720	0.00569218	2821792			0	0			0	0			0	0		138000	0.0900826	44656800		43.1 - het	179220	0.11699	5.79956e+07
		51.1 - het	284.1	154.52	731500	40800	0.0303361	1.15913e+07		12500	0.00929414	3.55125e+06			0	0			0	0			0	0		230000	0.171012	6.5343e+07		51.1 - het	283300	0.210642	8.04855e+07
						Ø	0.0517226	1.41892e+07		Ø	0.0211511	5.92961e+06		Ø	0	0		Ø	0	0		Ø	0	0		Ø	0.226533	6.50106e+07			Ø	0.299407	8.51294e+07
						SD	0.0272272	5.44884e+06		SD	0.013182	4.03959e+06		SD	0	0		SD	0	0		SD	0	0		SD	0.146544	3.56274e+07			SD	0.179395	4.31276e+07
	So, SoP, Sa, SaP; CerP					IS for sphingosine: sphingosine 17/1					IS for sphingosine-P: sphingosine-P 17/1						IS for sphinganine: sphinganine 17/0						IS for sphinganine-P: sphinganine-P 17/0
						positive	added vol. 10uL	c= 6.675 ng/uL				added vol. 10uL	c= 8.985 ng/uL				added vol. 10uL	c= 6.837 ng/uL						added vol. 10uL	c= 9.328 ng/uL
	analyte →					So						SoP						Sa						SaP						CerP 24/0				CerP 24/1
			sample weight (mg)	m (IS) [ng]	IS Peak area	sample Peak area	m(sample) [ng/mg of sample]	Sample adjustment	Calculations	m (IS) [ng]	IS Peak area	sample Peak area	m(sample) [ng/mg of protein]	Sample adjustment	Calculations	m (IS) [ng]	IS Peak area	sample Peak area	m(sample) [ng/mg of protein]	Sample adjustment	Calculations	m (IS) [ng]	IS Peak area	sample Peak area	m(sample) [ng/mg of protein]	Sample adjustment	Calculations	m (IS) [ng]	IS Peak area	sample Peak area	m(sample) [ng/mg of protein]	Sample adjustment	Calculations	sample Peak area	m(sample) [ng/mg of protein]	Sample adjustment	Calculations		av.	m(sample) [ng/mg of protein]	Sample adjustment	Calculations
		1.1 - het	298.4	66.75	2100000	11300000	1.20368	3.37192e+09		89.85	428750	48000	0.0337098	1.43232e+07		68.37	512750	791000	0.353458	2.36034e+08		93.28	67025	1330	0.00620304	396872		114.1	43075	1000	0.0088769	298400		12400	0.00132085	3.70016e+06		1.1 - het	12153730	1.29462	3.62667e+09
		4.1 - het	241.9	66.75	2100000	18000000	2.3652	4354200000		89.85	428750	52700	0.045655	1.27481e+07		68.37	512750	1020000	0.562243	2.46738e+08		93.28	67025	1500	0.00862993	362850		114.1	43075	532	0.00582554	128691		9650	0.00126801	2334335		4.1 - het	19084382	2.50769	4.61651e+09
		5.1 - het	352.5	66.75	2100000	22000000	1.98379	7.755e+09		89.85	428750	75300	0.0447662	2.65433e+07		68.37	512750	976000	0.369191	3.4404e+08		93.28	67025	1660	0.00655391	585150		114.1	43075	730	0.0054856	257325		11900	0.00107305	4.19475e+06		5.1 - het	23065590	2.07988	8.13062e+09
		6.1 - het	317.8	66.75	2100000	21300000	2.13038	6.76914e+09		89.85	428750	75700	0.0499179	2.40575e+07		68.37	512750	1160000	0.486703	3.68648e+08		93.28	67025	1530	0.00670022	486234		114.1	43075	156	0.00130026	49576.8		9860	0.000986177	3.13351e+06		6.1 - het	22547246	2.25513	7.16551e+09
		7.1 - het	193.4	66.75	2100000	17300000	2.84329	3.34582e+09		89.85	428750	55100	0.0597048	1.06563e+07		68.37	512750	942000	0.649463	1.82183e+08		93.28	67025	1360	0.00978665	263024		114.1	43075	151	0.00206814	29203.4		5840	0.000959817	1.12946e+06		7.1 - het	18304451	3.00838	3.54008e+09
		10.1 - het	255.4	66.75	2100000	30800000	3.8332	7.86632e+09		89.85	428750	75500	0.0619498	19282700		68.37	512750	1570000	0.819669	4.00978e+08		93.28	67025	1760	0.00959055	449504		114.1	43075	504	0.00522721	128722		9570	0.00119103	2444178		10.1 - het	32457334	4.03947	8.2896e+09
		11.1 - het	344.4	66.75	2100000	48000000	4.43006	1.65312e+10		89.85	428750	93400	0.0568326	3.2167e+07		68.37	512750	3090000	1.19634	1.0642e+09		93.28	67025	2930	0.0118401	1.00909e+06		114.1	43075	303	0.00233045	104353		10600	0.000978306	3.65064e+06		11.1 - het	51197233	4.72515	1.76323e+10
		13.1 - het	282	66.75	2100000	10000000	1.12715	2.82e+09		89.85	428750	85800	0.0637606	2.41956e+07		68.37	512750	1390000	0.657242	3.9198e+08		93.28	67025	4950	0.0244291	1.3959e+06		114.1	43075	149	0.00139958	42018		18900	0.00213032	5.3298e+06		13.1 - het	11499799	1.2962	3.24294e+09
		17.1 - het	246.3	66.75	2100000	11800000	1.52282	2.90634e+09		89.85	428750	34500	0.0293541	8.49735e+06		68.37	512750	1050000	0.56844	2.58615e+08		93.28	67025	1330	0.00751517	327579		114.1	43075	331	0.00355979	81525.3		23500	0.00303274	5.78805e+06		17.1 - het	12909661	1.66603	3.17965e+09
		18.1 - het	131.7	66.75	2100000	6830000	1.64842	8.99511e+08		89.85	428750	60200	0.095791	7.92834e+06		68.37	512750	412000	0.41713	5.42604e+07		93.28	67025	2460	0.0259957	323982		114.1	43075	208	0.00418348	27393.6		8660	0.00209009	1.14052e+06		18.1 - het	7313528	1.76512	9.63192e+08
		19.1 - het	152.7	66.75	2100000	8600000	1.79016	1.31322e+09		89.85	428750	50200	0.0688936	7.66554e+06		68.37	512750	772000	0.674121	1.17884e+08		93.28	67025	2610	0.0237877	398547		114.1	43075	890	0.0154387	135903		9910	0.00206284	1.51326e+06		19.1 - het	9435610	1.9641	1.44082e+09
		20.1 - het	157.6	66.75	2100000	6880000	1.3876	1.08429e+09		89.85	428750	56100	0.0745969	8.84136e+06		68.37	512750	699000	0.591399	1.10162e+08		93.28	67025	2550	0.0225183	401880		114.1	43075	157	0.00263878	24743.2		2680	0.000540518	422368		20.1 - het	7640487	1.54098	1.20414e+09
		21.1 - het	218.4	66.75	2100000	11700000	1.70281	2.55528e+09		89.85	428750	86600	0.0830958	1.89134e+07		68.37	512750	1240000	0.757058	270816000		93.28	67025	3980	0.0253619	869232		114.1	43075	692	0.00839293	151133		2540	0.000369669	554736		21.1 - het	13033812	1.89693	2.84658e+09
		26.1 - het	207.7	66.75	2100000	9840000	1.50588	2.04377e+09		89.85	428750	38100	0.0384417	7.91337e+06		68.37	512750	321000	0.206076	6.66717e+07		93.28	67025	804	0.0053873	166991		114.1	43075	232	0.00295877	48186.4		913	0.000139722	189630		26.1 - het	10201049	1.56113	2.11876e+09
		32.1 - het	126.6	66.75	2100000	3690000	0.926456	4.67154e+08		89.85	428750	23600	0.0390654	2.98776e+06		68.37	512750	173000	0.18221	2.19018e+07		93.28	67025	851	0.00935508	107737		114.1	43075	1560	0.0326401	197496		3270	0.000821005	413982		32.1 - het	3892281	0.977243	4.92763e+08
		34.1 - het	213.6	66.75	2100000	11000000	1.6369	2.3496e+09		89.85	428750	32600	0.0319838	6.96336e+06		68.37	512750	1000000	0.62425	2.136e+08		93.28	67025	1530	0.00996878	326808		114.1	43075	2810	0.034847	600216		4710	0.000700893	1.00606e+06		34.1 - het	12041650	1.79191	2.5721e+09
		38.1 - het	416.1	66.75	2100000	16200000	1.23751	6.74082e+09		89.85	428750	34200	0.0172243	1.42306e+07		68.37	512750	810000	0.259566	3.37041e+08		93.28	67025	1520	0.00508391	632472		114.1	43075	2970	0.0189068	1.23582e+06		5210	0.00039799	2.16788e+06		38.1 - het	17053900	1.30274	7.09613e+09
		39.1 - het	256.4	66.75	2100000	9320000	1.15539	2.38965e+09		89.85	428750	17300	0.0141398	4.43572e+06		68.37	512750	471000	0.244942	1.20764e+08		93.28	67025	1210	0.00656779	310244		114.1	43075	1240	0.0128104	317936		3250	0.0004029	833300		39.1 - het	9814000	1.21663	2.51631e+09
		40.1 - het	352.8	66.75	2100000	16400000	1.47757	5.78592e+09		89.85	428750	26100	0.0155034	9.20808e+06		68.37	512750	779000	0.294421	2.74831e+08		93.28	67025	1420	0.00560159	500976		114.1	43075	1740	0.0130641	613872		3140	0.0002829	1.10779e+06		40.1 - het	17211400	1.55067	6.07218e+09
		41.1 - het	358.4	66.75	2100000	13100000	1.16181	4695040000		89.85	428750	34400	0.0201143	12328960		68.37	512750	638000	0.237363	228659200		93.28	67025	1600	0.00621303	573440		114.1	43075	1140	0.00842553	408576		3540	0.000313955	1268736		41.1 - het	13778680	1.222	4938278912
		43.1 - het	323.6	66.75	2100000	13500000	1.32604	4368600000		89.85	428750	42000	0.0271991	1.35912e+07		68.37	512750	950000	0.391449	307420000		93.28	67025	1570	0.00675216	508052		114.1	43075	1580	0.0129333	511288		6400	0.000628642	2.07104e+06		43.1 - het	14501550	1.42442	4692701580
		51.1 - het	284.1	66.75	2100000	19200000	2.14814	5.45472e+09		89.85	428750	145000	0.106957	4.11945e+07		68.37	512750	2600000	1.22029	7.3866e+08		93.28	67025	5370	0.026306	1.52562e+06		114.1	43075	2680	0.0249876	761388		7960	0.000890582	2.26144e+06		51.1 - het	21961010	2.45704	6.23912e+09
						Ø	1.84292	4.35761e+09				Ø	0.0490299	1.49397e+07				Ø	0.534683	2.88913e+08				Ø	0.0122795	541917				Ø	0.0103773	279716		Ø	0.00102646	2.12071e+06			Ø	1.97925	4.66441e+09
						SD	0.875986	3.49798e+09				SD	0.025939	9.6032e+06				SD	0.287364	2.32021e+08				SD	0.00801529	361306				SD	0.00976782	304504		SD	0.000732081	1.58907e+06			SD	0.926688	3.70869e+09
	HexCer					IS for Hexosylceramide lipid class: GlcCer 12/0
						positive	added vol. 10uL		c= 14,994 ng/uL
	analyte →					HexCer 16/0				HexCer 18/0				HexCer 20/0				HexCer 22/0				HexCer 24/0				HexCer 24/1
			sample weight (mg)	m (IS) [ng]	IS Peak area	sample Peak area	m(sample) [ng/mg of sample]	Sample adjustment	Calculations	sample Peak area	m(sample) [ng/mg of protein]	Sample adjustment	Calculations	sample Peak area	m(sample) [ng/mg of protein]	Sample adjustment	Calculations	sample Peak area	m(sample) [ng/mg of protein]	Sample adjustment	Calculations	sample Peak area	m(sample) [ng/mg of protein]	Sample adjustment	Calculations	sample Peak area	m(sample) [ng/mg of protein]	Sample adjustment	Calculations		av.	m(sample) [ng/mg of protein]	Sample adjustment	Calculations
		1.1 - het	298.4	149.94	372250	1230000	1.66031	3.67032e+08		256000	0.34556	7.63904e+07		436000	0.588533	1.30102e+08		4870000	6.57375	1.45321e+09		9750000	13.161	2.9094e+09		6160000	8.31505	1.83814e+09		1.1 - het	22702000	30.6442	18.23	168.098
		4.1 - het	241.9	149.94	372250	1280000	2.13136	309632000		248000	0.412951	5.99912e+07		426000	0.709343	1.03049e+08		3490000	5.81129	8.44231e+08		6790000	11.3062	1.6425e+09		4300000	7.16004	1.04017e+09		4.1 - het	16534000	27.5312		151.021
		5.1 - het	352.5	149.94	372250	1420000	1.6226	5.0055e+08		344000	0.393081	1.2126e+08		430000	0.491351	1.51575e+08		3470000	3.96509	1.22318e+09		6150000	7.02747	2.16788e+09		4040000	4.61642	1.4241e+09		5.1 - het	15854000	18.116		99.3747
		6.1 - het	317.8	149.94	372250	1380000	1.74907	4.38564e+08		278000	0.35235	8.83484e+07		416000	0.527257	1.32205e+08		3130000	3.9671	9.94714e+08		5090000	6.45129	1.6176e+09		3240000	4.10652	1.02967e+09		6.1 - het	13534000	17.1536		94.0954
		7.1 - het	193.4	149.94	372250	1250000	2.60337	2.4175e+08		188000	0.391547	3.63592e+07		312000	0.649802	6.03408e+07		2790000	5.81073	5.39586e+08		4310000	8.97643	8.33554e+08		3420000	7.12283	6.61428e+08		7.1 - het	12270000	25.5547		140.179
		10.1 - het	255.4	149.94	372250	1320000	2.08178	3.37128e+08		310000	0.488904	79174000		456000	0.719162	1.16462e+08		2760000	4.35282	7.04904e+08		6780000	10.6928	1.73161e+09		3480000	5.48834	8.88792e+08		10.1 - het	15106000	23.8238		130.685
		11.1 - het	344.4	149.94	372250	1470000	1.71924	5.06268e+08		507000	0.592963	174610800		418000	0.488873	143959200		1960000	2.29232	675024000		3830000	4.47939	1319052000		2480000	2.90049	854112000		11.1 - het	10665000	12.4733		68.4217
		13.1 - het	282	149.94	372250	1150000	1.6426	3.243e+08		312000	0.445644	8.7984e+07		325000	0.464213	9.165e+07		2260000	3.22806	6.3732e+08		4410000	6.29901	1.24362e+09		3000000	4.28504	8.46e+08		13.1 - het	11457000	16.3646		89.7673
		17.1 - het	246.3	149.94	372250	1720000	2.81285	4.23636e+08		359000	0.587101	8.84217e+07		542000	0.886375	1.33495e+08		4060000	6.63964	9.99978e+08		6700000	10.957	1.65021e+09		5570000	9.10906	1.37189e+09		17.1 - het	18951000	30.9921		170.006
		18.1 - het	131.7	149.94	372250	821000	2.51096	1.08126e+08		147000	0.449588	1.93599e+07		206000	0.630034	2.71302e+07		2230000	6.82028	2.93691e+08		3330000	10.1845	4.38561e+08		3170000	9.69519	4.17489e+08		18.1 - het	9904000	30.2906		166.158
		19.1 - het	152.7	149.94	372250	1190000	3.139	1.81713e+08		234000	0.617248	3.57318e+07		477000	1.25824	7.28379e+07		3340000	8.81029	5.10018e+08		6810000	17.9635	1.03989e+09		4340000	11.4481	6.62718e+08		19.1 - het	16391000	43.2364		237.172
		20.1 - het	157.6	149.94	372250	991000	2.5328	1.56182e+08		193000	0.493269	3.04168e+07		315000	0.805076	4.9644e+07		2110000	5.39273	3.32536e+08		5220000	13.3413	8.22672e+08		3200000	8.17855	5.0432e+08		20.1 - het	12029000	30.7437		168.644
		21.1 - het	218.4	149.94	372250	1760000	3.24596	3.84384e+08		316000	0.582797	69014400		486000	0.896327	1.06142e+08		1580000	2.91398	3.45072e+08		3270000	6.03084	7.14168e+08		2280000	4.20499	4.97952e+08		21.1 - het	9692000	17.8749		98.0521
		26.1 - het	207.7	149.94	372250	659000	1.278	1.36874e+08		39400	0.0764086	8.18338e+06		340000	0.659364	7.0618e+07		1830000	3.54893	3.80091e+08		1740000	3.37439	3.61398e+08		1190000	2.30777	2.47163e+08		26.1 - het	5798400	11.2449		61.6834
		32.1 - het	126.6	149.94	372250	448000	1.42537	5.67168e+07		19800	0.0629962	2.50668e+06		209000	0.66496	2.64594e+07		2080000	6.61778	2.63328e+08		2190000	6.96776	2.77254e+08		1740000	5.53603	2.20284e+08		32.1 - het	6686800	21.2749		116.703
		34.1 - het	213.6	149.94	372250	584000	1.10127	1.24742e+08		34100	0.0643037	7.28376e+06		394000	0.742981	8.41584e+07		4740000	8.9384	1.01246e+09		5610000	10.579	1.1983e+09		2400000	4.52577	5.1264e+08		34.1 - het	13762100	25.9517		142.357
		38.1 - het	416.1	149.94	372250	691000	0.668903	2.87525e+08		58900	0.0570165	2.45083e+07		433000	0.419153	1.80171e+08		4450000	4.3077	1.85164e+09		6850000	6.63095	2.85028e+09		2680000	2.5943	1.11515e+09		38.1 - het	15162900	14.678		80.5158
		39.1 - het	256.4	149.94	372250	646000	1.01484	1.65634e+08		33400	0.05247	8.56376e+06		387000	0.607961	9.92268e+07		2340000	3.67604	5.99976e+08		3250000	5.10562	8.333e+08		1390000	2.18363	3.56396e+08		39.1 - het	8046400	12.6406		69.3394
		40.1 - het	352.8	149.94	372250	628000	0.716991	2.21558e+08		24200	0.0276293	8.53776e+06		345000	0.393889	1.21716e+08		3370000	3.84755	1.18894e+09		4580000	5.22901	1.61582e+09		1720000	1.96373	6.06816e+08		40.1 - het	10667200	12.1788		66.8064
		41.1 - het	358.4	149.94	372250	648000	0.728266	232243200		46000	0.0516979	1.64864e+07		444000	0.498997	159129600		2950000	3.31541	1.05728e+09		3450000	3.87734	1236480000		1900000	2.13535	680960000		41.1 - het	9438000	10.6071		58.1846
		43.1 - het	323.6	149.94	372250	584000	0.726921	188982400		25500	0.0317406	8.2518e+06		422000	0.525275	136559200		3750000	4.66773	1213500000		3480000	4.33165	1126128000		2280000	2.83798	737808000		43.1 - het	10541500	13.1213		71.9764
		51.1 - het	284.1	149.94	372250	874000	1.23915	2.48303e+08		34900	0.0494808	9.91509e+06		422000	0.598307	1.1989e+08		3970000	5.62862	1.12788e+09		4290000	6.08231	1.21879e+09		2390000	3.38852	6.78999e+08		51.1 - het	11980900	16.9864		93.1782
						Ø	1.74326	270083850		Ø	0.301216	4.82409e+07		Ø	0.646612	1.05296e+08		Ø	5.05119	8.2948e+08		Ø	8.13858	1311294000		Ø	5.18653	7.815e+08			Ø	21.0674		115.564
						SD	0.798366	1.28468e+08		SD	0.223892	4.52696e+07		SD	0.194463	4.15389e+07		SD	1.81168	4.19907e+08		SD	3.71835	6.95862e+08		SD	2.78532	4.0021e+08			SD	8.62036		47.2867
	LacCer					IS for Lactosylceramides lipid class: LacCer 12/0
						positive	added vol. 10uL		c= 19,33 ng/uL
	analyte →					LacCer 16/0				LacCer 18/0				LacCer 20/0				LacCer 22/0				LacCer 24/0				LacCer 24/1
			sample weight (mg)	m (IS) [ng]	IS Peak area	sample Peak area	m(sample) [ng/mg of sample]	Sample adjustment	Calculations	sample Peak area	m(sample) [ng/mg of protein]	Sample adjustment	Calculations	sample Peak area	m(sample) [ng/mg of protein]	Sample adjustment	Calculations	sample Peak area	m(sample) [ng/mg of protein]	Sample adjustment	Calculations	sample Peak area	m(sample) [ng/mg of protein]	Sample adjustment	Calculations	sample Peak area	m(sample) [ng/mg of protein]	Sample adjustment	Calculations		av.	m(sample) [ng/mg of protein]	Sample adjustment	Calculations
		1.1 - het	298.4	193.3	230500	99900	0.280755	2.98102e+07		341	0.000958333	101754		3110	0.00874022	928024		194000	0.54521	5.78896e+07		265000	0.744746	7.9076e+07		301000	0.845919	8.98184e+07		1.1 - het	863351	2.42633	2.99071	81.1288
		4.1 - het	241.9	193.3	230500	120000	0.416012	2.9028e+07		546	0.00189286	132077		3900	0.0135204	943410		216000	0.748822	5.22504e+07		251000	0.870159	6.07169e+07		284000	0.984563	68699600		4.1 - het	875446	3.03497		101.48
		5.1 - het	352.5	193.3	230500	181000	0.430606	6.38025e+07		1440	0.00342582	507600		5020	0.0119428	1.76955e+06		273000	0.649478	9.62325e+07		389000	0.925447	1.37123e+08		356000	0.846938	1.2549e+08		5.1 - het	1205460	2.86784		95.8915
		6.1 - het	317.8	193.3	230500	160000	0.422209	5.0848e+07		1160	0.00306101	368648		4660	0.0122968	1.48095e+06		264000	0.696644	8.38992e+07		323000	0.852333	1.02649e+08		352000	0.928859	1.11866e+08		6.1 - het	1104820	2.9154		97.4819
		7.1 - het	193.4	193.3	230500	183000	0.793516	3.53922e+07		2990	0.0129651	578266		8450	0.0366405	1.63423e+06		213000	0.9236	4.11942e+07		259000	1.12306	5.00906e+07		397000	1.72145	7.67798e+07		7.1 - het	1063440	4.61124		154.185
		10.1 - het	255.4	193.3	230500	328000	1.077	8.37712e+07		2520	0.00827448	643608		8320	0.0273189	2124928		385000	1.26416	9.8329e+07		455000	1.494	1.16207e+08		665000	2.18354	1.69841e+08		10.1 - het	1843840	6.05429		202.437
		11.1 - het	344.4	193.3	230500	305000	0.742673	105042000		2490	0.00606313	857556		8400	0.0204539	2892960		497000	1.21019	171166800		765000	1.86277	2.63466e+08		706000	1.71911	2.43146e+08		11.1 - het	2283890	5.56126		185.951
		13.1 - het	282	193.3	230500	79900	0.237607	2.25318e+07		494	0.00146906	139308		3080	0.00915931	868560		107000	0.318197	3.0174e+07		119000	0.353882	3.3558e+07		139000	0.413358	3.9198e+07		13.1 - het	448474	1.33367		44.5938
		17.1 - het	246.3	193.3	230500	114000	0.388152	2.80782e+07		1070	0.00364318	263541		2990	0.0101805	736437		146000	0.497106	3.59598e+07		182000	0.619681	4.48266e+07		211000	0.718421	5.19693e+07		17.1 - het	657060	2.23718		74.8044
		18.1 - het	131.7	193.3	230500	42300	0.269349	5.57091e+06		1020	0.00649494	134334		2450	0.0156006	322665		60400	0.384602	7.95468e+06		83800	0.533604	1.10365e+07		92400	0.588365	1.21691e+07		18.1 - het	282370	1.79802		60.12
		19.1 - het	152.7	193.3	230500	122000	0.670011	1.86294e+07		870	0.00477794	132849		3660	0.0201003	558882		176000	0.966573	2.68752e+07		238000	1.30707	3.63426e+07		276000	1.51576	4.21452e+07		19.1 - het	816530	4.48429		149.941
		20.1 - het	157.6	193.3	230500	83000	0.441655	1.30808e+07		2350	0.0125047	370360		2560	0.0136221	403456		105000	0.55872	1.6548e+07		143000	0.760923	2.25368e+07		149000	0.79285	2.34824e+07		20.1 - het	484910	2.58027		86.2763
		21.1 - het	218.4	193.3	230500	120000	0.460776	2.6208e+07		1330	0.00510693	290472		3620	0.0139001	790608		82300	0.316015	1.79743e+07		95500	0.366701	2.08572e+07		143000	0.549091	3.12312e+07		21.1 - het	445750	1.71159		57.2302
		26.1 - het	207.7	193.3	230500	132000	0.532965	2.74164e+07		1190	0.00480476	247163		6990	0.0282229	1.45182e+06		157000	0.633905	3.26089e+07		105000	0.423949	2.18085e+07		162000	0.654093	3.36474e+07		26.1 - het	564180	2.27794		76.1671
		32.1 - het	126.6	193.3	230500	43700	0.289473	5.53242e+06		407	0.00269601	51526.2		1860	0.0123208	235476		42100	0.278875	5.32986e+06		46500	0.308021	5.8869e+06		42200	0.279537	5.34252e+06		32.1 - het	176767	1.17092		39.152
		34.1 - het	213.6	193.3	230500	111000	0.435795	2.37096e+07		203	0.000796995	43360.8		5030	0.0197482	1.07441e+06		152000	0.596765	3.24672e+07		149000	0.584987	3.18264e+07		151000	0.592839	3.22536e+07		34.1 - het	568233	2.23093		74.5953
		38.1 - het	416.1	193.3	230500	163000	0.328512	6.78243e+07		983	0.00198115	409026		7230	0.0145714	3.0084e+06		284000	0.572376	1.18172e+08		317000	0.638885	1.31904e+08		244000	0.49176	1.01528e+08		38.1 - het	1016213	2.04808		68.4815
		39.1 - het	256.4	193.3	230500	95300	0.311699	2.44349e+07		348	0.00113821	89227.2		5260	0.017204	1.34866e+06		129000	0.421922	3.30756e+07		115000	0.376132	2.9486e+07		111000	0.36305	2.84604e+07		39.1 - het	455908	1.49115		49.8592
		40.1 - het	352.8	193.3	230500	114000	0.27098	4.02192e+07		522	0.0012408	184162		4800	0.0114097	1.69344e+06		157000	0.373192	5.53896e+07		194000	0.461141	6.84432e+07		155000	0.368438	5.4684e+07		40.1 - het	625322	1.4864		49.7006
		41.1 - het	358.4	193.3	230500	122000	0.285465	43724800		520	0.00121674	186368		6530	0.0152794	2340352		202000	0.472655	72396800		188000	0.439897	67379200		200000	0.467975	71680000		41.1 - het	719050	1.68249		56.2571
		43.1 - het	323.6	193.3	230500	61100	0.158341	19771960		203	0.000526076	65690.8		4720	0.0122319	1527392		163000	0.422416	52746800		132000	0.342079	42715200		143000	0.370586	46274800		43.1 - het	504023	1.30618		43.6745
		51.1 - het	284.1	193.3	230500	85000	0.250905	2.41485e+07		144	0.000425062	40910.4		3210	0.00947534	911961		106000	0.312893	3.01146e+07		124000	0.366026	3.52284e+07		108000	0.318796	3.06828e+07		51.1 - het	426354	1.25852		42.081
						Ø	0.431566	3.58443e+07		Ø	0.00388469	265355		Ø	0.0160882	1.3203e+06		Ø	0.598378	5.3125e+07		Ø	0.716159	6.42347e+07		Ø	0.805241	6.7745e+07			Ø	2.57132		85.9768
						SD	0.218325	2.48834e+07		SD	0.00358243	220164		SD	0.00700127	770851		SD	0.278306	4.00856e+07		SD	0.414845	5.83645e+07		SD	0.524273	5.613e+07			SD	1.40084		46.8396
[truncated: 36 more columns]

## Sheet: KO
	Ceramide					IS for ceramide lipid class: Cer 12/0					added vol. 10uL		c= 11,41 ng/uL
						positive
	analyte →					Cer 16/0				Cer 18/0				Cer 20/0				Cer 22/0				Cer 24/0				Cer 24/1
			sample weight (mg)	m (IS) [ng]	IS Peak area	sample Peak area	m(sample) [ng/mg of sample]	Sample adjustment	Calculations	sample Peak area	m(sample) [ng/mg of protein]	Sample adjustment	Calculations	sample Peak area	m(sample) [ng/mg of protein]	Sample adjustment	Calculations	sample Peak area	m(sample) [ng/mg of protein]	Sample adjustment	Calculations	sample Peak area	m(sample) [ng/mg of protein]	Sample adjustment	Calculations	sample Peak area	m(sample) [ng/mg of protein]	Sample adjustment	Calculations		av.	m(sample) [ng/mg of protein]	Sample adjustment	Calculations
		8.1 - ko	147.1	114.1	3825000	1530000	0.310265	2.25063e+08		1060000	0.214955	1.55926e+08		3420000	0.693534	5.03082e+08		3340000	0.677311	4.91314e+08		2670000	0.541443	3.92757e+08		8900000	1.80481	1.30919e+09		8.1 - ko	20920000	4.24232	3.07733e+09
		9.1 - ko	220.6	114.1	3825000	1730000	0.233935	3.81638e+08		1060000	0.143336	2.33836e+08		5990000	0.809982	1.32139e+09		7650000	1.03445	1.68759e+09		7030000	0.950614	1.55082e+09		20300000	2.74502	4478180000		9.1 - ko	43760000	5.91733	9.65346e+09
		22.1 - ko	206.7	114.1	3825000	652000	0.0940939	1.34768e+08		550000	0.0793737	1.13685e+08		1800000	0.259768	3.7206e+08		2480000	0.357903	5.12616e+08		3770000	0.54407	7.79259e+08		8430000	1.21658	1.74248e+09		22.1 - ko	17682000	2.55179	3.65487e+09
		23.1 - ko	156.6	114.1	3825000	831000	0.158294	1.30135e+08		655000	0.124768	1.02573e+08		1710000	0.325731	2.67786e+08		2970000	0.565743	4.65102e+08		3200000	0.609554	5.0112e+08		9520000	1.81342	1.49083e+09		23.1 - ko	18886000	3.59751	2.95755e+09
		24.1 - ko	164.2	114.1	3825000	660000	0.119902	1.08372e+08		517000	0.0939229	8.48914e+07		1830000	0.332454	3.00486e+08		3410000	0.619492	5.59922e+08		3590000	0.652192	5.89478e+08		11300000	2.05286	1.85546e+09		24.1 - ko	21307000	3.87082	3.49861e+09											DhCer/Sa
		25.1 - ko	239.9	114.1	3825000	1070000	0.133048	2.56693e+08		795000	0.0988533	1.90721e+08		2720000	0.338215	6.52528e+08		4920000	0.611771	1.18031e+09		5400000	0.671456	1.29546e+09		14700000	1.82785	3.52653e+09		25.1 - ko	29605000	3.6812	7.10224e+09											16/0	18/0	20/0	22/0	24/0	24/1
		37.1 - ko	115.8	114.1	3825000	689000	0.177486	7.97862e+07		930000	0.239568	1.07694e+08		2190000	0.564144	2.53602e+08		3330000	0.857808	3.85614e+08		1800000	0.46368	2.0844e+08		9230000	2.37765	1.06883e+09		37.1 - ko	18169000	4.68033	2.10397e+09										8.1 - ko	0.00878218	0.00630468	0.00134229		0.00120732	0.0024775
		46.1 - ko	165	114.1	3825000	216000	0.0390503	35640000		103000	0.0186212	16995000		1280000	0.231409	211200000		3860000	0.697843	636900000		2360000	0.42666	389400000		6720000	1.2149	1108800000		46.1 - ko	14539000	2.62848	2398935000										9.1 - ko	0.00670031	0.00438525	0.00150256		0.00297173	0.00363954
		47.1 - ko	228.8	114.1	3825000	172000	0.0224247	3.93536e+07		90400	0.011786	2.06835e+07		2210000	0.288131	5.05648e+08		9580000	1.249	2.1919e+09		4820000	0.628413	1.10282e+09		14500000	1.89045	3.3176e+09		47.1 - ko	31372400	4.09021	7.17801e+09										22.1 - ko	0.00404892	0.00422222	0.00110912		0.00121625	0.00379685
																																											23.1 - ko	0.00779762	0.00964115	0.00271547		0.00155952	0.00448426
																																											24.1 - ko	0.00721099	0.00703724	0.00271498		0.00187442	0.00532137
																																											25.1 - ko	0.00597256	0.00450508	0.00136486		0.00137513	0.00419721
																																											37.1 - ko	0.00796516	0.00911536	0.00333559		0.00176269	0.00437077
																																											46.1 - ko	0.0112342	0.00561708	0.0020483		0.00246473	0.00362689
																																											47.1 - ko	0.00674971	0.00549719	0.00445342		0.00581032	0.00810661
						Ø	0.143166	1.54605e+08		Ø	0.113909	1.14112e+08		Ø	0.427041	4.87532e+08		Ø	0.741258	9.01252e+08		Ø	0.609787	7.56616e+08		Ø	1.88262	2.21088e+09			Ø	3.91778	4.625e+09
						SD	0.0908557	1.1352e+08		SD	0.077711	7.17113e+07		SD	0.208898	3.44748e+08		SD	0.267555	6.44551e+08		SD	0.152473	4.61306e+08		SD	0.490041	1.23958e+09			SD	1.02492	2.66074e+09
	DhCeramide					IS for ceramide lipid class: Cer 12/0					added vol. 10uL		c= 11,41 ng/uL
						positive
																																											Ø	0.00738462	0.00625836	0.0022874		0.00224912	0.00444678
	analyte →					DhCer 16/0				DhCer 18/0				DhCer 20/0				DhCer 22/0				DhCer 24/0				DhCer 24/1																	SD	0.00197807	0.00199792	0.00111592		0.00145857	0.00157532
			sample weight (mg)	m (IS) [ng]	IS Peak area	sample Peak area	m(sample) [ng/mg of sample]	Sample adjustment	Calculations	sample Peak area	m(sample) [ng/mg of protein]	Sample adjustment	Calculations	sample Peak area	m(sample) [ng/mg of protein]	Sample adjustment	Calculations	sample Peak area	m(sample) [ng/mg of protein]	Sample adjustment	Calculations	sample Peak area	m(sample) [ng/mg of protein]	Sample adjustment	Calculations	sample Peak area	m(sample) [ng/mg of protein]	Sample adjustment	Calculations		av.	m(sample) [ng/mg of protein]	Sample adjustment	Calculations
		8.1 - ko	147.1	114.1	3825000	47500	0.00963241	6.98725e+06		34100	0.00691506	5.01611e+06		7260	0.00147224	1.06795e+06			0	0		6530	0.0013242	960563		13400	0.00271735	1.97114e+06		8.1 - ko	108790	0.0220613	1.6003e+07											Cer/SoP
		9.1 - ko	220.6	114.1	3825000	60200	0.00814039	1.32801e+07		39400	0.00532776	8691640		13500	0.0018255	2.9781e+06			0	0		26700	0.00361044	5.89002e+06		32700	0.00442177	7.21362e+06		9.1 - ko	172500	0.0233259	3.80535e+07											16/0	18/0	20/0	22/0	24/0	24/1
		22.1 - ko	206.7	114.1	3825000	25700	0.00370891	5.31219e+06		26800	0.00386766	5.53956e+06		7040	0.00101598	1.45517e+06			0	0		7720	0.00111412	1.59572e+06		24100	0.00347801	4.98147e+06		22.1 - ko	91360	0.0131847	1.88841e+07										8.1 - ko	5.59863	3.87879	12.5146	12.2219	9.77017	32.5672
		23.1 - ko	156.6	114.1	3825000	31300	0.0059622	4.90158e+06		38700	0.0073718	6.06042e+06		10900	0.00207629	1.70694e+06			0	0		6260	0.00119244	980316		18000	0.00342874	2.8188e+06		23.1 - ko	105160	0.0200315	1.64681e+07										9.1 - ko	5.46022	3.34557	18.9056	24.1449	22.188	64.0707
		24.1 - ko	164.2	114.1	3825000	33200	0.00603141	5.45144e+06		32400	0.00588608	5.32008e+06		12500	0.00227086	2.0525e+06			0	0		8630	0.0015678	1.41705e+06		24500	0.00445089	4.0229e+06		24.1 - ko	111230	0.0202071	1.8264e+07										22.1 - ko	2.16842	1.82919	5.98644	8.24799	12.5383	28.0365
		25.1 - ko	239.9	114.1	3825000	58200	0.00723681	1.39622e+07		43900	0.00545869	1.05316e+07		13300	0.00165377	3.19067e+06			0	0		13400	0.00166621	3.21466e+06		40900	0.00508566	9.81191e+06		25.1 - ko	169700	0.0211011	4.0711e+07										23.1 - ko	4.03714	3.1821	8.30747	14.4288	15.5461	46.2498
		37.1 - ko	115.8	114.1	3825000	27700	0.00713552	3.20766e+06		31700	0.00816592	3.67086e+06		11600	0.00298816	1.34328e+06			0	0		6130	0.00157909	709854		15200	0.00391552	1.76016e+06		37.1 - ko	92330	0.0237842	1.06918e+07										24.1 - ko	1.97784	1.54931	5.484	10.2188	10.7582	33.863
		46.1 - ko	165	114.1	3825000	23200	0.00419429	3828000		11600	0.00209714	1914000		4230	0.000764734	697950			0	0		5090	0.000920212	839850		7490	0.0013541	1235850		46.1 - ko	51610	0.00933048	8515650										25.1 - ko	2.7443	2.03899	6.97616	12.6186	13.8497	37.702
		47.1 - ko	228.8	114.1	3825000	19400	0.0025293	4.43872e+06		15800	0.00205994	3.61504e+06		12800	0.00166881	2.92864e+06			0	0		16700	0.00217728	3.82096e+06		23300	0.00303776	5.33104e+06		47.1 - ko	88000	0.0114731	2.01344e+07										37.1 - ko	3.52789	4.76188	11.2135	17.0506	9.21654	47.2604
																																											46.1 - ko	1.01809	0.485479	6.03314	18.1937	11.1236	31.674
																																											47.1 - ko	0.760349	0.399625	9.7696	42.3497	21.3074	64.0992
						Ø	0.00606347	6.81879e+06		Ø	0.00523889	5595480		Ø	0.00174848	1.93569e+06		Ø	0	0		Ø	0.00168353	2.15878e+06		Ø	0.00354331	4.34965e+06			Ø	0.0182777	20858393
						SD	0.00226706	4.00422e+06		SD	0.00218683	2.64012e+06		SD	0.000663232	906942		SD	0	0		SD	0.000810751	1.77942e+06		SD	0.00111021	2.82643e+06			SD	0.00544501	1.11776e+07
																																											Ø	3.03254	2.38566	9.46561	17.7194	14.0331	42.8359
																																											SD	1.76409	1.50482	4.31329	10.3781	4.80284	13.6483
	SM					IS for Sphingomyelin lipid class: SM 12/0					added vol. 10uL		c= 15,452 ng/uL
						positive
	analyte →					SM 16/0				SM 18/0				SM 20/0				SM 22/0				SM 24/0				SM 24/1
			sample weight (mg)	m (IS) [ng]	IS Peak area	sample Peak area	m(sample) [ng/mg of sample]	Sample adjustment	Calculations	sample Peak area	m(sample) [ng/mg of protein]	Sample adjustment	Calculations	sample Peak area	m(sample) [ng/mg of protein]	Sample adjustment	Calculations	sample Peak area	m(sample) [ng/mg of protein]	Sample adjustment	Calculations	sample Peak area	m(sample) [ng/mg of protein]	Sample adjustment	Calculations	sample Peak area	m(sample) [ng/mg of protein]	Sample adjustment	Calculations		av.	m(sample) [ng/mg of protein]	Sample adjustment	Calculations
		8.1 - ko	147.1	154.52	731500	17700000	25.4174	2.60367e+09		1010000	1.45037	1.48571e+08		827000	1.18758	1.21652e+08		4380000	6.28973	6.44298e+08		2420000	3.47515	3.55982e+08		8610000	12.3641	1.26653e+09		8.1 - ko	34947000	50.1843	5.1407e+09
		9.1 - ko	220.6	154.52	731500	23400000	22.4068	5.16204e+09		1110000	1.06289	2.44866e+08		1160000	1.11077	2.55896e+08		5900000	5.64959	1.30154e+09		5260000	5.03675	1.16036e+09		12700000	12.161	2.80162e+09		9.1 - ko	49530000	47.4278	1.09263e+10
		22.1 - ko	206.7	154.52	731500	21300000	21.7675	4.40271e+09		1340000	1.36941	2.76978e+08		935000	0.955524	1.93265e+08		4680000	4.78273	9.67356e+08		4440000	4.53746	9.17748e+08		12700000	12.9788	2.62509e+09		22.1 - ko	45395000	46.3914	9.38315e+09
		23.1 - ko	156.6	154.52	731500	21400000	28.8664	3.35124e+09		1430000	1.92892	2.23938e+08		750000	1.01167	1.1745e+08		4290000	5.78677	6.71814e+08		3260000	4.3974	5.10516e+08		11200000	15.1076	1.75392e+09		23.1 - ko	42330000	57.0988	6.62888e+09
		24.1 - ko	164.2	154.52	731500	22000000	28.3022	3.6124e+09		1550000	1.99402	2.5451e+08		1220000	1.56948	2.00324e+08		5270000	6.77966	8.65334e+08		4380000	5.63471	7.19196e+08		12800000	16.4667	2.10176e+09		24.1 - ko	47220000	60.7468	7.75352e+09
		25.1 - ko	239.9	154.52	731500	22300000	19.6356	5.34977e+09		1250000	1.10065	2.99875e+08		860000	0.757249	2.06314e+08		5270000	4.64035	1.26427e+09		4340000	3.82146	1.04117e+09		12300000	10.8304	2.95077e+09		25.1 - ko	46320000	40.7858	1.11122e+10
		37.1 - ko	115.8	154.52	731500	18600000	33.9293	2.15388e+09		1570000	2.86392	1.81806e+08		911000	1.66181	1.05494e+08		4040000	7.36959	4.67832e+08		2090000	3.81248	2.42022e+08		9510000	17.3477	1.10126e+09		37.1 - ko	36721000	66.9848	4.25229e+09
		46.1 - ko	165	154.52	731500	10100000	12.9303	1666500000		587000	0.751492	96855000		1490000	1.90754	245850000		6940000	8.88476	1145100000		3520000	4.50639	580800000		8150000	10.4338	1344750000		46.1 - ko	30787000	39.4143	5079855000
		47.1 - ko	228.8	154.52	731500	11500000	10.6173	2.6312e+09		526000	0.485624	1.20349e+08		1410000	1.30177	3.22608e+08		8230000	7.59826	1.88302e+09		5750000	5.30863	1.3156e+09		9720000	8.97389	2.22394e+09		47.1 - ko	37136000	34.2854	8.49672e+09
																																																Sa	SaP
																																															WT (ng/mg of sample)	0.853822	0.0170066
																																															SD	0.314599	0.00576624
						Ø	22.6525	3.43705e+09		Ø	1.44526	2.05305e+08		Ø	1.27371	1.96539e+08		Ø	6.42016	1.0234e+09		Ø	4.50338	7.60376e+08		Ø	12.9627	2.01885e+09			Ø	49.2577	7.64151e+09
						SD	7.5387	1.31006e+09		SD	0.726346	7.1732e+07		SD	0.372698	7.25614e+07		SD	1.38536	4.32039e+08		SD	0.726707	3.70888e+08		SD	2.82757	6.91938e+08			SD	10.6829	2.54806e+09
	DhSM					IS for Sphingomyelin lipid class: SM 12/0					added vol. 10uL		c= 15,452 ng/uL
						positive
	analyte →					DhSM 16/0				DhSM 18/0																DhSM 24/1
			sample weight (mg)	m (IS) [ng]	IS Peak area	sample Peak area	m(sample) [ng/mg of sample]	Sample adjustment	Calculations	sample Peak area	m(sample) [ng/mg of protein]	Sample adjustment	Calculations	sample Peak area	m(sample) [ng/mg of protein]	Sample adjustment	Calculations	sample Peak area	m(sample) [ng/mg of protein]	Sample adjustment	Calculations	sample Peak area	m(sample) [ng/mg of protein]	Sample adjustment	Calculations	sample Peak area	m(sample) [ng/mg of protein]	Sample adjustment	Calculations		av.	m(sample) [ng/mg of protein]	Sample adjustment	Calculations
		8.1 - ko	147.1	154.52	731500	69000	0.0990847	1.01499e+07		29500	0.0423623	4.33945e+06														70000	0.100521	1.0297e+07		8.1 - ko	168500	0.241968	2.47864e+07
		9.1 - ko	220.6	154.52	731500	69400	0.0664545	1.53096e+07		27200	0.0260456	6.00032e+06														159000	0.152252	35075400		9.1 - ko	255600	0.244752	5.63854e+07
		22.1 - ko	206.7	154.52	731500	73600	0.0752156	1.52131e+07		38200	0.0390385	7.89594e+06														200000	0.20439	4.134e+07		22.1 - ko	311800	0.318644	6.44491e+07
		23.1 - ko	156.6	154.52	731500	63500	0.0856549	9.9441e+06		33800	0.0455927	5.29308e+06														174000	0.234708	2.72484e+07		23.1 - ko	271300	0.365956	4.24856e+07
		24.1 - ko	164.2	154.52	731500	74100	0.0953269	1.21672e+07		32900	0.0423246	5.40218e+06														229000	0.2946	3.76018e+07		24.1 - ko	336000	0.432251	5.51712e+07
		25.1 - ko	239.9	154.52	731500	84700	0.0745802	2.03195e+07		41500	0.0365417	9.95585e+06														236000	0.207803	5.66164e+07		25.1 - ko	362200	0.318925	8.68918e+07
		37.1 - ko	115.8	154.52	731500	66100	0.120577	7.65438e+06		39900	0.0727838	4.62042e+06														140000	0.255382	1.6212e+07		37.1 - ko	246000	0.448742	2.84868e+07
		46.1 - ko	165	154.52	731500	42300	0.0541535	6979500		9490	0.0121493	1565850														81300	0.104082	13414500		46.1 - ko	133090	0.170385	21959850
		47.1 - ko	228.8	154.52	731500	34100	0.0314825	7.80208e+06		8410	0.00776444	1.92421e+06														171000	0.157874	3.91248e+07		47.1 - ko	213510	0.197121	4.88511e+07
						Ø	0.0780588	1.17266e+07		Ø	0.036067	5221922		Ø	#DIV/0!	#DIV/0!		Ø	#DIV/0!	#DIV/0!		Ø	#DIV/0!	#DIV/0!		Ø	0.190179	3.077e+07			Ø	0.304305	4.77186e+07
						SD	0.0262236	4.46108e+06		SD	0.0193656	2.63596e+06		SD	#DIV/0!	#DIV/0!		SD	#DIV/0!	#DIV/0!		SD	#DIV/0!	#DIV/0!		SD	0.0666932	1.52458e+07			SD	0.0989369	2.1015e+07
	So, SoP, Sa, SaP; CerP					IS for sphingosine: sphingosine 17/1					IS for sphingosine-P: sphingosine-P 17/1						IS for sphinganine: sphinganine 17/0						IS for sphinganine-P: sphinganine-P 17/0
						positive	added vol. 10uL	c= 6.675 ng/uL				added vol. 10uL	c= 8.985 ng/uL				added vol. 10uL	c= 6.837 ng/uL						added vol. 10uL	c= 9.328 ng/uL
	analyte →					So						SoP						Sa						SaP						Cer 24/0				Cer 24/1
			sample weight (mg)	m (IS) [ng]	IS Peak area	sample Peak area	m(sample) [ng/mg of sample]	Sample adjustment	Calculations	m (IS) [ng]	IS Peak area	sample Peak area	m(sample) [ng/mg of protein]	Sample adjustment	Calculations	m (IS) [ng]	IS Peak area	sample Peak area	m(sample) [ng/mg of protein]	Sample adjustment	Calculations	m (IS) [ng]	IS Peak area	sample Peak area	m(sample) [ng/mg of protein]	Sample adjustment	Calculations	m (IS) [ng]	IS Peak area	sample Peak area	m(sample) [ng/mg of protein]	Sample adjustment	Calculations	sample Peak area	m(sample) [ng/mg of protein]	Sample adjustment	Calculations		av.	m(sample) [ng/mg of protein]	Sample adjustment	Calculations
		8.1 - ko	147.1	66.75	2100000	17600000	3.80305	2.58896e+09		89.85	428750	38900	0.055418	5.72219e+06		68.37	512750	1210000	1.09681	1.77991e+08		93.28	67025	1300	0.0122994	191230		132.5	43075	111	0.00232114	16328.1		4910	0.00106096	722261		8.1 - ko	18855221	4.07428	2.7736e+09
		9.1 - ko	220.6	66.75	2100000	21600000	3.11229	4.76496e+09		89.85	428750	45100	0.0428435	9.94906e+06		68.37	512750	2010000	1.21493	4.43406e+08		93.28	67025	1890	0.0119236	416934		132.5	43075	809	0.0112806	178465		11400	0.0016426	2.51484e+06		9.1 - ko	23669199	3.41044	5.22143e+09
		22.1 - ko	206.7	66.75	2100000	7140000	1.09797	1.47584e+09		89.85	428750	42800	0.0433928	8.84676e+06		68.37	512750	1420000	0.916026	2.93514e+08		93.28	67025	3550	0.0239023	733785		132.5	43075	279	0.00415197	57669.3		11100	0.00170693	2.29437e+06		22.1 - ko	8617729	1.32521	1.78128e+09
		23.1 - ko	156.6	66.75	2100000	4280000	0.868728	6.70248e+08		89.85	428750	29300	0.0392094	4.58838e+06		68.37	512750	898000	0.764618	1.40627e+08		93.28	67025	1890	0.0167966	295974		132.5	43075	321	0.00630527	50268.6		6770	0.00137413	1.06018e+06		23.1 - ko	5216281	1.05877	8.1687e+08
		24.1 - ko	164.2	66.75	2100000	10100000	1.95515	1.65842e+09		89.85	428750	47500	0.0606226	7.7995e+06		68.37	512750	1030000	0.836419	1.69126e+08		93.28	67025	2190	0.0185619	359598		132.5	43075	380	0.00711871	62396		13100	0.00253589	2.15102e+06		24.1 - ko	11193170	2.16677	1.83792e+09
		25.1 - ko	239.9	66.75	2100000	9440000	1.25076	2.26466e+09		89.85	428750	55500	0.0484816	1.33145e+07		68.37	512750	2180000	1.21168	5.22982e+08		93.28	67025	4490	0.0260476	1.07715e+06		132.5	43075	263	0.00337222	63093.7		12200	0.00161645	2.92678e+06		25.1 - ko	11692453	1.5492	2.80502e+09
		37.1 - ko	115.8	66.75	2100000	4860000	1.33401	5.62788e+08		89.85	428750	27800	0.0503095	3.21924e+06		68.37	512750	778000	0.895841	9.00924e+07		93.28	67025	1680	0.0201907	194544		132.5	43075	489	0.0129895	56626.2		4630	0.00127088	536154		37.1 - ko	5672599	1.55706	6.56887e+08
		46.1 - ko	165	66.75	2100000	5380000	1.03641	887700000		89.85	428750	30200	0.0383563	4983000		68.37	512750	462000	0.373352	76230000		93.28	67025	1750	0.0147607	288750		132.5	43075	637	0.0118753	105105		6510	0.00125409	1074150		46.1 - ko	5881097	1.13294	970381005
		47.1 - ko	228.8	66.75	2100000	7530000	1.04609	1.72286e+09		89.85	428750	32200	0.0294927	7.36736e+06		68.37	512750	643000	0.374727	1.47118e+08		93.28	67025	1410	0.00857659	322608		132.5	43075	2460	0.0330727	562848		18800	0.00261176	4.30144e+06		47.1 - ko	8227870	1.14305	1.88254e+09
						Ø	1.72272	1.84405e+09				Ø	0.0453474	7.30999e+06				Ø	0.853822	2.2901e+08				Ø	0.0170066	431175				Ø	0.0102764	128089		Ø	0.00167485	1.95347e+06			Ø	1.9353	2.08288e+09
						SD	1.04493	1.29336e+09				SD	0.00946842	3.11649e+06				SD	0.314599	1.58071e+08				SD	0.00576624	291141				SD	0.00938616	169276		SD	0.000551383	1.2261e+06			SD	1.09024	1.41041e+09
	HexCer					IS for Hexosylceramide lipid class: GlcCer 12/0
						positive	added vol. 10uL		c= 14,994 ng/uL
	analyte →					HexCer 16/0				HexCer 18/0				HexCer 20/0				HexCer 22/0				HexCer 24/0				HexCer 24/1
			sample weight (mg)	m (IS) [ng]	IS Peak area	sample Peak area	m(sample) [ng/mg of sample]	Sample adjustment	Calculations	sample Peak area	m(sample) [ng/mg of protein]	Sample adjustment	Calculations	sample Peak area	m(sample) [ng/mg of protein]	Sample adjustment	Calculations	sample Peak area	m(sample) [ng/mg of protein]	Sample adjustment	Calculations	sample Peak area	m(sample) [ng/mg of protein]	Sample adjustment	Calculations	sample Peak area	m(sample) [ng/mg of protein]	Sample adjustment	Calculations		av.	m(sample) [ng/mg of protein]	Sample adjustment	Calculations
		8.1 - ko	147.1	149.94	372250	2140000	5.85981	3.14794e+08		507000	1.38828	7.45797e+07		1030000	2.82038	1.51513e+08		4810000	13.1709	7.07551e+08		4200000	11.5006	6.1782e+08		5730000	15.6901	8.42883e+08		8.1 - ko	18417000	50.43	18.23	276.632
		9.1 - ko	220.6	149.94	372250	2010000	3.67006	4.43406e+08		541000	0.987813	1.19345e+08		945000	1.72548	2.08467e+08		6270000	11.4484	1.38316e+09		7910000	14.4429	1.74495e+09		6370000	11.631	1.40522e+09		9.1 - ko	24046000	43.9056		240.843
		22.1 - ko	206.7	149.94	372250	1670000	3.25431	3.45189e+08		503000	0.98019	1.0397e+08		795000	1.54921	1.64327e+08		4210000	8.20398	8.70207e+08		4010000	7.81424	8.28867e+08		5490000	10.6983	1.13478e+09		22.1 - ko	16678000	32.5002		178.279
		23.1 - ko	156.6	149.94	372250	1800000	4.62981	2.8188e+08		577000	1.48411	9.03582e+07		873000	2.24546	1.36712e+08		4240000	10.9058	6.63984e+08		3780000	9.72261	5.91948e+08		5550000	14.2753	8.6913e+08		23.1 - ko	16820000	43.263		237.318
		24.1 - ko	164.2	149.94	372250	1730000	4.24381	2.84066e+08		530000	1.30013	8.7026e+07		978000	2.3991	1.60588e+08		6150000	15.0864	1.00983e+09		6080000	14.9147	9.98336e+08		7250000	17.7847	1.19045e+09		24.1 - ko	22718000	55.7288		305.698
		25.1 - ko	239.9	149.94	372250	1440000	2.41777	3.45456e+08		572000	0.960392	1.37223e+08		715000	1.20049	1.71529e+08		3870000	6.49776	9.28413e+08		4440000	7.45479	1.06516e+09		4530000	7.6059	1.08675e+09		25.1 - ko	15567000	26.1371		143.374
		37.1 - ko	115.8	149.94	372250	1720000	5.98278	1.99176e+08		792000	2.75486	9.17136e+07		1180000	4.10446	1.36644e+08		4880000	16.9744	5.65104e+08		4900000	17.044	5.6742e+08		5800000	20.1745	6.7164e+08		37.1 - ko	19272000	67.0349		367.718
		46.1 - ko	165	149.94	372250	672000	1.64047	110880000		80600	0.196759	13299000		1130000	2.75853	186450000		10400000	25.3882	1716000000		4780000	11.6688	788700000		6100000	14.8912	1006500000		46.1 - ko	23162600	56.544		310.17
		47.1 - ko	228.8	149.94	372250	665000	1.17071	1.52152e+08		63200	0.111261	1.44602e+07		1270000	2.23579	2.90576e+08		11600000	20.4214	2.65408e+09		8900000	15.6681	2.03632e+09		7080000	12.4641	1.6199e+09		47.1 - ko	29578200	52.0713		285.635
						Ø	3.65217	2.75222e+08		Ø	1.12931	8.13305e+07		Ø	2.33765	1.78534e+08		Ø	14.233	1.16648e+09		Ø	12.2478	1.02661e+09		Ø	13.9128	1.09192e+09			Ø	47.5128		260.63
						SD	1.71385	1.04726e+08		SD	0.777931	4.24983e+07		SD	0.854691	4.78527e+07		SD	5.99076	6.66675e+08		SD	3.47368	5.24453e+08		SD	3.80564	2.92422e+08			SD	12.6137		69.1919
	LacCer					IS for Lactosylceramides lipid class: LacCer 12/0
						positive	added vol. 10uL		c= 19,33 ng/uL
	analyte →					LacCer 16/0				LacCer 18/0				LacCer 20/0				LacCer 22/0				LacCer 24/0				LacCer 24/1
			sample weight (mg)	m (IS) [ng]	IS Peak area	sample Peak area	m(sample) [ng/mg of sample]	Sample adjustment	Calculations	sample Peak area	m(sample) [ng/mg of protein]	Sample adjustment	Calculations	sample Peak area	m(sample) [ng/mg of protein]	Sample adjustment	Calculations	sample Peak area	m(sample) [ng/mg of protein]	Sample adjustment	Calculations	sample Peak area	m(sample) [ng/mg of protein]	Sample adjustment	Calculations	sample Peak area	m(sample) [ng/mg of protein]	Sample adjustment	Calculations		av.	m(sample) [ng/mg of protein]	Sample adjustment	Calculations
		8.1 - ko	147.1	193.3	230500	251000	1.43094	3.69221e+07		2860	0.0163048	420706		8000	0.0456077	1.1768e+06		300000	1.71029	4.413e+07		191000	1.08888	2.80961e+07		420000	2.3944	6.1782e+07		8.1 - ko	1172860	6.68643	2.99071	223.573
		9.1 - ko	220.6	193.3	230500	321000	1.22028	70812600		2220	0.00843934	489732		9670	0.0367605	2133202		455000	1.72968	1.00373e+08		439000	1.66886	9.68434e+07		543000	2.06422	1.19786e+08		9.1 - ko	1769890	6.72824		224.971
		22.1 - ko	206.7	193.3	230500	139000	0.563943	2.87313e+07		1540	0.006248	318318		3650	0.0148086	754455		109000	0.442229	2.25303e+07		172000	0.697829	3.55524e+07		160000	0.649143	3.3072e+07		22.1 - ko	585190	2.3742		79.3858
		23.1 - ko	156.6	193.3	230500	129000	0.69081	2.02014e+07		1560	0.00835399	244296		4390	0.023509	687474		127000	0.6801	1.98882e+07		194000	1.03889	3.03804e+07		183000	0.979987	2.86578e+07		23.1 - ko	638950	3.42165		114.409
		24.1 - ko	164.2	193.3	230500	118000	0.602656	1.93756e+07		1450	0.00740552	238090		3990	0.020378	655158		111000	0.566906	1.82262e+07		187000	0.955057	3.07054e+07		153000	0.78141	2.51226e+07		24.1 - ko	574440	2.93381		98.0975
		25.1 - ko	239.9	193.3	230500	267000	0.933344	6.40533e+07		3700	0.012934	887630		6780	0.0237007	1.62652e+06		213000	0.744578	5.10987e+07		391000	1.36681	9.38009e+07		294000	1.02773	7.05306e+07		25.1 - ko	1175480	4.10909		137.395
		37.1 - ko	115.8	193.3	230500	75000	0.543142	8.685e+06		1800	0.0130354	208440		3930	0.0284607	455094		101000	0.731432	1.16958e+07		108000	0.782125	1.25064e+07		148000	1.0718	1.71384e+07		37.1 - ko	437730	3.17		105.995
		46.1 - ko	165	193.3	230500	38400	0.195168	6336000		145	0.000736962	23925		2160	0.0109782	356400		94900	0.482329	15658500		74900	0.380679	12358500		85600	0.435062	14124000		46.1 - ko	296105	1.50495		50.3209
		47.1 - ko	228.8	193.3	230500	44000	0.161271	1.00672e+07		192	0.00070373	43929.6		1810	0.00663412	414128		83500	0.306049	1.91048e+07		97400	0.356996	2.22851e+07		76400	0.280026	1.74803e+07		47.1 - ko	303302	1.11168		37.1711
						Ø	0.704618	2.94649e+07		Ø	0.00824019	319452		Ø	0.0234264	917693		Ø	0.821511	3.36339e+07		Ø	0.926237	4.0281e+07		Ø	1.07598	4.30771e+07			Ø	3.56001		119.035
						SD	0.426759	2.3698e+07		SD	0.00533711	262182		SD	0.0123275	610147		SD	0.528933	2.83602e+07		SD	0.430142	3.22086e+07		SD	0.710607	3.49723e+07			SD	2.00938		67.1873
[truncated: 36 more columns]

## Sheet: Ganglio
	GM3					IS for GD1 ab lipid class: GD3 18 d3					added vol. 3uL		c= 166.66 ng/uL														GM3					IS for GD1 ab lipid class: GD3 18 d3					added vol. 3uL		c= 166.66 ng/uL
						positive																										positive
	analyte →					GM3 16/0				GM3 18/0	GM3 20/0	GM3 24/0	GM3 24/1														analyte →					GM3 16/0				GM3 18/0	GM3 20/0	GM3 24/0	GM3 24/1
			sample weight (mg)	m (IS) [ng]	IS Peak area	sample Peak area	m(sample) [ng/mg of sample]	Sample adjustment	Calculations	under Limit of detection					∑	m(sample) [ng/mg of sample]	Sample adjustment	Calculations											sample weight (mg)	m (IS) [ng]	IS Peak area	sample Peak area	m(sample) [ng/mg of sample]	Sample adjustment	Calculations	under Limit of detection					∑	m(sample) [ng/mg of sample]	Sample adjustment	Calculations
		15.1 - wt	208.1	500	4470.33	18400	9.88953	3.82904e+06						15.1 - wt	18400	9.88953	3.82904e+06											8.1 - ko	147.1	500	4470.33	10300	7.83167							8.1 - ko	10300	7.83167	8.81848	88.8098
		27.1 - wt	180.2	500	4470.33	7840	4.86622	1.41277e+06						27.1 - wt	7840	4.86622	1.41277e+06											9.1 - ko	220.6	500	4470.33	13300	6.74336							9.1 - ko	13300	6.74336		76.4685
		28.1 - wt	127.5	500	4470.33	18600	16.3167	2.3715e+06						28.1 - wt	18600	16.3167	2.3715e+06											22.1 - ko	206.7	500	4470.33	15100	8.17084							22.1 - ko	15100	8.17084		92.6559
		29.1 - wt	172.2	500	4470.33	21200	13.77	3.65064e+06						29.1 - wt	21200	13.77	3.65064e+06											23.1 - ko	156.6	500	4470.33	19000	13.5704							23.1 - ko	19000	13.5704		153.886
		30.1 - wt	162.7	500	4470.33	18300	12.5804	2.97741e+06						30.1 - wt	18300	12.5804	2.97741e+06											24.1 - ko	164.2	500	4470.33	42200	28.7455							24.1 - ko	42200	28.7455		325.969
		31.1 - wt	150.7	500	4470.33	28100	20.8556	4.23467e+06						31.1 - wt	28100	20.8556	4.23467e+06											25.1 - ko	239.9	500	4470.33	17600	8.20564							25.1 - ko	17600	8.20564		93.0506
		33.1 - wt	102.8	500	4470.33	4860	5.28778	499608						33.1 - wt	4860	5.28778	499608											37.1 - ko	115.8	500	4470.33	25100	24.2435							37.1 - ko	25100	24.2435		274.917
		35.1 - wt	193.2	500	4470.33	7040	4.07564	1.36013e+06						35.1 - wt	7040	4.07564	1.36013e+06											46.1 - ko	165	500	4470.33	14900	10.1003							46.1 - ko	14900	10.1003		114.535
		36.1 - wt	138.7	500	4470.33	9990	8.05599	1.38561e+06						36.1 - wt	9990	8.05599	1.38561e+06											47.1 - ko	228.8	500	4470.33	18500	9.04369							47.1 - ko	18500	9.04369		102.554
		42.1 - wt	259	500	4470.33	10400	4.49121	2693600						42.1 - wt	10400	4.49121	2693600
		48.1 - wt	324.2	500	4470.33	14500	5.00248	4.7009e+06						48.1 - wt	14500	5.00248	4.7009e+06
		49.1 - wt	347.4	500	4470.33	14100	4.53962	4.89834e+06						49.1 - wt	14100	4.53962	4.89834e+06
		50.1 - wt	316.7	500	4470.33	13900	4.90904	4.40213e+06						50.1 - wt	13900	4.90904	4.40213e+06
						Ø	8.81848	2.9551e+06							Ø	8.81848	2.9551e+06															Ø	12.9616	#DIV/0!							Ø	12.9616		146.983
						SD	5.46942	1.46138e+06							SD	5.46942	1.46138e+06															SD	7.99119	#DIV/0!							SD	7.99119		90.6187
	GA2					IS for GD1 ab lipid class: GD3 18 d3					added vol. 3uL		c= 166.66 ng/uL														GA2					IS for GD1 ab lipid class: GD3 18 d3					added vol. 3uL		c= 166.66 ng/uL
						positive																										positive
	analyte →					GA2 16/0				GA2 18/0	GA2 20/0	GA2 24/0	GA2 24/1														analyte →					GA2 16/0				GA2 18/0	GA2 20/0	GA2 24/0	GA2 24/1
			sample weight (mg)	m (IS) [ng]	IS Peak area	sample Peak area	m(sample) [ng/mg of sample]	Sample adjustment	Calculations	under Limit of detection					∑	m(sample) [ng/mg of sample]	Sample adjustment	Calculations											sample weight (mg)	m (IS) [ng]	IS Peak area	sample Peak area	m(sample) [ng/mg of sample]	Sample adjustment	Calculations	under Limit of detection					∑	m(sample) [ng/mg of sample]	Sample adjustment	Calculations
		15.1 - wt	208.1	500	4470.33	3790	2.03703	788699						15.1 - wt	3790	2.03703	788699											8.1 - ko	147.1	500	4470.33	6660	5.06398	1.38595e+06						8.1 - ko	6660	5.06398	3.84483	131.709
		27.1 - wt	180.2	500	4470.33	6840	4.24553	1.23257e+06						27.1 - wt	6840	4.24553	1.23257e+06											9.1 - ko	220.6	500	4470.33	9000	4.56317	1.6218e+06						9.1 - ko	9000	4.56317		118.684
		28.1 - wt	127.5	500	4470.33	7650	6.71091	975375						28.1 - wt	7650	6.71091	975375											22.1 - ko	206.7	500	4470.33	5850	3.16552	745875						22.1 - ko	5850	3.16552		82.332
		29.1 - wt	172.2	500	4470.33	7470	4.85196	1.28633e+06						29.1 - wt	7470	4.85196	1.28633e+06											23.1 - ko	156.6	500	4470.33	5700	4.07111	981540						23.1 - ko	5700	4.07111		105.886
		30.1 - wt	162.7	500	4470.33	7300	5.0184	1.18771e+06						30.1 - wt	7300	5.0184	1.18771e+06											24.1 - ko	164.2	500	4470.33	5840	3.97805	950168						24.1 - ko	5840	3.97805		103.465
		31.1 - wt	150.7	500	4470.33	4320	3.20627	651024						31.1 - wt	4320	3.20627	651024											25.1 - ko	239.9	500	4470.33	5750	2.68082	866525						25.1 - ko	5750	2.68082		69.7254
		33.1 - wt	102.8	500	4470.33	4950	5.3857	508860						33.1 - wt	4950	5.3857	508860											37.1 - ko	115.8	500	4470.33	6850	6.61625	704180						37.1 - ko	6850	6.61625		172.082
		35.1 - wt	193.2	500	4470.33	7340	4.24932	1.41809e+06						35.1 - wt	7340	4.24932	1.41809e+06											46.1 - ko	165	500	4470.33	6480	4.39259	1.25194e+06						46.1 - ko	6480	4.39259		114.247
		36.1 - wt	138.7	500	4470.33	9130	7.36248	1.26633e+06						36.1 - wt	9130	7.36248	1.26633e+06											47.1 - ko	228.8	500	4470.33	6380	3.11885	884906						47.1 - ko	6380	3.11885		81.1182
		42.1 - wt	259	500	4470.33	8310	3.58865	2152290						42.1 - wt	8310	3.58865	2152290
		48.1 - wt	324.2	500	4470.33	4770	1.64564	1.54643e+06						48.1 - wt	4770	1.64564	1.54643e+06
		49.1 - wt	347.4	500	4470.33	2950	0.949778	1.02483e+06						49.1 - wt	2950	0.949778	1.02483e+06
		50.1 - wt	316.7	500	4470.33	2070	0.731059	655569						50.1 - wt	2070	0.731059	655569
						Ø	3.84483	1.13032e+06							Ø	3.84483	1.13032e+06															Ø	4.18337	1.04365e+06							Ø	4.18337		108.805
						SD	2.08832	442544							SD	2.08832	442544															SD	1.19185	309816							SD	1.19185		30.9988
	Gb3					IS for Gb3 lipid class: LacCer 12/0					added vol. 10uL		c= 19,33 ng/uL														Gb3					IS for Gb3 lipid class: LacCer 12/0					added vol. 10uL		c= 19,33 ng/uL
						positive																										positive
	analyte →					Gb3 16/0				Gb3 18/0	Gb3 20/0	Gb3 24/0	Gb3 24/1														analyte →					Gb3 16/0				Gb3 18/0	Gb3 20/0	Gb3 24/0	Gb3 24/1
			sample weight (mg)	m (IS) [ng]	IS Peak area	sample Peak area	m(sample) [ng/mg of sample]	Sample adjustment	Calculations	under Limit of detection					∑	m(sample) [ng/mg of sample]	Sample adjustment	Calculations											sample weight (mg)	m (IS) [ng]	IS Peak area	sample Peak area	m(sample) [ng/mg of sample]	Sample adjustment	Calculations	under Limit of detection					∑	m(sample) [ng/mg of sample]	Sample adjustment	Calculations
		15.1 - wt	208.1	193.3	393667	2570	0.00606407	534817						15.1 - wt	2570	0.00606407	534817											8.1 - ko	147.1	193.3	393667	1800	0.00600846	374580						8.1 - ko	1800	0.00600846	0.00533448	112.634
		27.1 - wt	180.2	193.3	393667	705	0.00192105	127041						27.1 - wt	705	0.00192105	127041											9.1 - ko	220.6	193.3	393667	3420	0.00761244	616284						9.1 - ko	3420	0.00761244		142.702
		28.1 - wt	127.5	193.3	393667	2880	0.0110914	367200						28.1 - wt	2880	0.0110914	367200											22.1 - ko	206.7	193.3	393667	3510	0.00833815	447525						22.1 - ko	3510	0.00833815		156.307
		29.1 - wt	172.2	193.3	393667	1240	0.00353583	213528						29.1 - wt	1240	0.00353583	213528											23.1 - ko	156.6	193.3	393667	2220	0.00696088	382284						23.1 - ko	2220	0.00696088		130.488
		30.1 - wt	162.7	193.3	393667	3420	0.0103215	556434						30.1 - wt	3420	0.0103215	556434											24.1 - ko	164.2	193.3	393667	2390	0.00714707	388853						24.1 - ko	2390	0.00714707		133.979
		31.1 - wt	150.7	193.3	393667	719	0.00234271	108353						31.1 - wt	719	0.00234271	108353											25.1 - ko	239.9	193.3	393667	4150	0.00849417	625405						25.1 - ko	4150	0.00849417		159.231
		33.1 - wt	102.8	193.3	393667	2520	0.0120368	259056						33.1 - wt	2520	0.0120368	259056											37.1 - ko	115.8	193.3	393667	1750	0.00742049	179900						37.1 - ko	1750	0.00742049		139.104
		35.1 - wt	193.2	193.3	393667	632	0.00160625	122102						35.1 - wt	632	0.00160625	122102											46.1 - ko	165	193.3	393667	1530	0.00455314	295596						46.1 - ko	1530	0.00455314		85.3529
		36.1 - wt	138.7	193.3	393667	2040	0.00722199	282948						36.1 - wt	2040	0.00722199	282948											47.1 - ko	228.8	193.3	393667	1400	0.00300452	194180						47.1 - ko	1400	0.00300452		56.3226
		42.1 - wt	259	193.3	393667	1680	0.00318502	435120						42.1 - wt	1680	0.00318502	435120
		48.1 - wt	324.2	193.3	393667	2700	0.00408935	875340						48.1 - wt	2700	0.00408935	875340
		49.1 - wt	347.4	193.3	393667	1740	0.00245936	604476						49.1 - wt	1740	0.00245936	604476
		50.1 - wt	316.7	193.3	393667	2240	0.00347299	709408						50.1 - wt	2240	0.00347299	709408
						Ø	0.00533448	399679							Ø	0.00533448	399679															Ø	0.00661548	389401							Ø	0.00661548		124.014
						SD	0.00368179	243854							SD	0.00368179	243854															SD	0.00180976	158755							SD	0.00180976		33.9256
	GD1 ab					IS for GD1 ab lipid class: GD3 18 d3					added vol. 3uL		c= 166.66 ng/uL														GD1 ab					IS for GD1 ab lipid class: GD3 18 d3					added vol. 3uL		c= 166.66 ng/uL
						positive																										positive
	analyte →					GD1 ab 16/0				GD1 ab 16/0				GD1 ab 20/0	GD1 ab 24/0	GD1 ab 24/1											analyte →					GD1 ab 16/0				GD1 ab 16/0				GD1 ab 20/0	GD1 ab 24/0	GD1 ab 24/1
			sample weight (mg)	m (IS) [ng]	IS Peak area	sample Peak area	m(sample) [ng/mg of sample]	Sample adjustment	Calculations	sample Peak area	m(sample) [ng/mg of sample]	Sample adjustment	Calculations	under Limit of detection				∑	m(sample) [ng/mg of sample]	Sample adjustment	Calculations								sample weight (mg)	m (IS) [ng]	IS Peak area	sample Peak area	m(sample) [ng/mg of sample]	Sample adjustment	Calculations	sample Peak area	m(sample) [ng/mg of sample]	Sample adjustment	Calculations	under Limit of detection				∑	m(sample) [ng/mg of sample]	Sample adjustment	Calculations
		15.1 - wt	208.1	500	4470.33	9010	4.84265	1.87498e+06		2950	1.58555	613895					15.1 - wt	11960	6.4282	2.48888e+06								8.1 - ko	147.1	500	4470.33	5840	4.44048	1.2153e+06		2190	1.66518	455739					8.1 - ko	8030	6.10566	4.57193	133.547
		27.1 - wt	180.2	500	4470.33	3750	2.32759	675750		3710	2.30276	668542					27.1 - wt	7460	4.63035	1.34429e+06								9.1 - ko	220.6	500	4470.33	4200	2.12948	756840		1930	0.978547	347786					9.1 - ko	6130	3.10803		67.9806
		28.1 - wt	127.5	500	4470.33	5620	4.93011	716550		1210	1.06146	154275					28.1 - wt	6830	5.99157	870825								22.1 - ko	206.7	500	4470.33	13100	7.08861	1.67025e+06		3620	1.95884	461550					22.1 - ko	16720	9.04744		197.891
		29.1 - wt	172.2	500	4470.33	6520	4.23491	1.12274e+06		1280	0.831394	220416					29.1 - wt	7800	5.06631	1.34316e+06								23.1 - ko	156.6	500	4470.33	6160	4.39966	1.06075e+06		4310	3.07833	742182					23.1 - ko	10470	7.47799		163.563
		30.1 - wt	162.7	500	4470.33	6840	4.70217	1.11287e+06		1840	1.26491	299368					30.1 - wt	8680	5.96709	1.41224e+06								24.1 - ko	164.2	500	4470.33	7820	5.32677	1.27231e+06		2430	1.65525	395361					24.1 - ko	10250	6.98202		152.715
		31.1 - wt	150.7	500	4470.33	4760	3.53284	717332		1400	1.03907	210980					31.1 - wt	6160	4.57191	928312								25.1 - ko	239.9	500	4470.33	4330	2.01877	652531		4590	2.13999	691713					25.1 - ko	8920	4.15877		90.963
		33.1 - wt	102.8	500	4470.33	6490	7.06125	667172		4580	4.98313	470824					33.1 - wt	11070	12.0444	1.138e+06								37.1 - ko	115.8	500	4470.33	12500	12.0735	1.285e+06		4310	4.16293	443068					37.1 - ko	16810	16.2364		355.132
		35.1 - wt	193.2	500	4470.33	2990	1.73099	577668		2530	1.46468	488796					35.1 - wt	5520	3.19567	1.06646e+06								46.1 - ko	165	500	4470.33	4260	2.88772	823032		891	0.603982	172141					46.1 - ko	5151	3.49171		76.3727
		36.1 - wt	138.7	500	4470.33	4800	3.87075	665760		2390	1.92731	331493					36.1 - wt	7190	5.79806	997253								47.1 - ko	228.8	500	4470.33	5050	2.46868	700435		352	0.172075	48822.4					47.1 - ko	5402	2.64076		57.7602
		42.1 - wt	259	500	4470.33	4770	2.05991	1235430		990	0.427529	256410					42.1 - wt	5760	2.48744	1491840
		48.1 - wt	324.2	500	4470.33	2480	0.855596	804016		866	0.298769	280757					48.1 - wt	3346	1.15436	1.08477e+06
		49.1 - wt	347.4	500	4470.33	2880	0.927241	1.00051e+06		271	0.0872508	94145.4					49.1 - wt	3151	1.01449	1.09466e+06
		50.1 - wt	316.7	500	4470.33	2570	0.907643	813919		503	0.177644	159300					50.1 - wt	3073	1.08529	973219
						Ø	3.22951	921900		Ø	1.34242	326862						Ø	4.57193	1.24876e+06												Ø	4.75929	1.0485e+06		Ø	1.8239	417596						Ø	6.5832		143.992
						SD	1.92815	354589		SD	1.28743	180446						SD	2.99621	420573												SD	3.21426	341763		SD	1.23226	219699						SD	4.23525		92.636
	Sulfatides					IS for sulfatides lipid class: Sulf 12/0					added vol. 3uL		c= 97,7 ng/uL														Sulfatides					IS for sulfatides lipid class: Sulf 12/0					added vol. 3uL		c= 97,7 ng/uL
						negative																										negative
	analyte →					Sulf 16/0				Sulf 18/0				Sulf 20/0				Sulf 24/0	Sulf 24/1								analyte →					Sulf 16/0				Sulf 18/0				Sulf 20/0				Sulf 24/0	Sulf 24/1
			sample weight (mg)	m (IS) [ng]	IS Peak area	sample Peak area	m(sample) [ng/mg of sample]	Sample adjustment	Calculations	sample Peak area	m(sample) [ng/mg of sample]	Sample adjustment	Calculations	sample Peak area	m(sample) [ng/mg of sample]	Sample adjustment	Calculations	under Limit of detection			∑	m(sample) [ng/mg of sample]	Sample adjustment	Calculations					sample weight (mg)	m (IS) [ng]	IS Peak area	sample Peak area	m(sample) [ng/mg of sample]	Sample adjustment	Calculations	sample Peak area	m(sample) [ng/mg of sample]	Sample adjustment	Calculations	sample Peak area	m(sample) [ng/mg of sample]	Sample adjustment	Calculations	under Limit of detection			∑	m(sample) [ng/mg of sample]	Sample adjustment
		15.1 - wt	208.1	293.1	219333	17200	0.11045	3.57932e+06		58600	0.376302	1.21947e+07		136000	0.873329	2.83016e+07				15.1 - wt	211800	1.36008	4.40756e+07					8.1 - ko	147.1	293.1	219333	7970	0.072403	1.65856e+06		20200	0.183506	4.20362e+06		46300	0.42061	9.63503e+06				8.1 - ko	74470	0.676519	0.87085
		27.1 - wt	180.2	293.1	219333	5130	0.0380429	924426		35100	0.260294	6.32502e+06		53700	0.398227	9.67674e+06				27.1 - wt	93930	0.696564	1.69262e+07					9.1 - ko	220.6	293.1	219333	5140	0.0311364	926228		12400	0.0751151	2.23448e+06		37500	0.227163	6.7575e+06				9.1 - ko	55040	0.333414
		28.1 - wt	127.5	293.1	219333	4430	0.0464306	564825		22800	0.238966	2.907e+06		57300	0.600559	7.30575e+06				28.1 - wt	84530	0.885955	1.07776e+07					22.1 - ko	206.7	293.1	219333	15500	0.100208	1.97625e+06		71700	0.463543	9.14175e+06		129000	0.833989	1.64475e+07				22.1 - ko	216200	1.39774
		29.1 - wt	172.2	293.1	219333	3960	0.0307308	681912		38900	0.301875	6.69858e+06		73500	0.570381	1.26567e+07				29.1 - wt	116360	0.902988	2.00372e+07					23.1 - ko	156.6	293.1	219333	17500	0.149334	3.0135e+06		53900	0.459947	9.28158e+06		115000	0.981335	1.9803e+07				23.1 - ko	186400	1.59062
		30.1 - wt	162.7	293.1	219333	3150	0.0258722	512505		17300	0.142092	2.81471e+06		44800	0.367961	7.28896e+06				30.1 - wt	65250	0.535925	1.06162e+07					24.1 - ko	164.2	293.1	219333	3110	0.0253104	505997		54100	0.440286	8.80207e+06		107000	0.870807	1.74089e+07				24.1 - ko	164210	1.3364
		31.1 - wt	150.7	293.1	219333	1420	0.0125918	213994		18500	0.164048	2.78795e+06		43000	0.3813	6.4801e+06				31.1 - wt	62920	0.557939	9.48204e+06					25.1 - ko	239.9	293.1	219333	7660	0.0426687	1.15436e+06		57800	0.321965	8.71046e+06		122000	0.67958	1.83854e+07				25.1 - ko	187460	1.04421
		33.1 - wt	102.8	293.1	219333	10000	0.129992	1.028e+06		35600	0.462773	3.65968e+06		72800	0.946345	7.48384e+06				33.1 - wt	118400	1.53911	1.21715e+07					37.1 - ko	115.8	293.1	219333	2650	0.0305808	272420		40400	0.466213	4.15312e+06		106000	1.22323	1.08968e+07				37.1 - ko	149050	1.72002
		35.1 - wt	193.2	293.1	219333	7200	0.0498008	1.39104e+06		48800	0.337539	9.42816e+06		96900	0.670236	1.87211e+07				35.1 - wt	152900	1.05758	2.95403e+07					46.1 - ko	165	293.1	219333	11400	0.0923277	2.20248e+06		47500	0.384699	9.177e+06		102000	0.82609	1.97064e+07				46.1 - ko	160900	1.30312
		36.1 - wt	138.7	293.1	219333	5760	0.0554954	798912		23500	0.226414	3.25945e+06		62000	0.597347	8.5994e+06				36.1 - wt	91260	0.879256	1.26578e+07					47.1 - ko	228.8	293.1	219333	17300	0.101042	2.39951e+06		74400	0.434538	1.03193e+07		143000	0.835201	1.98341e+07				47.1 - ko	234700	1.37078
		42.1 - wt	259	293.1	219333	11800	0.0608826	3056200		63900	0.329695	16550100		102000	0.526274	26418000				42.1 - wt	177700	0.916851	46024300
		48.1 - wt	324.2	293.1	219333	2970	0.0122421	962874		48500	0.199912	1.57237e+07		83500	0.344179	2.70707e+07				48.1 - wt	134970	0.556334	4.37573e+07
		49.1 - wt	347.4	293.1	219333	2730	0.0105013	948402		54900	0.21118	1.90723e+07		87700	0.33735	3.0467e+07				49.1 - wt	145330	0.559032	5.04876e+07
		50.1 - wt	316.7	293.1	219333	4500	0.0189878	1.42515e+06		76500	0.322793	2.42276e+07		126000	0.53166	3.99042e+07				50.1 - wt	207000	0.873441	6.55569e+07
						Ø	0.0463093	1.2375e+06		Ø	0.274914	9.66529e+06		Ø	0.549627	1.77211e+07					Ø	0.87085	2.86239e+07									Ø	0.0716678	1.5677e+06		Ø	0.358868	7.33593e+06		Ø	0.766445	1.54305e+07					Ø	1.19698
						SD	0.0370594	986500		SD	0.0908255	7.2346e+06		SD	0.194597	1.13746e+07					SD	0.311027	1.90587e+07									SD	0.0425112	918399		SD	0.14069	2.9441e+06		SD	0.295073	4.99795e+06					SD	0.442959
																			Quantification
																			GM3	GA2	Gb3	GD1 ab	Sulfatides													HexCer	LacCer	GM3	GA2	Gb3	GD1 ab	Sulfatides
																		WT (ng/mg of sample)	8.81848	3.84483	0.00533448	4.57193	0.87085												KO/wt	260.63	119.035	146.983	108.805	124.014	143.992	137.45
																		SD	5.46942	2.08832	0.00368179	2.99621	0.311027												SD	69.1919	67.1873	90.6187	30.9988	33.9256	92.636	50.8652
																		KO (ng/mg of sample)	12.9616	4.18337	0.00661548	6.5832	1.19698												HET/wt	115.564	85.9768	98.2074	29.3805	89.9403	82.6625	93.0762
																		SD	7.99119	1.19185	0.00180976	4.23525	0.442959												SD	47.2867	46.8396	84.8777	14.4057	46.0819	72.6082	45.9755
																		HET (ng/mg of sample)	8.66039	1.12963	0.00479785	3.77927	0.810554
																		SD	7.48492	0.553873	0.00245823	3.3196	0.400377
[truncated: 15 more columns]

## Sheet: Gluco-Galacto
	analyte →			Sample peak area				m(sample) [ng/mg of sample]		Sample peak area				m(sample) [ng/mg of sample]		Sample peak area				m(sample) [ng/mg of sample]		Sample peak area				m(sample) [ng/mg of sample]		Sample peak area				m(sample) [ng/mg of sample]		Sample peak area				m(sample) [ng/mg of sample]		Sample peak area				m(sample) [ng/mg of sample]
				GlcCer 16/0	GalCer 16/0	Ratio GlcCer/GalCer	Hexcer (ng/mg of sample)	GlcCer 16/0	GalCer 16/0	GlcCer 18/0	GalCer 18/0	Ratio GlcCer/GalCer	Hexcer (ng/mg of sample)	GlcCer 18/0	GalCer 18/0	GlcCer 20/0	GalCer 20/0	Ratio GlcCer/GalCer	Hexcer (ng/mg of sample)	GlcCer 20/0	GalCer 20/0	GlcCer 22/0	GalCer 22/0	Ratio GlcCer/GalCer	Hexcer (ng/mg of sample)	GlcCer 22/0	GalCer 22/0	GlcCer 24/0	GalCer 24/0	Ratio GlcCer/GalCer	Hexcer (ng/mg of sample)	GlcCer 24/0	GalCer 24/0	GlcCer 24/1	GalCer 24/1	Ratio GlcCer/GalCer	Hexcer (ng/mg of sample)	GlcCer 24/1	GalCer 24/1	GlcCer ∑	GalCer ∑	Ratio GlcCer/GalCer	Hexcer (ng/mg of sample)	GlcCer ∑	GalCer ∑
		2.1 - wt		579000	46000	12.587	1.57105	1.45542	0.11563	135000	29800	4.5302	0.147437	0.120777	0.0266604	145000	24400	5.94262	0.349257	0.298951	0.0503062	242000	128000	1.89062	5.09988	3.3356	1.76428	197000	240000	0.820833	6.36881	2.87106	3.49774	2030000	9010000	0.225305	5.83707	1.0733	4.76377	3328000	9478200	0.351122	19.3735	5.03467	14.3388
		3.1 - wt		426000	73900	5.76455	1.78817	1.52383	0.264345	177000	43100	4.10673	0.312173	0.251043	0.0611297	106000	25700	4.12451	0.463713	0.373224	0.0904892	215000	209000	1.02871	4.37951	2.22074	2.15877	282000	110000	2.56364	2.34887	1.68975	0.659123	2490000	8770000	0.283922	6.30407	1.39406	4.91001	3696000	9231700	0.40036	15.5965	4.45901	11.1375
		12.1 - wt		557000	84300	6.60735	1.84285	1.6006	0.242246	165000	38800	4.25258	0.412995	0.334368	0.0786272	107000	24400	4.38525	0.541336	0.440814	0.100522	262000	118000	2.22034	2.55037	1.75841	0.791957	179000	200000	0.895	4.68939	2.21478	2.47461	1330000	2960000	0.449324	3.38952	1.05083	2.33869	2600000	3425500	0.759013	13.4265	5.79351	7.63295
		15.1 - wt		402000	36300	11.0744	3.44533	3.15999	0.285342	120000	22000	5.45455	0.418085	0.353311	0.0647737	66200	18300	3.61749	0.702615	0.550451	0.152164	323000	56000	5.76786	5.5164	4.70131	0.815088	145000	259000	0.559846	10.9941	3.9459	7.04819	4250000	2480000	1.71371	7.80038	4.92595	2.87443	5306200	2871600	1.84782	28.8769	18.7369	10.14
		27.1 - wt		291000	7600	38.2895	0.996926	0.971552	0.0253739	28600	3440	8.31395	0.0572227	0.0510789	0.00614376	105000	11700	8.97436	0.719754	0.647593	0.0721604	699000	65700	10.6393	8.98574	8.21372	0.77202	356000	159000	2.23899	4.55993	3.15211	1.40782	6080000	1020000	5.96078	5.90109	5.05332	0.847762	7559600	1267440	5.96446	21.2207	18.1737	3.04699
		28.1 - wt		428000	7820	54.7315	3.50668	3.44375	0.0629209	135000	13100	10.3053	0.676062	0.616262	0.0598002	86800	23400	3.7094	1.14678	0.90327	0.243508	333000	45900	7.2549	6.25515	5.4974	0.75775	246000	98100	2.50765	8.49816	6.07541	2.42275	5150000	1060000	4.85849	8.87726	7.36198	1.51528	6378800	1248320	5.10991	28.9601	24.2202	4.73986
		29.1 - wt		395000	14500	27.2414	1.49001	1.43725	0.0527598	101000	19600	5.15306	0.327475	0.274253	0.0532214	72200	19600	3.68367	0.629219	0.494876	0.134343	340000	39200	8.67347	3.85952	3.46054	0.39898	280000	128000	2.1875	3.57883	2.45606	1.12277	5000000	892000	5.60538	5.61385	4.76396	0.849891	6188200	1112900	5.56043	15.4989	13.1364	2.36248
		30.1 - wt		390000	18500	21.0811	2.4435	2.33284	0.11066	136000	19600	6.93878	0.586737	0.512829	0.0739078	93200	18300	5.0929	0.712997	0.595976	0.117021	305000	74000	4.12162	4.60477	3.70569	0.899085	182000	163000	1.11656	6.06543	3.19973	2.86569	3920000	767000	5.11082	6.61008	5.52838	1.0817	5026200	1060400	4.73991	21.0235	17.3608	3.66269
		31.1 - wt		381000	14400	26.4583	1.82821	1.76163	0.0665812	84000	10400	8.07692	0.2753	0.244971	0.0303297	84000	18400	4.56522	0.505163	0.414391	0.0907714	314000	82800	3.79227	3.7954	3.00342	0.791984	275000	177000	1.55367	3.28757	2.00018	1.28739	4520000	1130000	4	5.212	4.1696	1.0424	5658000	1433000	3.94836	14.9036	11.8918	3.01183
		33.1 - wt		219000	8190	26.7399	1.57121	1.51457	0.0566407	18100	6090	2.97209	0.0940375	0.0703629	0.0236746	90700	13500	6.71852	1.06184	0.924269	0.13757	540000	43000	12.5581	9.44293	8.74645	0.696477	300000	100000	3	5.36797	4.02598	1.34199	6270000	677000	9.26145	6.93526	6.25941	0.675856	7437800	847780	8.77327	24.4733	21.9691	2.5041
		35.1 - wt		304000	7110	42.7567	1.07162	1.04712	0.0244903	29600	6190	4.78191	0.0552486	0.0456932	0.00955544	119000	14100	8.43972	0.667153	0.596478	0.0706751	692000	85500	8.09357	7.35954	6.55022	0.809312	159000	147000	1.08163	8.23517	4.27906	3.95611	5890000	1220000	4.82787	4.02377	3.33333	0.690436	7193600	1479900	4.86087	21.4125	17.759	3.65347
		36.1 - wt		516000	32200	16.0248	2.75886	2.59681	0.162049	84000	16400	5.12195	0.296215	0.247829	0.0483857	98000	21200	4.62264	0.850891	0.699558	0.151333	396000	36200	10.9392	4.99499	4.57662	0.418368	275000	152000	1.80921	6.79551	4.3765	2.41901	6520000	1240000	5.25806	7.144	6.00243	1.14157	7889000	1498000	5.26636	22.8405	19.1955	3.64494
		42.1 - wt		222000	29000	7.65517	0.530319	0.469047	0.0612719	22100	5050	4.37624	0.0230168	0.0187356	0.00428121	95200	15500	6.14194	0.409015	0.351745	0.0572694	558000	79800	6.99248	5.80085	5.07506	0.725789	234000	179000	1.30726	5.56757	3.15451	2.41307	4450000	1550000	2.87097	4.16791	3.0912	1.07671	5581300	1858350	3.00336	16.4987	12.3775	4.12121
		48.1 - wt		416000	24300	17.1193	0.793909	0.750093	0.0438155	30000	9360	3.20513	0.0270848	0.0206439	0.00644091	106000	18300	5.79235	0.299424	0.255342	0.0440826	485000	175000	2.77143	3.50364	2.57464	0.928994	125000	105000	1.19048	4.12485	2.24176	1.88308	2760000	5740000	0.480836	3.29242	1.06907	2.22335	3922000	6071960	0.64592	12.0413	4.72546	7.31586
		49.1 - wt		325000	22200	14.6396	0.372184	0.348387	0.0237975	28000	9620	2.9106	0.0178556	0.0132896	0.00456594	99800	20400	4.89216	0.243485	0.202161	0.0413236	465000	205000	2.26829	2.79428	1.93931	0.854966	214000	261000	0.819923	1.49569	0.673849	0.821844	1980000	5840000	0.339041	1.9131	0.48439	1.42871	3111800	6358220	0.489414	6.8366	2.24647	4.59013
		50.1 - wt		299000	21100	14.1706	0.459137	0.428872	0.0302649	23600	11200	2.10714	0.0203495	0.0138003	0.00654928	101000	25600	3.94531	0.26836	0.214094	0.0542655	449000	343000	1.30904	3.48486	1.97563	1.50923	98200	442000	0.222172	2.37835	0.432348	1.94601	1990000	6520000	0.305215	2.08583	0.487755	1.59807	2960800	7362900	0.402124	8.69689	2.49424	6.20265
							Ø	1.55261	0.101762				Ø	0.199328	0.0348779				Ø	0.4977	0.100488				Ø	4.20842	0.943315				Ø	2.92431	2.34795				Ø	3.50306	1.81616				Ø	12.4734	5.75659
							SD	0.932897	0.0890519				SD	0.187749	0.0274555				SD	0.222839	0.0539106				SD	2.17093	0.469442				SD	1.4412	1.55735				SD	2.30928	1.33382				SD	7.42101	3.49556
	analyte →			Sample peak area				m(sample) [ng/mg of sample]		Sample peak area				m(sample) [ng/mg of sample]		Sample peak area				m(sample) [ng/mg of sample]		Sample peak area				m(sample) [ng/mg of sample]		Sample peak area				m(sample) [ng/mg of sample]		Sample peak area				m(sample) [ng/mg of sample]		Sample peak area				m(sample) [ng/mg of sample]
				GlcCer 16/0	GalCer 16/0	Ratio GlcCer/GalCer	Hexcer (ng/mg of sample)	GlcCer 16/0	GalCer 16/0	GlcCer 18/0	GalCer 18/0	Ratio GlcCer/GalCer	Hexcer (ng/mg of sample)	GlcCer 18/0	GalCer 18/0	GlcCer 20/0	GalCer 20/0	Ratio GlcCer/GalCer	Hexcer (ng/mg of sample)	GlcCer 20/0	GalCer 20/0	GlcCer 22/0	GalCer 22/0	Ratio GlcCer/GalCer	Hexcer (ng/mg of sample)	GlcCer 22/0	GalCer 22/0	GlcCer 24/0	GalCer 24/0	Ratio GlcCer/GalCer	Hexcer (ng/mg of sample)	GlcCer 24/0	GalCer 24/0	GlcCer 24/1	GalCer 24/1	Ratio GlcCer/GalCer	Hexcer (ng/mg of sample)	GlcCer 24/1	GalCer 24/1	GlcCer ∑	GalCer ∑	Ratio GlcCer/GalCer	Hexcer (ng/mg of sample)	GlcCer ∑	GalCer ∑
		8.1 - ko		563000	10300	54.6602	5.85981	5.75454	0.105278	229000	24700	9.27126	1.38828	1.25312	0.135162	162000	18100	8.95028	2.82038	2.53693	0.283447	777000	112000	6.9375	13.1709	11.5116	1.65933	715000	201000	3.55721	11.5006	8.97697	2.5236	14700000	2870000	5.12195	15.6901	13.1271	2.56292	17146000	3236100	5.29835	50.43	42.4231	8.00686
		9.1 - ko		693000	66800	10.3743	3.67006	3.3474	0.322664	255000	35100	7.26496	0.987813	0.868294	0.119518	225000	35700	6.30252	1.72548	1.48919	0.236285	834000	206000	4.04854	11.4484	9.18074	2.26766	853000	152000	5.61184	14.4429	12.2585	2.1844	11700000	4060000	2.88177	11.631	8.63468	2.99631	14560000	4555600	3.19607	43.9056	33.4421	10.4635
		22.1 - ko		742000	77100	9.62387	3.25431	2.94799	0.306321	317000	66200	4.78852	0.98019	0.810857	0.169333	159000	43200	3.68056	1.54921	1.21822	0.330988	697000	160000	4.35625	8.20398	6.67231	1.53166	399000	224000	1.78125	7.81424	5.00463	2.80961	6190000	4500000	1.37556	10.6983	6.1948	4.50349	8504000	5070500	1.67715	32.5002	20.3604	12.1398
		23.1 - ko		677000	53400	12.6779	4.62981	4.29133	0.338489	294000	29700	9.89899	1.48411	1.34794	0.13617	164000	37100	4.42049	2.24546	1.83121	0.414254	579000	106000	5.46226	10.9058	9.21817	1.68761	401000	398000	1.00754	9.72261	4.87956	4.84305	8350000	3920000	2.1301	14.2753	9.71462	4.56064	10465000	4544200	2.30294	43.263	30.1647	13.0984
		24.1 - ko		665000	34300	19.3878	4.24381	4.03565	0.208155	293000	29600	9.89865	1.30013	1.18083	0.119292	197000	30100	6.54485	2.3991	2.08112	0.317979	777000	123000	6.31707	15.0864	13.0246	2.0618	433000	317000	1.36593	14.9147	8.61073	6.30393	7990000	3790000	2.10818	17.7847	12.0628	5.72192	10355000	4324000	2.39477	55.7288	39.3127	16.4161
		25.1 - ko		520000	29400	17.6871	2.41777	2.28839	0.129382	289000	53100	5.44256	0.960392	0.811322	0.14907	152000	24500	6.20408	1.20049	1.03385	0.16664	655000	115000	5.69565	6.49776	5.52731	0.970444	442000	305000	1.44918	7.45479	4.411	3.04379	5770000	2750000	2.09818	7.6059	5.15095	2.45496	7828000	3277000	2.38877	26.1371	18.4242	7.71286
		37.1 - ko		627000	52900	11.8526	5.98278	5.51728	0.465493	416000	48600	8.55967	2.75486	2.46668	0.288175	213000	21400	9.95327	4.10446	3.72974	0.374725	756000	52300	14.4551	16.9744	15.8761	1.09831	373000	137000	2.72263	17.044	12.4655	4.57847	8370000	1060000	7.89623	20.1745	17.9067	2.26776	10755000	1372200	7.83778	67.0349	59.4499	7.58504
		46.1 - ko		273000	5090	53.6346	1.64047	1.61044	0.0300262	67500	6770	9.97046	0.196759	0.178823	0.0179353	280000	18700	14.9733	2.75853	2.58583	0.172697	1690000	187000	9.03743	25.3882	22.8589	2.52935	553000	191000	2.89529	11.6688	8.67319	2.99562	9430000	958000	9.84342	14.8912	13.5179	1.37329	12293500	1366560	8.99595	56.544	50.8873	5.65669
		47.1 - ko		317000	20800	15.2404	1.17071	1.09862	0.0720862	70000	8350	8.38323	0.111261	0.0994038	0.0118575	252000	21800	11.5596	2.23579	2.05777	0.178014	1330000	254000	5.23622	20.4214	17.1467	3.27464	279000	190000	1.46842	15.6681	9.32069	6.34742	7120000	3770000	1.88859	12.4641	8.14915	4.31493	9368000	4264950	2.19651	52.0713	35.7813	16.2901
							Ø	2.62726	0.170982				Ø	0.725496	0.0938432				Ø	1.51544	0.209617				Ø	9.33159	1.60444				Ø	6.15942	3.25408				Ø	7.78794	2.841				Ø	27.2985	9.03186
							SD	1.84941	0.143227				SD	0.719407	0.0852828				SD	1.0898	0.127342				SD	6.53925	0.778005				SD	4.17205	1.74314				SD	5.40883	1.46594				SD	18.407	4.28991
	analyte →							m(sample) [ng/mg of sample]		Sample peak area				m(sample) [ng/mg of sample]		Sample peak area				m(sample) [ng/mg of sample]		Sample peak area				m(sample) [ng/mg of sample]		Sample peak area				m(sample) [ng/mg of sample]		Sample peak area				m(sample) [ng/mg of sample]		Sample peak area				m(sample) [ng/mg of sample]
				GlcCer 16/0	GalCer 16/0	Ratio GlcCer/GalCer	Hexcer (ng/mg of sample)	GlcCer 16/0	GalCer 16/0	GlcCer 18/0	GalCer 18/0	Ratio GlcCer/GalCer	Hexcer (ng/mg of sample)	GlcCer 18/0	GalCer 18/0	GlcCer 20/0	GalCer 20/0	Ratio GlcCer/GalCer	Hexcer (ng/mg of sample)	GlcCer 20/0	GalCer 20/0	GlcCer 22/0	GalCer 22/0	Ratio GlcCer/GalCer	Hexcer (ng/mg of sample)	GlcCer 22/0	GalCer 22/0	GlcCer 24/0	GalCer 24/0	Ratio GlcCer/GalCer	Hexcer (ng/mg of sample)	GlcCer 24/0	GalCer 24/0	GlcCer 24/1	GalCer 24/1	Ratio GlcCer/GalCer	Hexcer (ng/mg of sample)	GlcCer 24/1	GalCer 24/1	GlcCer ∑	GalCer ∑	Ratio GlcCer/GalCer	Hexcer (ng/mg of sample)	GlcCer ∑	GalCer ∑
		1.1 - het		788000	39800	19.799	1.66031	1.58048	0.0798264	325000	44900	7.23831	0.34556	0.303615	0.0419456	175000	26500	6.60377	0.588533	0.511132	0.0774001	655000	84800	7.72406	6.57375	5.82023	0.753519	470000	302000	1.55629	13.161	8.01252	5.14847	9480000	3650000	2.59726	8.31505	6.00355	2.31149	11893000	4148000	2.86716	30.6442	22.72	7.9242
		4.1 - het		792000	47400	16.7089	2.13136	2.011	0.120356	268000	26000	10.3077	0.412951	0.376432	0.0365195	180000	26500	6.79245	0.709343	0.618314	0.0910295	758000	119000	6.36975	5.81129	5.02275	0.788533	329000	295000	1.11525	11.3062	5.96112	5.34508	8640000	1680000	5.14286	7.16004	5.99445	1.16559	10967000	2193900	4.99886	27.5312	22.9418	4.5894
		5.1 - het		647000	17500	36.9714	1.6226	1.57987	0.0427322	316000	20800	15.1923	0.393081	0.368805	0.0242758	173000	35400	4.88701	0.491351	0.407888	0.0834637	515000	98400	5.23374	3.96509	3.32902	0.636069	140000	372000	0.376344	7.02747	1.92157	5.10589	4540000	4230000	1.07329	4.61642	2.3898	2.22662	6331000	4774100	1.32611	18.116	10.3279	7.7881
		6.1 - het		692000	18200	38.022	1.74907	1.70425	0.0448228	269000	15000	17.9333	0.35235	0.33374	0.01861	179000	28600	6.25874	0.527257	0.454619	0.0726375	604000	93700	6.4461	3.9671	3.43433	0.532775	161000	344000	0.468023	6.45129	2.05675	4.39454	3400000	5120000	0.664062	4.10652	1.63875	2.46777	5305000	5619500	0.944034	17.1536	8.32988	8.82371
		7.1 - het		619000	8220	75.3041	2.60337	2.56925	0.0341184	129000	26600	4.84962	0.391547	0.324612	0.0669355	140000	24300	5.76132	0.649802	0.553696	0.0961058	570000	87800	6.49203	5.81073	5.03514	0.775588	572000	169000	3.38462	8.97643	6.92917	2.04726	10300000	2050000	5.02439	7.12283	5.9405	1.18233	12330000	2365920	5.2115	25.5547	21.4406	4.11409
		10.1 - het		590000	20500	28.7805	2.08178	2.01188	0.0699043	169000	28000	6.03571	0.488904	0.419415	0.0694889	144000	20800	6.92308	0.719162	0.628394	0.090768	574000	110000	5.21818	4.35282	3.65281	0.700015	457000	233000	1.96137	10.6928	7.08205	3.61076	8640000	3320000	2.60241	5.48834	3.96482	1.52352	10574000	3732300	2.83311	23.8238	17.6085	6.21528
		11.1 - het		772000	18400	41.9565	1.71924	1.67922	0.0400228	415000	22600	18.3628	0.592963	0.562339	0.0306238	186000	39800	4.67337	0.488873	0.402703	0.0861698	304000	400000	0.76	2.29232	0.989867	1.30246	125000	301000	0.415282	4.47939	1.31437	3.16501	2500000	8330000	0.30012	2.90049	0.66955	2.23094	4302000	9111800	0.472135	12.4733	4.00036	8.47292
		13.1 - het		515000	39000	13.2051	1.6426	1.52696	0.115634	215000	29700	7.23906	0.445644	0.391555	0.0540892	128000	31600	4.05063	0.464213	0.372301	0.0919118	494000	89600	5.51339	3.22806	2.73246	0.495604	364000	235000	1.54894	6.29901	3.82778	2.47123	7640000	3580000	2.13408	4.28504	2.9178	1.36724	9356000	4004900	2.33614	16.3646	11.4593	4.90524
		17.1 - het		594000	12300	48.2927	2.81285	2.75579	0.0570643	260000	12500	20.8	0.587101	0.56017	0.0269312	177000	16300	10.8589	0.886375	0.811632	0.0747435	682000	91300	7.46988	6.63964	5.85573	0.783912	348000	196000	1.77551	10.957	7.00928	3.94776	6310000	3430000	1.83965	9.10906	5.90125	3.20781	8371000	3758400	2.22728	30.9921	21.3889	9.60316
		18.1 - het		360000	14000	25.7143	2.51096	2.41697	0.0939932	108000	10700	10.0935	0.449588	0.40906	0.0405273	95000	10100	9.40594	0.630034	0.569489	0.0605456	398000	41800	9.52153	6.82028	6.17205	0.648221	380000	67700	5.613	10.1845	8.64446	1.54008	7040000	932000	7.55365	9.69519	8.56173	1.13346	8381000	1076300	7.78686	30.2906	26.8433	3.44726
		19.1 - het		455000	38800	11.7268	3.139	2.89235	0.246644	157000	12600	12.4603	0.617248	0.571391	0.0458569	126000	25500	4.94118	1.25824	1.04645	0.211782	528000	71900	7.34353	8.81029	7.75435	1.05594	350000	130000	2.69231	17.9635	13.0984	4.86511	8560000	1320000	6.48485	11.4481	9.9186	1.5295	10176000	1598800	6.36477	43.2364	37.3657	5.8707
		20.1 - het		511000	26300	19.4297	2.5328	2.40882	0.123976	159000	30100	5.28239	0.493269	0.414753	0.0785161	130000	15500	8.3871	0.805076	0.719312	0.0857642	525000	49200	10.6707	5.39273	4.93066	0.462073	472000	149000	3.16779	13.3413	10.1402	3.20104	9860000	1810000	5.44751	8.17855	6.91007	1.26848	11657000	2080100	5.60406	30.7437	26.0884	4.65527
		21.1 - het		614000	39600	15.5051	3.24596	3.04929	0.196665	182000	32900	5.53191	0.582797	0.493574	0.089223	138000	27300	5.05495	0.896327	0.748295	0.148032	643000	126000	5.10317	2.91398	2.43653	0.477454	270000	177000	1.52542	6.03084	3.64279	2.38805	11700000	2750000	4.25455	4.20499	3.40473	0.800258	13547000	3152800	4.29682	17.8749	14.5002	3.37465
		26.1 - het		405000	14900	27.1812	1.278	1.23265	0.0453495	35600	5870	6.06474	0.0764086	0.0655932	0.0108155	163000	15500	10.5161	0.659364	0.602108	0.0572557	1110000	39000	28.4615	3.54893	3.42847	0.12046	537000	91500	5.86885	3.37439	2.88313	0.49126	11600000	786000	14.7583	2.30777	2.16133	0.146448	13850600	952770	14.5372	11.2449	10.5211	0.723739
		32.1 - het		329000	12100	27.1901	1.42537	1.37481	0.0505628	20900	2710	7.71218	0.0629962	0.0557654	0.00723082	99900	15300	6.52941	0.66496	0.576645	0.088315	645000	19600	32.9082	6.61778	6.42261	0.195168	430000	41300	10.4116	6.96776	6.35718	0.610585	8700000	383000	22.7154	5.53603	5.30259	0.233436	10224800	474010	21.5709	21.2749	20.3323	0.942583
		34.1 - het		385000	24600	15.6504	1.10127	1.03513	0.0661408	36100	4300	8.39535	0.0643037	0.0574595	0.00684421	140000	15200	9.21053	0.742981	0.670215	0.0727662	1050000	83200	12.6202	8.9384	8.28214	0.656261	489000	174000	2.81034	10.579	7.80261	2.77639	11100000	1510000	7.35099	4.52577	3.98383	0.541944	13200100	1811300	7.28764	25.9517	22.8203	3.13138
		38.1 - het		431000	40700	10.5897	0.668903	0.611188	0.0577154	40300	11400	3.53509	0.0570165	0.0444442	0.0125723	168000	18400	9.13043	0.419153	0.377778	0.0413757	1290000	232000	5.56034	4.3077	3.65107	0.656627	588000	304000	1.93421	6.63095	4.37107	2.25987	11300000	4200000	2.69048	2.5943	1.89133	0.702971	13817300	4806500	2.87471	14.678	10.8899	3.78816
		39.1 - het		551000	19400	28.4021	1.01484	0.980323	0.0345159	42800	5330	8.03002	0.05247	0.0466594	0.00581062	199000	13900	14.3165	0.607961	0.568268	0.0396931	1320000	119000	11.0924	3.67604	3.37205	0.303995	573000	191000	3	5.10562	3.82921	1.2764	11800000	2250000	5.24444	2.18363	1.83394	0.349692	14485800	2598630	5.5744	12.6406	10.7179	1.92269
		40.1 - het		521000	36300	14.3526	0.716991	0.67029	0.0467016	35000	5670	6.17284	0.0276293	0.0237774	0.00385193	165000	18800	8.7766	0.393889	0.3536	0.0402889	1120000	215000	5.2093	3.84755	3.22791	0.619643	361000	238000	1.51681	5.22901	3.15137	2.07764	6550000	5320000	1.2312	1.96373	1.08361	0.880123	8752000	5833770	1.50023	12.1788	7.30773	4.87107
		41.1 - het		497000	12000	41.4167	0.728266	0.711096	0.0171693	56300	7840	7.18112	0.0516979	0.0453787	0.00631917	231000	21200	10.8962	0.498997	0.457051	0.0419458	1410000	321000	4.39252	3.31541	2.70059	0.614815	404000	357000	1.13165	3.87734	2.0584	1.81894	8610000	4600000	1.87174	2.13535	1.39177	0.743573	11208300	5319040	2.1072	10.6071	7.19336	3.4137
		43.1 - het		403000	53500	7.53271	0.726921	0.641729	0.0851923	30300	5590	5.42039	0.0317406	0.0267968	0.00494371	138000	16300	8.46626	0.525275	0.469786	0.0554892	925000	150000	6.16667	4.66773	4.01642	0.651311	351000	253000	1.38735	4.33165	2.51723	1.81442	5980000	4020000	1.48756	2.83798	1.69711	1.14087	7827300	4498390	1.74002	13.1213	8.33254	4.78875
		51.1 - het		564000	44000	12.8182	1.23915	1.14947	0.0896751	35000	7470	4.68541	0.0494808	0.0407777	0.00870313	197000	23100	8.52814	0.598307	0.535513	0.0627937	1260000	267000	4.7191	5.62862	4.64444	0.984179	246000	556000	0.442446	6.08231	1.86565	4.21667	5780000	6920000	0.83526	3.38852	1.54217	1.84634	8082000	7817570	1.03383	16.9864	8.63445	8.35194
							Ø	1.57101	0.0854389				Ø	0.238093	0.0270537				Ø	0.580072	0.0786795				Ø	4.41358	0.626758				Ø	5.15707	2.43253				Ø	3.69821	1.13269				Ø	15.5247	4.51645
							SD	0.859011	0.0613369				SD	0.231753	0.0274615				SD	0.186872	0.0449174				SD	2.02067	0.306554				SD	3.36386	1.23236				SD	2.82785	0.796087				SD	9.2506	2.56177

## Sheet: Template
	Ceramide					IS for ceramide lipid class: Cer 12/0					added vol. 10uL		c= 11,41 ng/uL
						positive
	analyte →					Cer 16/0				Cer 18/0				Cer 20/0				Cer 22/0				Cer 24/0				Cer 24/1
			sample weight (mg)	m (IS) [ng]	IS Peak area	sample Peak area	m(sample) [ng/mg of sample]	Sample adjustment	Calculations	sample Peak area	m(sample) [ng/mg of sample]	Sample adjustment	Calculations	sample Peak area	m(sample) [ng/mg of sample]	Sample adjustment	Calculations	sample Peak area	m(sample) [ng/mg of sample]	Sample adjustment	Calculations	sample Peak area	m(sample) [ng/mg of sample]	Sample adjustment	Calculations	sample Peak area	m(sample) [ng/mg of sample]	Sample adjustment	Calculations		av.	m(sample) [ng/mg of sample]	Sample adjustment	Calculations
		1.1 - het	298.4	114.1			#DIV/0!	0			#DIV/0!	0			#DIV/0!	0			#DIV/0!	0			#DIV/0!	0			#DIV/0!	0		1.1 - het	0	#DIV/0!	0
		4.1 - het	241.9	114.1			#DIV/0!	0			#DIV/0!	0			#DIV/0!	0			#DIV/0!	0			#DIV/0!	0			#DIV/0!	0		4.1 - het	0	#DIV/0!	0
		5.1 - het	352.5	114.1			#DIV/0!	0			#DIV/0!	0			#DIV/0!	0			#DIV/0!	0			#DIV/0!	0			#DIV/0!	0		5.1 - het	0	#DIV/0!	0
		6.1 - het	317.8	114.1			#DIV/0!	0			#DIV/0!	0			#DIV/0!	0			#DIV/0!	0			#DIV/0!	0			#DIV/0!	0		6.1 - het	0	#DIV/0!	0
		7.1 - het	193.4	114.1			#DIV/0!	0			#DIV/0!	0			#DIV/0!	0			#DIV/0!	0			#DIV/0!	0			#DIV/0!	0		7.1 - het	0	#DIV/0!	0											DhCer/Sa
		10.1 - het	255.4	114.1			#DIV/0!	0			#DIV/0!	0			#DIV/0!	0			#DIV/0!	0			#DIV/0!	0			#DIV/0!	0		10.1 - het	0	#DIV/0!	0											16/0	18/0	20/0	22/0	24/0	24/1
		11.1 - het	344.4	114.1			#DIV/0!	0			#DIV/0!	0			#DIV/0!	0			#DIV/0!	0			#DIV/0!	0			#DIV/0!	0		11.1 - het	0	#DIV/0!	0										1.1 - het	#DIV/0!	#DIV/0!	#DIV/0!		#DIV/0!	#DIV/0!
		13.1 - het	282	114.1			#DIV/0!	0			#DIV/0!	0			#DIV/0!	0			#DIV/0!	0			#DIV/0!	0			#DIV/0!	0		13.1 - het	0	#DIV/0!	0										4.1 - het	#DIV/0!	#DIV/0!	#DIV/0!		#DIV/0!	#DIV/0!
		17.1 - het	246.3	114.1			#DIV/0!	0			#DIV/0!	0			#DIV/0!	0			#DIV/0!	0			#DIV/0!	0			#DIV/0!	0		17.1 - het	0	#DIV/0!	0										5.1 - het	#DIV/0!	#DIV/0!	#DIV/0!		#DIV/0!	#DIV/0!
		18.1 - het	131.7	114.1			#DIV/0!	0			#DIV/0!	0			#DIV/0!	0			#DIV/0!	0			#DIV/0!	0			#DIV/0!	0		18.1 - het	0	#DIV/0!	0										6.1 - het	#DIV/0!	#DIV/0!	#DIV/0!		#DIV/0!	#DIV/0!
		19.1 - het	152.7	114.1			#DIV/0!	0			#DIV/0!	0			#DIV/0!	0			#DIV/0!	0			#DIV/0!	0			#DIV/0!	0		19.1 - het	0	#DIV/0!	0										7.1 - het	#DIV/0!	#DIV/0!	#DIV/0!		#DIV/0!	#DIV/0!
		20.1 - het	157.6	114.1			#DIV/0!	0			#DIV/0!	0			#DIV/0!	0			#DIV/0!	0			#DIV/0!	0			#DIV/0!	0		20.1 - het	0	#DIV/0!	0										10.1 - het	#DIV/0!	#DIV/0!	#DIV/0!		#DIV/0!	#DIV/0!
		21.1 - het	218.4	114.1			#DIV/0!	0			#DIV/0!	0			#DIV/0!	0			#DIV/0!	0			#DIV/0!	0			#DIV/0!	0		21.1 - het	0	#DIV/0!	0										11.1 - het	#DIV/0!	#DIV/0!	#DIV/0!		#DIV/0!	#DIV/0!
		26.1 - het	207.7	114.1			#DIV/0!	0			#DIV/0!	0			#DIV/0!	0			#DIV/0!	0			#DIV/0!	0			#DIV/0!	0		26.1 - het	0	#DIV/0!	0										13.1 - het	#DIV/0!	#DIV/0!	#DIV/0!		#DIV/0!	#DIV/0!
		32.1 - het	126.6	114.1			#DIV/0!	0			#DIV/0!	0			#DIV/0!	0			#DIV/0!	0			#DIV/0!	0			#DIV/0!	0		32.1 - het	0	#DIV/0!	0										17.1 - het	#DIV/0!	#DIV/0!	#DIV/0!		#DIV/0!	#DIV/0!
		34.1 - het	213.6	114.1			#DIV/0!	0			#DIV/0!	0			#DIV/0!	0			#DIV/0!	0			#DIV/0!	0			#DIV/0!	0		34.1 - het	0	#DIV/0!	0										18.1 - het	#DIV/0!	#DIV/0!	#DIV/0!		#DIV/0!	#DIV/0!
		38.1 - het	416.1	114.1			#DIV/0!	0			#DIV/0!	0			#DIV/0!	0			#DIV/0!	0			#DIV/0!	0			#DIV/0!	0		38.1 - het	0	#DIV/0!	0										19.1 - het	#DIV/0!	#DIV/0!	#DIV/0!		#DIV/0!	#DIV/0!
		39.1 - het	256.4	114.1			#DIV/0!	0			#DIV/0!	0			#DIV/0!	0			#DIV/0!	0			#DIV/0!	0			#DIV/0!	0		39.1 - het	0	#DIV/0!	0										20.1 - het	#DIV/0!	#DIV/0!	#DIV/0!		#DIV/0!	#DIV/0!
		40.1 - het	352.8	114.1			#DIV/0!	0			#DIV/0!	0			#DIV/0!	0			#DIV/0!	0			#DIV/0!	0			#DIV/0!	0		40.1 - het	0	#DIV/0!	0										21.1 - het	#DIV/0!	#DIV/0!	#DIV/0!		#DIV/0!	#DIV/0!
		41.1 - het	358.4	114.1			#DIV/0!	0			#DIV/0!	0			#DIV/0!	0			#DIV/0!	0			#DIV/0!	0			#DIV/0!	0		41.1 - het	0	#DIV/0!	0										26.1 - het	#DIV/0!	#DIV/0!	#DIV/0!		#DIV/0!	#DIV/0!
		43.1 - het	323.6	114.1			#DIV/0!	0			#DIV/0!	0			#DIV/0!	0			#DIV/0!	0			#DIV/0!	0			#DIV/0!	0		43.1 - het	0	#DIV/0!	0										32.1 - het	#DIV/0!	#DIV/0!	#DIV/0!		#DIV/0!	#DIV/0!
		51.1 - het	284.1	114.1			#DIV/0!	0			#DIV/0!	0			#DIV/0!	0			#DIV/0!	0			#DIV/0!	0			#DIV/0!	0		51.1 - het	0	#DIV/0!	0										34.1 - het	#DIV/0!	#DIV/0!	#DIV/0!		#DIV/0!	#DIV/0!
						Ø	#DIV/0!	0		Ø	#DIV/0!	0		Ø	#DIV/0!	0		Ø	#DIV/0!	0		Ø	#DIV/0!	0		Ø	#DIV/0!	0			Ø	#DIV/0!	0										38.1 - het	#DIV/0!	#DIV/0!	#DIV/0!		#DIV/0!	#DIV/0!
						SD	#DIV/0!	0		SD	#DIV/0!	0		SD	#DIV/0!	0		SD	#DIV/0!	0		SD	#DIV/0!	0		SD	#DIV/0!	0			SD	#DIV/0!	0										39.1 - het	#DIV/0!	#DIV/0!	#DIV/0!		#DIV/0!	#DIV/0!
																																											40.1 - het	#DIV/0!	#DIV/0!	#DIV/0!		#DIV/0!	#DIV/0!
																																											41.1 - het	#DIV/0!	#DIV/0!	#DIV/0!		#DIV/0!	#DIV/0!
	DhCeramide					IS for ceramide lipid class: Cer 12/0					added vol. 10uL		c= 11,41 ng/uL																														43.1 - het	#DIV/0!	#DIV/0!	#DIV/0!		#DIV/0!	#DIV/0!
						positive																																					51.1 - het	#DIV/0!	#DIV/0!	#DIV/0!		#DIV/0!	#DIV/0!
																																											Ø	#DIV/0!	#DIV/0!	#DIV/0!		#DIV/0!	#DIV/0!
	analyte →					DhCer 16/0				DhCer 18/0				DhCer 20/0				DhCer 22/0				DhCer 24/0				DhCer 24/1																	SD	#DIV/0!	#DIV/0!	#DIV/0!		#DIV/0!	#DIV/0!
			sample weight (mg)	m (IS) [ng]	IS Peak area	sample Peak area	m(sample) [ng/mg of sample]	Sample adjustment	Calculations	sample Peak area	m(sample) [ng/mg of sample]	Sample adjustment	Calculations	sample Peak area	m(sample) [ng/mg of sample]	Sample adjustment	Calculations	sample Peak area	m(sample) [ng/mg of sample]	Sample adjustment	Calculations	sample Peak area	m(sample) [ng/mg of sample]	Sample adjustment	Calculations	sample Peak area	m(sample) [ng/mg of sample]	Sample adjustment	Calculations		av.	m(sample) [ng/mg of sample]	Sample adjustment	Calculations
		1.1 - het	298.4	114.1			#DIV/0!	0			#DIV/0!	0			#DIV/0!	0			#DIV/0!	0			#DIV/0!	0			#DIV/0!	0		1.1 - het	0	#DIV/0!	0											Cer/SoP
		4.1 - het	241.9	114.1			#DIV/0!	0			#DIV/0!	0			#DIV/0!	0			#DIV/0!	0			#DIV/0!	0			#DIV/0!	0		4.1 - het	0	#DIV/0!	0											16/0	18/0	20/0	22/0	24/0	24/1
		5.1 - het	352.5	114.1			#DIV/0!	0			#DIV/0!	0			#DIV/0!	0			#DIV/0!	0			#DIV/0!	0			#DIV/0!	0		5.1 - het	0	#DIV/0!	0										1.1 - het	#DIV/0!	#DIV/0!	#DIV/0!	#DIV/0!	#DIV/0!	#DIV/0!
		6.1 - het	317.8	114.1			#DIV/0!	0			#DIV/0!	0			#DIV/0!	0			#DIV/0!	0			#DIV/0!	0			#DIV/0!	0		6.1 - het	0	#DIV/0!	0										4.1 - het	#DIV/0!	#DIV/0!	#DIV/0!	#DIV/0!	#DIV/0!	#DIV/0!
		7.1 - het	193.4	114.1			#DIV/0!	0			#DIV/0!	0			#DIV/0!	0			#DIV/0!	0			#DIV/0!	0			#DIV/0!	0		7.1 - het	0	#DIV/0!	0										5.1 - het	#DIV/0!	#DIV/0!	#DIV/0!	#DIV/0!	#DIV/0!	#DIV/0!
		10.1 - het	255.4	114.1			#DIV/0!	0			#DIV/0!	0			#DIV/0!	0			#DIV/0!	0			#DIV/0!	0			#DIV/0!	0		10.1 - het	0	#DIV/0!	0										6.1 - het	#DIV/0!	#DIV/0!	#DIV/0!	#DIV/0!	#DIV/0!	#DIV/0!
		11.1 - het	344.4	114.1			#DIV/0!	0			#DIV/0!	0			#DIV/0!	0			#DIV/0!	0			#DIV/0!	0			#DIV/0!	0		11.1 - het	0	#DIV/0!	0										7.1 - het	#DIV/0!	#DIV/0!	#DIV/0!	#DIV/0!	#DIV/0!	#DIV/0!
		13.1 - het	282	114.1			#DIV/0!	0			#DIV/0!	0			#DIV/0!	0			#DIV/0!	0			#DIV/0!	0			#DIV/0!	0		13.1 - het	0	#DIV/0!	0										10.1 - het	#DIV/0!	#DIV/0!	#DIV/0!	#DIV/0!	#DIV/0!	#DIV/0!
		17.1 - het	246.3	114.1			#DIV/0!	0			#DIV/0!	0			#DIV/0!	0			#DIV/0!	0			#DIV/0!	0			#DIV/0!	0		17.1 - het	0	#DIV/0!	0										11.1 - het	#DIV/0!	#DIV/0!	#DIV/0!	#DIV/0!	#DIV/0!	#DIV/0!
		18.1 - het	131.7	114.1			#DIV/0!	0			#DIV/0!	0			#DIV/0!	0			#DIV/0!	0			#DIV/0!	0			#DIV/0!	0		18.1 - het	0	#DIV/0!	0										13.1 - het	#DIV/0!	#DIV/0!	#DIV/0!	#DIV/0!	#DIV/0!	#DIV/0!
		19.1 - het	152.7	114.1			#DIV/0!	0			#DIV/0!	0			#DIV/0!	0			#DIV/0!	0			#DIV/0!	0			#DIV/0!	0		19.1 - het	0	#DIV/0!	0										17.1 - het	#DIV/0!	#DIV/0!	#DIV/0!	#DIV/0!	#DIV/0!	#DIV/0!
		20.1 - het	157.6	114.1			#DIV/0!	0			#DIV/0!	0			#DIV/0!	0			#DIV/0!	0			#DIV/0!	0			#DIV/0!	0		20.1 - het	0	#DIV/0!	0										18.1 - het	#DIV/0!	#DIV/0!	#DIV/0!	#DIV/0!	#DIV/0!	#DIV/0!
		21.1 - het	218.4	114.1			#DIV/0!	0			#DIV/0!	0			#DIV/0!	0			#DIV/0!	0			#DIV/0!	0			#DIV/0!	0		21.1 - het	0	#DIV/0!	0										19.1 - het	#DIV/0!	#DIV/0!	#DIV/0!	#DIV/0!	#DIV/0!	#DIV/0!
		26.1 - het	207.7	114.1			#DIV/0!	0			#DIV/0!	0			#DIV/0!	0			#DIV/0!	0			#DIV/0!	0			#DIV/0!	0		26.1 - het	0	#DIV/0!	0										20.1 - het	#DIV/0!	#DIV/0!	#DIV/0!	#DIV/0!	#DIV/0!	#DIV/0!
		32.1 - het	126.6	114.1			#DIV/0!	0			#DIV/0!	0			#DIV/0!	0			#DIV/0!	0			#DIV/0!	0			#DIV/0!	0		32.1 - het	0	#DIV/0!	0										21.1 - het	#DIV/0!	#DIV/0!	#DIV/0!	#DIV/0!	#DIV/0!	#DIV/0!
		34.1 - het	213.6	114.1			#DIV/0!	0			#DIV/0!	0			#DIV/0!	0			#DIV/0!	0			#DIV/0!	0			#DIV/0!	0		34.1 - het	0	#DIV/0!	0										26.1 - het	#DIV/0!	#DIV/0!	#DIV/0!	#DIV/0!	#DIV/0!	#DIV/0!
		38.1 - het	416.1	114.1			#DIV/0!	0			#DIV/0!	0			#DIV/0!	0			#DIV/0!	0			#DIV/0!	0			#DIV/0!	0		38.1 - het	0	#DIV/0!	0										32.1 - het	#DIV/0!	#DIV/0!	#DIV/0!	#DIV/0!	#DIV/0!	#DIV/0!
		39.1 - het	256.4	114.1			#DIV/0!	0			#DIV/0!	0			#DIV/0!	0			#DIV/0!	0			#DIV/0!	0			#DIV/0!	0		39.1 - het	0	#DIV/0!	0										34.1 - het	#DIV/0!	#DIV/0!	#DIV/0!	#DIV/0!	#DIV/0!	#DIV/0!
		40.1 - het	352.8	114.1			#DIV/0!	0			#DIV/0!	0			#DIV/0!	0			#DIV/0!	0			#DIV/0!	0			#DIV/0!	0		40.1 - het	0	#DIV/0!	0										38.1 - het	#DIV/0!	#DIV/0!	#DIV/0!	#DIV/0!	#DIV/0!	#DIV/0!
		41.1 - het	358.4	114.1			#DIV/0!	0			#DIV/0!	0			#DIV/0!	0			#DIV/0!	0			#DIV/0!	0			#DIV/0!	0		41.1 - het	0	#DIV/0!	0										39.1 - het	#DIV/0!	#DIV/0!	#DIV/0!	#DIV/0!	#DIV/0!	#DIV/0!
		43.1 - het	323.6	114.1			#DIV/0!	0			#DIV/0!	0			#DIV/0!	0			#DIV/0!	0			#DIV/0!	0			#DIV/0!	0		43.1 - het	0	#DIV/0!	0										40.1 - het	#DIV/0!	#DIV/0!	#DIV/0!	#DIV/0!	#DIV/0!	#DIV/0!
		51.1 - het	284.1	114.1			#DIV/0!	0			#DIV/0!	0			#DIV/0!	0			#DIV/0!	0			#DIV/0!	0			#DIV/0!	0		51.1 - het	0	#DIV/0!	0										41.1 - het	#DIV/0!	#DIV/0!	#DIV/0!	#DIV/0!	#DIV/0!	#DIV/0!
						Ø	#DIV/0!	0		Ø	#DIV/0!	0		Ø	#DIV/0!	0		Ø	#DIV/0!	0		Ø	#DIV/0!	0		Ø	#DIV/0!	0			Ø	#DIV/0!	0										43.1 - het	#DIV/0!	#DIV/0!	#DIV/0!	#DIV/0!	#DIV/0!	#DIV/0!
						SD	#DIV/0!	0		SD	#DIV/0!	0		SD	#DIV/0!	0		SD	#DIV/0!	0		SD	#DIV/0!	0		SD	#DIV/0!	0			SD	#DIV/0!	0										51.1 - het	#DIV/0!	#DIV/0!	#DIV/0!	#DIV/0!	#DIV/0!	#DIV/0!
																																											Ø	#DIV/0!	#DIV/0!	#DIV/0!	#DIV/0!	#DIV/0!	#DIV/0!
																																											SD	#DIV/0!	#DIV/0!	#DIV/0!	#DIV/0!	#DIV/0!	#DIV/0!
	SM					IS for Sphingomyelin lipid class: SM 12/0					added vol. 10uL		c= 15,452 ng/uL
						positive
	analyte →					SM 16/0				SM 18/0				SM 20/0				SM 22/0				SM 24/0				SM 24/1
			sample weight (mg)	m (IS) [ng]	IS Peak area	sample Peak area	m(sample) [ng/mg of sample]	Sample adjustment	Calculations	sample Peak area	m(sample) [ng/mg of sample]	Sample adjustment	Calculations	sample Peak area	m(sample) [ng/mg of sample]	Sample adjustment	Calculations	sample Peak area	m(sample) [ng/mg of sample]	Sample adjustment	Calculations	sample Peak area	m(sample) [ng/mg of sample]	Sample adjustment	Calculations	sample Peak area	m(sample) [ng/mg of sample]	Sample adjustment	Calculations		av.	m(sample) [ng/mg of sample]	Sample adjustment	Calculations
		1.1 - het	298.4	154.52			#DIV/0!	0			#DIV/0!	0			#DIV/0!	0			#DIV/0!	0			#DIV/0!	0			#DIV/0!	0		1.1 - het	0	#DIV/0!	0
		4.1 - het	241.9	154.52			#DIV/0!	0			#DIV/0!	0			#DIV/0!	0			#DIV/0!	0			#DIV/0!	0			#DIV/0!	0		4.1 - het	0	#DIV/0!	0
		5.1 - het	352.5	154.52			#DIV/0!	0			#DIV/0!	0			#DIV/0!	0			#DIV/0!	0			#DIV/0!	0			#DIV/0!	0		5.1 - het	0	#DIV/0!	0
		6.1 - het	317.8	154.52			#DIV/0!	0			#DIV/0!	0			#DIV/0!	0			#DIV/0!	0			#DIV/0!	0			#DIV/0!	0		6.1 - het	0	#DIV/0!	0
		7.1 - het	193.4	154.52			#DIV/0!	0			#DIV/0!	0			#DIV/0!	0			#DIV/0!	0			#DIV/0!	0			#DIV/0!	0		7.1 - het	0	#DIV/0!	0
		10.1 - het	255.4	154.52			#DIV/0!	0			#DIV/0!	0			#DIV/0!	0			#DIV/0!	0			#DIV/0!	0			#DIV/0!	0		10.1 - het	0	#DIV/0!	0
		11.1 - het	344.4	154.52			#DIV/0!	0			#DIV/0!	0			#DIV/0!	0			#DIV/0!	0			#DIV/0!	0			#DIV/0!	0		11.1 - het	0	#DIV/0!	0
		13.1 - het	282	154.52			#DIV/0!	0			#DIV/0!	0			#DIV/0!	0			#DIV/0!	0			#DIV/0!	0			#DIV/0!	0		13.1 - het	0	#DIV/0!	0
		17.1 - het	246.3	154.52			#DIV/0!	0			#DIV/0!	0			#DIV/0!	0			#DIV/0!	0			#DIV/0!	0			#DIV/0!	0		17.1 - het	0	#DIV/0!	0
		18.1 - het	131.7	154.52			#DIV/0!	0			#DIV/0!	0			#DIV/0!	0			#DIV/0!	0			#DIV/0!	0			#DIV/0!	0		18.1 - het	0	#DIV/0!	0
		19.1 - het	152.7	154.52			#DIV/0!	0			#DIV/0!	0			#DIV/0!	0			#DIV/0!	0			#DIV/0!	0			#DIV/0!	0		19.1 - het	0	#DIV/0!	0
		20.1 - het	157.6	154.52			#DIV/0!	0			#DIV/0!	0			#DIV/0!	0			#DIV/0!	0			#DIV/0!	0			#DIV/0!	0		20.1 - het	0	#DIV/0!	0
		21.1 - het	218.4	154.52			#DIV/0!	0			#DIV/0!	0			#DIV/0!	0			#DIV/0!	0			#DIV/0!	0			#DIV/0!	0		21.1 - het	0	#DIV/0!	0
		26.1 - het	207.7	154.52			#DIV/0!	0			#DIV/0!	0			#DIV/0!	0			#DIV/0!	0			#DIV/0!	0			#DIV/0!	0		26.1 - het	0	#DIV/0!	0
		32.1 - het	126.6	154.52			#DIV/0!	0			#DIV/0!	0			#DIV/0!	0			#DIV/0!	0			#DIV/0!	0			#DIV/0!	0		32.1 - het	0	#DIV/0!	0
		34.1 - het	213.6	154.52			#DIV/0!	0			#DIV/0!	0			#DIV/0!	0			#DIV/0!	0			#DIV/0!	0			#DIV/0!	0		34.1 - het	0	#DIV/0!	0
		38.1 - het	416.1	154.52			#DIV/0!	0			#DIV/0!	0			#DIV/0!	0			#DIV/0!	0			#DIV/0!	0			#DIV/0!	0		38.1 - het	0	#DIV/0!	0
		39.1 - het	256.4	154.52			#DIV/0!	0			#DIV/0!	0			#DIV/0!	0			#DIV/0!	0			#DIV/0!	0			#DIV/0!	0		39.1 - het	0	#DIV/0!	0
		40.1 - het	352.8	154.52			#DIV/0!	0			#DIV/0!	0			#DIV/0!	0			#DIV/0!	0			#DIV/0!	0			#DIV/0!	0		40.1 - het	0	#DIV/0!	0
		41.1 - het	358.4	154.52			#DIV/0!	0			#DIV/0!	0			#DIV/0!	0			#DIV/0!	0			#DIV/0!	0			#DIV/0!	0		41.1 - het	0	#DIV/0!	0
		43.1 - het	323.6	154.52			#DIV/0!	0			#DIV/0!	0			#DIV/0!	0			#DIV/0!	0			#DIV/0!	0			#DIV/0!	0		43.1 - het	0	#DIV/0!	0
		51.1 - het	284.1	154.52			#DIV/0!	0			#DIV/0!	0			#DIV/0!	0			#DIV/0!	0			#DIV/0!	0			#DIV/0!	0		51.1 - het	0	#DIV/0!	0
						Ø	#DIV/0!	0		Ø	#DIV/0!	0		Ø	#DIV/0!	0		Ø	#DIV/0!	0		Ø	#DIV/0!	0		Ø	#DIV/0!	0			Ø	#DIV/0!	0
						SD	#DIV/0!	0		SD	#DIV/0!	0		SD	#DIV/0!	0		SD	#DIV/0!	0		SD	#DIV/0!	0		SD	#DIV/0!	0			SD	#DIV/0!	0
	DhSM					IS for Sphingomyelin lipid class: SM 12/0					added vol. 10uL		c= 15,452 ng/uL
						positive
	analyte →					DhSM 16/0				DhSM 18/0																DhSM 24/1
			sample weight (mg)	m (IS) [ng]	IS Peak area	sample Peak area	m(sample) [ng/mg of sample]	Sample adjustment	Calculations	sample Peak area	m(sample) [ng/mg of sample]	Sample adjustment	Calculations	sample Peak area	m(sample) [ng/mg of sample]	Sample adjustment	Calculations	sample Peak area	m(sample) [ng/mg of sample]	Sample adjustment	Calculations	sample Peak area	m(sample) [ng/mg of sample]	Sample adjustment	Calculations	sample Peak area	m(sample) [ng/mg of sample]	Sample adjustment	Calculations		av.	m(sample) [ng/mg of sample]	Sample adjustment	Calculations
		1.1 - het	298.4	154.52			#DIV/0!	0			#DIV/0!	0			#DIV/0!	0			#DIV/0!	0			#DIV/0!	0			#DIV/0!	0		1.1 - het	0	#DIV/0!	0
		4.1 - het	241.9	154.52			#DIV/0!	0			#DIV/0!	0			#DIV/0!	0			#DIV/0!	0			#DIV/0!	0			#DIV/0!	0		4.1 - het	0	#DIV/0!	0
		5.1 - het	352.5	154.52			#DIV/0!	0			#DIV/0!	0			#DIV/0!	0			#DIV/0!	0			#DIV/0!	0			#DIV/0!	0		5.1 - het	0	#DIV/0!	0
		6.1 - het	317.8	154.52			#DIV/0!	0			#DIV/0!	0			#DIV/0!	0			#DIV/0!	0			#DIV/0!	0			#DIV/0!	0		6.1 - het	0	#DIV/0!	0
		7.1 - het	193.4	154.52			#DIV/0!	0			#DIV/0!	0			#DIV/0!	0			#DIV/0!	0			#DIV/0!	0			#DIV/0!	0		7.1 - het	0	#DIV/0!	0
		10.1 - het	255.4	154.52			#DIV/0!	0			#DIV/0!	0			#DIV/0!	0			#DIV/0!	0			#DIV/0!	0			#DIV/0!	0		10.1 - het	0	#DIV/0!	0
		11.1 - het	344.4	154.52			#DIV/0!	0			#DIV/0!	0			#DIV/0!	0			#DIV/0!	0			#DIV/0!	0			#DIV/0!	0		11.1 - het	0	#DIV/0!	0
		13.1 - het	282	154.52			#DIV/0!	0			#DIV/0!	0			#DIV/0!	0			#DIV/0!	0			#DIV/0!	0			#DIV/0!	0		13.1 - het	0	#DIV/0!	0
		17.1 - het	246.3	154.52			#DIV/0!	0			#DIV/0!	0			#DIV/0!	0			#DIV/0!	0			#DIV/0!	0			#DIV/0!	0		17.1 - het	0	#DIV/0!	0
		18.1 - het	131.7	154.52			#DIV/0!	0			#DIV/0!	0			#DIV/0!	0			#DIV/0!	0			#DIV/0!	0			#DIV/0!	0		18.1 - het	0	#DIV/0!	0
		19.1 - het	152.7	154.52			#DIV/0!	0			#DIV/0!	0			#DIV/0!	0			#DIV/0!	0			#DIV/0!	0			#DIV/0!	0		19.1 - het	0	#DIV/0!	0
		20.1 - het	157.6	154.52			#DIV/0!	0			#DIV/0!	0			#DIV/0!	0			#DIV/0!	0			#DIV/0!	0			#DIV/0!	0		20.1 - het	0	#DIV/0!	0
		21.1 - het	218.4	154.52			#DIV/0!	0			#DIV/0!	0			#DIV/0!	0			#DIV/0!	0			#DIV/0!	0			#DIV/0!	0		21.1 - het	0	#DIV/0!	0
		26.1 - het	207.7	154.52			#DIV/0!	0			#DIV/0!	0			#DIV/0!	0			#DIV/0!	0			#DIV/0!	0			#DIV/0!	0		26.1 - het	0	#DIV/0!	0
		32.1 - het	126.6	154.52			#DIV/0!	0			#DIV/0!	0			#DIV/0!	0			#DIV/0!	0			#DIV/0!	0			#DIV/0!	0		32.1 - het	0	#DIV/0!	0
		34.1 - het	213.6	154.52			#DIV/0!	0			#DIV/0!	0			#DIV/0!	0			#DIV/0!	0			#DIV/0!	0			#DIV/0!	0		34.1 - het	0	#DIV/0!	0
		38.1 - het	416.1	154.52			#DIV/0!	0			#DIV/0!	0			#DIV/0!	0			#DIV/0!	0			#DIV/0!	0			#DIV/0!	0		38.1 - het	0	#DIV/0!	0
		39.1 - het	256.4	154.52			#DIV/0!	0			#DIV/0!	0			#DIV/0!	0			#DIV/0!	0			#DIV/0!	0			#DIV/0!	0		39.1 - het	0	#DIV/0!	0
		40.1 - het	352.8	154.52			#DIV/0!	0			#DIV/0!	0			#DIV/0!	0			#DIV/0!	0			#DIV/0!	0			#DIV/0!	0		40.1 - het	0	#DIV/0!	0
		41.1 - het	358.4	154.52			#DIV/0!	0			#DIV/0!	0			#DIV/0!	0			#DIV/0!	0			#DIV/0!	0			#DIV/0!	0		41.1 - het	0	#DIV/0!	0
		43.1 - het	323.6	154.52			#DIV/0!	0			#DIV/0!	0			#DIV/0!	0			#DIV/0!	0			#DIV/0!	0			#DIV/0!	0		43.1 - het	0	#DIV/0!	0
		51.1 - het	284.1	154.52			#DIV/0!	0			#DIV/0!	0			#DIV/0!	0			#DIV/0!	0			#DIV/0!	0			#DIV/0!	0		51.1 - het	0	#DIV/0!	0
						Ø	#DIV/0!	0		Ø	#DIV/0!	0		Ø	#DIV/0!	0		Ø	#DIV/0!	0		Ø	#DIV/0!	0		Ø	#DIV/0!	0			Ø	#DIV/0!	0
						SD	#DIV/0!	0		SD	#DIV/0!	0		SD	#DIV/0!	0		SD	#DIV/0!	0		SD	#DIV/0!	0		SD	#DIV/0!	0			SD	#DIV/0!	0
	So, SoP, Sa, SaP; CerP					IS for sphingosine: sphingosine 17/1					IS for sphingosine-P: sphingosine-P 17/1						IS for sphinganine: sphinganine 17/0						IS for sphinganine-P: sphinganine-P 17/0
						positive	added vol. 10uL	c= 6.675 ng/uL				added vol. 10uL	c= 8.985 ng/uL				added vol. 10uL	c= 6.837 ng/uL						added vol. 10uL	c= 9.328 ng/uL
	analyte →					So						SoP						Sa						SaP						Cer 24/0				Cer 24/1
			sample weight (mg)	m (IS) [ng]	IS Peak area	sample Peak area	m(sample) [ng/mg of sample]	Sample adjustment	Calculations	m (IS) [ng]	IS Peak area	sample Peak area	m(sample) [ng/mg of sample]	Sample adjustment	Calculations	m (IS) [ng]	IS Peak area	sample Peak area	m(sample) [ng/mg of sample]	Sample adjustment	Calculations	m (IS) [ng]	IS Peak area	sample Peak area	m(sample) [ng/mg of sample]	Sample adjustment	Calculations	m (IS) [ng]	IS Peak area	sample Peak area	m(sample) [ng/mg of sample]	Sample adjustment	Calculations	sample Peak area	m(sample) [ng/mg of sample]	Sample adjustment	Calculations		av.	m(sample) [ng/mg of protein]	Sample adjustment	Calculations
		1.1 - het	298.4	66.75			#DIV/0!	0		89.85			#DIV/0!	0		68.37			#DIV/0!	0		93.28			#DIV/0!	0		114.1			#DIV/0!	0			#DIV/0!	0		1.1 - het	0	#DIV/0!	0
		4.1 - het	241.9	66.75			#DIV/0!	0		89.85			#DIV/0!	0		68.37			#DIV/0!	0		93.28			#DIV/0!	0		114.1			#DIV/0!	0			#DIV/0!	0		4.1 - het	0	#DIV/0!	0
		5.1 - het	352.5	66.75			#DIV/0!	0		89.85			#DIV/0!	0		68.37			#DIV/0!	0		93.28			#DIV/0!	0		114.1			#DIV/0!	0			#DIV/0!	0		5.1 - het	0	#DIV/0!	0
		6.1 - het	317.8	66.75			#DIV/0!	0		89.85			#DIV/0!	0		68.37			#DIV/0!	0		93.28			#DIV/0!	0		114.1			#DIV/0!	0			#DIV/0!	0		6.1 - het	0	#DIV/0!	0
		7.1 - het	193.4	66.75			#DIV/0!	0		89.85			#DIV/0!	0		68.37			#DIV/0!	0		93.28			#DIV/0!	0		114.1			#DIV/0!	0			#DIV/0!	0		7.1 - het	0	#DIV/0!	0
		10.1 - het	255.4	66.75			#DIV/0!	0		89.85			#DIV/0!	0		68.37			#DIV/0!	0		93.28			#DIV/0!	0		114.1			#DIV/0!	0			#DIV/0!	0		10.1 - het	0	#DIV/0!	0
		11.1 - het	344.4	66.75			#DIV/0!	0		89.85			#DIV/0!	0		68.37			#DIV/0!	0		93.28			#DIV/0!	0		114.1			#DIV/0!	0			#DIV/0!	0		11.1 - het	0	#DIV/0!	0
		13.1 - het	282	66.75			#DIV/0!	0		89.85			#DIV/0!	0		68.37			#DIV/0!	0		93.28			#DIV/0!	0		114.1			#DIV/0!	0			#DIV/0!	0		13.1 - het	0	#DIV/0!	0
		17.1 - het	246.3	66.75			#DIV/0!	0		89.85			#DIV/0!	0		68.37			#DIV/0!	0		93.28			#DIV/0!	0		114.1			#DIV/0!	0			#DIV/0!	0		17.1 - het	0	#DIV/0!	0
		18.1 - het	131.7	66.75			#DIV/0!	0		89.85			#DIV/0!	0		68.37			#DIV/0!	0		93.28			#DIV/0!	0		114.1			#DIV/0!	0			#DIV/0!	0		18.1 - het	0	#DIV/0!	0
		19.1 - het	152.7	66.75			#DIV/0!	0		89.85			#DIV/0!	0		68.37			#DIV/0!	0		93.28			#DIV/0!	0		114.1			#DIV/0!	0			#DIV/0!	0		19.1 - het	0	#DIV/0!	0
		20.1 - het	157.6	66.75			#DIV/0!	0		89.85			#DIV/0!	0		68.37			#DIV/0!	0		93.28			#DIV/0!	0		114.1			#DIV/0!	0			#DIV/0!	0		20.1 - het	0	#DIV/0!	0
		21.1 - het	218.4	66.75			#DIV/0!	0		89.85			#DIV/0!	0		68.37			#DIV/0!	0		93.28			#DIV/0!	0		114.1			#DIV/0!	0			#DIV/0!	0		21.1 - het	0	#DIV/0!	0
		26.1 - het	207.7	66.75			#DIV/0!	0		89.85			#DIV/0!	0		68.37			#DIV/0!	0		93.28			#DIV/0!	0		114.1			#DIV/0!	0			#DIV/0!	0		26.1 - het	0	#DIV/0!	0
		32.1 - het	126.6	66.75			#DIV/0!	0		89.85			#DIV/0!	0		68.37			#DIV/0!	0		93.28			#DIV/0!	0		114.1			#DIV/0!	0			#DIV/0!	0		32.1 - het	0	#DIV/0!	0
		34.1 - het	213.6	66.75			#DIV/0!	0		89.85			#DIV/0!	0		68.37			#DIV/0!	0		93.28			#DIV/0!	0		114.1			#DIV/0!	0			#DIV/0!	0		34.1 - het	0	#DIV/0!	0
		38.1 - het	416.1	66.75			#DIV/0!	0		89.85			#DIV/0!	0		68.37			#DIV/0!	0		93.28			#DIV/0!	0		114.1			#DIV/0!	0			#DIV/0!	0		38.1 - het	0	#DIV/0!	0
		39.1 - het	256.4	66.75			#DIV/0!	0		89.85			#DIV/0!	0		68.37			#DIV/0!	0		93.28			#DIV/0!	0		114.1			#DIV/0!	0			#DIV/0!	0		39.1 - het	0	#DIV/0!	0
		40.1 - het	352.8	66.75			#DIV/0!	0		89.85			#DIV/0!	0		68.37			#DIV/0!	0		93.28			#DIV/0!	0		114.1			#DIV/0!	0			#DIV/0!	0		40.1 - het	0	#DIV/0!	0
		41.1 - het	358.4	66.75			#DIV/0!	0		89.85			#DIV/0!	0		68.37			#DIV/0!	0		93.28			#DIV/0!	0		114.1			#DIV/0!	0			#DIV/0!	0		41.1 - het	0	#DIV/0!	0
		43.1 - het	323.6	66.75			#DIV/0!	0		89.85			#DIV/0!	0		68.37			#DIV/0!	0		93.28			#DIV/0!	0		114.1			#DIV/0!	0			#DIV/0!	0		43.1 - het	0	#DIV/0!	0
		51.1 - het	284.1	66.75			#DIV/0!	0		89.85			#DIV/0!	0		68.37			#DIV/0!	0		93.28			#DIV/0!	0		114.1			#DIV/0!	0			#DIV/0!	0		51.1 - het	0	#DIV/0!	0
						Ø	#DIV/0!	0				Ø	#DIV/0!	#DIV/0!				Ø	#DIV/0!	#DIV/0!				Ø	#DIV/0!	#DIV/0!				Ø	#DIV/0!	#DIV/0!		Ø	#DIV/0!	#DIV/0!			Ø	#DIV/0!	0
						SD	#DIV/0!	0				SD	#DIV/0!	#DIV/0!				SD	#DIV/0!	#DIV/0!				SD	#DIV/0!	#DIV/0!				SD	#DIV/0!	#DIV/0!		SD	#DIV/0!	#DIV/0!			SD	#DIV/0!	0
	HexCer					IS for Hexosylceramide lipid class: GlcCer 12/0
						positive	added vol. 10uL		c= 14,994 ng/uL
	analyte →					DhSM 16/0				DhSM 18/0																DhSM 24/1
			sample weight (mg)	m (IS) [ng]	IS Peak area	sample Peak area	m(sample) [ng/mg of sample]	Sample adjustment	Calculations	sample Peak area	m(sample) [ng/mg of sample]	Sample adjustment	Calculations	sample Peak area	m(sample) [ng/mg of sample]	Sample adjustment	Calculations	sample Peak area	m(sample) [ng/mg of sample]	Sample adjustment	Calculations	sample Peak area	m(sample) [ng/mg of sample]	Sample adjustment	Calculations	sample Peak area	m(sample) [ng/mg of sample]	Sample adjustment	Calculations		av.	m(sample) [ng/mg of sample]	Sample adjustment	Calculations
		1.1 - het	298.4	149.94			#DIV/0!	0			#DIV/0!	0			#DIV/0!	0			#DIV/0!	0			#DIV/0!	0			#DIV/0!	0		1.1 - het	0	#DIV/0!	0
		4.1 - het	241.9	149.94			#DIV/0!	0			#DIV/0!	0			#DIV/0!	0			#DIV/0!	0			#DIV/0!	0			#DIV/0!	0		4.1 - het	0	#DIV/0!	0
		5.1 - het	352.5	149.94			#DIV/0!	0			#DIV/0!	0			#DIV/0!	0			#DIV/0!	0			#DIV/0!	0			#DIV/0!	0		5.1 - het	0	#DIV/0!	0
		6.1 - het	317.8	149.94			#DIV/0!	0			#DIV/0!	0			#DIV/0!	0			#DIV/0!	0			#DIV/0!	0			#DIV/0!	0		6.1 - het	0	#DIV/0!	0
		7.1 - het	193.4	149.94			#DIV/0!	0			#DIV/0!	0			#DIV/0!	0			#DIV/0!	0			#DIV/0!	0			#DIV/0!	0		7.1 - het	0	#DIV/0!	0
		10.1 - het	255.4	149.94			#DIV/0!	0			#DIV/0!	0			#DIV/0!	0			#DIV/0!	0			#DIV/0!	0			#DIV/0!	0		10.1 - het	0	#DIV/0!	0
		11.1 - het	344.4	149.94			#DIV/0!	0			#DIV/0!	0			#DIV/0!	0			#DIV/0!	0			#DIV/0!	0			#DIV/0!	0		11.1 - het	0	#DIV/0!	0
		13.1 - het	282	149.94			#DIV/0!	0			#DIV/0!	0			#DIV/0!	0			#DIV/0!	0			#DIV/0!	0			#DIV/0!	0		13.1 - het	0	#DIV/0!	0
		17.1 - het	246.3	149.94			#DIV/0!	0			#DIV/0!	0			#DIV/0!	0			#DIV/0!	0			#DIV/0!	0			#DIV/0!	0		17.1 - het	0	#DIV/0!	0
		18.1 - het	131.7	149.94			#DIV/0!	0			#DIV/0!	0			#DIV/0!	0			#DIV/0!	0			#DIV/0!	0			#DIV/0!	0		18.1 - het	0	#DIV/0!	0
		19.1 - het	152.7	149.94			#DIV/0!	0			#DIV/0!	0			#DIV/0!	0			#DIV/0!	0			#DIV/0!	0			#DIV/0!	0		19.1 - het	0	#DIV/0!	0
		20.1 - het	157.6	149.94			#DIV/0!	0			#DIV/0!	0			#DIV/0!	0			#DIV/0!	0			#DIV/0!	0			#DIV/0!	0		20.1 - het	0	#DIV/0!	0
		21.1 - het	218.4	149.94			#DIV/0!	0			#DIV/0!	0			#DIV/0!	0			#DIV/0!	0			#DIV/0!	0			#DIV/0!	0		21.1 - het	0	#DIV/0!	0
		26.1 - het	207.7	149.94			#DIV/0!	0			#DIV/0!	0			#DIV/0!	0			#DIV/0!	0			#DIV/0!	0			#DIV/0!	0		26.1 - het	0	#DIV/0!	0
		32.1 - het	126.6	149.94			#DIV/0!	0			#DIV/0!	0			#DIV/0!	0			#DIV/0!	0			#DIV/0!	0			#DIV/0!	0		32.1 - het	0	#DIV/0!	0
		34.1 - het	213.6	149.94			#DIV/0!	0			#DIV/0!	0			#DIV/0!	0			#DIV/0!	0			#DIV/0!	0			#DIV/0!	0		34.1 - het	0	#DIV/0!	0
		38.1 - het	416.1	149.94			#DIV/0!	0			#DIV/0!	0			#DIV/0!	0			#DIV/0!	0			#DIV/0!	0			#DIV/0!	0		38.1 - het	0	#DIV/0!	0
		39.1 - het	256.4	149.94			#DIV/0!	0			#DIV/0!	0			#DIV/0!	0			#DIV/0!	0			#DIV/0!	0			#DIV/0!	0		39.1 - het	0	#DIV/0!	0
		40.1 - het	352.8	149.94			#DIV/0!	0			#DIV/0!	0			#DIV/0!	0			#DIV/0!	0			#DIV/0!	0			#DIV/0!	0		40.1 - het	0	#DIV/0!	0
		41.1 - het	358.4	149.94			#DIV/0!	0			#DIV/0!	0			#DIV/0!	0			#DIV/0!	0			#DIV/0!	0			#DIV/0!	0		41.1 - het	0	#DIV/0!	0
		43.1 - het	323.6	149.94			#DIV/0!	0			#DIV/0!	0			#DIV/0!	0			#DIV/0!	0			#DIV/0!	0			#DIV/0!	0		43.1 - het	0	#DIV/0!	0
		51.1 - het	284.1	149.94			#DIV/0!	0			#DIV/0!	0			#DIV/0!	0			#DIV/0!	0			#DIV/0!	0			#DIV/0!	0		51.1 - het	0	#DIV/0!	0
						Ø	#DIV/0!	0		Ø	#DIV/0!	0		Ø	#DIV/0!	0		Ø	#DIV/0!	0		Ø	#DIV/0!	0		Ø	#DIV/0!	0			Ø	#DIV/0!	0
						SD	#DIV/0!	0		SD	#DIV/0!	0		SD	#DIV/0!	0		SD	#DIV/0!	0		SD	#DIV/0!	0		SD	#DIV/0!	0			SD	#DIV/0!	0
	LacCer					IS for Lactosylceramides lipid class: LacCer 12/0
						positive	added vol. 10uL		c= 19,33 ng/uL
	analyte →					DhSM 16/0				DhSM 18/0																DhSM 24/1
			sample weight (mg)	m (IS) [ng]	IS Peak area	sample Peak area	m(sample) [ng/mg of sample]	Sample adjustment	Calculations	sample Peak area	m(sample) [ng/mg of sample]	Sample adjustment	Calculations	sample Peak area	m(sample) [ng/mg of sample]	Sample adjustment	Calculations	sample Peak area	m(sample) [ng/mg of sample]	Sample adjustment	Calculations	sample Peak area	m(sample) [ng/mg of sample]	Sample adjustment	Calculations	sample Peak area	m(sample) [ng/mg of sample]	Sample adjustment	Calculations		av.	m(sample) [ng/mg of sample]	Sample adjustment	Calculations
		1.1 - het	298.4	193.3			#DIV/0!	0			#DIV/0!	0			#DIV/0!	0			#DIV/0!	0			#DIV/0!	0			#DIV/0!	0		1.1 - het	0	#DIV/0!	0
		4.1 - het	241.9	193.3			#DIV/0!	0			#DIV/0!	0			#DIV/0!	0			#DIV/0!	0			#DIV/0!	0			#DIV/0!	0		4.1 - het	0	#DIV/0!	0
		5.1 - het	352.5	193.3			#DIV/0!	0			#DIV/0!	0			#DIV/0!	0			#DIV/0!	0			#DIV/0!	0			#DIV/0!	0		5.1 - het	0	#DIV/0!	0
		6.1 - het	317.8	193.3			#DIV/0!	0			#DIV/0!	0			#DIV/0!	0			#DIV/0!	0			#DIV/0!	0			#DIV/0!	0		6.1 - het	0	#DIV/0!	0
		7.1 - het	193.4	193.3			#DIV/0!	0			#DIV/0!	0			#DIV/0!	0			#DIV/0!	0			#DIV/0!	0			#DIV/0!	0		7.1 - het	0	#DIV/0!	0
		10.1 - het	255.4	193.3			#DIV/0!	0			#DIV/0!	0			#DIV/0!	0			#DIV/0!	0			#DIV/0!	0			#DIV/0!	0		10.1 - het	0	#DIV/0!	0
		11.1 - het	344.4	193.3			#DIV/0!	0			#DIV/0!	0			#DIV/0!	0			#DIV/0!	0			#DIV/0!	0			#DIV/0!	0		11.1 - het	0	#DIV/0!	0
		13.1 - het	282	193.3			#DIV/0!	0			#DIV/0!	0			#DIV/0!	0			#DIV/0!	0			#DIV/0!	0			#DIV/0!	0		13.1 - het	0	#DIV/0!	0
		17.1 - het	246.3	193.3			#DIV/0!	0			#DIV/0!	0			#DIV/0!	0			#DIV/0!	0			#DIV/0!	0			#DIV/0!	0		17.1 - het	0	#DIV/0!	0
		18.1 - het	131.7	193.3			#DIV/0!	0			#DIV/0!	0			#DIV/0!	0			#DIV/0!	0			#DIV/0!	0			#DIV/0!	0		18.1 - het	0	#DIV/0!	0
		19.1 - het	152.7	193.3			#DIV/0!	0			#DIV/0!	0			#DIV/0!	0			#DIV/0!	0			#DIV/0!	0			#DIV/0!	0		19.1 - het	0	#DIV/0!	0
		20.1 - het	157.6	193.3			#DIV/0!	0			#DIV/0!	0			#DIV/0!	0			#DIV/0!	0			#DIV/0!	0			#DIV/0!	0		20.1 - het	0	#DIV/0!	0
		21.1 - het	218.4	193.3			#DIV/0!	0			#DIV/0!	0			#DIV/0!	0			#DIV/0!	0			#DIV/0!	0			#DIV/0!	0		21.1 - het	0	#DIV/0!	0
		26.1 - het	207.7	193.3			#DIV/0!	0			#DIV/0!	0			#DIV/0!	0			#DIV/0!	0			#DIV/0!	0			#DIV/0!	0		26.1 - het	0	#DIV/0!	0
		32.1 - het	126.6	193.3			#DIV/0!	0			#DIV/0!	0			#DIV/0!	0			#DIV/0!	0			#DIV/0!	0			#DIV/0!	0		32.1 - het	0	#DIV/0!	0
		34.1 - het	213.6	193.3			#DIV/0!	0			#DIV/0!	0			#DIV/0!	0			#DIV/0!	0			#DIV/0!	0			#DIV/0!	0		34.1 - het	0	#DIV/0!	0
		38.1 - het	416.1	193.3			#DIV/0!	0			#DIV/0!	0			#DIV/0!	0			#DIV/0!	0			#DIV/0!	0			#DIV/0!	0		38.1 - het	0	#DIV/0!	0
		39.1 - het	256.4	193.3			#DIV/0!	0			#DIV/0!	0			#DIV/0!	0			#DIV/0!	0			#DIV/0!	0			#DIV/0!	0		39.1 - het	0	#DIV/0!	0
		40.1 - het	352.8	193.3			#DIV/0!	0			#DIV/0!	0			#DIV/0!	0			#DIV/0!	0			#DIV/0!	0			#DIV/0!	0		40.1 - het	0	#DIV/0!	0
		41.1 - het	358.4	193.3			#DIV/0!	0			#DIV/0!	0			#DIV/0!	0			#DIV/0!	0			#DIV/0!	0			#DIV/0!	0		41.1 - het	0	#DIV/0!	0
		43.1 - het	323.6	193.3			#DIV/0!	0			#DIV/0!	0			#DIV/0!	0			#DIV/0!	0			#DIV/0!	0			#DIV/0!	0		43.1 - het	0	#DIV/0!	0
		51.1 - het	284.1	193.3			#DIV/0!	0			#DIV/0!	0			#DIV/0!	0			#DIV/0!	0			#DIV/0!	0			#DIV/0!	0		51.1 - het	0	#DIV/0!	0
						Ø	#DIV/0!	0		Ø	#DIV/0!	0		Ø	#DIV/0!	0		Ø	#DIV/0!	0		Ø	#DIV/0!	0		Ø	#DIV/0!	0			Ø	#DIV/0!	0
						SD	#DIV/0!	0		SD	#DIV/0!	0		SD	#DIV/0!	0		SD	#DIV/0!	0		SD	#DIV/0!	0		SD	#DIV/0!	0			SD	#DIV/0!	0
[truncated: 36 more columns]
