# Supplementary material for: Molecular regulation and physiological role of GOLPH3-mediated Golgi retention
Source: Nat Commun. 2026 Jun 11;17:7426. doi: 10.1038/s41467-026-74133-6 (PMC13408441; doi:10.1038/s41467-026-74133-6)
Supplement: Supplementary file 7 — Supplementary Data 5 [file 41467_2026_74133_MOESM7_ESM.xlsx]

## Sheet: Cer
Ceramides						IS for ceramide lipid class: Cer 12/0					added vol. 10uL		c= 11,41 ng/uL
						positive
	analyte →					16/0					18/0					20/0					22/0					24/0					24/1						∑
		Sample	corr.	m (IS) [ng]	IS Peak area	sample Peak area	sample Peak area corr.	m(sample) [ng/milion of cells]	Calculations		sample Peak area	sample Peak area corr.	m(sample) [ng/milion of cells]	Calculations		sample Peak area	sample Peak area corr.	m(sample) [ng/milion of cells]	Calculations		sample Peak area	sample Peak area corr.	m(sample) [ng/milion of cells]	Calculations		sample Peak area	sample Peak area corr.	m(sample) [ng/milion of cells]	Calculations		sample Peak area	sample Peak area corr.	m(sample) [ng/milion of cells]	Calculations			sample Peak area	sample Peak area corr.	m(sample) [ng/milion of cells]	av.
WT		1	5	114.1	4430000	268000	53600	1.38053	55200	1.42174	115000	23000	0.592393	23333.3	0.600978	113000	22600	0.58209	22400	0.576939	380000	76000	1.95747	75933.3	1.95575	1230000	246000	6.33603	230000	5.92393	1320000	264000	6.79964	263333	6.78247	1	3426000	685200	17.6482	670200	17.2618
		2	5	114.1	4430000	280000	56000	1.44235		0.0356888	126000	25200	0.649056		0.0444123	116000	23200	0.597544		0.023606	398000	79600	2.05019		0.0953096	1200000	240000	6.18149		0.585069	1380000	276000	7.10871		0.335161	2	3500000	700000	18.0293		1.0173
		3	5	114.1	4430000	280000	56000	1.44235			109000	21800	0.561485			107000	21400	0.551183			361000	72200	1.8596			1020000	204000	5.25427			1250000	250000	6.43905			3	3127000	625400	16.1079
NT		4	5	114.1	4430000	230000	46000	1.18479	83.3333	90.2174	80800	16160	0.41622	69.2571	76.4	64900	12980	0.334316	57.9464	68.4821	265000	53000	1.36508	69.7981	76.9974	766000	153200	3.94585	66.6087	74.9855	904000	180800	4.65672	68.6582	75.7468	4	2310700	462140	11.903	68.9555	76.599
		5	5	114.1	4430000	260000	52000	1.33932	94.2029	5.98649	100000	20000	0.515124	85.7143	8.44072	89100	17820	0.458976	79.5536	10.8135	335000	67000	1.72567	88.2353	9.8598	995000	199000	5.12549	86.5217	10.3256	1140000	228000	5.87242	86.5823	9.53137	5	2919100	583820	15.037	87.1113	9.41172
		6	5	114.1	4430000	257000	51400	1.32387	93.1159	0.0851125	86600	17320	0.446098	74.2286	0.0507269	76100	15220	0.392009	67.9464	0.0623875	277000	55400	1.42689	72.9587	0.192834	826000	165200	4.25493	71.8261	0.611683	948000	189600	4.88338	72	0.646462	6	2470700	494140	12.7272	73.7302	1.62463
d190-201		7	5	114.1	4430000	323000	64600	1.66385	117.029	113.164	121000	24200	0.6233	103.714	101.429	118000	23600	0.607847	105.357	105.06	438000	87600	2.25624	115.364	110.623	1230000	246000	6.33603	106.957	102.319	1530000	306000	7.8814	116.203	108.101	7	3760000	752000	19.3687	112.205	106.486
		8	5	114.1	4430000	296000	59200	1.52477	107.246	5.20446	113000	22600	0.58209	96.8571	3.95897	115000	23000	0.592393	102.679	2.24697	383000	76600	1.97293	100.878	8.44078	1070000	214000	5.51183	93.0435	8.0327	1290000	258000	6.6451	97.9747	9.28117	8	3267000	653400	16.8291	97.4933	7.88312
		9	5	114.1	4430000	318000	63600	1.63809	115.217	0.073994	121000	24200	0.6233	103.714	0.0237926	120000	24000	0.618149	107.143	0.0129637	439000	87800	2.2614	115.628	0.165081	1230000	246000	6.33603	106.957	0.475851	1450000	290000	7.4693	110.127	0.629492	9	3678000	735600	18.9463	109.758	1.36077
C108A - C122A		10	5	114.1	4430000	275000	55000	1.41659	99.6377	103.865	111000	22200	0.571788	95.1429	98.2857	106000	21200	0.546032	94.6429	96.131	395000	79000	2.03474	104.039	103.512	1180000	236000	6.07847	102.609	102.609	1390000	278000	7.16023	105.57	106.329	10	3457000	691400	17.8078	103.163	103.909
		11	5	114.1	4430000	312000	62400	1.60719	113.043	7.95728	123000	24600	0.633603	105.429	6.20072	112000	22400	0.576939	100	3.3803	394000	78800	2.02959	103.775	0.696862	1190000	238000	6.12998	103.478	0.869565	1420000	284000	7.31476	107.848	1.31548	11	3551000	710200	18.2921	105.968	1.80562
		12	5	114.1	4430000	273000	54600	1.40629	98.913	0.113132	110000	22000	0.566637	94.2857	0.037265	105000	21000	0.54088	93.75	0.0195023	390000	78000	2.00898	102.722	0.0136289	1170000	234000	6.02695	101.739	0.0515124	1390000	278000	7.16023	105.57	0.0892221	12	3438000	687600	17.71	102.596	0.311682
C84A		13	5	114.1	4430000	267000	53400	1.37538	96.7391	100.725	87000	17400	0.448158	74.5714	83	75100	15020	0.386858	67.0536	73.1845	263000	52600	1.35478	69.2713	76.6462	770000	154000	3.96646	66.9565	74.029	919000	183800	4.73399	69.7975	77.5443	13	2381100	476220	12.2656	71.0564	78.1896
		14	5	114.1	4430000	297000	59400	1.52992	107.609	5.98649	105000	21000	0.54088	90	7.81286	93800	18760	0.483186	83.75	9.1892	331000	66200	1.70506	87.1817	9.36421	958000	191600	4.93489	83.3043	8.39359	1160000	232000	5.97544	88.1013	9.46995	14	2944800	588960	15.1694	87.8782	8.69721
		15	5	114.1	4430000	270000	54000	1.39084	97.8261	0.0851125	98500	19700	0.507397	84.4286	0.0469536	77000	15400	0.396646	68.75	0.0530161	279000	55800	1.4372	73.4855	0.183141	826000	165200	4.25493	71.8261	0.49723	984000	196800	5.06882	74.7342	0.642296	15	2534500	506900	13.0558	75.6341	1.5013
									Ceramides
									16/0	18/0	20/0	22/0	24/0	24/1	∑
				NT			Relative Change	Average	90.2174	76.4	68.4821	76.9974	74.9855	75.7468	76.599
								SD	5.98649	8.44072	10.8135	9.8598	10.3256	9.53137	9.41172
				d190-201			Relative Change	Average	113.164	101.429	105.06	110.623	102.319	108.101	106.486
								SD	5.20446	3.95897	2.24697	8.44078	8.0327	9.28117	7.88312
				C108A - C122A			Relative Change	Average	103.865	98.2857	96.131	103.512	102.609	106.329	103.909
								SD	7.95728	6.20072	3.3803	0.696862	0.869565	1.31548	1.80562
				C84A			Relative Change	Average	100.725	83	73.1845	76.6462	74.029	77.5443	78.1896
								SD	5.98649	7.81286	9.1892	9.36421	8.39359	9.46995	8.69721
									Ceramides
									16/0	18/0	20/0	22/0	24/0	24/1	∑
				WT			ng/mg of sample	Average	1.42174	0.600978	0.576939	1.95575	5.92393	6.78247	17.2618
								SD	0.0356888	0.0444123	0.023606	0.0953096	0.585069	0.335161	1.0173
				NT			ng/mg of sample	Average	1.28266	0.459147	0.486277	1.50588	4.44209	5.1375	13.2224
								SD	0.0851125	0.0507269	0.0623875	0.192834	0.611683	0.646462	1.62463
				d190-201			ng/mg of sample	Average	1.6089	0.609564	0.606129	2.16352	6.06129	7.33193	18.3813
								SD	0.073994	0.0237926	0.0129637	0.165081	0.475851	0.629492	1.36077
				C108A - C122A			ng/mg of sample	Average	1.47669	0.590676	0.554617	2.02444	6.07847	7.21174	17.9366
								SD	0.113132	0.037265	0.0195023	0.0136289	0.0515124	0.0892221	0.311682
				C84A			ng/mg of sample	Average	1.43205	0.498812	0.42223	1.49901	4.38542	5.25942	13.4969
								SD	0.0851125	0.0469536	0.0530161	0.183141	0.49723	0.642296	1.5013

## Sheet: GlcCer
GlcCer						IS for GalCer lipid class: GalCer 12/0					added vol. 10uL		c= 14.99 ng/uL
						positive
	analyte →					16/0					18/0					20/0					22/0					24/0					24/1						∑
		Sample	corr.	m (IS) [ng]	IS Peak area	sample Peak area	sample Peak area corr.	m(sample) [ng/milion of cells]	Calculations		sample Peak area	sample Peak area corr.	m(sample) [ng/milion of cells]	Calculations		sample Peak area	sample Peak area corr.	m(sample) [ng/milion of cells]	Calculations		sample Peak area	sample Peak area corr.	m(sample) [ng/milion of cells]	Calculations		sample Peak area	sample Peak area corr.	m(sample) [ng/milion of cells]	Calculations		sample Peak area	sample Peak area corr.	m(sample) [ng/milion of cells]	Calculations			sample Peak area	sample Peak area corr.	m(sample) [ng/milion of cells]	av.
WT		1	5	149.9	649333	98800	19760	4.56164	20520	4.73709	18500	3700	0.854153	4186.67	0.966501	13000	2600	0.600216	3053.33	0.704869	151000	30200	6.97174	34800	8.03366	276000	55200	12.743	66733.3	15.4055	295000	59000	13.6203	76866.7	17.7448	1	852300	170460	39.3511	206160	47.5925
		2	5	149.9	649333	104000	20800	4.80172		0.153686	22600	4520	1.04345		0.0994899	16700	3340	0.771046		0.0916844	184000	36800	8.49536		0.922254	355000	71000	16.3905		2.33164	434000	86800	20.038		3.57942	2	1116300	223260	51.5401		7.13938
		3	5	149.9	649333	105000	21000	4.8479			21700	4340	1.0019			16100	3220	0.743344			187000	37400	8.63387			370000	74000	17.0831			424000	84800	19.5763			3	1123800	224760	51.8863
NT		4	5	149.9	649333	91900	18380	4.24306	89.5712	93.4048	19600	3920	0.90494	93.6306	89.4904	15500	3100	0.715642	101.528	94.9782	180000	36000	8.31068	103.448	102.299	328000	65600	15.1439	98.3017	102.498	378000	75600	17.4524	98.3521	97.3114	4	1013000	202600	46.7706	98.2732	99.2498
		5	5	149.9	649333	100000	20000	4.61704	97.4659	3.95228	18400	3680	0.849536	87.8981	3.61714	15800	3160	0.729493	103.493	13.0841	187000	37400	8.63387	107.471	5.8327	361000	72200	16.6675	108.192	5.1125	398000	79600	18.3758	103.556	6.82474	5	1080200	216040	49.8733	104.792	5.1246
		6	5	149.9	649333	95600	19120	4.41389	93.1774	0.187223	18200	3640	0.840302	86.9427	0.0349597	12200	2440	0.563279	79.9127	0.0922254	167000	33400	7.71046	95.977	0.468579	337000	67400	15.5594	100.999	0.787609	346000	69200	15.975	90.026	1.21104	6	976000	195200	45.0623	94.6837	2.43892
d190-201		7	5	149.9	649333	106000	21200	4.89407	103.314	94.1196	23600	4720	1.08962	112.739	104.14	16300	3260	0.752578	106.769	111.354	174000	34800	8.03366	100	105.747	210000	42000	9.69579	62.9371	98.002	393000	78600	18.145	102.255	107.025	7	922900	184580	42.6107	89.5324	102.61
		8	5	149.9	649333	119000	23800	5.49428	115.984	27.634	21600	4320	0.997281	103.185	8.16306	18900	3780	0.872621	123.799	10.9017	191000	38200	8.81855	109.77	5.10816	382000	76400	17.6371	114.486	30.3852	408000	81600	18.8375	106.158	5.25774	8	1140500	228100	52.6574	110.642	11.4233
		9	5	149.9	649333	64700	12940	2.98723	63.0604	1.30905	20200	4040	0.932643	96.4968	0.0788961	15800	3160	0.729493	103.493	0.0768429	187000	37400	8.63387	107.471	0.410372	389000	77800	17.9603	116.583	4.68101	433000	86600	19.9918	112.663	0.932978	9	1109700	221940	51.2353	107.654	5.43664
C108A - C122A		10	5	149.9	649333	83000	16600	3.83215	80.8967	93.0149	19800	3960	0.914175	94.586	100.318	14300	2860	0.660237	93.6681	109.825	184000	36800	8.49536	105.747	94.636	362000	72400	16.7137	108.492	115.485	357000	71400	16.4828	92.8881	106.331	10	1020100	204020	47.0985	98.962	105.924
		11	5	149.9	649333	107000	21400	4.94024	104.288	11.7188	22000	4400	1.01575	105.096	5.31952	18000	3600	0.831068	117.904	13.9926	122000	24400	5.63279	70.1149	21.267	427000	85400	19.7148	127.972	10.8404	438000	87600	20.2226	113.964	11.6777	11	1134000	226800	52.3573	110.012	6.05988
		12	5	149.9	649333	96300	19260	4.44621	93.8596	0.555128	21200	4240	0.978813	101.274	0.0514132	18000	3600	0.831068	117.904	0.0986291	188000	37600	8.68004	108.046	1.70851	367000	73400	16.9445	109.99	1.67003	431000	86200	19.8995	112.142	2.07219	12	1121500	224300	51.7801	108.799	2.88405
C84A		13	5	149.9	649333	77000	15400	3.55512	75.0487	81.0591	17400	3480	0.803366	83.121	87.4204	14300	2860	0.660237	93.6681	94.9782	152000	30400	7.01791	87.3563	93.295	316000	63200	14.5899	94.7053	99.3007	382000	76400	17.6371	99.3929	97.8317	13	958700	191740	44.2636	93.0054	95.6183
		14	5	149.9	649333	93800	18760	4.33079	91.423	9.01353	19300	3860	0.891089	92.1975	4.55703	15700	3140	0.724876	102.838	7.29401	176000	35200	8.126	101.149	7.0933	343000	68600	15.8365	102.797	4.15637	398000	79600	18.3758	103.556	6.64379	14	1045800	209160	48.285	101.455	5.06412
		15	5	149.9	649333	78700	15740	3.63361	76.7057	0.426979	18200	3640	0.840302	86.9427	0.0440438	13500	2700	0.623301	88.4279	0.0514132	159000	31800	7.3411	91.3793	0.569851	335000	67000	15.4671	100.4	0.640311	348000	69600	16.0673	90.5464	1.17893	15	952400	190480	43.9727	92.3943	2.41014
									GlcCer
									16/0	18/0	20/0	22/0	24/0	24/1	∑
				NT			Relative Change	Average	93.4048	89.4904	94.9782	102.299	102.498	97.3114	99.2498
								SD	3.95228	3.61714	13.0841	5.8327	5.1125	6.82474	5.1246
				d190-201			Relative Change	Average	94.1196	104.14	111.354	105.747	98.002	107.025	102.61
								SD	27.634	8.16306	10.9017	5.10816	30.3852	5.25774	11.4233
				C108A - C122A			Relative Change	Average	93.0149	100.318	109.825	94.636	115.485	106.331	105.924
								SD	11.7188	5.31952	13.9926	21.267	10.8404	11.6777	6.05988
				C84A			Relative Change	Average	81.0591	87.4204	94.9782	93.295	99.3007	97.8317	95.6183
								SD	9.01353	4.55703	7.29401	7.0933	4.15637	6.64379	5.06412
									GlcCer
									16/0	18/0	20/0	22/0	24/0	24/1	∑
				WT			ng/mg of sample	Average	4.73709	0.966501	0.704869	8.03366	15.4055	17.7448	47.5925
								SD	0.153686	0.0994899	0.0916844	0.922254	2.33164	3.57942	7.13938
				NT			ng/mg of sample	Average	4.42467	0.864926	0.681783	8.21834	15.7903	17.2677	47.2354
								SD	0.187223	0.0349597	0.0922254	0.468579	0.787609	1.21104	2.43892
				d190-201			ng/mg of sample	Average	4.45852	1.00652	0.784897	8.49536	15.0977	18.9914	48.8345
								SD	1.30905	0.0788961	0.0768429	0.410372	4.68101	0.932978	5.43664
				C108A - C122A			ng/mg of sample	Average	4.4062	0.969579	0.774124	7.60273	17.791	18.8683	50.412
								SD	0.555128	0.0514132	0.0986291	1.70851	1.67003	2.07219	2.88405
				C84A			ng/mg of sample	Average	3.83984	0.844919	0.669471	7.495	15.2978	17.3601	45.5071
								SD	0.426979	0.0440438	0.0514132	0.569851	0.640311	1.17893	2.41014

## Sheet: HexCer
HexCer						IS for HexCer lipid class: GlcCer 12/0					added vol. 10uL		c= 14.99 ng/uL
						positive
	analyte →					16/0					18/0					20/0					22/0					24/0					24/1						∑
		Sample	corr.	m (IS) [ng]	IS Peak area	sample Peak area	sample Peak area corr.	m(sample) [ng/milion of cells]	Calculations		sample Peak area	sample Peak area corr.	m(sample) [ng/milion of cells]	Calculations		sample Peak area	sample Peak area corr.	m(sample) [ng/milion of cells]	Calculations		sample Peak area	sample Peak area corr.	m(sample) [ng/milion of cells]	Calculations		sample Peak area	sample Peak area corr.	m(sample) [ng/milion of cells]	Calculations		sample Peak area	sample Peak area corr.	m(sample) [ng/milion of cells]	Calculations			sample Peak area	sample Peak area corr.	m(sample) [ng/milion of cells]	av.
WT		1	5	149.9	682000	86600	17320	3.80684	16346.7	3.59291	9140	1828	0.401785	1753.33	0.385373	5870	1174	0.258039	1317.33	0.289543	216000	43200	9.49513	42933.3	9.43652	641000	128200	28.1777	132733	29.1741	381000	76200	16.7484	77466.7	17.0268	1	1339610	267922	58.8878	272551	59.9052
		2	5	149.9	682000	82700	16540	3.6354		0.238042	9040	1808	0.397389		0.0247162	6550	1310	0.287931		0.03234	220000	44000	9.67097		0.268594	688000	137600	30.2438		1.03498	396000	79200	17.4077		0.341449	2	1402290	280458	61.6432		1.51244
		3	5	149.9	682000	75900	15180	3.33648			8120	1624	0.356947			7340	1468	0.322659			208000	41600	9.14346			662000	132400	29.1008			385000	77000	16.9242			3	1346360	269272	59.1846
NT		4	5	149.9	682000	66200	13240	2.91008	80.9951	89.6003	7760	1552	0.341121	88.5171	89.5817	3400	680	0.14946	51.6194	78.9474	182000	36400	8.00053	84.7826	92.5466	608000	121600	26.727	91.6123	97.3882	327000	65400	14.3746	84.4234	91.136	4	1194360	238872	52.5028	87.6432	94.242
		5	5	149.9	682000	87200	17440	3.83322	106.688	14.7988	7980	1596	0.350792	91.0266	1.29724	6310	1262	0.277381	95.7996	23.8805	221000	44200	9.71493	102.95	9.3671	742000	148400	32.6175	111.803	12.5654	394000	78800	17.3198	101.721	9.27637	5	1458490	291698	64.1137	107.025	11.0725
		6	5	149.9	682000	66300	13260	2.91448	81.1175	0.531709	7820	1564	0.343759	89.2015	0.00499922	5890	1178	0.258918	89.4231	0.0691442	193000	38600	8.48408	89.9068	0.883928	589000	117800	25.8918	88.7494	3.66585	338000	67600	14.8581	87.2633	1.57947	6	1200010	240002	52.7512	88.0578	6.63301
d190-201		7	5	149.9	682000	86100	17220	3.78487	105.343	101.509	9040	1808	0.397389	103.118	110.646	6460	1292	0.283975	98.0769	97.166	239000	47800	10.5062	111.335	105.59	795000	159000	34.9474	119.789	112.657	424000	84800	18.6386	109.466	103.701	7	1559600	311920	68.5584	114.445	108.242
		8	5	149.9	682000	81900	16380	3.60024	100.204	3.37589	9360	1872	0.411456	106.768	10.0458	5910	1182	0.259797	89.7267	7.02822	224000	44800	9.8468	104.348	5.23594	677000	135400	29.7602	102.009	9.39696	378000	75600	16.6165	97.5904	5.94552	8	1376170	275234	60.495	100.985	6.79174
		9	5	149.9	682000	80900	16180	3.55628	98.9804	0.121293	10700	2140	0.470361	122.053	0.0387138	6830	1366	0.30024	103.694	0.0203497	217000	43400	9.53909	101.087	0.49409	771000	154200	33.8923	116.173	2.74148	403000	80600	17.7155	104.045	1.01233	9	1489430	297886	65.4738	109.296	4.06861
C108A - C122A		10	5	149.9	682000	73000	14600	3.209	89.3148	98.2055	9790	1958	0.430358	111.673	113.574	8310	1662	0.365299	126.164	103.796	211000	42200	9.27534	98.2919	101.863	675000	135000	29.6723	101.708	105.525	395000	79000	17.3638	101.979	106.799	10	1372100	274420	60.3161	100.686	104.915
		11	5	149.9	682000	80200	16040	3.52551	98.124	8.93176	10500	2100	0.461569	119.772	5.49939	6420	1284	0.282216	97.4696	19.9715	232000	46400	10.1985	108.075	5.39917	729000	145800	32.0461	109.844	4.09149	433000	86600	19.0342	111.79	4.9076	11	1491120	298224	65.5481	109.42	4.37345
		12	5	149.9	682000	87600	17520	3.8508	107.178	0.32091	9580	1916	0.421127	109.278	0.0211932	5780	1156	0.254083	87.753	0.0578262	213000	42600	9.36326	99.2236	0.509494	697000	139400	30.6394	105.023	1.19366	413000	82600	18.155	106.627	0.835605	12	1425960	285192	62.6837	104.638	2.61992
C84A		13	5	149.9	682000	61000	12200	2.6815	74.633	78.752	8240	1648	0.362222	93.9924	98.7833	5140	1028	0.225949	78.0364	89.2713	170000	34000	7.47302	79.1925	90.3727	478000	95600	21.0124	72.0241	77.5992	308000	61600	13.5394	79.5181	87.0052	13	1030380	206076	45.2944	75.6102	82.5466
		14	5	149.9	682000	72200	14440	3.17384	88.3361	8.32723	9140	1828	0.401785	104.259	5.16719	5820	1164	0.255841	88.3603	11.7169	220000	44000	9.67097	102.484	11.6739	586000	117200	25.7599	88.2973	9.26762	377000	75400	16.5725	97.3322	9.24038	14	1270160	254032	55.8349	93.2054	9.36965
		15	5	149.9	682000	59900	11980	2.63314	73.2871	0.29919	8600	1720	0.378047	98.0989	0.019913	6680	1336	0.293646	101.417	0.0339254	192000	38400	8.44012	89.441	1.10161	481000	96200	21.1443	72.4761	2.70374	326000	65200	14.3306	84.1652	1.57334	15	1074180	214836	47.2198	78.8242	5.61291
									HexCer
									16/0	18/0	20/0	22/0	24/0	24/1	∑
				NT			Relative Change	Average	89.6003	89.5817	78.9474	92.5466	97.3882	91.136	94.242
								SD	14.7988	1.29724	23.8805	9.3671	12.5654	9.27637	11.0725
				d180-220			Relative Change	Average	101.509	110.646	97.166	105.59	112.657	103.701	108.242
								SD	3.37589	10.0458	7.02822	5.23594	9.39696	5.94552	6.79174
				C108A - C122A			Relative Change	Average	98.2055	113.574	103.796	101.863	105.525	106.799	104.915
								SD	8.93176	5.49939	19.9715	5.39917	4.09149	4.9076	4.37345
				C84A			Relative Change	Average	78.752	98.7833	89.2713	90.3727	77.5992	87.0052	82.5466
								SD	8.32723	5.16719	11.7169	11.6739	9.26762	9.24038	9.36965
									HexCer
									16/0	18/0	20/0	22/0	24/0	24/1	∑
				WT			ng/mg of sample	Average	3.59291	0.385373	0.289543	9.43652	29.1741	17.0268	59.9052
								SD	0.238042	0.0247162	0.03234	0.268594	1.03498	0.341449	1.51244
				NT			ng/mg of sample	Average	3.21926	0.345224	0.273425	8.73318	28.4121	15.5175	56.4559
								SD	0.531709	0.00499922	0.0691442	0.883928	3.66585	1.57947	6.63301
				d180-220			ng/mg of sample	Average	3.64713	0.426402	0.281337	9.96403	32.8666	17.6568	64.8424
								SD	0.121293	0.0387138	0.0203497	0.49409	2.74148	1.01233	4.06861
				C108A - C122A			ng/mg of sample	Average	3.52844	0.437685	0.300533	9.61236	30.7859	18.1843	62.8493
								SD	0.32091	0.0211932	0.0578262	0.509494	1.19366	0.835605	2.61992
				C84A			ng/mg of sample	Average	2.82949	0.380684	0.258479	8.52804	22.6389	14.8142	49.4497
								SD	0.29919	0.019913	0.0339254	1.10161	2.70374	1.57334	5.61291

## Sheet: GM3
GM3						IS for GM3 lipid class: GM3 18/0 d5					added vol. 6uL		c= 100 ng/uL
						positive
	analyte →					16/0					18/0					20/0					22/0					24/0					24/1						∑
		Sample	corr.	m (IS) [ng]	IS Peak area	sample Peak area	sample Peak area corr.	m(sample) [ng/milion of cells]	Calculations		sample Peak area	sample Peak area corr.	m(sample) [ng/milion of cells]	Calculations		sample Peak area	sample Peak area corr.	m(sample) [ng/milion of cells]	Calculations		sample Peak area	sample Peak area corr.	m(sample) [ng/milion of cells]	Calculations		sample Peak area	sample Peak area corr.	m(sample) [ng/milion of cells]	Calculations		sample Peak area	sample Peak area corr.	m(sample) [ng/milion of cells]	Calculations			sample Peak area	sample Peak area corr.	m(sample) [ng/milion of cells]	av.
WT		1	5	600	18800	835	167	5.32979	118.067	3.76809		0	0	0	0		0	0	0	0		0	0	0	0	759	151.8	4.84468	75.8667	2.42128		0	0	0	0	1	1594	318.8	10.1745	193.933	6.18936
		2	5	600	18800	481	96.2	3.07021		1.35502		0	0		0		0	0		0		0	0		0	152	30.4	0.970213		2.11234		0	0		0	2	633	126.6	4.04043		3.45474
		3	5	600	18800	455	91	2.90426				0	0				0	0				0	0			227	45.4	1.44894				0	0			3	682	136.4	4.35319
NT		4	5	600	18800	176	35.2	1.1234	29.8137	53.5855		0	0	#DIV/0!	#DIV/0!		0	0	#DIV/0!	#DIV/0!		0	0	#DIV/0!	#DIV/0!	76.1	15.22	0.485745	20.0615	26.7311		0	0	#DIV/0!	#DIV/0!	4	252.1	50.42	1.60915	25.9986	43.0801
		5	5	600	18800	430	86	2.74468	72.8402	21.8661		0	0	#DIV/0!	#DIV/0!		0	0	#DIV/0!	#DIV/0!		0	0	#DIV/0!	#DIV/0!	152	30.4	0.970213	40.0703	11.5521		0	0	#DIV/0!	#DIV/0!	5	582	116.4	3.71489	60.0206	17.0114
		6	5	600	18800	343	68.6	2.18936	58.1028	0.823932		0	0	#DIV/0!	0		0	0	#DIV/0!	0		0	0	#DIV/0!	0	76.1	15.22	0.485745	20.0615	0.279708		0	0	#DIV/0!	0	6	419.1	83.82	2.67511	43.221	1.0529
d190-201		7	5	600	18800	392	78.4	2.50213	66.4032	60.6437		0	0	#DIV/0!	#DIV/0!		0	0	#DIV/0!	#DIV/0!		0	0	#DIV/0!	#DIV/0!	152	30.4	0.970213	40.0703	26.7311		0	0	#DIV/0!	#DIV/0!	7	544	108.8	3.47234	56.1018	47.3771
		8	5	600	18800	303	60.6	1.93404	51.3269	8.14334		0	0	#DIV/0!	#DIV/0!		0	0	#DIV/0!	#DIV/0!		0	0	#DIV/0!	#DIV/0!	76.1	15.22	0.485745	20.0615	11.5521		0	0	#DIV/0!	#DIV/0!	8	379.1	75.82	2.41979	39.0959	8.51159
		9	5	600	18800	379	75.8	2.41915	64.201	0.306848		0	0	#DIV/0!	0		0	0	#DIV/0!	0		0	0	#DIV/0!	0	76.1	15.22	0.485745	20.0615	0.279708		0	0	#DIV/0!	0	9	455.1	91.02	2.90489	46.9337	0.526813
C108A - C122A		10	5	600	18800	457	91.4	2.91702	77.4139	40.1468		0	0	#DIV/0!	#DIV/0!		0	0	#DIV/0!	#DIV/0!		0	0	#DIV/0!	#DIV/0!	76.1	15.22	0.485745	20.0615	26.7311		0	0	#DIV/0!	#DIV/0!	10	533.1	106.62	3.40277	54.9777	34.8986
		11	5	600	18800	140	28	0.893617	23.7154	32.3493		0	0	#DIV/0!	#DIV/0!		0	0	#DIV/0!	#DIV/0!		0	0	#DIV/0!	#DIV/0!	76.1	15.22	0.485745	20.0615	11.5521		0	0	#DIV/0!	#DIV/0!	11	216.1	43.22	1.37936	22.286	17.5783
		12	5	600	18800	114	22.8	0.72766	19.3111	1.21895		0	0	#DIV/0!	0		0	0	#DIV/0!	0		0	0	#DIV/0!	0	152	30.4	0.970213	40.0703	0.279708		0	0	#DIV/0!	0	12	266	53.2	1.69787	27.4321	1.08799
C84A		13	5	600	18800	228	45.6	1.45532	38.6222	47.1485		0	0	#DIV/0!	#DIV/0!		0	0	#DIV/0!	#DIV/0!		0	0	#DIV/0!	#DIV/0!	152	30.4	0.970213	40.0703	40.0791		0	0	#DIV/0!	#DIV/0!	13	380	76	2.42553	39.1887	44.3829
		14	5	600	18800	152	30.4	0.970213	25.7482	26.7046		0	0	#DIV/0!	#DIV/0!		0	0	#DIV/0!	#DIV/0!		0	0	#DIV/0!	#DIV/0!	76.1	15.22	0.485745	20.0615	20.022		0	0	#DIV/0!	#DIV/0!	14	228.1	45.62	1.45596	23.5235	23.8839
		15	5	600	18800	455	91	2.90426	77.0751	1.00625		0	0	#DIV/0!	0		0	0	#DIV/0!	0		0	0	#DIV/0!	0	228	45.6	1.45532	60.1054	0.484787		0	0	#DIV/0!	0	15	683	136.6	4.35957	70.4366	1.47826
									GM3
									16/0	18/0	20/0	22/0	24/0	24/1	∑
				NT			Relative Change	Average	53.5855	#DIV/0!	#DIV/0!	#DIV/0!	26.7311	#DIV/0!	43.0801
								SD	21.8661	#DIV/0!	#DIV/0!	#DIV/0!	11.5521	#DIV/0!	17.0114
				d190-201			Relative Change	Average	60.6437	#DIV/0!	#DIV/0!	#DIV/0!	26.7311	#DIV/0!	47.3771
								SD	8.14334	#DIV/0!	#DIV/0!	#DIV/0!	11.5521	#DIV/0!	8.51159
				C108A - C122A			Relative Change	Average	40.1468	#DIV/0!	#DIV/0!	#DIV/0!	26.7311	#DIV/0!	34.8986
								SD	32.3493	#DIV/0!	#DIV/0!	#DIV/0!	11.5521	#DIV/0!	17.5783
				C84A			Relative Change	Average	47.1485	#DIV/0!	#DIV/0!	#DIV/0!	40.0791	#DIV/0!	44.3829
								SD	26.7046	#DIV/0!	#DIV/0!	#DIV/0!	20.022	#DIV/0!	23.8839
									GM3
									16/0	18/0	20/0	22/0	24/0	24/1	∑
				WT			ng/mg of sample	Average	3.76809	0	0	0	2.42128	0	6.18936
								SD	1.35502	0	0	0	2.11234	0	3.45474
				NT			ng/mg of sample	Average	2.01915	0	0	0	0.647234	0	2.66638
								SD	0.823932	0	0	0	0.279708	0	1.0529
				d190-201			ng/mg of sample	Average	2.28511	0	0	0	0.647234	0	2.93234
								SD	0.306848	0	0	0	0.279708	0	0.526813
				C108A - C122A			ng/mg of sample	Average	1.51277	0	0	0	0.647234	0	2.16
								SD	1.21895	0	0	0	0.279708	0	1.08799
				C84A			ng/mg of sample	Average	1.7766	0	0	0	0.970426	0	2.74702
								SD	1.00625	0	0	0	0.484787	0	1.47826

## Sheet: GM2
GM2						IS for GM3 lipid class: GM3 18/0 d5					added vol. 6uL		c= 100 ng/uL
						positive
	analyte →					16/0					18/0					20/0					22/0					24/0					24/1						∑
		Sample	corr.	m (IS) [ng]	IS Peak area	sample Peak area	sample Peak area corr.	m(sample) [ng/milion of cells]	Calculations		sample Peak area	sample Peak area corr.	m(sample) [ng/milion of cells]	Calculations		sample Peak area	sample Peak area corr.	m(sample) [ng/milion of cells]	Calculations		sample Peak area	sample Peak area corr.	m(sample) [ng/milion of cells]	Calculations		sample Peak area	sample Peak area corr.	m(sample) [ng/milion of cells]	Calculations		sample Peak area	sample Peak area corr.	m(sample) [ng/milion of cells]	Calculations			sample Peak area	sample Peak area corr.	m(sample) [ng/milion of cells]	av.
WT		1	5	600	18800	228	45.6	1.45532	45.5333	1.45319		0	0	0	0		0	0	0	0		0	0	0	0		0	0	0	0		0	0	0	0	1	228	45.6	1.45532	45.5333	1.45319
		2	5	600	18800	303	60.6	1.93404		0.481918		0	0		0		0	0		0		0	0		0		0	0		0		0	0		0	2	303	60.6	1.93404		0.481918
		3	5	600	18800	152	30.4	0.970213				0	0				0	0				0	0				0	0				0	0			3	152	30.4	0.970213
NT		4	5	600	18800	454	90.8	2.89787	199.414	77.6135		0	0	#DIV/0!	#DIV/0!		0	0	#DIV/0!	#DIV/0!		0	0	#DIV/0!	#DIV/0!		0	0	#DIV/0!	#DIV/0!		0	0	#DIV/0!	#DIV/0!	4	454	90.8	2.89787	199.414	77.6135
		5	5	600	18800	76.1	15.22	0.485745	33.4261	106.798		0	0	#DIV/0!	#DIV/0!		0	0	#DIV/0!	#DIV/0!		0	0	#DIV/0!	#DIV/0!		0	0	#DIV/0!	#DIV/0!		0	0	#DIV/0!	#DIV/0!	5	76.1	15.22	0.485745	33.4261	106.798
		6	5	600	18800	0	0	0	0	1.55199		0	0	#DIV/0!	0		0	0	#DIV/0!	0		0	0	#DIV/0!	0		0	0	#DIV/0!	0		0	0	#DIV/0!	0	6	0	0	0	0	1.55199
d190-201		7	5	600	18800	152	30.4	0.970213	66.7643	110.981		0	0	#DIV/0!	#DIV/0!		0	0	#DIV/0!	#DIV/0!		0	0	#DIV/0!	#DIV/0!		0	0	#DIV/0!	#DIV/0!		0	0	#DIV/0!	#DIV/0!	7	152	30.4	0.970213	66.7643	110.981
		8	5	600	18800	379	75.8	2.41915	166.471	50.8006		0	0	#DIV/0!	#DIV/0!		0	0	#DIV/0!	#DIV/0!		0	0	#DIV/0!	#DIV/0!		0	0	#DIV/0!	#DIV/0!		0	0	#DIV/0!	#DIV/0!	8	379	75.8	2.41915	166.471	50.8006
		9	5	600	18800	227	45.4	1.44894	99.7072	0.73823		0	0	#DIV/0!	0		0	0	#DIV/0!	0		0	0	#DIV/0!	0		0	0	#DIV/0!	0		0	0	#DIV/0!	0	9	227	45.4	1.44894	99.7072	0.73823
C108A - C122A		10	5	600	18800	152	30.4	0.970213	66.7643	100		0	0	#DIV/0!	#DIV/0!		0	0	#DIV/0!	#DIV/0!		0	0	#DIV/0!	#DIV/0!		0	0	#DIV/0!	#DIV/0!		0	0	#DIV/0!	#DIV/0!	10	152	30.4	0.970213	66.7643	100
		11	5	600	18800	152	30.4	0.970213	66.7643	57.566		0	0	#DIV/0!	#DIV/0!		0	0	#DIV/0!	#DIV/0!		0	0	#DIV/0!	#DIV/0!		0	0	#DIV/0!	#DIV/0!		0	0	#DIV/0!	#DIV/0!	11	152	30.4	0.970213	66.7643	57.566
		12	5	600	18800	379	75.8	2.41915	166.471	0.836544		0	0	#DIV/0!	0		0	0	#DIV/0!	0		0	0	#DIV/0!	0		0	0	#DIV/0!	0		0	0	#DIV/0!	0	12	379	75.8	2.41915	166.471	0.836544
C84A		13	5	600	18800	152	30.4	0.970213	66.7643	89.1654		0	0	#DIV/0!	#DIV/0!		0	0	#DIV/0!	#DIV/0!		0	0	#DIV/0!	#DIV/0!		0	0	#DIV/0!	#DIV/0!		0	0	#DIV/0!	#DIV/0!	13	152	30.4	0.970213	66.7643	89.1654
		14	5	600	18800	305	61	1.94681	133.968	38.8		0	0	#DIV/0!	#DIV/0!		0	0	#DIV/0!	#DIV/0!		0	0	#DIV/0!	#DIV/0!		0	0	#DIV/0!	#DIV/0!		0	0	#DIV/0!	#DIV/0!	14	305	61	1.94681	133.968	38.8
		15	5	600	18800	152	30.4	0.970213	66.7643	0.563838		0	0	#DIV/0!	0		0	0	#DIV/0!	0		0	0	#DIV/0!	0		0	0	#DIV/0!	0		0	0	#DIV/0!	0	15	152	30.4	0.970213	66.7643	0.563838
									GM2
									16/0	18/0	20/0	22/0	24/0	24/1	∑
				NT			Relative Change	Average	77.6135	#DIV/0!	#DIV/0!	#DIV/0!	#DIV/0!	#DIV/0!	77.6135
								SD	106.798	#DIV/0!	#DIV/0!	#DIV/0!	#DIV/0!	#DIV/0!	106.798
				d190-201			Relative Change	Average	110.981	#DIV/0!	#DIV/0!	#DIV/0!	#DIV/0!	#DIV/0!	110.981
								SD	50.8006	#DIV/0!	#DIV/0!	#DIV/0!	#DIV/0!	#DIV/0!	50.8006
				C108A - C122A			Relative Change	Average	100	#DIV/0!	#DIV/0!	#DIV/0!	#DIV/0!	#DIV/0!	100
								SD	57.566	#DIV/0!	#DIV/0!	#DIV/0!	#DIV/0!	#DIV/0!	57.566
				C84A			Relative Change	Average	89.1654	#DIV/0!	#DIV/0!	#DIV/0!	#DIV/0!	#DIV/0!	89.1654
								SD	38.8	#DIV/0!	#DIV/0!	#DIV/0!	#DIV/0!	#DIV/0!	38.8
									GM2
									16/0	18/0	20/0	22/0	24/0	24/1	∑
				WT			ng/mg of sample	Average	1.45319	0	0	0	0	0	1.45319
								SD	0.481918	0	0	0	0	0	0.481918
				NT			ng/mg of sample	Average	1.12787	0	0	0	0	0	1.12787
								SD	1.55199	0	0	0	0	0	1.55199
				d190-201			ng/mg of sample	Average	1.61277	0	0	0	0	0	1.61277
								SD	0.73823	0	0	0	0	0	0.73823
				C108A - C122A			ng/mg of sample	Average	1.45319	0	0	0	0	0	1.45319
								SD	0.836544	0	0	0	0	0	0.836544
				C84A			ng/mg of sample	Average	1.29574	0	0	0	0	0	1.29574
								SD	0.563838	0	0	0	0	0	0.563838

## Sheet: GM1a
GM1a						IS for GM3 lipid class: GM3 18/0 d5					added vol. 6uL		c= 100 ng/uL
						positive
	analyte →					16/0					18/0					20/0					22/0					24/0					24/1						∑
		Sample	corr.	m (IS) [ng]	IS Peak area	sample Peak area	sample Peak area corr.	m(sample) [ng/milion of cells]	Calculations		sample Peak area	sample Peak area corr.	m(sample) [ng/milion of cells]	Calculations		sample Peak area	sample Peak area corr.	m(sample) [ng/milion of cells]	Calculations		sample Peak area	sample Peak area corr.	m(sample) [ng/milion of cells]	Calculations		sample Peak area	sample Peak area corr.	m(sample) [ng/milion of cells]	Calculations		sample Peak area	sample Peak area corr.	m(sample) [ng/milion of cells]	Calculations			sample Peak area	sample Peak area corr.	m(sample) [ng/milion of cells]	av.
WT		1	5	600	18800	152	30.4	0.970213	30.4067	0.970426		0	0	0	0		0	0	0	0		0	0	0	0		0	0	0	0		0	0	0	0	1	152	30.4	0.970213	30.4067	0.970426
		2	5	600	18800	228	45.6	1.45532		0.484787		0	0		0		0	0		0		0	0		0		0	0		0		0	0		0	2	228	45.6	1.45532		0.484787
		3	5	600	18800	76.1	15.22	0.485745				0	0				0	0				0	0				0	0				0	0			3	76.1	15.22	0.485745
NT		4	5	600	18800	152	30.4	0.970213	99.9781	66.6959		0	0	#DIV/0!	#DIV/0!		0	0	#DIV/0!	#DIV/0!		0	0	#DIV/0!	#DIV/0!		0	0	#DIV/0!	#DIV/0!		0	0	#DIV/0!	#DIV/0!	4	152	30.4	0.970213	99.9781	66.6959
		5	5	600	18800	76.1	15.22	0.485745	50.0548	28.8232		0	0	#DIV/0!	#DIV/0!		0	0	#DIV/0!	#DIV/0!		0	0	#DIV/0!	#DIV/0!		0	0	#DIV/0!	#DIV/0!		0	0	#DIV/0!	#DIV/0!	5	76.1	15.22	0.485745	50.0548	28.8232
		6	5	600	18800	76.1	15.22	0.485745	50.0548	0.279708		0	0	#DIV/0!	0		0	0	#DIV/0!	0		0	0	#DIV/0!	0		0	0	#DIV/0!	0		0	0	#DIV/0!	0	6	76.1	15.22	0.485745	50.0548	0.279708
d190-201		7	5	600	18800	152	30.4	0.970213	99.9781	83.337		0	0	#DIV/0!	#DIV/0!		0	0	#DIV/0!	#DIV/0!		0	0	#DIV/0!	#DIV/0!		0	0	#DIV/0!	#DIV/0!		0	0	#DIV/0!	#DIV/0!	7	152	30.4	0.970213	99.9781	83.337
		8	5	600	18800	152	30.4	0.970213	99.9781	28.8232		0	0	#DIV/0!	#DIV/0!		0	0	#DIV/0!	#DIV/0!		0	0	#DIV/0!	#DIV/0!		0	0	#DIV/0!	#DIV/0!		0	0	#DIV/0!	#DIV/0!	8	152	30.4	0.970213	99.9781	28.8232
		9	5	600	18800	76.1	15.22	0.485745	50.0548	0.279708		0	0	#DIV/0!	0		0	0	#DIV/0!	0		0	0	#DIV/0!	0		0	0	#DIV/0!	0		0	0	#DIV/0!	0	9	76.1	15.22	0.485745	50.0548	0.279708
C108A - C122A		10	5	600	18800	152	30.4	0.970213	99.9781	83.337		0	0	#DIV/0!	#DIV/0!		0	0	#DIV/0!	#DIV/0!		0	0	#DIV/0!	#DIV/0!		0	0	#DIV/0!	#DIV/0!		0	0	#DIV/0!	#DIV/0!	10	152	30.4	0.970213	99.9781	83.337
		11	5	600	18800	76.1	15.22	0.485745	50.0548	28.8232		0	0	#DIV/0!	#DIV/0!		0	0	#DIV/0!	#DIV/0!		0	0	#DIV/0!	#DIV/0!		0	0	#DIV/0!	#DIV/0!		0	0	#DIV/0!	#DIV/0!	11	76.1	15.22	0.485745	50.0548	28.8232
		12	5	600	18800	152	30.4	0.970213	99.9781	0.279708		0	0	#DIV/0!	0		0	0	#DIV/0!	0		0	0	#DIV/0!	0		0	0	#DIV/0!	0		0	0	#DIV/0!	0	12	152	30.4	0.970213	99.9781	0.279708
C84A		13	5	600	18800	76.1	15.22	0.485745	50.0548	83.337		0	0	#DIV/0!	#DIV/0!		0	0	#DIV/0!	#DIV/0!		0	0	#DIV/0!	#DIV/0!		0	0	#DIV/0!	#DIV/0!		0	0	#DIV/0!	#DIV/0!	13	76.1	15.22	0.485745	50.0548	83.337
		14	5	600	18800	152	30.4	0.970213	99.9781	28.8232		0	0	#DIV/0!	#DIV/0!		0	0	#DIV/0!	#DIV/0!		0	0	#DIV/0!	#DIV/0!		0	0	#DIV/0!	#DIV/0!		0	0	#DIV/0!	#DIV/0!	14	152	30.4	0.970213	99.9781	28.8232
		15	5	600	18800	152	30.4	0.970213	99.9781	0.279708		0	0	#DIV/0!	0		0	0	#DIV/0!	0		0	0	#DIV/0!	0		0	0	#DIV/0!	0		0	0	#DIV/0!	0	15	152	30.4	0.970213	99.9781	0.279708
									GM1a
									16/0	18/0	20/0	22/0	24/0	24/1	∑
				NT			Relative Change	Average	66.6959	#DIV/0!	#DIV/0!	#DIV/0!	#DIV/0!	#DIV/0!	66.6959
								SD	28.8232	#DIV/0!	#DIV/0!	#DIV/0!	#DIV/0!	#DIV/0!	28.8232
				d190-201			Relative Change	Average	83.337	#DIV/0!	#DIV/0!	#DIV/0!	#DIV/0!	#DIV/0!	83.337
								SD	28.8232	#DIV/0!	#DIV/0!	#DIV/0!	#DIV/0!	#DIV/0!	28.8232
				C108A - C122A			Relative Change	Average	83.337	#DIV/0!	#DIV/0!	#DIV/0!	#DIV/0!	#DIV/0!	83.337
								SD	28.8232	#DIV/0!	#DIV/0!	#DIV/0!	#DIV/0!	#DIV/0!	28.8232
				C84A			Relative Change	Average	83.337	#DIV/0!	#DIV/0!	#DIV/0!	#DIV/0!	#DIV/0!	83.337
								SD	28.8232	#DIV/0!	#DIV/0!	#DIV/0!	#DIV/0!	#DIV/0!	28.8232
									GM1a
									16/0	18/0	20/0	22/0	24/0	24/1	∑
				WT			ng/mg of sample	Average	0.970426	0	0	0	0	0	0.970426
								SD	0.484787	0	0	0	0	0	0.484787
				NT			ng/mg of sample	Average	0.647234	0	0	0	0	0	0.647234
								SD	0.279708	0	0	0	0	0	0.279708
				d190-201			ng/mg of sample	Average	0.808723	0	0	0	0	0	0.808723
								SD	0.279708	0	0	0	0	0	0.279708
				C108A - C122A			ng/mg of sample	Average	0.808723	0	0	0	0	0	0.808723
								SD	0.279708	0	0	0	0	0	0.279708
				C84A			ng/mg of sample	Average	0.808723	0	0	0	0	0	0.808723
								SD	0.279708	0	0	0	0	0	0.279708

## Sheet: GD3
GD3						IS for GD3 lipid class: GD3 18/0 d3					added vol. 3uL		c= 200 ng/uL
						positive
	analyte →					16/0					18/0					20/0					22/0					24/0					24/1						∑
		Sample	corr.	m (IS) [ng]	IS Peak area	sample Peak area	sample Peak area corr.	m(sample) [ng/milion of cells]	Calculations		sample Peak area	sample Peak area corr.	m(sample) [ng/milion of cells]	Calculations		sample Peak area	sample Peak area corr.	m(sample) [ng/milion of cells]	Calculations		sample Peak area	sample Peak area corr.	m(sample) [ng/milion of cells]	Calculations		sample Peak area	sample Peak area corr.	m(sample) [ng/milion of cells]	Calculations		sample Peak area	sample Peak area corr.	m(sample) [ng/milion of cells]	Calculations			sample Peak area	sample Peak area corr.	m(sample) [ng/milion of cells]	av.
WT		1	5	600	103922	1060	212	1.22399	320	1.84754		0	0	0	0		0	0	0	0		0	0	0	0		0	0	0	0		0	0	0	0	1	1060	212	1.22399	320	1.84754
		2	5	600	103922	2050	410	2.36716		0.578625		0	0		0		0	0		0		0	0		0		0	0		0		0	0		0	2	2050	410	2.36716		0.578625
		3	5	600	103922	1690	338	1.95146				0	0				0	0				0	0				0	0				0	0			3	1690	338	1.95146
NT		4	5	600	103922	531	106.2	0.613152	33.1875	37.9375		0	0	#DIV/0!	#DIV/0!		0	0	#DIV/0!	#DIV/0!		0	0	#DIV/0!	#DIV/0!		0	0	#DIV/0!	#DIV/0!		0	0	#DIV/0!	#DIV/0!	4	531	106.2	0.613152	33.1875	37.9375
		5	5	600	103922	911	182.2	1.05194	56.9375	17.1264		0	0	#DIV/0!	#DIV/0!		0	0	#DIV/0!	#DIV/0!		0	0	#DIV/0!	#DIV/0!		0	0	#DIV/0!	#DIV/0!		0	0	#DIV/0!	#DIV/0!	5	911	182.2	1.05194	56.9375	17.1264
		6	5	600	103922	379	75.8	0.437636	23.6875	0.316416		0	0	#DIV/0!	0		0	0	#DIV/0!	0		0	0	#DIV/0!	0		0	0	#DIV/0!	0		0	0	#DIV/0!	0	6	379	75.8	0.437636	23.6875	0.316416
d190-201		7	5	600	103922	532	106.4	0.614307	33.25	50.5208		0	0	#DIV/0!	#DIV/0!		0	0	#DIV/0!	#DIV/0!		0	0	#DIV/0!	#DIV/0!		0	0	#DIV/0!	#DIV/0!		0	0	#DIV/0!	#DIV/0!	7	532	106.4	0.614307	33.25	50.5208
		8	5	600	103922	303	60.6	0.349878	18.9375	42.9099		0	0	#DIV/0!	#DIV/0!		0	0	#DIV/0!	#DIV/0!		0	0	#DIV/0!	#DIV/0!		0	0	#DIV/0!	#DIV/0!		0	0	#DIV/0!	#DIV/0!	8	303	60.6	0.349878	18.9375	42.9099
		9	5	600	103922	1590	318	1.83599	99.375	0.792777		0	0	#DIV/0!	0		0	0	#DIV/0!	0		0	0	#DIV/0!	0		0	0	#DIV/0!	0		0	0	#DIV/0!	0	9	1590	318	1.83599	99.375	0.792777
C108A - C122A		10	5	600	103922	1290	258	1.48958	80.625	58.4167		0	0	#DIV/0!	#DIV/0!		0	0	#DIV/0!	#DIV/0!		0	0	#DIV/0!	#DIV/0!		0	0	#DIV/0!	#DIV/0!		0	0	#DIV/0!	#DIV/0!	10	1290	258	1.48958	80.625	58.4167
		11	5	600	103922	681	136.2	0.786359	42.5625	19.8109		0	0	#DIV/0!	#DIV/0!		0	0	#DIV/0!	#DIV/0!		0	0	#DIV/0!	#DIV/0!		0	0	#DIV/0!	#DIV/0!		0	0	#DIV/0!	#DIV/0!	11	681	136.2	0.786359	42.5625	19.8109
		12	5	600	103922	833	166.6	0.961875	52.0625	0.366013		0	0	#DIV/0!	0		0	0	#DIV/0!	0		0	0	#DIV/0!	0		0	0	#DIV/0!	0		0	0	#DIV/0!	0	12	833	166.6	0.961875	52.0625	0.366013
C84A		13	5	600	103922	455	91	0.525394	28.4375	42.6875		0	0	#DIV/0!	#DIV/0!		0	0	#DIV/0!	#DIV/0!		0	0	#DIV/0!	#DIV/0!		0	0	#DIV/0!	#DIV/0!		0	0	#DIV/0!	#DIV/0!	13	455	91	0.525394	28.4375	42.6875
		14	5	600	103922	759	151.8	0.876427	47.4375	12.5673		0	0	#DIV/0!	#DIV/0!		0	0	#DIV/0!	#DIV/0!		0	0	#DIV/0!	#DIV/0!		0	0	#DIV/0!	#DIV/0!		0	0	#DIV/0!	#DIV/0!	14	759	151.8	0.876427	47.4375	12.5673
		15	5	600	103922	835	167	0.964185	52.1875	0.232186		0	0	#DIV/0!	0		0	0	#DIV/0!	0		0	0	#DIV/0!	0		0	0	#DIV/0!	0		0	0	#DIV/0!	0	15	835	167	0.964185	52.1875	0.232186
									GD3
									16/0	18/0	20/0	22/0	24/0	24/1	∑
				NT			Relative Change	Average	37.9375	#DIV/0!	#DIV/0!	#DIV/0!	#DIV/0!	#DIV/0!	37.9375
								SD	17.1264	#DIV/0!	#DIV/0!	#DIV/0!	#DIV/0!	#DIV/0!	17.1264
				d190-201			Relative Change	Average	50.5208	#DIV/0!	#DIV/0!	#DIV/0!	#DIV/0!	#DIV/0!	50.5208
								SD	42.9099	#DIV/0!	#DIV/0!	#DIV/0!	#DIV/0!	#DIV/0!	42.9099
				C108A - C122A			Relative Change	Average	58.4167	#DIV/0!	#DIV/0!	#DIV/0!	#DIV/0!	#DIV/0!	58.4167
								SD	19.8109	#DIV/0!	#DIV/0!	#DIV/0!	#DIV/0!	#DIV/0!	19.8109
				C84A			Relative Change	Average	42.6875	#DIV/0!	#DIV/0!	#DIV/0!	#DIV/0!	#DIV/0!	42.6875
								SD	12.5673	#DIV/0!	#DIV/0!	#DIV/0!	#DIV/0!	#DIV/0!	12.5673
									GD3
									16/0	18/0	20/0	22/0	24/0	24/1	∑
				WT			ng/mg of sample	Average	1.84754	0	0	0	0	0	1.84754
								SD	0.578625	0	0	0	0	0	0.578625
				NT			ng/mg of sample	Average	0.70091	0	0	0	0	0	0.70091
								SD	0.316416	0	0	0	0	0	0.316416
				d190-201			ng/mg of sample	Average	0.933392	0	0	0	0	0	0.933392
								SD	0.792777	0	0	0	0	0	0.792777
				C108A - C122A			ng/mg of sample	Average	1.07927	0	0	0	0	0	1.07927
								SD	0.366013	0	0	0	0	0	0.366013
				C84A			ng/mg of sample	Average	0.788668	0	0	0	0	0	0.788668
								SD	0.232186	0	0	0	0	0	0.232186

## Sheet: GD2
GD2						IS for ceramide lipid class: Cer 12/0					added vol. 10uL		c= 11,41 ng/uL
						positive
	analyte →					16/0					18/0					20/0					22/0					24/0					24/1						∑
		Sample	corr.	m (IS) [ng]	IS Peak area	sample Peak area	sample Peak area corr.	m(sample) [ng/milion of cells]	Calculations		sample Peak area	sample Peak area corr.	m(sample) [ng/milion of cells]	Calculations		sample Peak area	sample Peak area corr.	m(sample) [ng/milion of cells]	Calculations		sample Peak area	sample Peak area corr.	m(sample) [ng/milion of cells]	Calculations		sample Peak area	sample Peak area corr.	m(sample) [ng/milion of cells]	Calculations		sample Peak area	sample Peak area corr.	m(sample) [ng/milion of cells]	Calculations			sample Peak area	sample Peak area corr.	m(sample) [ng/milion of cells]	av.
WT		1	5	600	103922	2260	452	2.60965	616	3.55651		0	0	0	0		0	0	0	0		0	0	0	0		0	0	0	0		0	0	0	0	1	2260	452	2.60965	616	3.55651
		2	5	600	103922	4000	800	4.61885		1.00956		0	0		0		0	0		0		0	0		0		0	0		0		0	0		0	2	4000	800	4.61885		1.00956
		3	5	600	103922	2980	596	3.44104				0	0				0	0				0	0				0	0				0	0			3	2980	596	3.44104
NT		4	5	600	103922	531	106.2	0.613152	17.2403	16.2879		0	0	#DIV/0!	#DIV/0!		0	0	#DIV/0!	#DIV/0!		0	0	#DIV/0!	#DIV/0!		0	0	#DIV/0!	#DIV/0!		0	0	#DIV/0!	#DIV/0!	4	531	106.2	0.613152	17.2403	16.2879
		5	5	600	103922	442	88.4	0.510383	14.3506	1.67777		0	0	#DIV/0!	#DIV/0!		0	0	#DIV/0!	#DIV/0!		0	0	#DIV/0!	#DIV/0!		0	0	#DIV/0!	#DIV/0!		0	0	#DIV/0!	#DIV/0!	5	442	88.4	0.510383	14.3506	1.67777
		6	5	600	103922	532	106.4	0.614307	17.2727	0.0596701		0	0	#DIV/0!	0		0	0	#DIV/0!	0		0	0	#DIV/0!	0		0	0	#DIV/0!	0		0	0	#DIV/0!	0	6	532	106.4	0.614307	17.2727	0.0596701
d190-201		7	5	600	103922	1820	364	2.10158	59.0909	71.645		0	0	#DIV/0!	#DIV/0!		0	0	#DIV/0!	#DIV/0!		0	0	#DIV/0!	#DIV/0!		0	0	#DIV/0!	#DIV/0!		0	0	#DIV/0!	#DIV/0!	7	1820	364	2.10158	59.0909	71.645
		8	5	600	103922	2790	558	3.22165	90.5844	16.6895		0	0	#DIV/0!	#DIV/0!		0	0	#DIV/0!	#DIV/0!		0	0	#DIV/0!	#DIV/0!		0	0	#DIV/0!	#DIV/0!		0	0	#DIV/0!	#DIV/0!	8	2790	558	3.22165	90.5844	16.6895
		9	5	600	103922	2010	402	2.32097	65.2597	0.593564		0	0	#DIV/0!	0		0	0	#DIV/0!	0		0	0	#DIV/0!	0		0	0	#DIV/0!	0		0	0	#DIV/0!	0	9	2010	402	2.32097	65.2597	0.593564
C108A - C122A		10	5	600	103922	2580	516	2.97916	83.7662	66.5584		0	0	#DIV/0!	#DIV/0!		0	0	#DIV/0!	#DIV/0!		0	0	#DIV/0!	#DIV/0!		0	0	#DIV/0!	#DIV/0!		0	0	#DIV/0!	#DIV/0!	10	2580	516	2.97916	83.7662	66.5584
		11	5	600	103922	2050	410	2.36716	66.5584	17.2078		0	0	#DIV/0!	#DIV/0!		0	0	#DIV/0!	#DIV/0!		0	0	#DIV/0!	#DIV/0!		0	0	#DIV/0!	#DIV/0!		0	0	#DIV/0!	#DIV/0!	11	2050	410	2.36716	66.5584	17.2078
		12	5	600	103922	1520	304	1.75516	49.3506	0.611997		0	0	#DIV/0!	0		0	0	#DIV/0!	0		0	0	#DIV/0!	0		0	0	#DIV/0!	0		0	0	#DIV/0!	0	12	1520	304	1.75516	49.3506	0.611997
C84A		13	5	600	103922	1670	334	1.92837	54.2208	59.9134		0	0	#DIV/0!	#DIV/0!		0	0	#DIV/0!	#DIV/0!		0	0	#DIV/0!	#DIV/0!		0	0	#DIV/0!	#DIV/0!		0	0	#DIV/0!	#DIV/0!	13	1670	334	1.92837	54.2208	59.9134
		14	5	600	103922	606	121.2	0.699756	19.6753	43.3656		0	0	#DIV/0!	#DIV/0!		0	0	#DIV/0!	#DIV/0!		0	0	#DIV/0!	#DIV/0!		0	0	#DIV/0!	#DIV/0!		0	0	#DIV/0!	#DIV/0!	14	606	121.2	0.699756	19.6753	43.3656
		15	5	600	103922	3260	652	3.76436	105.844	1.5423		0	0	#DIV/0!	0		0	0	#DIV/0!	0		0	0	#DIV/0!	0		0	0	#DIV/0!	0		0	0	#DIV/0!	0	15	3260	652	3.76436	105.844	1.5423
									GD2
									16/0	18/0	20/0	22/0	24/0	24/1	∑
				NT			Relative Change	Average	16.2879	#DIV/0!	#DIV/0!	#DIV/0!	#DIV/0!	#DIV/0!	16.2879
								SD	1.67777	#DIV/0!	#DIV/0!	#DIV/0!	#DIV/0!	#DIV/0!	1.67777
				d190-201			Relative Change	Average	71.645	#DIV/0!	#DIV/0!	#DIV/0!	#DIV/0!	#DIV/0!	71.645
								SD	16.6895	#DIV/0!	#DIV/0!	#DIV/0!	#DIV/0!	#DIV/0!	16.6895
				C108A - C122A			Relative Change	Average	66.5584	#DIV/0!	#DIV/0!	#DIV/0!	#DIV/0!	#DIV/0!	66.5584
								SD	17.2078	#DIV/0!	#DIV/0!	#DIV/0!	#DIV/0!	#DIV/0!	17.2078
				C84A			Relative Change	Average	59.9134	#DIV/0!	#DIV/0!	#DIV/0!	#DIV/0!	#DIV/0!	59.9134
								SD	43.3656	#DIV/0!	#DIV/0!	#DIV/0!	#DIV/0!	#DIV/0!	43.3656
									GD2
									16/0	18/0	20/0	22/0	24/0	24/1	∑
				WT			ng/mg of sample	Average	3.55651	0	0	0	0	0	3.55651
								SD	1.00956	0	0	0	0	0	1.00956
				NT			ng/mg of sample	Average	0.579281	0	0	0	0	0	0.579281
								SD	0.0596701	0	0	0	0	0	0.0596701
				d190-201			ng/mg of sample	Average	2.54806	0	0	0	0	0	2.54806
								SD	0.593564	0	0	0	0	0	0.593564
				C108A - C122A			ng/mg of sample	Average	2.36716	0	0	0	0	0	2.36716
								SD	0.611997	0	0	0	0	0	0.611997
				C84A			ng/mg of sample	Average	2.13083	0	0	0	0	0	2.13083
								SD	1.5423	0	0	0	0	0	1.5423

## Sheet: Gb3
Gb3						IS for Gb3 lipid class: LacCer 12/0					added vol. 10uL		c= 19.33 ng/uL
						positive
	analyte →					16/0					18/0					20/0					22/0					24/0					24/1						∑
		Sample	corr.	m (IS) [ng]	IS Peak area	sample Peak area	sample Peak area corr.	m(sample) [ng/milion of cells]	Calculations		sample Peak area	sample Peak area corr.	m(sample) [ng/milion of cells]	Calculations		sample Peak area	sample Peak area corr.	m(sample) [ng/milion of cells]	Calculations		sample Peak area	sample Peak area corr.	m(sample) [ng/milion of cells]	Calculations		sample Peak area	sample Peak area corr.	m(sample) [ng/milion of cells]	Calculations		sample Peak area	sample Peak area corr.	m(sample) [ng/milion of cells]	Calculations			sample Peak area	sample Peak area corr.	m(sample) [ng/milion of cells]	av.
WT		1	5	193.3	531200	4770	954	0.347154	1281.33	0.466268		0	0	0	0		0	0	0	0	2650	530	0.192863	592	0.215425	4950	990	0.360254	1342	0.488345	5610	1122	0.408288	1740	0.633174	1	17980	3596	1.30856	4955.33	1.80321
		2	5	193.3	531200	7090	1418	0.516		0.103623		0	0		0		0	0		0	2660	532	0.193591		0.0384489	7130	1426	0.518912		0.115871	9790	1958	0.712503		0.197552	2	26670	5334	1.94101		0.442162
		3	5	193.3	531200	7360	1472	0.535651				0	0				0	0			3570	714	0.25982			8050	1610	0.585868			10700	2140	0.778731			3	29680	5936	2.16007
NT		4	5	193.3	531200	7670	1534	0.558212	119.719	101.613		0	0	#DIV/0!	#DIV/0!		0	0	#DIV/0!	#DIV/0!	5610	1122	0.408288	189.527	167.455	7360	1472	0.535651	109.687	122.653	10300	2060	0.74962	118.391	111.303	4	30940	6188	2.25177	124.876	118.579
		5	5	193.3	531200	5710	1142	0.415566	89.1259	16.052		0	0	#DIV/0!	#DIV/0!		0	0	#DIV/0!	#DIV/0!	5390	1078	0.392277	182.095	32.0097	10200	2040	0.742342	152.012	25.4835	10100	2020	0.735064	116.092	10.3501	5	31400	6280	2.28525	126.732	12.5477
		6	5	193.3	531200	6150	1230	0.447588	95.9938	0.0748453		0	0	#DIV/0!	0		0	0	#DIV/0!	0	3870	774	0.281653	130.743	0.0689569	7130	1426	0.518912	106.259	0.124447	8650	1730	0.629535	99.4253	0.0655344	6	25800	5160	1.87769	104.13	0.226261
d190-201		7	5	193.3	531200	5410	1082	0.393732	84.4433	81.7378		0	0	#DIV/0!	#DIV/0!		0	0	#DIV/0!	#DIV/0!	4930	986	0.358799	166.554	152.928	7070	1414	0.514545	105.365	110.134	12900	2580	0.938844	148.276	146.36	7	30310	6062	2.20592	122.333	120.624
		8	5	193.3	531200	5440	1088	0.395916	84.9116	5.097		0	0	#DIV/0!	#DIV/0!		0	0	#DIV/0!	#DIV/0!	5010	1002	0.364621	169.257	25.9769	6600	1320	0.480339	98.3607	14.7481	11900	2380	0.866066	136.782	8.77888	8	28950	5790	2.10694	116.844	3.27899
		9	5	193.3	531200	4860	972	0.353704	75.8585	0.0237657		0	0	#DIV/0!	0		0	0	#DIV/0!	0	3640	728	0.264914	122.973	0.0559607	8500	1700	0.618618	126.677	0.0720214	13400	2680	0.975233	154.023	0.0555856	9	30400	6080	2.21247	122.696	0.0591271
C108A - C122A		10	5	193.3	531200	5690	1138	0.41411	88.8137	103.382		0	0	#DIV/0!	#DIV/0!		0	0	#DIV/0!	#DIV/0!	4100	820	0.298392	138.514	117.117	4700	940	0.342059	70.0447	91.2072	14000	2800	1.0189	160.92	135.632	10	28490	5698	2.07346	114.987	113.05
		11	5	193.3	531200	7440	1488	0.541473	116.129	13.7484		0	0	#DIV/0!	#DIV/0!		0	0	#DIV/0!	#DIV/0!	3190	638	0.232164	107.77	18.579	6680	1336	0.486161	99.5529	18.463	11400	2280	0.829676	131.034	23.3308	11	28710	5742	2.08947	115.875	4.14831
		12	5	193.3	531200	6740	1348	0.490528	105.203	0.0641044		0	0	#DIV/0!	0		0	0	#DIV/0!	0	3110	622	0.226341	105.068	0.0400238	6980	1396	0.507995	104.024	0.0901633	10000	2000	0.727786	114.943	0.147724	12	26830	5366	1.95265	108.287	0.0748028
C84A		13	5	193.3	531200	7800	1560	0.567673	121.748	117.534		0	0	#DIV/0!	#DIV/0!		0	0	#DIV/0!	#DIV/0!	3030	606	0.220519	102.365	124.662	6530	1306	0.475244	97.3174	109.339	7590	1518	0.55239	87.2414	122.184	13	24950	4990	1.81583	100.7	117.799
		14	5	193.3	531200	5830	1166	0.424299	90.999	24.6988		0	0	#DIV/0!	#DIV/0!		0	0	#DIV/0!	#DIV/0!	3260	652	0.237258	110.135	32.1266	7210	1442	0.524734	107.452	13.0684	11800	2360	0.858788	135.632	30.5274	14	28100	5620	2.04508	113.413	19.6627
		15	5	193.3	531200	8960	1792	0.652096	139.854	0.115163		0	0	#DIV/0!	0		0	0	#DIV/0!	0	4780	956	0.347882	161.486	0.0692086	8270	1654	0.601879	123.249	0.0638187	12500	2500	0.909733	143.678	0.193291	15	34510	6902	2.51159	139.284	0.35456
									Gb3
									16/0	18/0	20/0	22/0	24/0	24/1	∑
				NT			Relative Change	Average	101.613	#DIV/0!	#DIV/0!	167.455	122.653	111.303	118.579
								SD	16.052	#DIV/0!	#DIV/0!	32.0097	25.4835	10.3501	12.5477
				d190-201			Relative Change	Average	81.7378	#DIV/0!	#DIV/0!	152.928	110.134	146.36	120.624
								SD	5.097	#DIV/0!	#DIV/0!	25.9769	14.7481	8.77888	3.27899
				C108A - C122A			Relative Change	Average	103.382	#DIV/0!	#DIV/0!	117.117	91.2072	135.632	113.05
								SD	13.7484	#DIV/0!	#DIV/0!	18.579	18.463	23.3308	4.14831
				C84A			Relative Change	Average	117.534	#DIV/0!	#DIV/0!	124.662	109.339	122.184	117.799
								SD	24.6988	#DIV/0!	#DIV/0!	32.1266	13.0684	30.5274	19.6627
									Gb3
									16/0	18/0	20/0	22/0	24/0	24/1	∑
				WT			ng/mg of sample	Average	0.466268	0	0	0.215425	0.488345	0.633174	1.80321
								SD	0.103623	0	0	0.0384489	0.115871	0.197552	0.442162
				NT			ng/mg of sample	Average	0.473789	0	0	0.360739	0.598968	0.70474	2.13824
								SD	0.0748453	0	0	0.0689569	0.124447	0.0655344	0.226261
				d190-201			ng/mg of sample	Average	0.381117	0	0	0.329445	0.537834	0.926714	2.17511
								SD	0.0237657	0	0	0.0559607	0.0720214	0.0555856	0.0591271
				C108A - C122A			ng/mg of sample	Average	0.482037	0	0	0.252299	0.445405	0.858788	2.03853
								SD	0.0641044	0	0	0.0400238	0.0901633	0.147724	0.0748028
				C84A			ng/mg of sample	Average	0.548023	0	0	0.268553	0.533952	0.773637	2.12417
								SD	0.115163	0	0	0.0692086	0.0638187	0.193291	0.35456

## Sheet: Lc3
Lc3						IS for GM3 lipid class: GM3 18/0 d5					added vol. 6uL		c= 100 ng/uL
						positive
	analyte →					16/0					18/0					20/0					22/0					24/0					24/1						∑
		Sample	corr.	m (IS) [ng]	IS Peak area	sample Peak area	sample Peak area corr.	m(sample) [ng/milion of cells]	Calculations		sample Peak area	sample Peak area corr.	m(sample) [ng/milion of cells]	Calculations		sample Peak area	sample Peak area corr.	m(sample) [ng/milion of cells]	Calculations		sample Peak area	sample Peak area corr.	m(sample) [ng/milion of cells]	Calculations		sample Peak area	sample Peak area corr.	m(sample) [ng/milion of cells]	Calculations		sample Peak area	sample Peak area corr.	m(sample) [ng/milion of cells]	Calculations			sample Peak area	sample Peak area corr.	m(sample) [ng/milion of cells]	av.
WT		1	5	600	18800	236	47.2	1.50638	54.9333	1.75319		0	0	0	0		0	0	0	0		0	0	0	0		0	0	0	0	1180	236	7.53191	238.933	7.62553	1	1416	283.2	9.0383	293.867	9.37872
		2	5	600	18800	256	51.2	1.63404		0.323292		0	0		0		0	0		0		0	0		0		0	0		0	1410	282	9		1.33013	2	1666	333.2	10.634		1.12444
		3	5	600	18800	332	66.4	2.11915				0	0				0	0				0	0				0	0			994	198.8	6.34468			3	1326	265.2	8.46383
NT		4	5	600	18800	235	47	1.5	85.5583	97.0874		0	0	#DIV/0!	#DIV/0!		0	0	#DIV/0!	#DIV/0!		0	0	#DIV/0!	#DIV/0!		0	0	#DIV/0!	#DIV/0!	387	77.4	2.47021	32.394	31.5569	4	622	124.4	3.97021	42.3321	43.8067
		5	5	600	18800	128	25.6	0.817021	46.6019	57.1293		0	0	#DIV/0!	#DIV/0!		0	0	#DIV/0!	#DIV/0!		0	0	#DIV/0!	#DIV/0!		0	0	#DIV/0!	#DIV/0!	370	74	2.3617	30.971	0.743989	5	498	99.6	3.17872	33.8929	10.7274
		6	5	600	18800	437	87.4	2.78936	159.102	1.00159		0	0	#DIV/0!	0		0	0	#DIV/0!	0		0	0	#DIV/0!	0		0	0	#DIV/0!	0	374	74.8	2.38723	31.3058	0.0567332	6	811	162.2	5.1766	55.1951	1.00609
d190-201		7	5	600	18800	159	31.8	1.01489	57.8883	119.903		0	0	#DIV/0!	#DIV/0!		0	0	#DIV/0!	#DIV/0!		0	0	#DIV/0!	#DIV/0!		0	0	#DIV/0!	#DIV/0!	801	160.2	5.11277	67.048	49.3304	7	960	192	6.12766	65.3358	62.5227
		8	5	600	18800	401	80.2	2.55957	145.995	53.9306		0	0	#DIV/0!	#DIV/0!		0	0	#DIV/0!	#DIV/0!		0	0	#DIV/0!	#DIV/0!		0	0	#DIV/0!	#DIV/0!	580	116	3.70213	48.5491	17.3402	8	981	196.2	6.2617	66.765	6.15176
		9	5	600	18800	428	85.6	2.73191	155.825	0.945507		0	0	#DIV/0!	0		0	0	#DIV/0!	0		0	0	#DIV/0!	0		0	0	#DIV/0!	0	387	77.4	2.47021	32.394	1.32228	9	815	163	5.20213	55.4673	0.576957
C108A - C122A		10	5	600	18800	331	66.2	2.11277	120.51	123.422		0	0	#DIV/0!	#DIV/0!		0	0	#DIV/0!	#DIV/0!		0	0	#DIV/0!	#DIV/0!		0	0	#DIV/0!	#DIV/0!	1260	252	8.04255	105.469	91.2946	10	1591	318.2	10.1553	108.28	97.3004
		11	5	600	18800	270	54	1.7234	98.301	26.6971		0	0	#DIV/0!	#DIV/0!		0	0	#DIV/0!	#DIV/0!		0	0	#DIV/0!	#DIV/0!		0	0	#DIV/0!	#DIV/0!	922	184.4	5.88511	77.1763	14.1463	11	1192	238.4	7.60851	81.1252	14.3036
		12	5	600	18800	416	83.2	2.65532	151.456	0.468051		0	0	#DIV/0!	0		0	0	#DIV/0!	0		0	0	#DIV/0!	0		0	0	#DIV/0!	0	1090	218	6.95745	91.2388	1.07873	12	1506	301.2	9.61277	102.495	1.34149
C84A		13	5	600	18800	290	58	1.85106	105.583	112.257		0	0	#DIV/0!	#DIV/0!		0	0	#DIV/0!	#DIV/0!		0	0	#DIV/0!	#DIV/0!		0	0	#DIV/0!	#DIV/0!	497	99.4	3.17234	41.6016	45.0614	13	787	157.4	5.0234	53.5617	57.6225
		14	5	600	18800	323	64.6	2.0617	117.597	6.11752		0	0	#DIV/0!	#DIV/0!		0	0	#DIV/0!	#DIV/0!		0	0	#DIV/0!	#DIV/0!		0	0	#DIV/0!	#DIV/0!	477	95.4	3.04468	39.9275	7.48933	14	800	160	5.10638	54.4465	6.28288
		15	5	600	18800	312	62.4	1.99149	113.592	0.107252		0	0	#DIV/0!	0		0	0	#DIV/0!	0		0	0	#DIV/0!	0		0	0	#DIV/0!	0	641	128.2	4.09149	53.6551	0.571101	15	953	190.6	6.08298	64.8593	0.589254
									Lc3
									16/0	18/0	20/0	22/0	24/0	24/1	∑
				NT			Relative Change	Average	97.0874	#DIV/0!	#DIV/0!	#DIV/0!	#DIV/0!	31.5569	43.8067
								SD	57.1293	#DIV/0!	#DIV/0!	#DIV/0!	#DIV/0!	0.743989	10.7274
				d190-201			Relative Change	Average	119.903	#DIV/0!	#DIV/0!	#DIV/0!	#DIV/0!	49.3304	62.5227
								SD	53.9306	#DIV/0!	#DIV/0!	#DIV/0!	#DIV/0!	17.3402	6.15176
				C108A - C122A			Relative Change	Average	123.422	#DIV/0!	#DIV/0!	#DIV/0!	#DIV/0!	91.2946	97.3004
								SD	26.6971	#DIV/0!	#DIV/0!	#DIV/0!	#DIV/0!	14.1463	14.3036
				C84A			Relative Change	Average	112.257	#DIV/0!	#DIV/0!	#DIV/0!	#DIV/0!	45.0614	57.6225
								SD	6.11752	#DIV/0!	#DIV/0!	#DIV/0!	#DIV/0!	7.48933	6.28288
									Lc3
									16/0	18/0	20/0	22/0	24/0	24/1	∑
				WT			ng/mg of sample	Average	1.75319	0	0	0	0	7.62553	9.37872
								SD	0.323292	0	0	0	0	1.33013	1.12444
				NT			ng/mg of sample	Average	1.70213	0	0	0	0	2.40638	4.10851
								SD	1.00159	0	0	0	0	0.0567332	1.00609
				d190-201			ng/mg of sample	Average	2.10213	0	0	0	0	3.7617	5.86383
								SD	0.945507	0	0	0	0	1.32228	0.576957
				C108A - C122A			ng/mg of sample	Average	2.16383	0	0	0	0	6.9617	9.12553
								SD	0.468051	0	0	0	0	1.07873	1.34149
				C84A			ng/mg of sample	Average	1.96809	0	0	0	0	3.43617	5.40426
								SD	0.107252	0	0	0	0	0.571101	0.589254

[truncated: 1 more sheets: Sulfatides]
