# Supplementary material for: Molecular regulation and physiological role of GOLPH3-mediated Golgi retention
Source: Nat Commun. 2026 Jun 11;17:7426. doi: 10.1038/s41467-026-74133-6 (PMC13408441; doi:10.1038/s41467-026-74133-6)
Supplement: Supplementary file 10 — Source Data1 [file 41467_2026_74133_MOESM10_ESM.xlsx]

## Sheet: Figure1C
Gene name	log2FC	minLog10pval
Myozenin-1 OS=Mus musculus OX=10090 GN=Myoz1 PE=1 SV=1	-2.77677	0.568725
Parvalbumin alpha OS=Mus musculus OX=10090 GN=Pvalb PE=1 SV=3	-2.25929	0.634747
Golgi phosphoprotein 3 OS=Mus musculus OX=10090 GN=Golph3 PE=1 SV=1	-2.03015	3.44789
Myosin light chain 1/3, skeletal muscle isoform OS=Mus musculus OX=10090 GN=Myl1 PE=1 SV=2	-1.74647	0.682152
Myosin regulatory light chain 2, skeletal muscle isoform OS=Mus musculus OX=10090 GN=Mylpf PE=1 SV=3	-1.62994	0.66727
Tropomyosin beta chain OS=Mus musculus OX=10090 GN=Tpm2 PE=1 SV=1	-1.59173	0.647014
Tropomyosin alpha-1 chain OS=Mus musculus OX=10090 GN=Tpm1 PE=1 SV=1	-1.30623	0.639556
Fatty acid-binding protein, heart OS=Mus musculus OX=10090 GN=Fabp3 PE=1 SV=5	-1.25936	0.646606
Adenylate kinase isoenzyme 1 OS=Mus musculus OX=10090 GN=Ak1 PE=1 SV=1	-1.19453	0.603678
Beta-enolase OS=Mus musculus OX=10090 GN=Eno3 PE=1 SV=3	-1.00143	0.651774
Creatine kinase M-type OS=Mus musculus OX=10090 GN=Ckm PE=1 SV=1	-0.994315	0.616071
Myosin-4 OS=Mus musculus OX=10090 GN=Myh4 PE=2 SV=1	-0.935397	0.565478
Calsequestrin-1 OS=Mus musculus OX=10090 GN=Casq1 PE=1 SV=3	-0.930824	0.55644
Myosin light chain 3 OS=Mus musculus OX=10090 GN=Myl3 PE=1 SV=4	-0.925988	0.688965
Troponin T, fast skeletal muscle OS=Mus musculus OX=10090 GN=Tnnt3 PE=1 SV=3	-0.853873	0.702146
Glutathione S-transferase P 1 OS=Mus musculus OX=10090 GN=Gstp1 PE=1 SV=2	-0.705527	2.4998
BCL2/adenovirus E1B 19 kDa protein-interacting protein 3 OS=Mus musculus OX=10090 GN=Bnip3 PE=1 SV=1	-0.704467	1.01433
NADH dehydrogenase [ubiquinone] 1 beta subcomplex subunit 6 OS=Mus musculus OX=10090 GN=Ndufb6 PE=1 SV=3	-0.69164	0.578904
Partner of Y14 and mago OS=Mus musculus OX=10090 GN=Pym1 PE=1 SV=2	-0.668298	0.646767
Actin, aortic smooth muscle OS=Mus musculus OX=10090 GN=Acta2 PE=1 SV=1	-0.649754	1.24045
Sarcoplasmic/endoplasmic reticulum calcium ATPase 1 OS=Mus musculus OX=10090 GN=Atp2a1 PE=1 SV=1	-0.634045	0.650233
Fibrillin-2 OS=Mus musculus OX=10090 GN=Fbn2 PE=1 SV=2	-0.59782	0.546412
Fructose-bisphosphate aldolase A OS=Mus musculus OX=10090 GN=Aldoa PE=1 SV=2	-0.593308	0.622763
Ornithine aminotransferase, mitochondrial OS=Mus musculus OX=10090 GN=Oat PE=1 SV=1	-0.583322	1.7767
Alpha-1-antitrypsin 1-5 OS=Mus musculus OX=10090 GN=Serpina1e PE=1 SV=1	-0.580308	0.727633
Glycogen phosphorylase, muscle form OS=Mus musculus OX=10090 GN=Pygm PE=1 SV=3	-0.566053	0.556069
Betaine--homocysteine S-methyltransferase 1 OS=Mus musculus OX=10090 GN=Bhmt PE=1 SV=1	-0.55498	1.5409
Cytochrome c oxidase assembly factor 6 homolog OS=Mus musculus OX=10090 GN=Coa6 PE=1 SV=1	-0.552652	0.557981
ADP/ATP translocase 1 OS=Mus musculus OX=10090 GN=Slc25a4 PE=1 SV=4	-0.540845	0.414377
L-lactate dehydrogenase B chain OS=Mus musculus OX=10090 GN=Ldhb PE=1 SV=2	-0.5375	0.663165
Protein transport protein Sec24A OS=Mus musculus OX=10090 GN=Sec24a PE=1 SV=1	-0.537419	0.705348
Myosin-1 OS=Mus musculus OX=10090 GN=Myh1 PE=1 SV=1	-0.525027	0.642014
Insulin-like growth factor-binding protein 2 OS=Mus musculus OX=10090 GN=Igfbp2 PE=2 SV=2	-0.521966	0.366624
Phosphoglycerate mutase 2 OS=Mus musculus OX=10090 GN=Pgam2 PE=1 SV=3	-0.498408	0.586594
Serum amyloid A-1 protein OS=Mus musculus OX=10090 GN=Saa1 PE=1 SV=2	-0.49758	0.714634
Carboxypeptidase A1 OS=Mus musculus OX=10090 GN=Cpa1 PE=1 SV=1	-0.493294	0.448315
Zymogen granule membrane protein 16 OS=Mus musculus OX=10090 GN=Zg16 PE=1 SV=1	-0.492327	0.343058
NADH dehydrogenase [ubiquinone] flavoprotein 3, mitochondrial OS=Mus musculus OX=10090 GN=Ndufv3 PE=1 SV=1	-0.49229	0.566697
Apolipoprotein A-II OS=Mus musculus OX=10090 GN=Apoa2 PE=1 SV=2	-0.485463	0.788046
Selenium-binding protein 2 OS=Mus musculus OX=10090 GN=Selenbp2 PE=1 SV=2	-0.481269	0.814963
Aldehyde oxidase 3 OS=Mus musculus OX=10090 GN=Aox3 PE=1 SV=1	-0.469998	0.715227
Glycine N-methyltransferase OS=Mus musculus OX=10090 GN=Gnmt PE=1 SV=3	-0.469295	0.942058
Apolipoprotein C-I OS=Mus musculus OX=10090 GN=Apoc1 PE=1 SV=1	-0.461668	1.50571
Cell division cycle and apoptosis regulator protein 1 OS=Mus musculus OX=10090 GN=Ccar1 PE=1 SV=1	-0.450329	0.569278
Spartin OS=Mus musculus OX=10090 GN=Spart PE=1 SV=1	-0.444303	0.866226
Fatty acid-binding protein 5 OS=Mus musculus OX=10090 GN=Fabp5 PE=1 SV=3	-0.440785	0.541334
Kynurenine/alpha-aminoadipate aminotransferase, mitochondrial OS=Mus musculus OX=10090 GN=Aadat PE=1 SV=1	-0.44019	0.874914
Major urinary protein 1 OS=Mus musculus OX=10090 GN=Mup1 PE=1 SV=1	-0.424508	0.406846
Myosin-7 OS=Mus musculus OX=10090 GN=Myh7 PE=2 SV=1	-0.42445	0.555181
Bile acid receptor OS=Mus musculus OX=10090 GN=Nr1h4 PE=1 SV=3	-0.411168	0.637441
E3 ubiquitin-protein ligase ARIH2 OS=Mus musculus OX=10090 GN=Arih2 PE=1 SV=1	-0.396691	0.695082
Peptidyl-prolyl cis-trans isomerase FKBP3 OS=Mus musculus OX=10090 GN=Fkbp3 PE=1 SV=2	-0.39472	0.585101
ATP synthase-coupling factor 6, mitochondrial OS=Mus musculus OX=10090 GN=Atp5pf PE=1 SV=1	-0.389187	0.590201
Glycine cleavage system H protein, mitochondrial OS=Mus musculus OX=10090 GN=Gcsh PE=1 SV=2	-0.380728	0.698951
Aromatic-L-amino-acid decarboxylase OS=Mus musculus OX=10090 GN=Ddc PE=1 SV=1	-0.379225	0.810169
Sodium- and chloride-dependent betaine transporter OS=Mus musculus OX=10090 GN=Slc6a12 PE=2 SV=1	-0.379187	0.516843
Carnosine N-methyltransferase OS=Mus musculus OX=10090 GN=Carnmt1 PE=1 SV=1	-0.378411	0.456639
Four and a half LIM domains protein 1 OS=Mus musculus OX=10090 GN=Fhl1 PE=1 SV=3	-0.376837	0.434857
Histamine N-methyltransferase OS=Mus musculus OX=10090 GN=Hnmt PE=1 SV=1	-0.374953	0.851168
ATP synthase subunit delta, mitochondrial OS=Mus musculus OX=10090 GN=Atp5f1d PE=1 SV=1	-0.373238	0.883564
Golgi integral membrane protein 4 OS=Mus musculus OX=10090 GN=Golim4 PE=1 SV=1	-0.369345	0.588673
S-methylmethionine--homocysteine S-methyltransferase BHMT2 OS=Mus musculus OX=10090 GN=Bhmt2 PE=1 SV=2	-0.367929	1.26966
Obg-like ATPase 1 OS=Mus musculus OX=10090 GN=Ola1 PE=1 SV=1	-0.367569	0.494847
2-iminobutanoate/2-iminopropanoate deaminase OS=Mus musculus OX=10090 GN=Rida PE=1 SV=3	-0.36651	0.738537
Hydroxylysine kinase OS=Mus musculus OX=10090 GN=Hykk PE=1 SV=2	-0.366288	0.936995
Calmodulin-2 OS=Mus musculus OX=10090 GN=Calm2 PE=1 SV=1	-0.366107	0.520663
Superoxide dismutase [Cu-Zn] OS=Mus musculus OX=10090 GN=Sod1 PE=1 SV=2	-0.362622	0.716715
Nicotinate-nucleotide pyrophosphorylase [carboxylating] OS=Mus musculus OX=10090 GN=Qprt PE=1 SV=1	-0.360048	0.541784
Peroxisomal targeting signal 1 receptor OS=Mus musculus OX=10090 GN=Pex5 PE=1 SV=2	-0.359051	0.852687
Cytosolic 10-formyltetrahydrofolate dehydrogenase OS=Mus musculus OX=10090 GN=Aldh1l1 PE=1 SV=1	-0.357043	0.965155
Arginase-1 OS=Mus musculus OX=10090 GN=Arg1 PE=1 SV=1	-0.356461	0.592475
ATP synthase membrane subunit DAPIT, mitochondrial OS=Mus musculus OX=10090 GN=Atp5md PE=1 SV=1	-0.350978	0.879574
Myosin-8 OS=Mus musculus OX=10090 GN=Myh8 PE=2 SV=2	-0.347905	0.420491
Cystathionine gamma-lyase OS=Mus musculus OX=10090 GN=Cth PE=1 SV=1	-0.347817	0.417334
Fatty acid-binding protein, intestinal OS=Mus musculus OX=10090 GN=Fabp2 PE=1 SV=2	-0.346888	0.58222
Adenylosuccinate synthetase isozyme 1 OS=Mus musculus OX=10090 GN=Adss1 PE=1 SV=2	-0.343976	0.59273
Prefoldin subunit 1 OS=Mus musculus OX=10090 GN=Pfdn1 PE=1 SV=1	-0.342549	0.804357
Lysosomal alpha-glucosidase OS=Mus musculus OX=10090 GN=Gaa PE=1 SV=2	-0.334122	0.439992
Alpha-mannosidase 2 OS=Mus musculus OX=10090 GN=Man2a1 PE=1 SV=2	-0.329624	0.634699
Pancreatic alpha-amylase OS=Mus musculus OX=10090 GN=Amy2 PE=1 SV=2	-0.329022	0.244881
Coiled-coil domain-containing protein 86 OS=Mus musculus OX=10090 GN=Ccdc86 PE=1 SV=2	-0.328904	0.301914
4-aminobutyrate aminotransferase, mitochondrial OS=Mus musculus OX=10090 GN=Abat PE=1 SV=1	-0.324085	0.707114
Indolethylamine N-methyltransferase OS=Mus musculus OX=10090 GN=Inmt PE=1 SV=1	-0.321023	0.384305
Carboxylesterase 3A OS=Mus musculus OX=10090 GN=Ces3a PE=1 SV=2	-0.320458	1.26806
Fumarylacetoacetase OS=Mus musculus OX=10090 GN=Fah PE=1 SV=2	-0.319105	0.821037
Aspartate aminotransferase, cytoplasmic OS=Mus musculus OX=10090 GN=Got1 PE=1 SV=3	-0.318148	0.391458
Acyl-CoA-binding protein OS=Mus musculus OX=10090 GN=Dbi PE=1 SV=2	-0.31714	0.625237
10 kDa heat shock protein, mitochondrial OS=Mus musculus OX=10090 GN=Hspe1 PE=1 SV=2	-0.313613	0.457457
Autophagy-related protein 16-1 OS=Mus musculus OX=10090 GN=Atg16l1 PE=1 SV=1	-0.313234	0.600329
Glutaminase liver isoform, mitochondrial OS=Mus musculus OX=10090 GN=Gls2 PE=1 SV=2	-0.312629	0.462259
MAP/microtubule affinity-regulating kinase 3 OS=Mus musculus OX=10090 GN=Mark3 PE=1 SV=2	-0.31053	0.268544
Argininosuccinate synthase OS=Mus musculus OX=10090 GN=Ass1 PE=1 SV=1	-0.306142	0.367308
Carcinoembryonic antigen-related cell adhesion molecule 1 OS=Mus musculus OX=10090 GN=Ceacam1 PE=1 SV=1	-0.305682	0.496788
Adrenodoxin, mitochondrial OS=Mus musculus OX=10090 GN=Fdx1 PE=1 SV=1	-0.305559	0.546744
Electron transfer flavoprotein subunit beta OS=Mus musculus OX=10090 GN=Etfb PE=1 SV=3	-0.305187	0.55195
Protein phosphatase 1 regulatory subunit 1A OS=Mus musculus OX=10090 GN=Ppp1r1a PE=1 SV=1	-0.303274	0.301734
Cathepsin F OS=Mus musculus OX=10090 GN=Ctsf PE=1 SV=1	-0.301279	0.944536
Histidine ammonia-lyase OS=Mus musculus OX=10090 GN=Hal PE=1 SV=1	-0.301161	0.410225
Inositol polyphosphate 1-phosphatase OS=Mus musculus OX=10090 GN=Inpp1 PE=1 SV=2	-0.301157	0.318899
Malate dehydrogenase, cytoplasmic OS=Mus musculus OX=10090 GN=Mdh1 PE=1 SV=3	-0.299589	0.68496
Nucleobindin-1 OS=Mus musculus OX=10090 GN=Nucb1 PE=1 SV=2	-0.299306	0.585391
Protein ABHD14B OS=Mus musculus OX=10090 GN=Abhd14b PE=1 SV=1	-0.29688	0.798093
Chymotrypsin-like elastase family member 1 OS=Mus musculus OX=10090 GN=Cela1 PE=1 SV=1	-0.296032	0.329106
Plasma protease C1 inhibitor OS=Mus musculus OX=10090 GN=Serping1 PE=1 SV=3	-0.292428	0.463017
Galactose mutarotase OS=Mus musculus OX=10090 GN=Galm PE=1 SV=1	-0.2922	0.635135
Triosephosphate isomerase OS=Mus musculus OX=10090 GN=Tpi1 PE=1 SV=5	-0.291763	0.510268
Eukaryotic translation initiation factor 5B OS=Mus musculus OX=10090 GN=Eif5b PE=1 SV=2	-0.291545	0.353205
Ornithine carbamoyltransferase, mitochondrial OS=Mus musculus OX=10090 GN=Otc PE=1 SV=1	-0.290773	1.08232
A disintegrin and metalloproteinase with thrombospondin motifs 5 OS=Mus musculus OX=10090 GN=Adamts5 PE=2 SV=2	-0.289509	1.68785
Short/branched chain specific acyl-CoA dehydrogenase, mitochondrial OS=Mus musculus OX=10090 GN=Acadsb PE=1 SV=1	-0.289351	0.600734
AN1-type zinc finger protein 6 OS=Mus musculus OX=10090 GN=Zfand6 PE=1 SV=1	-0.289126	0.398614
Transmembrane protease serine 13 OS=Mus musculus OX=10090 GN=Tmprss13 PE=2 SV=2	-0.289004	0.280366
D-dopachrome decarboxylase OS=Mus musculus OX=10090 GN=Ddt PE=1 SV=3	-0.285879	0.625093
NADH dehydrogenase [ubiquinone] iron-sulfur protein 6, mitochondrial OS=Mus musculus OX=10090 GN=Ndufs6 PE=1 SV=2	-0.285303	0.591199
Methylcrotonoyl-CoA carboxylase subunit alpha, mitochondrial OS=Mus musculus OX=10090 GN=Mccc1 PE=1 SV=2	-0.285067	0.372235
Cordon-bleu protein-like 1 OS=Mus musculus OX=10090 GN=Cobll1 PE=1 SV=2	-0.284857	0.428303
28S ribosomal protein S29, mitochondrial OS=Mus musculus OX=10090 GN=Dap3 PE=1 SV=1	-0.283766	0.349861
Carboxylesterase 3B OS=Mus musculus OX=10090 GN=Ces3b PE=1 SV=2	-0.281991	1.4969
Protein disulfide-isomerase A5 OS=Mus musculus OX=10090 GN=Pdia5 PE=1 SV=1	-0.281895	1.18031
Cytochrome b-c1 complex subunit 6, mitochondrial OS=Mus musculus OX=10090 GN=Uqcrh PE=1 SV=2	-0.280748	0.451293
Gag-Pol polyprotein OS=Friend murine leukemia virus (isolate 57) OX=11796 GN=pol PE=3 SV=2	-0.279128	0.824753
Cytochrome c oxidase subunit 5A, mitochondrial OS=Mus musculus OX=10090 GN=Cox5a PE=1 SV=2	-0.279011	0.717196
Acyl carrier protein, mitochondrial OS=Mus musculus OX=10090 GN=Ndufab1 PE=1 SV=1	-0.278535	0.708909
Tetratricopeptide repeat protein 39C OS=Mus musculus OX=10090 GN=Ttc39c PE=1 SV=2	-0.278485	0.745832
Farnesyl pyrophosphate synthase OS=Mus musculus OX=10090 GN=Fdps PE=1 SV=1	-0.277911	0.337847
Acetyl-CoA carboxylase 2 OS=Mus musculus OX=10090 GN=Acacb PE=1 SV=1	-0.277671	0.867785
Nucleophosmin OS=Mus musculus OX=10090 GN=Npm1 PE=1 SV=1	-0.276923	0.34908
Abl interactor 1 OS=Mus musculus OX=10090 GN=Abi1 PE=1 SV=3	-0.276839	0.457439
Delta(14)-sterol reductase TM7SF2 OS=Mus musculus OX=10090 GN=Tm7sf2 PE=1 SV=2	-0.275938	0.551271
Inactive pancreatic lipase-related protein 1 OS=Mus musculus OX=10090 GN=Pnliprp1 PE=1 SV=2	-0.275366	0.679051
Valacyclovir hydrolase OS=Mus musculus OX=10090 GN=Bphl PE=1 SV=1	-0.272796	1.00423
Hemoglobin subunit alpha OS=Mus musculus OX=10090 GN=Hba PE=1 SV=2	-0.269832	0.466923
Guanine nucleotide exchange factor MSS4 OS=Mus musculus OX=10090 GN=Rabif PE=1 SV=1	-0.269279	0.952659
Carbamoyl-phosphate synthase [ammonia], mitochondrial OS=Mus musculus OX=10090 GN=Cps1 PE=1 SV=2	-0.268695	0.513503
Protein transport protein Sec23A OS=Mus musculus OX=10090 GN=Sec23a PE=1 SV=2	-0.267389	0.402911
Endothelial differentiation-related factor 1 OS=Mus musculus OX=10090 GN=Edf1 PE=1 SV=1	-0.267293	0.483487
Cytoplasmic dynein 1 light intermediate chain 2 OS=Mus musculus OX=10090 GN=Dync1li2 PE=1 SV=2	-0.267282	0.543509
3-hydroxybutyrate dehydrogenase type 2 OS=Mus musculus OX=10090 GN=Bdh2 PE=1 SV=1	-0.267231	0.677111
NADH dehydrogenase [ubiquinone] 1 alpha subcomplex subunit 12 OS=Mus musculus OX=10090 GN=Ndufa12 PE=1 SV=2	-0.262191	0.340354
Myeloid-derived growth factor OS=Mus musculus OX=10090 GN=Mydgf PE=1 SV=1	-0.261686	0.352721
Serine protease inhibitor A3K OS=Mus musculus OX=10090 GN=Serpina3k PE=1 SV=2	-0.260325	0.723088
Argininosuccinate lyase OS=Mus musculus OX=10090 GN=Asl PE=1 SV=1	-0.25995	0.810901
Glutamine amidotransferase-like class 1 domain-containing protein 3A, mitochondrial OS=Mus musculus OX=10090 GN=Gatd3a PE=1 SV=1	-0.258543	0.557348
Zinc finger CCCH-type antiviral protein 1 OS=Mus musculus OX=10090 GN=Zc3hav1 PE=1 SV=1	-0.257225	0.326748
Aflatoxin B1 aldehyde reductase member 2 OS=Mus musculus OX=10090 GN=Akr7a2 PE=1 SV=3	-0.25705	0.473205
Phospholysine phosphohistidine inorganic pyrophosphate phosphatase OS=Mus musculus OX=10090 GN=Lhpp PE=1 SV=1	-0.256646	0.808691
N-acyl-aromatic-L-amino acid amidohydrolase (carboxylate-forming) OS=Mus musculus OX=10090 GN=Acy3 PE=1 SV=1	-0.256579	0.38841
Spliceosome-associated protein CWC15 homolog OS=Mus musculus OX=10090 GN=Cwc15 PE=1 SV=1	-0.25657	0.462034
Collagen alpha-1(XII) chain OS=Mus musculus OX=10090 GN=Col12a1 PE=2 SV=3	-0.256508	0.547355
Isovaleryl-CoA dehydrogenase, mitochondrial OS=Mus musculus OX=10090 GN=Ivd PE=1 SV=1	-0.256392	0.594552
Phenylalanine-4-hydroxylase OS=Mus musculus OX=10090 GN=Pah PE=1 SV=4	-0.255885	0.484354
Calcium-binding mitochondrial carrier protein SCaMC-3 OS=Mus musculus OX=10090 GN=Slc25a23 PE=1 SV=1	-0.254645	0.282921
Adenosylhomocysteinase OS=Mus musculus OX=10090 GN=Ahcy PE=1 SV=3	-0.254579	0.531119
Transmembrane protein 19 OS=Mus musculus OX=10090 GN=Tmem19 PE=1 SV=1	-0.254276	0.647156
Complement factor B OS=Mus musculus OX=10090 GN=Cfb PE=1 SV=2	-0.253784	0.692205
28 kDa heat- and acid-stable phosphoprotein OS=Mus musculus OX=10090 GN=Pdap1 PE=1 SV=1	-0.253553	0.457135
Alpha-1-antitrypsin 1-1 OS=Mus musculus OX=10090 GN=Serpina1a PE=1 SV=4	-0.252242	0.758623
Acyl-coenzyme A synthetase ACSM1, mitochondrial OS=Mus musculus OX=10090 GN=Acsm1 PE=1 SV=1	-0.251389	0.890257
Trinucleotide repeat-containing gene 6B protein OS=Mus musculus OX=10090 GN=Tnrc6b PE=1 SV=2	-0.251177	0.309803
Transcriptional activator protein Pur-beta OS=Mus musculus OX=10090 GN=Purb PE=1 SV=3	-0.250654	0.746522
Protein Shroom1 OS=Mus musculus OX=10090 GN=Shroom1 PE=1 SV=2	-0.250488	0.490349
Multiple coagulation factor deficiency protein 2 homolog OS=Mus musculus OX=10090 GN=Mcfd2 PE=1 SV=1	-0.250105	0.596091
Phenazine biosynthesis-like domain-containing protein 1 OS=Mus musculus OX=10090 GN=Pbld1 PE=1 SV=2	-0.249856	0.683178
Serum amyloid A-4 protein OS=Mus musculus OX=10090 GN=Saa4 PE=1 SV=2	-0.249526	0.672471
Plastin-3 OS=Mus musculus OX=10090 GN=Pls3 PE=1 SV=3	-0.248648	0.797062
Peroxiredoxin-6 OS=Mus musculus OX=10090 GN=Prdx6 PE=1 SV=3	-0.248619	0.829118
Frataxin, mitochondrial OS=Mus musculus OX=10090 GN=Fxn PE=1 SV=1	-0.248493	0.438437
Major facilitator superfamily domain-containing protein 1 OS=Mus musculus OX=10090 GN=Mfsd1 PE=1 SV=1	-0.247596	0.754305
Methylmalonyl-CoA mutase, mitochondrial OS=Mus musculus OX=10090 GN=Mmut PE=1 SV=2	-0.247546	0.897165
Ethylmalonyl-CoA decarboxylase OS=Mus musculus OX=10090 GN=Echdc1 PE=1 SV=2	-0.246956	0.575184
Short-chain specific acyl-CoA dehydrogenase, mitochondrial OS=Mus musculus OX=10090 GN=Acads PE=1 SV=2	-0.246914	0.574365
Acylcarnitine hydrolase OS=Mus musculus OX=10090 GN=Ces2c PE=1 SV=1	-0.246445	0.745372
Major urinary protein 3 OS=Mus musculus OX=10090 GN=Mup3 PE=1 SV=1	-0.243213	0.659087
28S ribosomal protein S31, mitochondrial OS=Mus musculus OX=10090 GN=Mrps31 PE=1 SV=1	-0.242481	0.418086
Alcohol dehydrogenase class-3 OS=Mus musculus OX=10090 GN=Adh5 PE=1 SV=3	-0.242033	0.574575
Lipoma-preferred partner homolog OS=Mus musculus OX=10090 GN=Lpp PE=1 SV=1	-0.241811	0.313736
Superoxide dismutase [Mn], mitochondrial OS=Mus musculus OX=10090 GN=Sod2 PE=1 SV=3	-0.241443	0.675985
DnaJ homolog subfamily A member 1 OS=Mus musculus OX=10090 GN=Dnaja1 PE=1 SV=1	-0.240754	0.54475
Fructose-bisphosphate aldolase B OS=Mus musculus OX=10090 GN=Aldob PE=1 SV=3	-0.23945	0.629744
Protein NDRG2 OS=Mus musculus OX=10090 GN=Ndrg2 PE=1 SV=1	-0.239346	0.489276
Fatty acid-binding protein, liver OS=Mus musculus OX=10090 GN=Fabp1 PE=1 SV=2	-0.238795	0.457711
Tetratricopeptide repeat protein 36 OS=Mus musculus OX=10090 GN=Ttc36 PE=1 SV=1	-0.238771	0.552659
Alanine--glyoxylate aminotransferase 2, mitochondrial OS=Mus musculus OX=10090 GN=Agxt2 PE=1 SV=1	-0.238632	0.468903
Lactoylglutathione lyase OS=Mus musculus OX=10090 GN=Glo1 PE=1 SV=3	-0.238427	0.802248
Cell cycle control protein 50A OS=Mus musculus OX=10090 GN=Tmem30a PE=1 SV=1	-0.238272	0.40515
Ceramide synthase OS=Mus musculus OX=10090 GN=Tlcd3b PE=1 SV=2	-0.237066	0.302011
Sodium/bile acid cotransporter OS=Mus musculus OX=10090 GN=Slc10a1 PE=1 SV=1	-0.236882	0.788062
Kynurenine 3-monooxygenase OS=Mus musculus OX=10090 GN=Kmo PE=1 SV=1	-0.236841	0.923364
Opioid growth factor receptor OS=Mus musculus OX=10090 GN=Ogfr PE=1 SV=1	-0.236553	0.4394
FGGY carbohydrate kinase domain-containing protein OS=Mus musculus OX=10090 GN=Fggy PE=1 SV=1	-0.23626	0.47628
Calumenin OS=Mus musculus OX=10090 GN=Calu PE=1 SV=1	-0.234881	0.371624
3-hydroxyisobutyryl-CoA hydrolase, mitochondrial OS=Mus musculus OX=10090 GN=Hibch PE=1 SV=1	-0.234504	0.573863
39S ribosomal protein L39, mitochondrial OS=Mus musculus OX=10090 GN=Mrpl39 PE=1 SV=4	-0.234426	0.554608
Maleylacetoacetate isomerase OS=Mus musculus OX=10090 GN=Gstz1 PE=1 SV=1	-0.234223	0.61973
Methylcrotonoyl-CoA carboxylase beta chain, mitochondrial OS=Mus musculus OX=10090 GN=Mccc2 PE=1 SV=1	-0.234063	0.432863
Macrophage migration inhibitory factor OS=Mus musculus OX=10090 GN=Mif PE=1 SV=2	-0.232562	0.478246
Sarcosine dehydrogenase, mitochondrial OS=Mus musculus OX=10090 GN=Sardh PE=1 SV=1	-0.232426	0.547722
Glutaredoxin-related protein 5, mitochondrial OS=Mus musculus OX=10090 GN=Glrx5 PE=1 SV=2	-0.231654	0.797993
Ubiquitin-associated protein 2-like OS=Mus musculus OX=10090 GN=Ubap2l PE=1 SV=1	-0.231405	0.354214
14-3-3 protein beta/alpha OS=Mus musculus OX=10090 GN=Ywhab PE=1 SV=3	-0.231345	0.416127
Probable arginine--tRNA ligase, mitochondrial OS=Mus musculus OX=10090 GN=Rars2 PE=1 SV=1	-0.231122	0.418422
von Willebrand factor A domain-containing protein 5A OS=Mus musculus OX=10090 GN=Vwa5a PE=1 SV=2	-0.230938	0.431767
UTP--glucose-1-phosphate uridylyltransferase OS=Mus musculus OX=10090 GN=Ugp2 PE=1 SV=3	-0.229937	0.651949
Transcription factor BTF3 OS=Mus musculus OX=10090 GN=Btf3 PE=1 SV=3	-0.229282	0.417873
Coatomer subunit delta OS=Mus musculus OX=10090 GN=Arcn1 PE=1 SV=2	-0.229197	0.511062
La-related protein 1 OS=Mus musculus OX=10090 GN=Larp1 PE=1 SV=3	-0.228381	0.376897
Histidine triad nucleotide-binding protein 2, mitochondrial OS=Mus musculus OX=10090 GN=Hint2 PE=1 SV=1	-0.227977	0.634771
Vesicle-associated membrane protein-associated protein A OS=Mus musculus OX=10090 GN=Vapa PE=1 SV=2	-0.227863	0.537696
Pre-mRNA-processing factor 19 OS=Mus musculus OX=10090 GN=Prpf19 PE=1 SV=1	-0.227683	0.270347
Polymeric immunoglobulin receptor OS=Mus musculus OX=10090 GN=Pigr PE=1 SV=1	-0.227491	0.43798
3-hydroxyanthranilate 3,4-dioxygenase OS=Mus musculus OX=10090 GN=Haao PE=1 SV=1	-0.227377	0.612478
Cytochrome b-c1 complex subunit 7 OS=Mus musculus OX=10090 GN=Uqcrb PE=1 SV=3	-0.226933	0.490806
Parkinson disease protein 7 homolog OS=Mus musculus OX=10090 GN=Park7 PE=1 SV=1	-0.226009	0.641045
MAPK regulated corepressor interacting protein 2 OS=Mus musculus OX=10090 GN=Mcrip2 PE=1 SV=1	-0.225792	0.594682
60S ribosomal protein L29 OS=Mus musculus OX=10090 GN=Rpl29 PE=1 SV=2	-0.225772	0.383609
RNA-binding protein 8A OS=Mus musculus OX=10090 GN=Rbm8a PE=1 SV=4	-0.225681	0.346536
Hydroxysteroid dehydrogenase-like protein 2 OS=Mus musculus OX=10090 GN=Hsdl2 PE=1 SV=1	-0.22555	0.315792
Coiled-coil-helix-coiled-coil-helix domain-containing protein 2 OS=Mus musculus OX=10090 GN=Chchd2 PE=2 SV=1	-0.224962	0.462908
A-kinase anchor protein 1, mitochondrial OS=Mus musculus OX=10090 GN=Akap1 PE=1 SV=4	-0.224203	0.572758
Ubiquitin domain-containing protein UBFD1 OS=Mus musculus OX=10090 GN=Ubfd1 PE=1 SV=2	-0.224134	0.477238
Mitogen-activated protein kinase 14 OS=Mus musculus OX=10090 GN=Mapk14 PE=1 SV=3	-0.223657	0.633914
Cingulin OS=Mus musculus OX=10090 GN=Cgn PE=1 SV=1	-0.222156	0.461645
Calpastatin OS=Mus musculus OX=10090 GN=Cast PE=1 SV=2	-0.221598	0.239448
Pyruvate kinase PKM OS=Mus musculus OX=10090 GN=Pkm PE=1 SV=4	-0.221148	0.21673
Neugrin OS=Mus musculus OX=10090 GN=Ngrn PE=2 SV=3	-0.221125	0.374656
GTP:AMP phosphotransferase AK3, mitochondrial OS=Mus musculus OX=10090 GN=Ak3 PE=1 SV=3	-0.22106	0.606788
Bcl-2-associated transcription factor 1 OS=Mus musculus OX=10090 GN=Bclaf1 PE=1 SV=2	-0.221011	0.277962
Dimethylglycine dehydrogenase, mitochondrial OS=Mus musculus OX=10090 GN=Dmgdh PE=1 SV=1	-0.220711	0.663604
F-box-like/WD repeat-containing protein TBL1X OS=Mus musculus OX=10090 GN=Tbl1x PE=1 SV=2	-0.220266	0.339517
Peroxiredoxin-like 2A OS=Mus musculus OX=10090 GN=Prxl2a PE=1 SV=2	-0.22014	0.346771
60S ribosomal protein L37 OS=Mus musculus OX=10090 GN=Rpl37 PE=3 SV=3	-0.219495	0.415445
Pterin-4-alpha-carbinolamine dehydratase OS=Mus musculus OX=10090 GN=Pcbd1 PE=1 SV=2	-0.219188	0.375974
Coiled-coil domain-containing protein 90B, mitochondrial OS=Mus musculus OX=10090 GN=Ccdc90b PE=1 SV=1	-0.218796	0.306263
Target of rapamycin complex subunit LST8 OS=Mus musculus OX=10090 GN=Mlst8 PE=1 SV=1	-0.218695	0.420354
L-serine dehydratase/L-threonine deaminase OS=Mus musculus OX=10090 GN=Sds PE=1 SV=3	-0.217853	0.190909
Enoyl-CoA hydratase domain-containing protein 3, mitochondrial OS=Mus musculus OX=10090 GN=Echdc3 PE=1 SV=1	-0.21725	0.522843
Glycogen phosphorylase, liver form OS=Mus musculus OX=10090 GN=Pygl PE=1 SV=4	-0.217176	0.687016
Malonyl-CoA decarboxylase, mitochondrial OS=Mus musculus OX=10090 GN=Mlycd PE=1 SV=1	-0.216927	0.357385
L-xylulose reductase OS=Mus musculus OX=10090 GN=Dcxr PE=1 SV=2	-0.216771	0.515082
Delta-1-pyrroline-5-carboxylate dehydrogenase, mitochondrial OS=Mus musculus OX=10090 GN=Aldh4a1 PE=1 SV=3	-0.216651	0.392267
S-formylglutathione hydrolase OS=Mus musculus OX=10090 GN=Esd PE=1 SV=1	-0.216643	0.435069
Clathrin light chain B OS=Mus musculus OX=10090 GN=Cltb PE=1 SV=1	-0.216468	0.404421
Aldo-keto reductase family 1 member C18 OS=Mus musculus OX=10090 GN=Akr1c18 PE=1 SV=2	-0.216428	0.561194
Pyrethroid hydrolase Ces2a OS=Mus musculus OX=10090 GN=Ces2a PE=1 SV=1	-0.216366	0.896217
Glyceraldehyde-3-phosphate dehydrogenase OS=Mus musculus OX=10090 GN=Gapdh PE=1 SV=2	-0.216072	0.367107
KN motif and ankyrin repeat domain-containing protein 2 OS=Mus musculus OX=10090 GN=Kank2 PE=1 SV=1	-0.215919	0.645234
Mitochondrial import inner membrane translocase subunit Tim8 A OS=Mus musculus OX=10090 GN=Timm8a1 PE=1 SV=1	-0.215801	0.588321
Putative hydrolase RBBP9 OS=Mus musculus OX=10090 GN=Rbbp9 PE=1 SV=2	-0.21565	0.426085
3'(2'),5'-bisphosphate nucleotidase 1 OS=Mus musculus OX=10090 GN=Bpnt1 PE=1 SV=2	-0.215383	0.421362
Thyroid hormone-inducible hepatic protein OS=Mus musculus OX=10090 GN=Thrsp PE=1 SV=1	-0.215188	0.303293
Transcription factor EB OS=Mus musculus OX=10090 GN=Tfeb PE=1 SV=2	-0.215026	0.353016
Interferon-induced 35 kDa protein homolog OS=Mus musculus OX=10090 GN=Ifi35 PE=1 SV=3	-0.214962	0.759135
WW domain-binding protein 2 OS=Mus musculus OX=10090 GN=Wbp2 PE=1 SV=1	-0.214754	0.399989
Smad nuclear-interacting protein 1 OS=Mus musculus OX=10090 GN=Snip1 PE=1 SV=1	-0.214622	0.412301
Cofilin-2 OS=Mus musculus OX=10090 GN=Cfl2 PE=1 SV=1	-0.214605	0.274713
60S acidic ribosomal protein P2 OS=Mus musculus OX=10090 GN=Rplp2 PE=1 SV=3	-0.214417	0.429765
Aldo-keto reductase family 1 member C13 OS=Mus musculus OX=10090 GN=Akr1c13 PE=1 SV=2	-0.21427	0.534927
Phosphoenolpyruvate carboxykinase, cytosolic [GTP] OS=Mus musculus OX=10090 GN=Pck1 PE=1 SV=1	-0.213813	0.255789
Probable imidazolonepropionase OS=Mus musculus OX=10090 GN=Amdhd1 PE=1 SV=1	-0.213672	0.461345
Alanyl-tRNA editing protein Aarsd1 OS=Mus musculus OX=10090 GN=Aarsd1 PE=1 SV=2	-0.213419	0.493827
E3 ubiquitin-protein ligase RNF114 OS=Mus musculus OX=10090 GN=Rnf114 PE=1 SV=2	-0.212828	0.561611
Double-stranded RNA-binding protein Staufen homolog 1 OS=Mus musculus OX=10090 GN=Stau1 PE=1 SV=1	-0.21251	0.598933
Elongation factor 1-beta OS=Mus musculus OX=10090 GN=Eef1b PE=1 SV=5	-0.212416	0.400118
Caveolae-associated protein 1 OS=Mus musculus OX=10090 GN=Cavin1 PE=1 SV=1	-0.212386	0.2523
AP-3 complex subunit beta-1 OS=Mus musculus OX=10090 GN=Ap3b1 PE=1 SV=2	-0.212293	0.386369
39S ribosomal protein L50, mitochondrial OS=Mus musculus OX=10090 GN=Mrpl50 PE=1 SV=2	-0.211824	0.392615
Ketosamine-3-kinase OS=Mus musculus OX=10090 GN=Fn3krp PE=1 SV=2	-0.21176	0.27404
Parathymosin OS=Mus musculus OX=10090 GN=Ptms PE=1 SV=3	-0.21132	0.366504
Thiosulfate sulfurtransferase OS=Mus musculus OX=10090 GN=Tst PE=1 SV=3	-0.210683	0.507163
NADH dehydrogenase [ubiquinone] 1 alpha subcomplex subunit 5 OS=Mus musculus OX=10090 GN=Ndufa5 PE=1 SV=3	-0.210078	1.69866
Regucalcin OS=Mus musculus OX=10090 GN=Rgn PE=1 SV=1	-0.209966	0.570036
Propionyl-CoA carboxylase beta chain, mitochondrial OS=Mus musculus OX=10090 GN=Pccb PE=1 SV=2	-0.209448	0.396666
Acyl-coenzyme A thioesterase 13 OS=Mus musculus OX=10090 GN=Acot13 PE=1 SV=1	-0.20918	0.384819
UMP-CMP kinase OS=Mus musculus OX=10090 GN=Cmpk1 PE=1 SV=1	-0.208944	0.510112
Adenosine kinase OS=Mus musculus OX=10090 GN=Adk PE=1 SV=2	-0.208786	0.461649
Solute carrier organic anion transporter family member 1A1 OS=Mus musculus OX=10090 GN=Slco1a1 PE=1 SV=1	-0.208249	0.368036
60S ribosomal protein L37a OS=Mus musculus OX=10090 GN=Rpl37a PE=1 SV=2	-0.207599	0.506195
Major urinary protein 20 OS=Mus musculus OX=10090 GN=Mup20 PE=1 SV=1	-0.20742	0.538788
Exportin-7 OS=Mus musculus OX=10090 GN=Xpo7 PE=1 SV=3	-0.20716	0.488504
Na(+)/H(+) exchange regulatory cofactor NHE-RF3 OS=Mus musculus OX=10090 GN=Pdzk1 PE=1 SV=1	-0.207122	0.396173
Phospholemman OS=Mus musculus OX=10090 GN=Fxyd1 PE=1 SV=1	-0.206753	0.311544
Mannose-1-phosphate guanyltransferase beta OS=Mus musculus OX=10090 GN=Gmppb PE=1 SV=1	-0.206509	0.463376
Formimidoyltransferase-cyclodeaminase OS=Mus musculus OX=10090 GN=Ftcd PE=1 SV=1	-0.206185	0.701882
Aldo-keto reductase family 1 member D1 OS=Mus musculus OX=10090 GN=Akr1d1 PE=1 SV=1	-0.206037	0.602629
28S ribosomal protein S5, mitochondrial OS=Mus musculus OX=10090 GN=Mrps5 PE=1 SV=1	-0.205643	0.590253
Asialoglycoprotein receptor 1 OS=Mus musculus OX=10090 GN=Asgr1 PE=1 SV=4	-0.204745	0.540355
Glutaryl-CoA dehydrogenase, mitochondrial OS=Mus musculus OX=10090 GN=Gcdh PE=1 SV=2	-0.204124	0.540736
Xylulose kinase OS=Mus musculus OX=10090 GN=Xylb PE=1 SV=1	-0.204095	0.593827
3-hydroxyisobutyrate dehydrogenase, mitochondrial OS=Mus musculus OX=10090 GN=Hibadh PE=1 SV=1	-0.204083	0.650754
Ribosome-binding protein 1 OS=Mus musculus OX=10090 GN=Rrbp1 PE=1 SV=2	-0.203793	0.294703
Cytochrome P450 4V2 OS=Mus musculus OX=10090 GN=Cyp4v2 PE=1 SV=1	-0.203789	0.639849
NEDD8-conjugating enzyme Ubc12 OS=Mus musculus OX=10090 GN=Ube2m PE=1 SV=1	-0.203606	0.598543
Kinesin-associated protein 3 OS=Mus musculus OX=10090 GN=Kifap3 PE=1 SV=1	-0.203262	0.643379
CDGSH iron-sulfur domain-containing protein 1 OS=Mus musculus OX=10090 GN=Cisd1 PE=1 SV=1	-0.203155	0.488965
Cysteine and glycine-rich protein 3 OS=Mus musculus OX=10090 GN=Csrp3 PE=1 SV=1	-0.202632	0.212221
Methylmalonate-semialdehyde dehydrogenase [acylating], mitochondrial OS=Mus musculus OX=10090 GN=Aldh6a1 PE=1 SV=1	-0.20259	0.602807
Leucine-rich repeat flightless-interacting protein 1 OS=Mus musculus OX=10090 GN=Lrrfip1 PE=1 SV=2	-0.201104	0.287916
Actin-related protein 2 OS=Mus musculus OX=10090 GN=Actr2 PE=1 SV=1	-0.200829	0.534725
Protein angel homolog 2 OS=Mus musculus OX=10090 GN=Angel2 PE=1 SV=1	-0.200601	0.229404
Cytochrome c oxidase subunit 6B1 OS=Mus musculus OX=10090 GN=Cox6b1 PE=1 SV=2	-0.200521	0.460227
4-hydroxyphenylpyruvate dioxygenase OS=Mus musculus OX=10090 GN=Hpd PE=1 SV=3	-0.200488	0.384941
Protein LYRIC OS=Mus musculus OX=10090 GN=Mtdh PE=1 SV=1	-0.200463	0.378149
Pregnancy zone protein OS=Mus musculus OX=10090 GN=Pzp PE=1 SV=3	-0.200273	0.503635
Peroxiredoxin-2 OS=Mus musculus OX=10090 GN=Prdx2 PE=1 SV=3	-0.200211	0.320331
Alpha-1-antitrypsin 1-2 OS=Mus musculus OX=10090 GN=Serpina1b PE=1 SV=2	-0.199806	0.434702
Antigen-presenting glycoprotein CD1d1 OS=Mus musculus OX=10090 GN=Cd1d1 PE=1 SV=3	-0.199565	0.472988
Costars family protein ABRACL OS=Mus musculus OX=10090 GN=Abracl PE=1 SV=1	-0.199356	0.432796
Serine/arginine-rich splicing factor 4 OS=Mus musculus OX=10090 GN=Srsf4 PE=2 SV=1	-0.19914	0.266784
Acyl-coenzyme A synthetase ACSM5, mitochondrial OS=Mus musculus OX=10090 GN=Acsm5 PE=1 SV=1	-0.19898	0.584164
Sulfite oxidase, mitochondrial OS=Mus musculus OX=10090 GN=Suox PE=1 SV=2	-0.198906	0.469482
Kynurenine--oxoglutarate transaminase 1 OS=Mus musculus OX=10090 GN=Kyat1 PE=1 SV=1	-0.198571	0.346303
Carboxylesterase 1F OS=Mus musculus OX=10090 GN=Ces1f PE=1 SV=1	-0.198547	0.573083
BAG family molecular chaperone regulator 3 OS=Mus musculus OX=10090 GN=Bag3 PE=1 SV=2	-0.197834	0.324302
ATPase GET3 OS=Mus musculus OX=10090 GN=Get3 PE=1 SV=2	-0.197773	0.401431
Cytochrome c oxidase copper chaperone OS=Mus musculus OX=10090 GN=Cox17 PE=1 SV=2	-0.197626	0.222704
Thimet oligopeptidase OS=Mus musculus OX=10090 GN=Thop1 PE=1 SV=1	-0.197597	0.384474
Carbonic anhydrase 5A, mitochondrial OS=Mus musculus OX=10090 GN=Ca5a PE=1 SV=2	-0.196608	0.370965
Pyridoxal-dependent decarboxylase domain-containing protein 1 OS=Mus musculus OX=10090 GN=Pdxdc1 PE=1 SV=2	-0.196051	0.486642
UDP-glucuronosyltransferase 2A3 OS=Mus musculus OX=10090 GN=Ugt2a3 PE=1 SV=1	-0.196034	0.636776
Hemoglobin subunit beta-1 OS=Mus musculus OX=10090 GN=Hbb-b1 PE=1 SV=2	-0.195819	0.755241
Nuclear pore complex protein Nup93 OS=Mus musculus OX=10090 GN=Nup93 PE=1 SV=1	-0.195759	0.330123
Receptor-interacting serine/threonine-protein kinase 1 OS=Mus musculus OX=10090 GN=Ripk1 PE=1 SV=1	-0.195703	0.245393
Golgi reassembly-stacking protein 2 OS=Mus musculus OX=10090 GN=Gorasp2 PE=1 SV=3	-0.195239	0.340975
Bifunctional epoxide hydrolase 2 OS=Mus musculus OX=10090 GN=Ephx2 PE=1 SV=2	-0.195121	0.515336
Cytochrome c, somatic OS=Mus musculus OX=10090 GN=Cycs PE=1 SV=2	-0.194393	0.427515
Transcriptional regulator ATRX OS=Mus musculus OX=10090 GN=Atrx PE=1 SV=3	-0.193885	0.18545
Vacuolar protein sorting-associated protein 26A OS=Mus musculus OX=10090 GN=Vps26a PE=1 SV=1	-0.193763	0.380456
Prothrombin OS=Mus musculus OX=10090 GN=F2 PE=1 SV=1	-0.1935	0.459734
COP9 signalosome complex subunit 8 OS=Mus musculus OX=10090 GN=Cops8 PE=1 SV=1	-0.193186	0.377807
Succinate--CoA ligase [ADP-forming] subunit beta, mitochondrial OS=Mus musculus OX=10090 GN=Sucla2 PE=1 SV=2	-0.192834	0.386906
Methylmalonic aciduria type A homolog, mitochondrial OS=Mus musculus OX=10090 GN=Mmaa PE=1 SV=1	-0.192833	0.548906
Serine/threonine-protein phosphatase 6 catalytic subunit OS=Mus musculus OX=10090 GN=Ppp6c PE=1 SV=1	-0.192348	0.395834
Rho GTPase-activating protein 12 OS=Mus musculus OX=10090 GN=Arhgap12 PE=1 SV=2	-0.19224	0.226087
Thiopurine S-methyltransferase OS=Mus musculus OX=10090 GN=Tpmt PE=1 SV=1	-0.192213	0.409063
ATP-citrate synthase OS=Mus musculus OX=10090 GN=Acly PE=1 SV=1	-0.19215	0.652913
S-adenosylmethionine synthase isoform type-1 OS=Mus musculus OX=10090 GN=Mat1a PE=1 SV=1	-0.192002	0.245206
Deoxyribose-phosphate aldolase OS=Mus musculus OX=10090 GN=Dera PE=1 SV=1	-0.1917	0.485437
Aspartyl aminopeptidase OS=Mus musculus OX=10090 GN=Dnpep PE=1 SV=2	-0.191603	0.42258
Acetyl-coenzyme A synthetase, cytoplasmic OS=Mus musculus OX=10090 GN=Acss2 PE=1 SV=2	-0.190995	0.464318
Urocanate hydratase OS=Mus musculus OX=10090 GN=Uroc1 PE=1 SV=2	-0.190937	0.379251
Mitochondrial antiviral-signaling protein OS=Mus musculus OX=10090 GN=Mavs PE=1 SV=1	-0.190608	0.377972
Protein Shroom3 OS=Mus musculus OX=10090 GN=Shroom3 PE=1 SV=2	-0.190261	0.31954
Metallothionein-1 OS=Mus musculus OX=10090 GN=Mt1 PE=1 SV=1	-0.190166	0.114414
Poly(U)-binding-splicing factor PUF60 OS=Mus musculus OX=10090 GN=Puf60 PE=1 SV=2	-0.190061	0.53358
ADP-ribosylation factor GTPase-activating protein 2 OS=Mus musculus OX=10090 GN=Arfgap2 PE=1 SV=1	-0.18926	0.312345
UPF0598 protein C8orf82 homolog OS=Mus musculus OX=10090 PE=1 SV=1	-0.189052	0.402105
40S ribosomal protein S21 OS=Mus musculus OX=10090 GN=Rps21 PE=1 SV=1	-0.188944	0.306933
Myosin regulatory light polypeptide 9 OS=Mus musculus OX=10090 GN=Myl9 PE=1 SV=3	-0.18884	0.291249
Microsomal glutathione S-transferase 1 OS=Mus musculus OX=10090 GN=Mgst1 PE=1 SV=3	-0.188598	0.618659
Protein FAM136A OS=Mus musculus OX=10090 GN=Fam136a PE=1 SV=1	-0.188116	0.265856
Synaptosomal-associated protein 29 OS=Mus musculus OX=10090 GN=Snap29 PE=1 SV=1	-0.187995	0.30277
4-hydroxy-2-oxoglutarate aldolase, mitochondrial OS=Mus musculus OX=10090 GN=Hoga1 PE=1 SV=1	-0.187954	0.566904
Leucine-rich repeat-containing protein 59 OS=Mus musculus OX=10090 GN=Lrrc59 PE=1 SV=1	-0.187893	0.494936
Eukaryotic elongation factor 2 kinase OS=Mus musculus OX=10090 GN=Eef2k PE=1 SV=1	-0.187825	0.302555
U4/U6.U5 tri-snRNP-associated protein 1 OS=Mus musculus OX=10090 GN=Sart1 PE=1 SV=1	-0.187305	0.215979
Intracellular hyaluronan-binding protein 4 OS=Mus musculus OX=10090 GN=Habp4 PE=1 SV=2	-0.187251	0.295224
Glycerol-3-phosphate acyltransferase 1, mitochondrial OS=Mus musculus OX=10090 GN=Gpam PE=1 SV=2	-0.187237	0.383495
ATP synthase subunit d, mitochondrial OS=Mus musculus OX=10090 GN=Atp5pd PE=1 SV=3	-0.187045	0.437379
Programmed cell death protein 5 OS=Mus musculus OX=10090 GN=Pdcd5 PE=1 SV=3	-0.186775	0.29426
Ig gamma-1 chain C region, membrane-bound form OS=Mus musculus OX=10090 GN=Ighg1 PE=1 SV=2	-0.186322	0.329743
Hemopexin OS=Mus musculus OX=10090 GN=Hpx PE=1 SV=2	-0.186284	0.291763
Solute carrier family 22 member 27 OS=Mus musculus OX=10090 GN=Slc22a27 PE=1 SV=1	-0.186264	0.658875
Haloacid dehalogenase-like hydrolase domain-containing 5 OS=Mus musculus OX=10090 GN=Hdhd5 PE=1 SV=1	-0.185549	0.250727
Band 3 anion transport protein OS=Mus musculus OX=10090 GN=Slc4a1 PE=1 SV=1	-0.185379	0.485922
Acylamino-acid-releasing enzyme OS=Mus musculus OX=10090 GN=Apeh PE=1 SV=3	-0.185329	0.313574
Phosphatidylethanolamine-binding protein 1 OS=Mus musculus OX=10090 GN=Pebp1 PE=1 SV=3	-0.185105	0.399009
Growth arrest and DNA damage-inducible proteins-interacting protein 1 OS=Mus musculus OX=10090 GN=Gadd45gip1 PE=1 SV=1	-0.185091	0.40229
Inter-alpha-trypsin inhibitor heavy chain H2 OS=Mus musculus OX=10090 GN=Itih2 PE=1 SV=1	-0.184812	0.261179
Bromodomain-containing protein 4 OS=Mus musculus OX=10090 GN=Brd4 PE=1 SV=2	-0.184216	0.26758
Succinate dehydrogenase [ubiquinone] cytochrome b small subunit, mitochondrial OS=Mus musculus OX=10090 GN=Sdhd PE=1 SV=2	-0.184098	0.57359
NADPH:adrenodoxin oxidoreductase, mitochondrial OS=Mus musculus OX=10090 GN=Fdxr PE=1 SV=1	-0.183792	0.377248
NADH dehydrogenase [ubiquinone] 1 alpha subcomplex subunit 7 OS=Mus musculus OX=10090 GN=Ndufa7 PE=1 SV=3	-0.183787	0.453955
Acyl-CoA dehydrogenase family member 10 OS=Mus musculus OX=10090 GN=Acad10 PE=1 SV=1	-0.183427	0.390282
Protein canopy homolog 2 OS=Mus musculus OX=10090 GN=Cnpy2 PE=1 SV=1	-0.183305	0.550147
Phosphoglycerate kinase 1 OS=Mus musculus OX=10090 GN=Pgk1 PE=1 SV=4	-0.182965	0.453102
Peroxiredoxin-5, mitochondrial OS=Mus musculus OX=10090 GN=Prdx5 PE=1 SV=2	-0.182806	0.59383
High mobility group nucleosome-binding domain-containing protein 5 OS=Mus musculus OX=10090 GN=Hmgn5 PE=1 SV=2	-0.182505	0.272867
Haptoglobin OS=Mus musculus OX=10090 GN=Hp PE=1 SV=1	-0.182485	0.226437
Fatty acid-binding protein, adipocyte OS=Mus musculus OX=10090 GN=Fabp4 PE=1 SV=3	-0.182392	0.144212
Protein lin-7 homolog C OS=Mus musculus OX=10090 GN=Lin7c PE=1 SV=2	-0.182376	0.456632
Endoplasmic reticulum-Golgi intermediate compartment protein 3 OS=Mus musculus OX=10090 GN=Ergic3 PE=1 SV=1	-0.182326	0.321712
Ketohexokinase OS=Mus musculus OX=10090 GN=Khk PE=1 SV=1	-0.18179	0.387773
Single-stranded DNA-binding protein, mitochondrial OS=Mus musculus OX=10090 GN=Ssbp1 PE=1 SV=1	-0.181727	0.302921
Dynein light chain 2, cytoplasmic OS=Mus musculus OX=10090 GN=Dynll2 PE=1 SV=1	-0.18168	0.958731
Pterin-4-alpha-carbinolamine dehydratase 2 OS=Mus musculus OX=10090 GN=Pcbd2 PE=1 SV=2	-0.181649	0.410544
Palmitoyl-protein thioesterase 1 OS=Mus musculus OX=10090 GN=Ppt1 PE=1 SV=2	-0.181145	0.239027
Actin-binding LIM protein 1 OS=Mus musculus OX=10090 GN=Ablim1 PE=1 SV=1	-0.181104	0.194388
Mitochondrial import inner membrane translocase subunit Tim9 OS=Mus musculus OX=10090 GN=Timm9 PE=1 SV=1	-0.181081	0.43998
FAD-linked sulfhydryl oxidase ALR OS=Mus musculus OX=10090 GN=Gfer PE=1 SV=2	-0.181012	0.417073
Secernin-3 OS=Mus musculus OX=10090 GN=Scrn3 PE=1 SV=1	-0.180746	0.373023
Immunoglobulin-binding protein 1 OS=Mus musculus OX=10090 GN=Igbp1 PE=1 SV=1	-0.18055	0.227731
Omega-amidase NIT2 OS=Mus musculus OX=10090 GN=Nit2 PE=1 SV=1	-0.180502	0.790421
Sialate O-acetylesterase OS=Mus musculus OX=10090 GN=Siae PE=1 SV=3	-0.180317	0.29342
Cytosolic acyl coenzyme A thioester hydrolase OS=Mus musculus OX=10090 GN=Acot7 PE=1 SV=2	-0.180277	0.235857
40S ribosomal protein S12 OS=Mus musculus OX=10090 GN=Rps12 PE=1 SV=2	-0.180066	0.42024
Cytochrome c oxidase assembly factor 3 homolog, mitochondrial OS=Mus musculus OX=10090 GN=Coa3 PE=1 SV=1	-0.180061	0.479556
SEC14-like protein 2 OS=Mus musculus OX=10090 GN=Sec14l2 PE=1 SV=1	-0.179457	0.573864
Ubiquitin-conjugating enzyme E2 D3 OS=Mus musculus OX=10090 GN=Ube2d3 PE=1 SV=1	-0.179385	0.357658
Alpha-tocopherol transfer protein OS=Mus musculus OX=10090 GN=Ttpa PE=1 SV=1	-0.179348	0.284481
Cytochrome c oxidase assembly factor 7 OS=Mus musculus OX=10090 GN=Coa7 PE=1 SV=1	-0.179185	0.395447
Acetyl-CoA acetyltransferase, cytosolic OS=Mus musculus OX=10090 GN=Acat2 PE=1 SV=2	-0.179174	0.319738
Pancreatic triacylglycerol lipase OS=Mus musculus OX=10090 GN=Pnlip PE=1 SV=1	-0.17876	0.363302
Glycine N-acyltransferase-like protein Keg1 OS=Mus musculus OX=10090 GN=Keg1 PE=1 SV=1	-0.178601	0.921262
Transmembrane protein 214 OS=Mus musculus OX=10090 GN=Tmem214 PE=1 SV=1	-0.178362	0.259811
Huntingtin-interacting protein K OS=Mus musculus OX=10090 GN=Hypk PE=1 SV=2	-0.177898	0.261206
GRIP1-associated protein 1 OS=Mus musculus OX=10090 GN=Gripap1 PE=1 SV=1	-0.177655	0.317857
Methanethiol oxidase OS=Mus musculus OX=10090 GN=Selenbp1 PE=1 SV=2	-0.177629	0.49316
Na(+)/H(+) exchange regulatory cofactor NHE-RF1 OS=Mus musculus OX=10090 GN=Slc9a3r1 PE=1 SV=3	-0.177564	0.329742
Hydroxyacylglutathione hydrolase, mitochondrial OS=Mus musculus OX=10090 GN=Hagh PE=1 SV=2	-0.177389	0.319433
Inositol monophosphatase 1 OS=Mus musculus OX=10090 GN=Impa1 PE=1 SV=1	-0.17727	0.315017
Thioredoxin domain-containing protein 17 OS=Mus musculus OX=10090 GN=Txndc17 PE=1 SV=1	-0.177178	0.317258
RNA polymerase II subunit A C-terminal domain phosphatase OS=Mus musculus OX=10090 GN=Ctdp1 PE=1 SV=1	-0.17704	0.192174
SLAIN motif-containing protein 2 OS=Mus musculus OX=10090 GN=Slain2 PE=1 SV=2	-0.176604	0.206799
Nucleoside diphosphate kinase A OS=Mus musculus OX=10090 GN=Nme1 PE=1 SV=1	-0.176505	0.22344
DDB1- and CUL4-associated factor 5 OS=Mus musculus OX=10090 GN=Dcaf5 PE=1 SV=2	-0.176358	0.19261
Peroxisomal coenzyme A diphosphatase NUDT7 OS=Mus musculus OX=10090 GN=Nudt7 PE=1 SV=2	-0.176337	0.515498
Chromatin target of PRMT1 protein OS=Mus musculus OX=10090 GN=Chtop PE=1 SV=2	-0.175935	0.223777
Supervillin OS=Mus musculus OX=10090 GN=Svil PE=1 SV=1	-0.175226	0.41329
Plasminogen activator inhibitor 1 RNA-binding protein OS=Mus musculus OX=10090 GN=Serbp1 PE=1 SV=2	-0.174836	0.273371
Carbonic anhydrase 1 OS=Mus musculus OX=10090 GN=Ca1 PE=1 SV=4	-0.174513	0.403878
Electron transfer flavoprotein subunit alpha, mitochondrial OS=Mus musculus OX=10090 GN=Etfa PE=1 SV=2	-0.174203	0.351431
Protein NipSnap homolog 3B OS=Mus musculus OX=10090 GN=Nipsnap3b PE=1 SV=1	-0.174047	0.378544
Junction plakoglobin OS=Mus musculus OX=10090 GN=Jup PE=1 SV=3	-0.174016	0.220559
G protein-regulated inducer of neurite outgrowth 3 OS=Mus musculus OX=10090 GN=Gprin3 PE=1 SV=1	-0.17395	0.304705
Corticosteroid 11-beta-dehydrogenase isozyme 1 OS=Mus musculus OX=10090 GN=Hsd11b1 PE=1 SV=3	-0.173726	0.456928
Dihydrolipoyl dehydrogenase, mitochondrial OS=Mus musculus OX=10090 GN=Dld PE=1 SV=2	-0.173519	0.340422
Glycerol-3-phosphate dehydrogenase 1-like protein OS=Mus musculus OX=10090 GN=Gpd1l PE=1 SV=2	-0.173375	0.452237
40S ribosomal protein S5 OS=Mus musculus OX=10090 GN=Rps5 PE=1 SV=3	-0.173308	0.34626
Prolyl-tRNA synthetase associated domain-containing protein 1 OS=Mus musculus OX=10090 GN=Prorsd1 PE=1 SV=1	-0.17315	0.75455
26S proteasome regulatory subunit 7 OS=Mus musculus OX=10090 GN=Psmc2 PE=1 SV=5	-0.173027	0.347279
START domain-containing protein 10 OS=Mus musculus OX=10090 GN=Stard10 PE=1 SV=1	-0.172695	0.368536
Fumarate hydratase, mitochondrial OS=Mus musculus OX=10090 GN=Fh PE=1 SV=3	-0.172624	0.331541
Glutathione S-transferase omega-1 OS=Mus musculus OX=10090 GN=Gsto1 PE=1 SV=2	-0.172313	0.316131
Plasma kallikrein OS=Mus musculus OX=10090 GN=Klkb1 PE=1 SV=2	-0.172309	0.283104
ATP-binding cassette sub-family A member 6 OS=Mus musculus OX=10090 GN=Abca6 PE=1 SV=2	-0.171991	0.351073
Glia maturation factor beta OS=Mus musculus OX=10090 GN=Gmfb PE=1 SV=3	-0.171268	0.542597
Vesicle transport through interaction with t-SNAREs homolog 1B OS=Mus musculus OX=10090 GN=Vti1b PE=1 SV=1	-0.171006	0.396589
E3 ubiquitin-protein ligase ZNRF2 OS=Mus musculus OX=10090 GN=Znrf2 PE=1 SV=1	-0.170878	0.317849
Cytochrome P450 2D9 OS=Mus musculus OX=10090 GN=Cyp2d9 PE=1 SV=2	-0.170849	0.468797
Epidermal growth factor receptor OS=Mus musculus OX=10090 GN=Egfr PE=1 SV=1	-0.170782	0.508125
Destrin OS=Mus musculus OX=10090 GN=Dstn PE=1 SV=3	-0.170613	0.293503
Major urinary protein 11 OS=Mus musculus OX=10090 GN=Mup11 PE=1 SV=2	-0.170524	0.464369
H/ACA ribonucleoprotein complex subunit 2 OS=Mus musculus OX=10090 GN=Nhp2 PE=1 SV=1	-0.170268	0.19622
Serine/threonine-protein phosphatase CPPED1 OS=Mus musculus OX=10090 GN=Cpped1 PE=1 SV=1	-0.170151	0.353617
Dystroglycan OS=Mus musculus OX=10090 GN=Dag1 PE=1 SV=4	-0.1699	0.231869
Protein transport protein Sec61 subunit beta OS=Mus musculus OX=10090 GN=Sec61b PE=1 SV=3	-0.169862	0.219666
NADH dehydrogenase [ubiquinone] iron-sulfur protein 4, mitochondrial OS=Mus musculus OX=10090 GN=Ndufs4 PE=1 SV=3	-0.169846	0.345098
Twinfilin-1 OS=Mus musculus OX=10090 GN=Twf1 PE=1 SV=2	-0.168984	0.41844
Proteasome subunit alpha type-2 OS=Mus musculus OX=10090 GN=Psma2 PE=1 SV=3	-0.168814	0.385531
GPI ethanolamine phosphate transferase 3 OS=Mus musculus OX=10090 GN=Pigo PE=1 SV=2	-0.168493	0.171513
Proteasome subunit beta type-7 OS=Mus musculus OX=10090 GN=Psmb7 PE=1 SV=1	-0.168341	0.583079
40S ribosomal protein S19 OS=Mus musculus OX=10090 GN=Rps19 PE=1 SV=3	-0.167902	0.302573
ADP-ribose glycohydrolase MACROD1 OS=Mus musculus OX=10090 GN=Macrod1 PE=1 SV=2	-0.167637	0.468987
26S proteasome non-ATPase regulatory subunit 9 OS=Mus musculus OX=10090 GN=Psmd9 PE=1 SV=1	-0.167345	0.320333
Splicing factor 1 OS=Mus musculus OX=10090 GN=Sf1 PE=1 SV=6	-0.16696	0.252574
RNA-binding protein EWS OS=Mus musculus OX=10090 GN=Ewsr1 PE=1 SV=2	-0.166746	0.211308
Uncharacterized protein C1orf50 homolog OS=Mus musculus OX=10090 PE=1 SV=1	-0.16671	0.391588
Succinate dehydrogenase [ubiquinone] flavoprotein subunit, mitochondrial OS=Mus musculus OX=10090 GN=Sdha PE=1 SV=1	-0.166621	0.475412
Nuclear ubiquitous casein and cyclin-dependent kinase substrate 1 OS=Mus musculus OX=10090 GN=Nucks1 PE=1 SV=1	-0.166424	0.275016
Solute carrier organic anion transporter family member 1B2 OS=Mus musculus OX=10090 GN=Slco1b2 PE=1 SV=1	-0.16611	0.376804
Glutathione peroxidase 1 OS=Mus musculus OX=10090 GN=Gpx1 PE=1 SV=2	-0.166026	0.323004
H-2 class I histocompatibility antigen, D-37 alpha chain OS=Mus musculus OX=10090 GN=H2-T23 PE=1 SV=1	-0.165471	0.25303
N(G),N(G)-dimethylarginine dimethylaminohydrolase 1 OS=Mus musculus OX=10090 GN=Ddah1 PE=1 SV=3	-0.165465	0.310035
Tumor protein D54 OS=Mus musculus OX=10090 GN=Tpd52l2 PE=1 SV=1	-0.165196	0.269225
Tumor protein D52 OS=Mus musculus OX=10090 GN=Tpd52 PE=1 SV=2	-0.165085	0.255106
Protein PRRC2C OS=Mus musculus OX=10090 GN=Prrc2c PE=1 SV=3	-0.16489	0.340942
Cytochrome b-c1 complex subunit 8 OS=Mus musculus OX=10090 GN=Uqcrq PE=1 SV=3	-0.164485	0.339533
Nucleoprotein TPR OS=Mus musculus OX=10090 GN=Tpr PE=1 SV=1	-0.164402	0.259904
Metastasis-associated protein MTA2 OS=Mus musculus OX=10090 GN=Mta2 PE=1 SV=1	-0.16391	0.388841
Probable D-lactate dehydrogenase, mitochondrial OS=Mus musculus OX=10090 GN=Ldhd PE=1 SV=1	-0.163715	0.388194
Eukaryotic translation initiation factor 4B OS=Mus musculus OX=10090 GN=Eif4b PE=1 SV=1	-0.163275	0.302228
General transcription factor 3C polypeptide 1 OS=Mus musculus OX=10090 GN=Gtf3c1 PE=1 SV=2	-0.162929	0.238107
Phosphatidylinositol transfer protein beta isoform OS=Mus musculus OX=10090 GN=Pitpnb PE=1 SV=2	-0.162926	0.307092
Ras-related protein Rab-6A OS=Mus musculus OX=10090 GN=Rab6a PE=1 SV=4	-0.162862	0.26021
Histone H1.0 OS=Mus musculus OX=10090 GN=H1-0 PE=2 SV=4	-0.162853	0.696955
2-amino-3-carboxymuconate-6-semialdehyde decarboxylase OS=Mus musculus OX=10090 GN=Acmsd PE=1 SV=2	-0.162802	0.222236
Secernin-2 OS=Mus musculus OX=10090 GN=Scrn2 PE=1 SV=1	-0.162354	0.309582
Alpha-aminoadipic semialdehyde dehydrogenase OS=Mus musculus OX=10090 GN=Aldh7a1 PE=1 SV=4	-0.162295	0.459304
Atypical kinase COQ8A, mitochondrial OS=Mus musculus OX=10090 GN=Coq8a PE=1 SV=2	-0.162278	0.389447
ATP-dependent RNA helicase DDX39A OS=Mus musculus OX=10090 GN=Ddx39a PE=1 SV=1	-0.162237	0.211114
Ubiquitin carboxyl-terminal hydrolase 8 OS=Mus musculus OX=10090 GN=Usp8 PE=1 SV=2	-0.162175	0.194097
Aldehyde dehydrogenase, mitochondrial OS=Mus musculus OX=10090 GN=Aldh2 PE=1 SV=1	-0.162145	0.502341
Protein preY, mitochondrial OS=Mus musculus OX=10090 GN=Pyurf PE=1 SV=1	-0.162013	0.220275
Putative L-aspartate dehydrogenase OS=Mus musculus OX=10090 GN=Aspdh PE=1 SV=1	-0.16195	0.471855
Src substrate cortactin OS=Mus musculus OX=10090 GN=Cttn PE=1 SV=2	-0.161861	0.231847
Homogentisate 1,2-dioxygenase OS=Mus musculus OX=10090 GN=Hgd PE=1 SV=2	-0.161397	0.253716
40S ribosomal protein S29 OS=Mus musculus OX=10090 GN=Rps29 PE=1 SV=2	-0.16136	0.281202
RNA-splicing ligase RtcB homolog OS=Mus musculus OX=10090 GN=Rtcb PE=1 SV=1	-0.161353	0.209938
Endonuclease G, mitochondrial OS=Mus musculus OX=10090 GN=Endog PE=1 SV=1	-0.161316	0.233944
Vitronectin OS=Mus musculus OX=10090 GN=Vtn PE=1 SV=2	-0.161093	0.381003
Serine/threonine-protein kinase PAK 4 OS=Mus musculus OX=10090 GN=Pak4 PE=1 SV=1	-0.160214	0.199956
Acidic leucine-rich nuclear phosphoprotein 32 family member A OS=Mus musculus OX=10090 GN=Anp32a PE=1 SV=1	-0.160185	0.318284
Enoyl-CoA hydratase, mitochondrial OS=Mus musculus OX=10090 GN=Echs1 PE=1 SV=1	-0.160021	0.352601
Telomerase RNA component interacting RNase OS=Mus musculus OX=10090 GN=Trir PE=1 SV=1	-0.159995	0.180285
Ras-related protein Rab-32 OS=Mus musculus OX=10090 GN=Rab32 PE=1 SV=3	-0.159926	0.329874
Tubulin polymerization-promoting protein OS=Mus musculus OX=10090 GN=Tppp PE=1 SV=1	-0.159547	0.255291
Protein HEXIM1 OS=Mus musculus OX=10090 GN=Hexim1 PE=1 SV=1	-0.159479	0.278078
Heat shock protein beta-1 OS=Mus musculus OX=10090 GN=Hspb1 PE=1 SV=3	-0.15933	0.251904
eIF-2-alpha kinase activator GCN1 OS=Mus musculus OX=10090 GN=Gcn1 PE=1 SV=1	-0.159292	0.332104
Heterogeneous nuclear ribonucleoprotein U OS=Mus musculus OX=10090 GN=Hnrnpu PE=1 SV=1	-0.159218	0.256206
C-1-tetrahydrofolate synthase, cytoplasmic OS=Mus musculus OX=10090 GN=Mthfd1 PE=1 SV=4	-0.159109	0.356306
Ataxin-10 OS=Mus musculus OX=10090 GN=Atxn10 PE=1 SV=2	-0.158764	0.263183
Glutathione S-transferase Mu 6 OS=Mus musculus OX=10090 GN=Gstm6 PE=1 SV=4	-0.158372	0.298974
SET and MYND domain-containing protein 5 OS=Mus musculus OX=10090 GN=Smyd5 PE=1 SV=2	-0.158227	0.326763
Iron-sulfur cluster assembly enzyme ISCU, mitochondrial OS=Mus musculus OX=10090 GN=Iscu PE=1 SV=1	-0.158165	0.39393
Early endosome antigen 1 OS=Mus musculus OX=10090 GN=Eea1 PE=1 SV=2	-0.157656	0.292446
Spectrin beta chain, erythrocytic OS=Mus musculus OX=10090 GN=Sptb PE=1 SV=4	-0.157555	0.325345
Ribosome maturation protein SBDS OS=Mus musculus OX=10090 GN=Sbds PE=1 SV=4	-0.157461	0.365857
14 kDa phosphohistidine phosphatase OS=Mus musculus OX=10090 GN=Phpt1 PE=1 SV=1	-0.157247	0.182181
Proteasome subunit alpha type-7 OS=Mus musculus OX=10090 GN=Psma7 PE=1 SV=1	-0.157196	0.314505
Bifunctional 3'-phosphoadenosine 5'-phosphosulfate synthase 2 OS=Mus musculus OX=10090 GN=Papss2 PE=1 SV=2	-0.156856	0.366344
Signal transducer and activator of transcription 3 OS=Mus musculus OX=10090 GN=Stat3 PE=1 SV=2	-0.156736	0.338871
Isochorismatase domain-containing protein 2A OS=Mus musculus OX=10090 GN=Isoc2a PE=1 SV=1	-0.156577	0.415678
60S ribosomal protein L35 OS=Mus musculus OX=10090 GN=Rpl35 PE=1 SV=1	-0.15657	0.354001
Pyruvate carboxylase, mitochondrial OS=Mus musculus OX=10090 GN=Pc PE=1 SV=1	-0.156569	0.502158
Sterol 26-hydroxylase, mitochondrial OS=Mus musculus OX=10090 GN=Cyp27a1 PE=1 SV=1	-0.156277	0.897324
Neural Wiskott-Aldrich syndrome protein OS=Mus musculus OX=10090 GN=Wasl PE=1 SV=1	-0.155988	0.374762
Cytosol aminopeptidase OS=Mus musculus OX=10090 GN=Lap3 PE=1 SV=3	-0.155811	0.450409
Kininogen-1 OS=Mus musculus OX=10090 GN=Kng1 PE=1 SV=1	-0.155335	0.243572
Protein FAM162A OS=Mus musculus OX=10090 GN=Fam162a PE=1 SV=1	-0.155049	0.417595
Dihydropteridine reductase OS=Mus musculus OX=10090 GN=Qdpr PE=1 SV=2	-0.154818	0.3745
Glycine N-acyltransferase OS=Mus musculus OX=10090 GN=Glyat PE=1 SV=1	-0.154609	0.34128
Serine/arginine-rich splicing factor 5 OS=Mus musculus OX=10090 GN=Srsf5 PE=1 SV=2	-0.154369	0.160746
60S ribosomal protein L17 OS=Mus musculus OX=10090 GN=Rpl17 PE=1 SV=3	-0.154258	0.345692
ADP-ribosylation factor GTPase-activating protein 3 OS=Mus musculus OX=10090 GN=Arfgap3 PE=1 SV=2	-0.154215	0.210388
GDP-L-fucose synthase OS=Mus musculus OX=10090 GN=Gfus PE=1 SV=3	-0.153928	0.310313
Kynurenine--oxoglutarate transaminase 3 OS=Mus musculus OX=10090 GN=Kyat3 PE=1 SV=1	-0.153924	0.267997
Ganglioside GM2 activator OS=Mus musculus OX=10090 GN=Gm2a PE=1 SV=2	-0.153891	0.274794
Alpha-1-antitrypsin 1-4 OS=Mus musculus OX=10090 GN=Serpina1d PE=1 SV=1	-0.153775	0.367605
Death-associated protein 1 OS=Mus musculus OX=10090 GN=Dap PE=1 SV=3	-0.153411	0.160879
Calcium-binding mitochondrial carrier protein Aralar2 OS=Mus musculus OX=10090 GN=Slc25a13 PE=1 SV=1	-0.153158	0.388996
RNA-binding protein FUS OS=Mus musculus OX=10090 GN=Fus PE=1 SV=1	-0.153063	0.159244
60S ribosomal protein L39 OS=Mus musculus OX=10090 GN=Rpl39 PE=1 SV=2	-0.152997	0.225773
NAD-dependent protein deacylase sirtuin-5, mitochondrial OS=Mus musculus OX=10090 GN=Sirt5 PE=1 SV=1	-0.152857	0.352035
Annexin A11 OS=Mus musculus OX=10090 GN=Anxa11 PE=1 SV=2	-0.152785	0.33986
Molybdenum cofactor biosynthesis protein 1 OS=Mus musculus OX=10090 GN=Mocs1 PE=1 SV=2	-0.152707	0.456893
5-aminolevulinate synthase, nonspecific, mitochondrial OS=Mus musculus OX=10090 GN=Alas1 PE=1 SV=2	-0.152704	0.134739
Cytochrome c oxidase subunit 7A2, mitochondrial OS=Mus musculus OX=10090 GN=Cox7a2 PE=1 SV=2	-0.152687	0.330836
Fumarylacetoacetate hydrolase domain-containing protein 2A OS=Mus musculus OX=10090 GN=Fahd2 PE=1 SV=1	-0.152515	0.439383
Charged multivesicular body protein 1b-1 OS=Mus musculus OX=10090 GN=Chmp1b1 PE=1 SV=1	-0.15233	0.215221
Succinate--CoA ligase [ADP/GDP-forming] subunit alpha, mitochondrial OS=Mus musculus OX=10090 GN=Suclg1 PE=1 SV=4	-0.151928	0.271888
Aconitate hydratase, mitochondrial OS=Mus musculus OX=10090 GN=Aco2 PE=1 SV=1	-0.151889	0.302881
Eukaryotic translation initiation factor 4E OS=Mus musculus OX=10090 GN=Eif4e PE=1 SV=1	-0.151666	0.320523
RuvB-like 1 OS=Mus musculus OX=10090 GN=Ruvbl1 PE=1 SV=1	-0.151422	0.222065
Beta-glucuronidase OS=Mus musculus OX=10090 GN=Gusb PE=1 SV=2	-0.151148	0.261394
60 kDa heat shock protein, mitochondrial OS=Mus musculus OX=10090 GN=Hspd1 PE=1 SV=1	-0.151078	0.280824
Hydroxyacid oxidase 1 OS=Mus musculus OX=10090 GN=Hao1 PE=1 SV=1	-0.151037	0.695536
NEDD8 OS=Mus musculus OX=10090 GN=Nedd8 PE=1 SV=2	-0.15101	0.296916
Long-chain specific acyl-CoA dehydrogenase, mitochondrial OS=Mus musculus OX=10090 GN=Acadl PE=1 SV=2	-0.150598	0.316932
Nuclear transport factor 2 OS=Mus musculus OX=10090 GN=Nutf2 PE=1 SV=1	-0.150529	0.306571
Flotillin-1 OS=Mus musculus OX=10090 GN=Flot1 PE=1 SV=1	-0.150489	0.172892
Protoporphyrinogen oxidase OS=Mus musculus OX=10090 GN=Ppox PE=1 SV=1	-0.150481	0.158522
V-type proton ATPase subunit G 1 OS=Mus musculus OX=10090 GN=Atp6v1g1 PE=1 SV=3	-0.150108	0.210012
3-hydroxyacyl-CoA dehydrogenase type-2 OS=Mus musculus OX=10090 GN=Hsd17b10 PE=1 SV=4	-0.150098	0.57117
Fibrinogen alpha chain OS=Mus musculus OX=10090 GN=Fga PE=1 SV=1	-0.149716	0.289907
Cytochrome P450 2J5 OS=Mus musculus OX=10090 GN=Cyp2j5 PE=1 SV=1	-0.149672	0.359563
60S ribosomal protein L8 OS=Mus musculus OX=10090 GN=Rpl8 PE=1 SV=2	-0.14937	0.235001
ATP synthase subunit epsilon, mitochondrial OS=Mus musculus OX=10090 GN=Atp5f1e PE=1 SV=2	-0.149339	0.295055
Heterogeneous nuclear ribonucleoprotein D-like OS=Mus musculus OX=10090 GN=Hnrnpdl PE=1 SV=1	-0.149292	0.326277
Citrate synthase, mitochondrial OS=Mus musculus OX=10090 GN=Cs PE=1 SV=1	-0.149229	0.641404
cAMP-dependent protein kinase catalytic subunit alpha OS=Mus musculus OX=10090 GN=Prkaca PE=1 SV=3	-0.149199	0.271021
Scaffold attachment factor B1 OS=Mus musculus OX=10090 GN=Safb PE=1 SV=2	-0.149197	0.464822
Synaptosomal-associated protein 23 OS=Mus musculus OX=10090 GN=Snap23 PE=1 SV=1	-0.149141	0.340482
Methyltransferase-like 26 OS=Mus musculus OX=10090 GN=Mettl26 PE=1 SV=1	-0.149086	0.388761
Adenylate kinase 2, mitochondrial OS=Mus musculus OX=10090 GN=Ak2 PE=1 SV=5	-0.14883	0.215406
28S ribosomal protein S34, mitochondrial OS=Mus musculus OX=10090 GN=Mrps34 PE=1 SV=1	-0.148651	0.351741
Persulfide dioxygenase ETHE1, mitochondrial OS=Mus musculus OX=10090 GN=Ethe1 PE=1 SV=2	-0.148484	0.308649
Phenylalanine--tRNA ligase alpha subunit OS=Mus musculus OX=10090 GN=Farsa PE=1 SV=1	-0.148467	0.302621
Lysophosphatidic acid phosphatase type 6 OS=Mus musculus OX=10090 GN=Acp6 PE=1 SV=1	-0.148464	0.368626
Echinoderm microtubule-associated protein-like 4 OS=Mus musculus OX=10090 GN=Eml4 PE=1 SV=1	-0.148386	0.244518
Constitutive coactivator of PPAR-gamma-like protein 1 OS=Mus musculus OX=10090 GN=FAM120A PE=1 SV=2	-0.148329	0.206337
Cytosolic 5'-nucleotidase 3A OS=Mus musculus OX=10090 GN=Nt5c3a PE=1 SV=4	-0.148157	0.42324
Proteasome subunit beta type-1 OS=Mus musculus OX=10090 GN=Psmb1 PE=1 SV=1	-0.147905	0.337263
Vacuolar protein-sorting-associated protein 25 OS=Mus musculus OX=10090 GN=Vps25 PE=1 SV=1	-0.147536	0.211155
Tapasin OS=Mus musculus OX=10090 GN=Tapbp PE=1 SV=2	-0.147129	0.179219
Selenocysteine lyase OS=Mus musculus OX=10090 GN=Scly PE=1 SV=1	-0.146763	0.529688
Putative RNA-binding protein Luc7-like 2 OS=Mus musculus OX=10090 GN=Luc7l2 PE=1 SV=1	-0.146756	0.207806
Protein S100-A13 OS=Mus musculus OX=10090 GN=S100a13 PE=1 SV=1	-0.146638	0.37952
Bisphosphoglycerate mutase OS=Mus musculus OX=10090 GN=Bpgm PE=1 SV=2	-0.146597	0.411675
Ubiquitin recognition factor in ER-associated degradation protein 1 OS=Mus musculus OX=10090 GN=Ufd1 PE=1 SV=2	-0.146448	0.21262
Retinoic acid receptor RXR-beta OS=Mus musculus OX=10090 GN=Rxrb PE=1 SV=2	-0.146439	0.241035
Heat shock protein beta-8 OS=Mus musculus OX=10090 GN=Hspb8 PE=1 SV=1	-0.146318	0.312239
Oxidation resistance protein 1 OS=Mus musculus OX=10090 GN=Oxr1 PE=1 SV=3	-0.146217	0.222324
HIV Tat-specific factor 1 homolog OS=Mus musculus OX=10090 GN=Htatsf1 PE=1 SV=1	-0.146186	0.279037
5-demethoxyubiquinone hydroxylase, mitochondrial OS=Mus musculus OX=10090 GN=Coq7 PE=1 SV=3	-0.146177	0.141157
Cytochrome c oxidase subunit 7C, mitochondrial OS=Mus musculus OX=10090 GN=Cox7c PE=1 SV=1	-0.146002	0.266959
L-lactate dehydrogenase A chain OS=Mus musculus OX=10090 GN=Ldha PE=1 SV=3	-0.145975	0.220453
Phosphopantothenate--cysteine ligase OS=Mus musculus OX=10090 GN=Ppcs PE=1 SV=1	-0.145928	0.469509
Protein SEC13 homolog OS=Mus musculus OX=10090 GN=Sec13 PE=1 SV=3	-0.145665	0.260661
SEC14-like protein 4 OS=Mus musculus OX=10090 GN=Sec14l4 PE=1 SV=1	-0.145519	0.291256
Cytoplasmic dynein 1 heavy chain 1 OS=Mus musculus OX=10090 GN=Dync1h1 PE=1 SV=2	-0.14534	0.215004
Heat shock protein HSP 90-beta OS=Mus musculus OX=10090 GN=Hsp90ab1 PE=1 SV=3	-0.145306	0.29355
Translation initiation factor eIF-2B subunit epsilon OS=Mus musculus OX=10090 GN=Eif2b5 PE=1 SV=1	-0.144971	0.293175
Glycine dehydrogenase (decarboxylating), mitochondrial OS=Mus musculus OX=10090 GN=Gldc PE=1 SV=1	-0.144938	0.33981
SPRY domain-containing protein 4 OS=Mus musculus OX=10090 GN=Spryd4 PE=1 SV=1	-0.144927	0.170803
Hepatoma-derived growth factor OS=Mus musculus OX=10090 GN=Hdgf PE=1 SV=2	-0.144403	0.236709
Carbonyl reductase family member 4 OS=Mus musculus OX=10090 GN=Cbr4 PE=1 SV=2	-0.144357	0.595244
1,2-dihydroxy-3-keto-5-methylthiopentene dioxygenase OS=Mus musculus OX=10090 GN=Adi1 PE=1 SV=1	-0.144356	0.253123
Serine hydroxymethyltransferase, cytosolic OS=Mus musculus OX=10090 GN=Shmt1 PE=1 SV=3	-0.144202	0.410746
Isocitrate dehydrogenase [NADP] cytoplasmic OS=Mus musculus OX=10090 GN=Idh1 PE=1 SV=2	-0.14386	0.41543
3-mercaptopyruvate sulfurtransferase OS=Mus musculus OX=10090 GN=Mpst PE=1 SV=4	-0.143559	0.363049
Guanine nucleotide-binding protein G(I)/G(S)/G(O) subunit gamma-5 OS=Mus musculus OX=10090 GN=Gng5 PE=1 SV=2	-0.143519	0.377029
Bifunctional glutamate/proline--tRNA ligase OS=Mus musculus OX=10090 GN=Eprs1 PE=1 SV=4	-0.143322	0.280199
Prostaglandin reductase 2 OS=Mus musculus OX=10090 GN=Ptgr2 PE=1 SV=2	-0.143302	0.220517
Histidine triad nucleotide-binding protein 1 OS=Mus musculus OX=10090 GN=Hint1 PE=1 SV=3	-0.143177	0.299936
Pre-mRNA-splicing regulator WTAP OS=Mus musculus OX=10090 GN=Wtap PE=1 SV=3	-0.14317	0.103568
Protein CDV3 OS=Mus musculus OX=10090 GN=Cdv3 PE=1 SV=2	-0.143066	0.195741
Synaptojanin-2-binding protein OS=Mus musculus OX=10090 GN=Synj2bp PE=1 SV=1	-0.143	0.290197
2-amino-3-ketobutyrate coenzyme A ligase, mitochondrial OS=Mus musculus OX=10090 GN=Gcat PE=1 SV=2	-0.142949	0.329827
Kv channel-interacting protein 4 OS=Mus musculus OX=10090 GN=Kcnip4 PE=1 SV=1	-0.142294	0.177433
Sedoheptulokinase OS=Mus musculus OX=10090 GN=Shpk PE=1 SV=1	-0.141941	0.357944
A-kinase anchor protein 2 OS=Mus musculus OX=10090 GN=Akap2 PE=1 SV=3	-0.141869	0.34961
Cytoplasmic FMR1-interacting protein 1 OS=Mus musculus OX=10090 GN=Cyfip1 PE=1 SV=1	-0.141709	0.282308
Thiamin pyrophosphokinase 1 OS=Mus musculus OX=10090 GN=Tpk1 PE=1 SV=1	-0.141708	0.313666
Zinc finger protein 787 OS=Mus musculus OX=10090 GN=Znf787 PE=2 SV=3	-0.141583	0.195833
Charged multivesicular body protein 3 OS=Mus musculus OX=10090 GN=Chmp3 PE=1 SV=3	-0.141561	0.282211
Ubiquitin conjugation factor E4 A OS=Mus musculus OX=10090 GN=Ube4a PE=1 SV=1	-0.141555	0.388399
H-2 class I histocompatibility antigen, Q10 alpha chain OS=Mus musculus OX=10090 GN=H2-Q10 PE=1 SV=3	-0.141537	0.376333
2-hydroxyacyl-CoA lyase 1 OS=Mus musculus OX=10090 GN=Hacl1 PE=1 SV=2	-0.141537	0.318673
60S ribosomal protein L23 OS=Mus musculus OX=10090 GN=Rpl23 PE=1 SV=1	-0.141468	0.263128
28S ribosomal protein S35, mitochondrial OS=Mus musculus OX=10090 GN=Mrps35 PE=1 SV=2	-0.141458	0.33135
Inorganic pyrophosphatase OS=Mus musculus OX=10090 GN=Ppa1 PE=1 SV=1	-0.141295	0.225746
Isocitrate dehydrogenase [NAD] subunit alpha, mitochondrial OS=Mus musculus OX=10090 GN=Idh3a PE=1 SV=1	-0.14105	0.221686
Carbonic anhydrase 2 OS=Mus musculus OX=10090 GN=Ca2 PE=1 SV=4	-0.140804	0.232475
Na(+)/H(+) exchange regulatory cofactor NHE-RF2 OS=Mus musculus OX=10090 GN=Slc9a3r2 PE=1 SV=2	-0.140794	0.149743
60S ribosomal protein L4 OS=Mus musculus OX=10090 GN=Rpl4 PE=1 SV=3	-0.140584	0.245896
Phosphoglycerate mutase 1 OS=Mus musculus OX=10090 GN=Pgam1 PE=1 SV=3	-0.140581	0.251266
Aspartate aminotransferase, mitochondrial OS=Mus musculus OX=10090 GN=Got2 PE=1 SV=1	-0.140524	0.301119
60S ribosomal protein L7a OS=Mus musculus OX=10090 GN=Rpl7a PE=1 SV=2	-0.140224	0.287732
Malate dehydrogenase, mitochondrial OS=Mus musculus OX=10090 GN=Mdh2 PE=1 SV=3	-0.14022	0.203512
Caprin-1 OS=Mus musculus OX=10090 GN=Caprin1 PE=1 SV=2	-0.140088	0.21151
Transcription factor A, mitochondrial OS=Mus musculus OX=10090 GN=Tfam PE=1 SV=2	-0.140008	0.263657
ERO1-like protein beta OS=Mus musculus OX=10090 GN=Ero1b PE=1 SV=1	-0.139772	0.272111
Cytochrome P450 2C29 OS=Mus musculus OX=10090 GN=Cyp2c29 PE=1 SV=2	-0.139635	0.585901
Ras-related protein Rab-18 OS=Mus musculus OX=10090 GN=Rab18 PE=1 SV=2	-0.139507	0.238006
Inactive phospholipase C-like protein 2 OS=Mus musculus OX=10090 GN=Plcl2 PE=1 SV=2	-0.139357	0.162688
Metal cation symporter ZIP14 OS=Mus musculus OX=10090 GN=Slc39a14 PE=1 SV=1	-0.139286	0.179899
Tropomodulin-3 OS=Mus musculus OX=10090 GN=Tmod3 PE=1 SV=1	-0.13923	0.187876
Phospholipid-transporting ATPase 11C OS=Mus musculus OX=10090 GN=Atp11c PE=1 SV=2	-0.139214	0.567702
Probable 2-oxoglutarate dehydrogenase E1 component DHKTD1, mitochondrial OS=Mus musculus OX=10090 GN=Dhtkd1 PE=1 SV=1	-0.139095	0.294149
Fibrinogen gamma chain OS=Mus musculus OX=10090 GN=Fgg PE=1 SV=1	-0.139087	0.214332
Caspase-3 OS=Mus musculus OX=10090 GN=Casp3 PE=1 SV=1	-0.138941	0.266379
Ribosyldihydronicotinamide dehydrogenase [quinone] OS=Mus musculus OX=10090 GN=Nqo2 PE=1 SV=3	-0.138924	0.279432
Sepiapterin reductase OS=Mus musculus OX=10090 GN=Spr PE=1 SV=1	-0.138874	0.347806
Retinoid-inducible serine carboxypeptidase OS=Mus musculus OX=10090 GN=Scpep1 PE=1 SV=2	-0.138454	0.211734
A-kinase anchor protein 8 OS=Mus musculus OX=10090 GN=Akap8 PE=1 SV=1	-0.138166	0.160207
NADP-dependent malic enzyme OS=Mus musculus OX=10090 GN=Me1 PE=1 SV=2	-0.138138	0.251616
Synaptic vesicle membrane protein VAT-1 homolog OS=Mus musculus OX=10090 GN=Vat1 PE=1 SV=3	-0.138069	0.296821
Carboxylesterase 1E OS=Mus musculus OX=10090 GN=Ces1e PE=1 SV=1	-0.137953	0.460121
Proline dehydrogenase 1, mitochondrial OS=Mus musculus OX=10090 GN=Prodh PE=1 SV=2	-0.137825	0.867797
Arsenite methyltransferase OS=Mus musculus OX=10090 GN=As3mt PE=1 SV=2	-0.137804	0.219132
DDB1- and CUL4-associated factor 11 OS=Mus musculus OX=10090 GN=Dcaf11 PE=1 SV=1	-0.137785	0.284296
Trans-1,2-dihydrobenzene-1,2-diol dehydrogenase OS=Mus musculus OX=10090 GN=Dhdh PE=1 SV=1	-0.137772	0.354194
Glyoxylate reductase/hydroxypyruvate reductase OS=Mus musculus OX=10090 GN=Grhpr PE=1 SV=1	-0.137767	0.39266
Lamin-B2 OS=Mus musculus OX=10090 GN=Lmnb2 PE=1 SV=2	-0.137692	0.203084
Murinoglobulin-1 OS=Mus musculus OX=10090 GN=Mug1 PE=1 SV=3	-0.137679	0.259183
Coagulation factor XIII B chain OS=Mus musculus OX=10090 GN=F13b PE=1 SV=2	-0.137471	0.211024
60S ribosomal protein L10-like OS=Mus musculus OX=10090 GN=Rpl10l PE=2 SV=1	-0.13737	0.328049
Pumilio homolog 1 OS=Mus musculus OX=10090 GN=Pum1 PE=1 SV=2	-0.13736	0.365075
Serine/arginine-rich splicing factor 10 OS=Mus musculus OX=10090 GN=Srsf10 PE=1 SV=2	-0.137161	0.205528
Estradiol 17 beta-dehydrogenase 5 OS=Mus musculus OX=10090 GN=Akr1c6 PE=1 SV=1	-0.137064	0.208347
Mitochondrial-processing peptidase subunit beta OS=Mus musculus OX=10090 GN=Pmpcb PE=1 SV=1	-0.136922	0.275265
Mitochondrial import inner membrane translocase subunit Tim8 B OS=Mus musculus OX=10090 GN=Timm8b PE=1 SV=1	-0.136753	0.227908
182 kDa tankyrase-1-binding protein OS=Mus musculus OX=10090 GN=Tnks1bp1 PE=1 SV=2	-0.13663	0.219177
Proteasome subunit beta type-2 OS=Mus musculus OX=10090 GN=Psmb2 PE=1 SV=1	-0.13647	0.219473
Actin-related protein 2/3 complex subunit 1B OS=Mus musculus OX=10090 GN=Arpc1b PE=1 SV=4	-0.13642	0.278146
Glucosidase 2 subunit beta OS=Mus musculus OX=10090 GN=Prkcsh PE=1 SV=1	-0.136273	0.170287
Cadherin-2 OS=Mus musculus OX=10090 GN=Cdh2 PE=1 SV=2	-0.135798	0.169375
Propionyl-CoA carboxylase alpha chain, mitochondrial OS=Mus musculus OX=10090 GN=Pcca PE=1 SV=2	-0.135699	0.317793
Triokinase/FMN cyclase OS=Mus musculus OX=10090 GN=Tkfc PE=1 SV=1	-0.135686	0.409129
Cation-dependent mannose-6-phosphate receptor OS=Mus musculus OX=10090 GN=M6pr PE=1 SV=1	-0.135679	0.185654
Isobutyryl-CoA dehydrogenase, mitochondrial OS=Mus musculus OX=10090 GN=Acad8 PE=1 SV=2	-0.135548	0.354578
D-aminoacyl-tRNA deacylase 1 OS=Mus musculus OX=10090 GN=Dtd1 PE=1 SV=2	-0.13549	0.160619
Heme-binding protein 1 OS=Mus musculus OX=10090 GN=Hebp1 PE=1 SV=2	-0.135474	0.272077
Prohibitin OS=Mus musculus OX=10090 GN=Phb PE=1 SV=1	-0.135421	0.322251
Ribonuclease T2-A OS=Mus musculus OX=10090 GN=Rnaset2a PE=1 SV=1	-0.135401	0.280466
S-adenosylmethionine synthase isoform type-2 OS=Mus musculus OX=10090 GN=Mat2a PE=1 SV=2	-0.135225	0.337997
Vacuolar protein sorting-associated protein 4A OS=Mus musculus OX=10090 GN=Vps4a PE=1 SV=1	-0.13477	0.16983
26S proteasome regulatory subunit 6A OS=Mus musculus OX=10090 GN=Psmc3 PE=1 SV=2	-0.134538	0.236957
Glutathione S-transferase Mu 7 OS=Mus musculus OX=10090 GN=Gstm7 PE=1 SV=1	-0.134369	0.20737
Platelet glycoprotein 4 OS=Mus musculus OX=10090 GN=Cd36 PE=1 SV=2	-0.134148	0.198285
Vitamin K-dependent gamma-carboxylase OS=Mus musculus OX=10090 GN=Ggcx PE=1 SV=1	-0.133922	0.354386
Activator of 90 kDa heat shock protein ATPase homolog 1 OS=Mus musculus OX=10090 GN=Ahsa1 PE=1 SV=2	-0.133898	0.278153
Transcriptional activator protein Pur-alpha OS=Mus musculus OX=10090 GN=Pura PE=1 SV=1	-0.133841	0.227006
Threonine--tRNA ligase 1, cytoplasmic OS=Mus musculus OX=10090 GN=Tars1 PE=1 SV=2	-0.133637	0.340445
MICOS complex subunit Mic26 OS=Mus musculus OX=10090 GN=Apoo PE=1 SV=2	-0.133427	0.222512
Endoplasmic reticulum resident protein 44 OS=Mus musculus OX=10090 GN=Erp44 PE=1 SV=1	-0.133332	0.266746
Diphosphomevalonate decarboxylase OS=Mus musculus OX=10090 GN=Mvd PE=1 SV=2	-0.13293	0.176681
COP9 signalosome complex subunit 5 OS=Mus musculus OX=10090 GN=Cops5 PE=1 SV=3	-0.132753	0.326417
Dolichyl-diphosphooligosaccharide--protein glycosyltransferase subunit STT3B OS=Mus musculus OX=10090 GN=Stt3b PE=1 SV=2	-0.132711	0.259637
Zinc finger Ran-binding domain-containing protein 2 OS=Mus musculus OX=10090 GN=Zranb2 PE=1 SV=2	-0.132246	0.251422
Prolargin OS=Mus musculus OX=10090 GN=Prelp PE=1 SV=2	-0.132238	0.20442
RNA-binding protein 25 OS=Mus musculus OX=10090 GN=Rbm25 PE=1 SV=2	-0.132071	0.217769
Sorting nexin-27 OS=Mus musculus OX=10090 GN=Snx27 PE=1 SV=2	-0.132015	0.361165
Nucleoside diphosphate kinase B OS=Mus musculus OX=10090 GN=Nme2 PE=1 SV=1	-0.131966	0.233403
Ferrochelatase, mitochondrial OS=Mus musculus OX=10090 GN=Fech PE=1 SV=2	-0.131943	0.308118
Aldo-keto reductase family 1 member A1 OS=Mus musculus OX=10090 GN=Akr1a1 PE=1 SV=3	-0.131809	0.250499
39S ribosomal protein L55, mitochondrial OS=Mus musculus OX=10090 GN=Mrpl55 PE=1 SV=1	-0.131767	0.429227
Solute carrier family 2, facilitated glucose transporter member 9 OS=Mus musculus OX=10090 GN=Slc2a9 PE=1 SV=1	-0.131667	0.296089
Mitochondrial peptide methionine sulfoxide reductase OS=Mus musculus OX=10090 GN=Msra PE=1 SV=1	-0.131613	0.636144
Mitochondrial proton/calcium exchanger protein OS=Mus musculus OX=10090 GN=Letm1 PE=1 SV=1	-0.131428	0.388801
Porphobilinogen deaminase OS=Mus musculus OX=10090 GN=Hmbs PE=1 SV=2	-0.131103	0.314311
Muscleblind-like protein 1 OS=Mus musculus OX=10090 GN=Mbnl1 PE=1 SV=1	-0.131089	0.175775
DnaJ homolog subfamily B member 12 OS=Mus musculus OX=10090 GN=Dnajb12 PE=1 SV=2	-0.131057	0.195423
Protein phosphatase inhibitor 2 OS=Mus musculus OX=10090 GN=Ppp1r2 PE=1 SV=3	-0.131047	0.276763
28S ribosomal protein S22, mitochondrial OS=Mus musculus OX=10090 GN=Mrps22 PE=1 SV=1	-0.130863	0.304654
Talin-2 OS=Mus musculus OX=10090 GN=Tln2 PE=1 SV=3	-0.130786	0.181608
Selenide, water dikinase 2 OS=Mus musculus OX=10090 GN=Sephs2 PE=1 SV=3	-0.130765	0.440169
BSD domain-containing protein 1 OS=Mus musculus OX=10090 GN=Bsdc1 PE=1 SV=1	-0.130702	0.225262
28S ribosomal protein S23, mitochondrial OS=Mus musculus OX=10090 GN=Mrps23 PE=1 SV=1	-0.130563	0.278989
Pyruvate kinase PKLR OS=Mus musculus OX=10090 GN=Pklr PE=1 SV=1	-0.130291	0.428441
39S ribosomal protein L12, mitochondrial OS=Mus musculus OX=10090 GN=Mrpl12 PE=1 SV=2	-0.13013	0.380313
Probable ATP-dependent RNA helicase DDX17 OS=Mus musculus OX=10090 GN=Ddx17 PE=1 SV=1	-0.130092	0.209449
cAMP-dependent protein kinase type II-alpha regulatory subunit OS=Mus musculus OX=10090 GN=Prkar2a PE=1 SV=2	-0.129681	0.254739
Guanine nucleotide-binding protein G(s) subunit alpha isoforms XLas OS=Mus musculus OX=10090 GN=Gnas PE=1 SV=1	-0.129408	0.249849
60S ribosomal protein L24 OS=Mus musculus OX=10090 GN=Rpl24 PE=1 SV=2	-0.128889	0.213239
60S ribosomal protein L38 OS=Mus musculus OX=10090 GN=Rpl38 PE=1 SV=3	-0.128664	0.247091
Dolichyl-diphosphooligosaccharide--protein glycosyltransferase subunit DAD1 OS=Mus musculus OX=10090 GN=Dad1 PE=1 SV=3	-0.128547	0.216895
Bifunctional coenzyme A synthase OS=Mus musculus OX=10090 GN=Coasy PE=1 SV=2	-0.128434	0.25274
Heat shock protein 105 kDa OS=Mus musculus OX=10090 GN=Hsph1 PE=1 SV=2	-0.128374	0.299437
Proteasome subunit alpha type-6 OS=Mus musculus OX=10090 GN=Psma6 PE=1 SV=1	-0.128223	0.245638
Alpha-aminoadipic semialdehyde synthase, mitochondrial OS=Mus musculus OX=10090 GN=Aass PE=1 SV=1	-0.128137	0.236861
Transaldolase OS=Mus musculus OX=10090 GN=Taldo1 PE=1 SV=2	-0.127977	0.22301
Cytochrome P450 2F2 OS=Mus musculus OX=10090 GN=Cyp2f2 PE=1 SV=1	-0.127861	0.229375
Wiskott-Aldrich syndrome protein family member 2 OS=Mus musculus OX=10090 GN=Wasf2 PE=1 SV=1	-0.127661	0.326156
ADP-ribosylation factor 5 OS=Mus musculus OX=10090 GN=Arf5 PE=1 SV=2	-0.127639	0.317939
60S ribosomal protein L13 OS=Mus musculus OX=10090 GN=Rpl13 PE=1 SV=3	-0.127549	0.233275
Proteasome activator complex subunit 1 OS=Mus musculus OX=10090 GN=Psme1 PE=1 SV=2	-0.127408	0.224632
Glycerol kinase OS=Mus musculus OX=10090 GN=Gk PE=1 SV=2	-0.127382	0.221302
Dipeptidyl peptidase 4 OS=Mus musculus OX=10090 GN=Dpp4 PE=1 SV=3	-0.127225	0.596921
ADP-ribosylation factor 3 OS=Mus musculus OX=10090 GN=Arf3 PE=2 SV=2	-0.12687	0.213088
Zinc finger CCCH domain-containing protein 15 OS=Mus musculus OX=10090 GN=Zc3h15 PE=1 SV=2	-0.126825	0.379247
Aspartate--tRNA ligase, cytoplasmic OS=Mus musculus OX=10090 GN=Dars1 PE=1 SV=2	-0.126824	0.255265
14-3-3 protein epsilon OS=Mus musculus OX=10090 GN=Ywhae PE=1 SV=1	-0.126784	0.257859
Heat shock 70 kDa protein 1B OS=Mus musculus OX=10090 GN=Hspa1b PE=1 SV=3	-0.126639	0.353281
Syntaxin-5 OS=Mus musculus OX=10090 GN=Stx5 PE=1 SV=3	-0.126634	0.260854
Rab GTPase-binding effector protein 1 OS=Mus musculus OX=10090 GN=Rabep1 PE=1 SV=2	-0.126582	0.170087
Prostaglandin E synthase 3 OS=Mus musculus OX=10090 GN=Ptges3 PE=1 SV=1	-0.126518	0.198125
Heat shock-related 70 kDa protein 2 OS=Mus musculus OX=10090 GN=Hspa2 PE=1 SV=2	-0.126465	0.545427
Protein FAM50A OS=Mus musculus OX=10090 GN=Fam50a PE=1 SV=1	-0.126299	0.118719
Epidermal growth factor receptor kinase substrate 8-like protein 2 OS=Mus musculus OX=10090 GN=Eps8l2 PE=1 SV=1	-0.126196	0.173525
Cytochrome c oxidase subunit 6C OS=Mus musculus OX=10090 GN=Cox6c PE=1 SV=3	-0.126144	0.466783
Eukaryotic translation initiation factor 2A OS=Mus musculus OX=10090 GN=Eif2a PE=1 SV=2	-0.126078	0.275824
Ubiquitin-conjugating enzyme E2 R2 OS=Mus musculus OX=10090 GN=Ube2r2 PE=1 SV=1	-0.126059	0.281302
N-acylneuraminate cytidylyltransferase OS=Mus musculus OX=10090 GN=Cmas PE=1 SV=2	-0.12597	0.261962
Protein BUD31 homolog OS=Mus musculus OX=10090 GN=Bud31 PE=1 SV=2	-0.12593	0.203159
Sterol O-acyltransferase 2 OS=Mus musculus OX=10090 GN=Soat2 PE=1 SV=2	-0.125917	0.613482
Gap junction beta-1 protein OS=Mus musculus OX=10090 GN=Gjb1 PE=1 SV=3	-0.125737	0.207385
Translation initiation factor eIF-2B subunit delta OS=Mus musculus OX=10090 GN=Eif2b4 PE=1 SV=2	-0.125679	0.333738
Cytochrome P450 4A12B OS=Mus musculus OX=10090 GN=Cyp4a12b PE=1 SV=1	-0.125622	0.260242
Dolichyl-diphosphooligosaccharide--protein glycosyltransferase subunit 2 OS=Mus musculus OX=10090 GN=Rpn2 PE=1 SV=1	-0.125548	0.223365
Aldehyde dehydrogenase, cytosolic 1 OS=Mus musculus OX=10090 GN=Aldh1a7 PE=1 SV=1	-0.125439	0.207638
Phosphoribosylformylglycinamidine synthase OS=Mus musculus OX=10090 GN=Pfas PE=1 SV=1	-0.125351	0.278152
La-related protein 4 OS=Mus musculus OX=10090 GN=Larp4 PE=1 SV=2	-0.125289	0.163505
DnaJ homolog subfamily C member 8 OS=Mus musculus OX=10090 GN=Dnajc8 PE=1 SV=2	-0.125258	0.228538
2-oxo-4-hydroxy-4-carboxy-5-ureidoimidazoline decarboxylase OS=Mus musculus OX=10090 GN=Urad PE=1 SV=1	-0.12525	0.267417
UV excision repair protein RAD23 homolog B OS=Mus musculus OX=10090 GN=Rad23b PE=1 SV=2	-0.125177	0.216825
Inhibitor of carbonic anhydrase OS=Mus musculus OX=10090 GN=Ica PE=1 SV=1	-0.125068	0.205877
Nucleolar MIF4G domain-containing protein 1 OS=Mus musculus OX=10090 GN=Nom1 PE=1 SV=2	-0.124876	0.145449
14-3-3 protein gamma OS=Mus musculus OX=10090 GN=Ywhag PE=1 SV=2	-0.12485	0.184072
Medium-chain acyl-CoA ligase ACSF2, mitochondrial OS=Mus musculus OX=10090 GN=Acsf2 PE=1 SV=1	-0.124221	0.30357
Elongin-B OS=Mus musculus OX=10090 GN=Elob PE=1 SV=1	-0.124181	0.211701
Probable aminopeptidase NPEPL1 OS=Mus musculus OX=10090 GN=Npepl1 PE=1 SV=1	-0.124137	0.271169
Poly(rC)-binding protein 2 OS=Mus musculus OX=10090 GN=Pcbp2 PE=1 SV=1	-0.124131	0.184752
Multifunctional protein ADE2 OS=Mus musculus OX=10090 GN=Paics PE=1 SV=4	-0.124068	0.346484
Serotransferrin OS=Mus musculus OX=10090 GN=Tf PE=1 SV=1	-0.124065	0.204984
Dipeptidyl peptidase 3 OS=Mus musculus OX=10090 GN=Dpp3 PE=1 SV=2	-0.124061	0.264897
Alanine aminotransferase 1 OS=Mus musculus OX=10090 GN=Gpt PE=1 SV=3	-0.123946	0.244672
Programmed cell death 6-interacting protein OS=Mus musculus OX=10090 GN=Pdcd6ip PE=1 SV=3	-0.123908	0.250408
Amine oxidase [flavin-containing] B OS=Mus musculus OX=10090 GN=Maob PE=1 SV=4	-0.123858	0.281981
EH domain-containing protein 1 OS=Mus musculus OX=10090 GN=Ehd1 PE=1 SV=1	-0.123834	0.250693
Brain-specific angiogenesis inhibitor 1-associated protein 2-like protein 1 OS=Mus musculus OX=10090 GN=Baiap2l1 PE=1 SV=1	-0.123823	0.187898
NADH dehydrogenase [ubiquinone] 1 alpha subcomplex subunit 9, mitochondrial OS=Mus musculus OX=10090 GN=Ndufa9 PE=1 SV=2	-0.123703	0.239652
Presequence protease, mitochondrial OS=Mus musculus OX=10090 GN=Pitrm1 PE=1 SV=1	-0.123544	0.308564
COP9 signalosome complex subunit 3 OS=Mus musculus OX=10090 GN=Cops3 PE=1 SV=3	-0.123519	0.251705
Histidine-rich glycoprotein OS=Mus musculus OX=10090 GN=Hrg PE=1 SV=2	-0.123451	0.303356
Target of Myb protein 1 OS=Mus musculus OX=10090 GN=Tom1 PE=1 SV=1	-0.123388	0.245473
Catechol O-methyltransferase OS=Mus musculus OX=10090 GN=Comt PE=1 SV=2	-0.123292	0.348087
Transketolase OS=Mus musculus OX=10090 GN=Tkt PE=1 SV=1	-0.123176	0.374746
Bifunctional purine biosynthesis protein ATIC OS=Mus musculus OX=10090 GN=Atic PE=1 SV=2	-0.123056	0.215508
Serine/arginine-rich splicing factor 1 OS=Mus musculus OX=10090 GN=Srsf1 PE=1 SV=3	-0.122934	0.170497
Selenide, water dikinase 1 OS=Mus musculus OX=10090 GN=Sephs1 PE=1 SV=1	-0.122891	0.355261
DnaJ homolog subfamily B member 2 OS=Mus musculus OX=10090 GN=Dnajb2 PE=1 SV=3	-0.122742	0.203776
LIM and SH3 domain protein 1 OS=Mus musculus OX=10090 GN=Lasp1 PE=1 SV=1	-0.122526	0.177019
NADH dehydrogenase [ubiquinone] iron-sulfur protein 8, mitochondrial OS=Mus musculus OX=10090 GN=Ndufs8 PE=1 SV=1	-0.122496	0.202823
Endophilin-A2 OS=Mus musculus OX=10090 GN=Sh3gl1 PE=1 SV=1	-0.122467	0.206286
Peptidyl-prolyl cis-trans isomerase D OS=Mus musculus OX=10090 GN=Ppid PE=1 SV=3	-0.12246	0.174242
Peptidyl-prolyl cis-trans isomerase F, mitochondrial OS=Mus musculus OX=10090 GN=Ppif PE=1 SV=1	-0.122453	0.171462
Bromodomain-containing protein 8 OS=Mus musculus OX=10090 GN=Brd8 PE=1 SV=2	-0.122398	0.131576
Acylphosphatase-1 OS=Mus musculus OX=10090 GN=Acyp1 PE=1 SV=2	-0.122186	0.196509
Cysteine sulfinic acid decarboxylase OS=Mus musculus OX=10090 GN=Csad PE=1 SV=1	-0.121723	0.279009
PDZ and LIM domain protein 5 OS=Mus musculus OX=10090 GN=Pdlim5 PE=1 SV=4	-0.121596	0.207243
Hydroxymethylglutaryl-CoA lyase, mitochondrial OS=Mus musculus OX=10090 GN=Hmgcl PE=1 SV=2	-0.121286	0.222697
E3 SUMO-protein ligase RanBP2 OS=Mus musculus OX=10090 GN=Ranbp2 PE=1 SV=2	-0.121059	0.183703
Methylglutaconyl-CoA hydratase, mitochondrial OS=Mus musculus OX=10090 GN=Auh PE=1 SV=1	-0.120972	0.193811
Endoribonuclease LACTB2 OS=Mus musculus OX=10090 GN=Lactb2 PE=1 SV=1	-0.120894	0.27224
Presenilin-1 OS=Mus musculus OX=10090 GN=Psen1 PE=1 SV=1	-0.120746	0.153428
Serine/arginine-rich splicing factor 9 OS=Mus musculus OX=10090 GN=Srsf9 PE=1 SV=1	-0.120525	0.305911
C-Jun-amino-terminal kinase-interacting protein 4 OS=Mus musculus OX=10090 GN=Spag9 PE=1 SV=2	-0.12028	0.156931
2-methoxy-6-polyprenyl-1,4-benzoquinol methylase, mitochondrial OS=Mus musculus OX=10090 GN=Coq5 PE=1 SV=2	-0.120265	0.198124
Puromycin-sensitive aminopeptidase OS=Mus musculus OX=10090 GN=Npepps PE=1 SV=2	-0.120207	0.272597
m-AAA protease-interacting protein 1, mitochondrial OS=Mus musculus OX=10090 GN=Maip1 PE=1 SV=1	-0.120161	0.297475
Apoptotic chromatin condensation inducer in the nucleus OS=Mus musculus OX=10090 GN=Acin1 PE=1 SV=3	-0.120123	0.185111
Deaminated glutathione amidase OS=Mus musculus OX=10090 GN=Nit1 PE=1 SV=2	-0.119632	0.274616
Peroxisomal biogenesis factor 19 OS=Mus musculus OX=10090 GN=Pex19 PE=1 SV=1	-0.119555	0.282671
Splicing factor U2AF 35 kDa subunit OS=Mus musculus OX=10090 GN=U2af1 PE=1 SV=4	-0.119476	0.205286
DDRGK domain-containing protein 1 OS=Mus musculus OX=10090 GN=Ddrgk1 PE=1 SV=2	-0.119438	0.163679
von Willebrand factor A domain-containing protein 8 OS=Mus musculus OX=10090 GN=Vwa8 PE=1 SV=2	-0.119234	0.193239
Glucokinase regulatory protein OS=Mus musculus OX=10090 GN=Gckr PE=1 SV=3	-0.119047	0.299802
Pyridoxal kinase OS=Mus musculus OX=10090 GN=Pdxk PE=1 SV=1	-0.118995	0.499729
Pyrroline-5-carboxylate reductase 3 OS=Mus musculus OX=10090 GN=Pycr3 PE=1 SV=2	-0.118861	0.184975
Eukaryotic translation initiation factor 4H OS=Mus musculus OX=10090 GN=Eif4h PE=1 SV=3	-0.11871	0.162885
60S ribosomal protein L22 OS=Mus musculus OX=10090 GN=Rpl22 PE=1 SV=2	-0.118697	0.272707
Serine/threonine-protein kinase B-raf OS=Mus musculus OX=10090 GN=Braf PE=1 SV=3	-0.118487	0.311437
Mitochondrial import inner membrane translocase subunit TIM44 OS=Mus musculus OX=10090 GN=Timm44 PE=1 SV=2	-0.118372	0.236345
SCY1-like protein 2 OS=Mus musculus OX=10090 GN=Scyl2 PE=1 SV=1	-0.118105	0.23169
60S ribosomal protein L10a OS=Mus musculus OX=10090 GN=Rpl10a PE=1 SV=3	-0.118024	0.316945
Polymerase delta-interacting protein 2 OS=Mus musculus OX=10090 GN=Poldip2 PE=1 SV=1	-0.117983	0.291176
Glutathione S-transferase theta-1 OS=Mus musculus OX=10090 GN=Gstt1 PE=1 SV=4	-0.117856	0.455574
Nicotinamide phosphoribosyltransferase OS=Mus musculus OX=10090 GN=Nampt PE=1 SV=1	-0.117684	0.249774
NADH dehydrogenase [ubiquinone] 1 alpha subcomplex subunit 6 OS=Mus musculus OX=10090 GN=Ndufa6 PE=1 SV=1	-0.117677	0.221923
NADH dehydrogenase [ubiquinone] iron-sulfur protein 2, mitochondrial OS=Mus musculus OX=10090 GN=Ndufs2 PE=1 SV=1	-0.117571	0.22062
Ubiquitin-conjugating enzyme E2 L3 OS=Mus musculus OX=10090 GN=Ube2l3 PE=1 SV=1	-0.117412	0.162664
40S ribosomal protein S18 OS=Mus musculus OX=10090 GN=Rps18 PE=1 SV=3	-0.117294	0.243544
RNA-binding protein 14 OS=Mus musculus OX=10090 GN=Rbm14 PE=1 SV=1	-0.117212	0.234384
Adenylate kinase 4, mitochondrial OS=Mus musculus OX=10090 GN=Ak4 PE=1 SV=1	-0.11715	0.251137
Protein ABHD11 OS=Mus musculus OX=10090 GN=Abhd11 PE=1 SV=1	-0.11713	0.217685
1,4-alpha-glucan-branching enzyme OS=Mus musculus OX=10090 GN=Gbe1 PE=1 SV=1	-0.1168	0.455916
NAD kinase 2, mitochondrial OS=Mus musculus OX=10090 GN=Nadk2 PE=1 SV=2	-0.116738	0.154054
Elongation factor 1-delta OS=Mus musculus OX=10090 GN=Eef1d PE=1 SV=3	-0.116731	0.185587
Jupiter microtubule associated homolog 2 OS=Mus musculus OX=10090 GN=Jpt2 PE=1 SV=1	-0.116566	0.137909
Zyxin OS=Mus musculus OX=10090 GN=Zyx PE=1 SV=2	-0.116376	0.19139
Ubiquitin-conjugating enzyme E2 variant 2 OS=Mus musculus OX=10090 GN=Ube2v2 PE=1 SV=4	-0.11621	0.20926
Phosphomannomutase 2 OS=Mus musculus OX=10090 GN=Pmm2 PE=1 SV=1	-0.116182	0.291218
Interferon-inducible GTPase 1 OS=Mus musculus OX=10090 GN=Iigp1 PE=1 SV=2	-0.116038	0.394284
UBX domain-containing protein 1 OS=Mus musculus OX=10090 GN=Ubxn1 PE=1 SV=1	-0.115896	0.34334
Coronin-1B OS=Mus musculus OX=10090 GN=Coro1b PE=1 SV=1	-0.115848	0.410719
Synaptobrevin homolog YKT6 OS=Mus musculus OX=10090 GN=Ykt6 PE=1 SV=1	-0.115771	0.246574
GRB10-interacting GYF protein 2 OS=Mus musculus OX=10090 GN=Gigyf2 PE=1 SV=2	-0.115768	0.227086
Dynactin subunit 2 OS=Mus musculus OX=10090 GN=Dctn2 PE=1 SV=3	-0.115749	0.355319
Glyoxalase domain-containing protein 4 OS=Mus musculus OX=10090 GN=Glod4 PE=1 SV=1	-0.115514	0.209046
Clustered mitochondria protein homolog OS=Mus musculus OX=10090 GN=Cluh PE=1 SV=2	-0.115348	0.21415
ER membrane protein complex subunit 7 OS=Mus musculus OX=10090 GN=Emc7 PE=1 SV=1	-0.115223	0.293454
MAP7 domain-containing protein 1 OS=Mus musculus OX=10090 GN=Map7d1 PE=1 SV=1	-0.115146	0.121269
Gasdermin-D OS=Mus musculus OX=10090 GN=Gsdmd PE=1 SV=1	-0.115078	0.220641
Succinate-semialdehyde dehydrogenase, mitochondrial OS=Mus musculus OX=10090 GN=Aldh5a1 PE=1 SV=1	-0.115009	0.300522
39S ribosomal protein L1, mitochondrial OS=Mus musculus OX=10090 GN=Mrpl1 PE=1 SV=2	-0.114685	0.246179
Leucine-rich repeat and IQ domain-containing protein 1 OS=Mus musculus OX=10090 GN=Lrriq1 PE=2 SV=2	-0.114538	0.198997
ATP synthase subunit ATP5MPL, mitochondrial OS=Mus musculus OX=10090 GN=Atp5mpl PE=1 SV=1	-0.114478	0.257203
Far upstream element-binding protein 2 OS=Mus musculus OX=10090 GN=Khsrp PE=1 SV=2	-0.114421	0.189521
Cytochrome c oxidase subunit NDUFA4 OS=Mus musculus OX=10090 GN=Ndufa4 PE=1 SV=2	-0.114153	0.211064
Syntaxin-4 OS=Mus musculus OX=10090 GN=Stx4 PE=1 SV=1	-0.114017	0.230798
Complex I assembly factor TIMMDC1, mitochondrial OS=Mus musculus OX=10090 GN=Timmdc1 PE=1 SV=1	-0.1139	0.201592
3-ketoacyl-CoA thiolase, mitochondrial OS=Mus musculus OX=10090 GN=Acaa2 PE=1 SV=3	-0.113751	0.253649
ATPase family AAA domain-containing protein 3 OS=Mus musculus OX=10090 GN=Atad3 PE=1 SV=1	-0.113562	0.210461
Nucleolar protein 58 OS=Mus musculus OX=10090 GN=Nop58 PE=1 SV=1	-0.113539	0.272961
Histone H1.4 OS=Mus musculus OX=10090 GN=H1-4 PE=1 SV=2	-0.113453	0.214782
Tight junction protein ZO-1 OS=Mus musculus OX=10090 GN=Tjp1 PE=1 SV=2	-0.113429	0.254703
Metalloreductase STEAP4 OS=Mus musculus OX=10090 GN=Steap4 PE=1 SV=1	-0.113401	0.333356
Elongation factor Tu, mitochondrial OS=Mus musculus OX=10090 GN=Tufm PE=1 SV=1	-0.113041	0.19356
Cystathionine beta-synthase OS=Mus musculus OX=10090 GN=Cbs PE=1 SV=3	-0.113022	0.160541
Biliverdin reductase A OS=Mus musculus OX=10090 GN=Blvra PE=1 SV=1	-0.112974	0.265087
Glutathione S-transferase Mu 2 OS=Mus musculus OX=10090 GN=Gstm2 PE=1 SV=2	-0.112881	0.177814
Pyrethroid hydrolase Ces2e OS=Mus musculus OX=10090 GN=Ces2e PE=1 SV=1	-0.112806	0.251402
Protein NipSnap homolog 1 OS=Mus musculus OX=10090 GN=Nipsnap1 PE=1 SV=1	-0.112803	0.312392
AP-2 complex subunit mu OS=Mus musculus OX=10090 GN=Ap2m1 PE=1 SV=1	-0.112786	0.255055
N-alpha-acetyltransferase 15, NatA auxiliary subunit OS=Mus musculus OX=10090 GN=Naa15 PE=1 SV=1	-0.112716	0.191445
Optineurin OS=Mus musculus OX=10090 GN=Optn PE=1 SV=1	-0.112451	0.136957
Eukaryotic translation initiation factor 2 subunit 1 OS=Mus musculus OX=10090 GN=Eif2s1 PE=1 SV=3	-0.112371	0.252871
Spectrin alpha chain, erythrocytic 1 OS=Mus musculus OX=10090 GN=Spta1 PE=1 SV=3	-0.11213	0.230886
CXXC motif containing zinc binding protein OS=Mus musculus OX=10090 GN=Czib PE=1 SV=1	-0.112123	0.133797
Peptidyl-prolyl cis-trans isomerase A OS=Mus musculus OX=10090 GN=Ppia PE=1 SV=2	-0.112111	0.152713
Peptidyl-prolyl cis-trans isomerase FKBP8 OS=Mus musculus OX=10090 GN=Fkbp8 PE=1 SV=2	-0.111953	0.150334
2-aminomuconic semialdehyde dehydrogenase OS=Mus musculus OX=10090 GN=Aldh8a1 PE=1 SV=1	-0.111749	0.226378
Thioredoxin reductase 2, mitochondrial OS=Mus musculus OX=10090 GN=Txnrd2 PE=1 SV=4	-0.111719	0.203139
Y-box-binding protein 3 OS=Mus musculus OX=10090 GN=Ybx3 PE=1 SV=2	-0.111627	0.12966
Protein phosphatase 1 regulatory subunit 7 OS=Mus musculus OX=10090 GN=Ppp1r7 PE=1 SV=2	-0.11148	0.233904
Glutathione S-transferase A2 OS=Mus musculus OX=10090 GN=Gsta2 PE=1 SV=3	-0.111366	0.130221
BRISC complex subunit Abraxas 2 OS=Mus musculus OX=10090 GN=Abraxas2 PE=1 SV=1	-0.111257	0.235698
Copine-1 OS=Mus musculus OX=10090 GN=Cpne1 PE=1 SV=1	-0.111214	0.27118
Tyrosine-protein phosphatase non-receptor type 6 OS=Mus musculus OX=10090 GN=Ptpn6 PE=1 SV=2	-0.111059	0.116434
28S ribosomal protein S26, mitochondrial OS=Mus musculus OX=10090 GN=Mrps26 PE=1 SV=1	-0.111041	0.252955
Glutamate--cysteine ligase regulatory subunit OS=Mus musculus OX=10090 GN=Gclm PE=1 SV=1	-0.110873	0.168445
Apolipoprotein A-I OS=Mus musculus OX=10090 GN=Apoa1 PE=1 SV=2	-0.110842	0.26451
Zinc finger CCCH domain-containing protein 4 OS=Mus musculus OX=10090 GN=Zc3h4 PE=1 SV=2	-0.110821	0.148347
Protein canopy homolog 3 OS=Mus musculus OX=10090 GN=Cnpy3 PE=1 SV=1	-0.110692	0.213181
Heat shock protein 75 kDa, mitochondrial OS=Mus musculus OX=10090 GN=Trap1 PE=1 SV=1	-0.110479	0.228008
Prefoldin subunit 6 OS=Mus musculus OX=10090 GN=Pfdn6 PE=1 SV=1	-0.110472	0.388994
60S ribosomal protein L7 OS=Mus musculus OX=10090 GN=Rpl7 PE=1 SV=2	-0.110463	0.194321
Cytochrome P450 20A1 OS=Mus musculus OX=10090 GN=Cyp20a1 PE=1 SV=1	-0.110368	0.224476
Sigma non-opioid intracellular receptor 1 OS=Mus musculus OX=10090 GN=Sigmar1 PE=1 SV=1	-0.110197	0.264792
Mitochondrial carrier homolog 2 OS=Mus musculus OX=10090 GN=Mtch2 PE=1 SV=1	-0.11004	0.19043
Thyroid hormone receptor-associated protein 3 OS=Mus musculus OX=10090 GN=Thrap3 PE=1 SV=1	-0.110029	0.166568
Arf-GAP domain and FG repeat-containing protein 2 OS=Mus musculus OX=10090 GN=Agfg2 PE=1 SV=1	-0.109979	0.182024
H-2 class I histocompatibility antigen, Q7 alpha chain OS=Mus musculus OX=10090 GN=H2-Q7 PE=1 SV=1	-0.109724	0.23361
Acetyl-CoA acetyltransferase, mitochondrial OS=Mus musculus OX=10090 GN=Acat1 PE=1 SV=1	-0.10966	0.319602
FK506-binding protein-like OS=Mus musculus OX=10090 GN=Fkbpl PE=2 SV=1	-0.109558	0.124247
5-hydroxyisourate hydrolase OS=Mus musculus OX=10090 GN=Urah PE=1 SV=1	-0.109489	0.224238
Mannosyl-oligosaccharide 1,2-alpha-mannosidase IA OS=Mus musculus OX=10090 GN=Man1a1 PE=1 SV=1	-0.109481	0.148905
OTU domain-containing protein 4 OS=Mus musculus OX=10090 GN=Otud4 PE=1 SV=1	-0.109476	0.230142
Peroxisomal membrane protein PEX14 OS=Mus musculus OX=10090 GN=Pex14 PE=1 SV=1	-0.109463	0.167875
60S ribosomal protein L18a OS=Mus musculus OX=10090 GN=Rpl18a PE=1 SV=1	-0.109365	0.198509
Copper chaperone for superoxide dismutase OS=Mus musculus OX=10090 GN=Ccs PE=1 SV=1	-0.109312	0.233344
Translocon-associated protein subunit alpha OS=Mus musculus OX=10090 GN=Ssr1 PE=1 SV=1	-0.109216	0.231291
Zinc finger CCCH domain-containing protein 18 OS=Mus musculus OX=10090 GN=Zc3h18 PE=1 SV=1	-0.109139	0.110989
Dihydropyrimidine dehydrogenase [NADP(+)] OS=Mus musculus OX=10090 GN=Dpyd PE=1 SV=1	-0.109063	0.240303
Zinc transporter 10 OS=Mus musculus OX=10090 GN=Slc30a10 PE=1 SV=1	-0.108994	0.250791
Pyridoxal phosphate homeostasis protein OS=Mus musculus OX=10090 GN=Plpbp PE=1 SV=1	-0.108928	0.182352
Tyrosine-protein kinase CSK OS=Mus musculus OX=10090 GN=Csk PE=1 SV=2	-0.108905	0.214689
Cathepsin B OS=Mus musculus OX=10090 GN=Ctsb PE=1 SV=2	-0.108763	0.141345
Glucose-6-phosphate isomerase OS=Mus musculus OX=10090 GN=Gpi PE=1 SV=4	-0.108314	0.170206
Radixin OS=Mus musculus OX=10090 GN=Rdx PE=1 SV=3	-0.108196	0.226306
Complement component C8 beta chain OS=Mus musculus OX=10090 GN=C8b PE=1 SV=1	-0.108114	0.194478
Sorbitol dehydrogenase OS=Mus musculus OX=10090 GN=Sord PE=1 SV=3	-0.108094	0.422269
Carbonic anhydrase 3 OS=Mus musculus OX=10090 GN=Ca3 PE=1 SV=3	-0.108078	0.190239
Developmentally-regulated GTP-binding protein 1 OS=Mus musculus OX=10090 GN=Drg1 PE=1 SV=1	-0.108019	0.252643
Enoyl-CoA hydratase domain-containing protein 2, mitochondrial OS=Mus musculus OX=10090 GN=Echdc2 PE=1 SV=2	-0.107848	0.189998
Protein phosphatase 1B OS=Mus musculus OX=10090 GN=Ppm1b PE=1 SV=1	-0.107593	0.222902
Tropomyosin alpha-3 chain OS=Mus musculus OX=10090 GN=Tpm3 PE=1 SV=3	-0.107549	0.140892
Ubiquitin carboxyl-terminal hydrolase 14 OS=Mus musculus OX=10090 GN=Usp14 PE=1 SV=3	-0.107435	0.238167
Tight junction protein ZO-3 OS=Mus musculus OX=10090 GN=Tjp3 PE=1 SV=1	-0.107331	0.205605
Stomatin-like protein 2, mitochondrial OS=Mus musculus OX=10090 GN=Stoml2 PE=1 SV=1	-0.107259	0.210879
Septin-2 OS=Mus musculus OX=10090 GN=Septin2 PE=1 SV=2	-0.107123	0.183875
Unconventional myosin-VI OS=Mus musculus OX=10090 GN=Myo6 PE=1 SV=1	-0.106966	0.304172
Aldo-keto reductase family 1 member B1 OS=Mus musculus OX=10090 GN=Akr1b1 PE=1 SV=3	-0.106943	0.111908
Probable N-acetyltransferase CML1 OS=Mus musculus OX=10090 GN=Cml1 PE=1 SV=1	-0.106888	0.27603
Regulator of microtubule dynamics protein 3 OS=Mus musculus OX=10090 GN=Rmdn3 PE=1 SV=2	-0.106869	0.522847
Carboxymethylenebutenolidase homolog OS=Mus musculus OX=10090 GN=Cmbl PE=1 SV=1	-0.10659	0.261725
39S ribosomal protein L40, mitochondrial OS=Mus musculus OX=10090 GN=Mrpl40 PE=1 SV=2	-0.106502	0.170766
Gamma-taxilin OS=Mus musculus OX=10090 GN=Txlng PE=1 SV=1	-0.106475	0.117173
Spermidine synthase OS=Mus musculus OX=10090 GN=Srm PE=1 SV=1	-0.106016	0.166521
Voltage-dependent anion-selective channel protein 1 OS=Mus musculus OX=10090 GN=Vdac1 PE=1 SV=3	-0.105958	0.178229
Programmed cell death protein 4 OS=Mus musculus OX=10090 GN=Pdcd4 PE=1 SV=1	-0.105809	0.178926
Protein adenylyltransferase SelO, mitochondrial OS=Mus musculus OX=10090 GN=Selenoo PE=1 SV=4	-0.10579	0.343991
Interferon-induced helicase C domain-containing protein 1 OS=Mus musculus OX=10090 GN=Ifih1 PE=1 SV=1	-0.105753	0.206755
U1 small nuclear ribonucleoprotein 70 kDa OS=Mus musculus OX=10090 GN=Snrnp70 PE=1 SV=2	-0.105681	0.177066
Nuclear pore complex protein Nup98-Nup96 OS=Mus musculus OX=10090 GN=Nup98 PE=1 SV=2	-0.105484	0.23566
26S proteasome non-ATPase regulatory subunit 6 OS=Mus musculus OX=10090 GN=Psmd6 PE=1 SV=1	-0.105434	0.23477
Lon protease homolog, mitochondrial OS=Mus musculus OX=10090 GN=Lonp1 PE=1 SV=2	-0.10512	0.166229
Succinate dehydrogenase [ubiquinone] iron-sulfur subunit, mitochondrial OS=Mus musculus OX=10090 GN=Sdhb PE=1 SV=1	-0.105099	0.23887
Peptidyl-prolyl cis-trans isomerase FKBP4 OS=Mus musculus OX=10090 GN=Fkbp4 PE=1 SV=5	-0.105087	0.184335
Ubiquitin-conjugating enzyme E2 R1 OS=Mus musculus OX=10090 GN=Cdc34 PE=1 SV=1	-0.10496	0.194193
Toll-interacting protein OS=Mus musculus OX=10090 GN=Tollip PE=1 SV=1	-0.104955	0.165749
Vacuolar protein sorting-associated protein 53 homolog OS=Mus musculus OX=10090 GN=Vps53 PE=1 SV=1	-0.104943	0.143836
Haloacid dehalogenase-like hydrolase domain-containing protein 3 OS=Mus musculus OX=10090 GN=Hdhd3 PE=1 SV=1	-0.104616	0.134456
Thioredoxin OS=Mus musculus OX=10090 GN=Txn PE=1 SV=3	-0.104574	0.201293
NADH dehydrogenase [ubiquinone] 1 beta subcomplex subunit 7 OS=Mus musculus OX=10090 GN=Ndufb7 PE=1 SV=3	-0.104555	0.27729
Small acidic protein OS=Mus musculus OX=10090 GN=Smap PE=1 SV=1	-0.10419	0.115615
Serine/arginine-rich splicing factor 7 OS=Mus musculus OX=10090 GN=Srsf7 PE=1 SV=1	-0.104165	0.245597
60S ribosomal protein L36 OS=Mus musculus OX=10090 GN=Rpl36 PE=1 SV=2	-0.104055	0.282357
Epsin-1 OS=Mus musculus OX=10090 GN=Epn1 PE=1 SV=3	-0.104029	0.269449
Calcium-regulated heat stable protein 1 OS=Mus musculus OX=10090 GN=Carhsp1 PE=1 SV=1	-0.10394	0.185677
Cystatin-C OS=Mus musculus OX=10090 GN=Cst3 PE=1 SV=2	-0.103833	0.0884883
Coatomer subunit zeta-1 OS=Mus musculus OX=10090 GN=Copz1 PE=1 SV=1	-0.103683	0.222882
Phosphoglucomutase-1 OS=Mus musculus OX=10090 GN=Pgm1 PE=1 SV=4	-0.10368	0.192209
L-2-hydroxyglutarate dehydrogenase, mitochondrial OS=Mus musculus OX=10090 GN=L2hgdh PE=1 SV=1	-0.103659	0.187637
Signal recognition particle 54 kDa protein OS=Mus musculus OX=10090 GN=Srp54 PE=1 SV=2	-0.103621	0.232835
Misshapen-like kinase 1 OS=Mus musculus OX=10090 GN=Mink1 PE=1 SV=3	-0.103616	0.130873
ATP synthase protein 8 OS=Mus musculus OX=10090 GN=Mtatp8 PE=1 SV=1	-0.103489	0.237079
Methionine aminopeptidase 1 OS=Mus musculus OX=10090 GN=Metap1 PE=1 SV=1	-0.103362	0.165894
Segment polarity protein dishevelled homolog DVL-3 OS=Mus musculus OX=10090 GN=Dvl3 PE=1 SV=2	-0.103345	0.153302
Coiled-coil domain-containing protein 22 OS=Mus musculus OX=10090 GN=Ccdc22 PE=1 SV=1	-0.103221	0.138692
Transport and Golgi organization protein 1 homolog OS=Mus musculus OX=10090 GN=Mia3 PE=1 SV=2	-0.10297	0.162312
Bcl-2-like protein 13 OS=Mus musculus OX=10090 GN=Bcl2l13 PE=1 SV=2	-0.102721	0.144191
60S ribosomal protein L31 OS=Mus musculus OX=10090 GN=Rpl31 PE=1 SV=1	-0.102683	0.181073
Non-specific lipid-transfer protein OS=Mus musculus OX=10090 GN=Scp2 PE=1 SV=3	-0.102657	0.150008
Fructose-1,6-bisphosphatase 1 OS=Mus musculus OX=10090 GN=Fbp1 PE=1 SV=3	-0.102342	0.133807
Hepatocyte growth factor-regulated tyrosine kinase substrate OS=Mus musculus OX=10090 GN=Hgs PE=1 SV=2	-0.102216	0.266365
Leucine--tRNA ligase, cytoplasmic OS=Mus musculus OX=10090 GN=Lars1 PE=1 SV=2	-0.101967	0.123413
Ubiquitin thioesterase OTUB1 OS=Mus musculus OX=10090 GN=Otub1 PE=1 SV=2	-0.10174	0.139766
Hyaluronan-binding protein 2 OS=Mus musculus OX=10090 GN=Habp2 PE=1 SV=2	-0.101574	0.2638
Eukaryotic translation initiation factor 2 subunit 3, X-linked OS=Mus musculus OX=10090 GN=Eif2s3x PE=1 SV=2	-0.101391	0.194428
GrpE protein homolog 1, mitochondrial OS=Mus musculus OX=10090 GN=Grpel1 PE=1 SV=1	-0.101357	0.144634
Succinate--CoA ligase [GDP-forming] subunit beta, mitochondrial OS=Mus musculus OX=10090 GN=Suclg2 PE=1 SV=3	-0.101306	0.190338
Translocon-associated protein subunit delta OS=Mus musculus OX=10090 GN=Ssr4 PE=1 SV=1	-0.101293	0.150329
rRNA 2'-O-methyltransferase fibrillarin OS=Mus musculus OX=10090 GN=Fbl PE=1 SV=2	-0.101187	0.215649
Tetratricopeptide repeat protein 38 OS=Mus musculus OX=10090 GN=Ttc38 PE=1 SV=2	-0.100907	0.176031
Heat shock 70 kDa protein 4L OS=Mus musculus OX=10090 GN=Hspa4l PE=1 SV=2	-0.100698	0.154832
MYG1 exonuclease OS=Mus musculus OX=10090 GN=Myg1 PE=1 SV=1	-0.100617	0.229498
40S ribosomal protein S16 OS=Mus musculus OX=10090 GN=Rps16 PE=1 SV=4	-0.100524	0.215858
E3 ubiquitin-protein ligase RNF14 OS=Mus musculus OX=10090 GN=Rnf14 PE=1 SV=2	-0.100494	0.152425
E3 ubiquitin-protein ligase RNF213 OS=Mus musculus OX=10090 GN=Rnf213 PE=1 SV=2	-0.100201	0.202612
Ethanolamine-phosphate phospho-lyase OS=Mus musculus OX=10090 GN=Etnppl PE=2 SV=1	-0.100121	0.0964303
Fibrinogen beta chain OS=Mus musculus OX=10090 GN=Fgb PE=1 SV=1	-0.0999237	0.162101
6-phosphogluconolactonase OS=Mus musculus OX=10090 GN=Pgls PE=1 SV=1	-0.0999046	0.238704
Eukaryotic initiation factor 4A-I OS=Mus musculus OX=10090 GN=Eif4a1 PE=1 SV=1	-0.0998146	0.164897
NPC intracellular cholesterol transporter 2 OS=Mus musculus OX=10090 GN=Npc2 PE=1 SV=1	-0.0997757	0.145619
Ethanolamine-phosphate cytidylyltransferase OS=Mus musculus OX=10090 GN=Pcyt2 PE=1 SV=1	-0.0997719	0.16304
Transmembrane emp24 domain-containing protein 4 OS=Mus musculus OX=10090 GN=Tmed4 PE=1 SV=1	-0.0997225	0.194814
Mitochondrial dicarboxylate carrier OS=Mus musculus OX=10090 GN=Slc25a10 PE=1 SV=2	-0.0995597	0.228877
Cytochrome P450 2C44 OS=Mus musculus OX=10090 GN=Cyp2c23 PE=1 SV=1	-0.0994366	0.263788
Coiled-coil domain-containing protein 58 OS=Mus musculus OX=10090 GN=Ccdc58 PE=1 SV=1	-0.0993731	0.225652
N-acetyl-D-glucosamine kinase OS=Mus musculus OX=10090 GN=Nagk PE=1 SV=3	-0.0993312	0.213814
Pyruvate dehydrogenase protein X component, mitochondrial OS=Mus musculus OX=10090 GN=Pdhx PE=1 SV=1	-0.0992931	0.257506
Actin-related protein 2/3 complex subunit 4 OS=Mus musculus OX=10090 GN=Arpc4 PE=1 SV=3	-0.0991324	0.179017
Myeloid leukemia factor 2 OS=Mus musculus OX=10090 GN=Mlf2 PE=1 SV=1	-0.0988383	0.104183
26S proteasome non-ATPase regulatory subunit 4 OS=Mus musculus OX=10090 GN=Psmd4 PE=1 SV=1	-0.0986637	0.153907
Caveolae-associated protein 2 OS=Mus musculus OX=10090 GN=Cavin2 PE=1 SV=3	-0.0986016	0.158229
Spliceosome RNA helicase Ddx39b OS=Mus musculus OX=10090 GN=Ddx39b PE=1 SV=1	-0.0984907	0.171559
Uroporphyrinogen decarboxylase OS=Mus musculus OX=10090 GN=Urod PE=1 SV=2	-0.0984821	0.273329
NmrA-like family domain-containing protein 1 OS=Mus musculus OX=10090 GN=Nmral1 PE=1 SV=1	-0.0980256	0.21701
60S ribosomal protein L18 OS=Mus musculus OX=10090 GN=Rpl18 PE=1 SV=3	-0.0979942	0.132886
Calreticulin OS=Mus musculus OX=10090 GN=Calr PE=1 SV=1	-0.0979513	0.131306
Complex I assembly factor ACAD9, mitochondrial OS=Mus musculus OX=10090 GN=Acad9 PE=1 SV=2	-0.0977447	0.136901
SEC23-interacting protein OS=Mus musculus OX=10090 GN=Sec23ip PE=1 SV=2	-0.0976986	0.19793
Adipocyte plasma membrane-associated protein OS=Mus musculus OX=10090 GN=Apmap PE=1 SV=1	-0.0976854	0.168769
Transcription elongation factor A protein 1 OS=Mus musculus OX=10090 GN=Tcea1 PE=1 SV=2	-0.0975836	0.186761
Ras suppressor protein 1 OS=Mus musculus OX=10090 GN=Rsu1 PE=1 SV=3	-0.0973644	0.170949
U2 small nuclear ribonucleoprotein A' OS=Mus musculus OX=10090 GN=Snrpa1 PE=1 SV=2	-0.097247	0.174763
Enoyl-CoA delta isomerase 1, mitochondrial OS=Mus musculus OX=10090 GN=Eci1 PE=1 SV=2	-0.097214	0.462174
NEDD8 ultimate buster 1 OS=Mus musculus OX=10090 GN=Nub1 PE=1 SV=2	-0.0972074	0.121093
Vesicle-associated membrane protein-associated protein B OS=Mus musculus OX=10090 GN=Vapb PE=1 SV=3	-0.0971767	0.181005
NADH dehydrogenase [ubiquinone] flavoprotein 2, mitochondrial OS=Mus musculus OX=10090 GN=Ndufv2 PE=1 SV=2	-0.0970647	0.217524
Protein disulfide-isomerase A3 OS=Mus musculus OX=10090 GN=Pdia3 PE=1 SV=2	-0.0970233	0.141109
GRIP and coiled-coil domain-containing protein 2 OS=Mus musculus OX=10090 GN=Gcc2 PE=1 SV=2	-0.0970118	0.101372
Clathrin interactor 1 OS=Mus musculus OX=10090 GN=Clint1 PE=1 SV=2	-0.0969063	0.162802
Basement membrane-specific heparan sulfate proteoglycan core protein OS=Mus musculus OX=10090 GN=Hspg2 PE=1 SV=1	-0.0968193	0.145116
Protein Hook homolog 2 OS=Mus musculus OX=10090 GN=Hook2 PE=1 SV=3	-0.0967601	0.158496
Dehydrogenase/reductase SDR family member 1 OS=Mus musculus OX=10090 GN=Dhrs1 PE=1 SV=1	-0.0967146	0.170983
26S proteasome non-ATPase regulatory subunit 13 OS=Mus musculus OX=10090 GN=Psmd13 PE=1 SV=1	-0.0964555	0.225984
60S ribosomal protein L32 OS=Mus musculus OX=10090 GN=Rpl32 PE=1 SV=2	-0.0963118	0.112946
Cysteine and histidine-rich domain-containing protein 1 OS=Mus musculus OX=10090 GN=Chordc1 PE=1 SV=1	-0.0961424	0.171486
ADP-ribosylation factor-like protein 3 OS=Mus musculus OX=10090 GN=Arl3 PE=1 SV=1	-0.0961415	0.112538
Dihydrolipoyllysine-residue succinyltransferase component of 2-oxoglutarate dehydrogenase complex, mitochondrial OS=Mus musculus OX=10090 GN=Dlst PE=1 SV=1	-0.0961319	0.206335
40S ribosomal protein S15 OS=Mus musculus OX=10090 GN=Rps15 PE=1 SV=2	-0.0960949	0.152345
Sarcoplasmic/endoplasmic reticulum calcium ATPase 2 OS=Mus musculus OX=10090 GN=Atp2a2 PE=1 SV=2	-0.0956343	0.184471
Kinesin light chain 4 OS=Mus musculus OX=10090 GN=Klc4 PE=1 SV=1	-0.0953979	0.121056
Vesicular integral-membrane protein VIP36 OS=Mus musculus OX=10090 GN=Lman2 PE=1 SV=2	-0.0953795	0.24615
Profilin-1 OS=Mus musculus OX=10090 GN=Pfn1 PE=1 SV=2	-0.0952811	0.138278
Protein transport protein Sec16A OS=Mus musculus OX=10090 GN=Sec16a PE=1 SV=1	-0.0952322	0.149452
Agmatinase, mitochondrial OS=Mus musculus OX=10090 GN=Agmat PE=1 SV=1	-0.0951558	0.197025
Guanidinoacetate N-methyltransferase OS=Mus musculus OX=10090 GN=Gamt PE=1 SV=1	-0.0949461	0.153872
Caspase-8 OS=Mus musculus OX=10090 GN=Casp8 PE=1 SV=1	-0.0946091	0.16401
Cytochrome c oxidase subunit 5B, mitochondrial OS=Mus musculus OX=10090 GN=Cox5b PE=1 SV=1	-0.0943781	0.143598
FK506-binding protein 15 OS=Mus musculus OX=10090 GN=Fkbp15 PE=1 SV=2	-0.0943073	0.152542
Sideroflexin-2 OS=Mus musculus OX=10090 GN=Sfxn2 PE=1 SV=1	-0.0942977	0.192256
ADP-ribosyl cyclase/cyclic ADP-ribose hydrolase 1 OS=Mus musculus OX=10090 GN=Cd38 PE=1 SV=2	-0.0942591	0.295418
Sulfotransferase family cytosolic 1B member 1 OS=Mus musculus OX=10090 GN=Sult1b1 PE=1 SV=2	-0.0939773	0.296801
Biglycan OS=Mus musculus OX=10090 GN=Bgn PE=1 SV=1	-0.0938956	0.14724
Stress-70 protein, mitochondrial OS=Mus musculus OX=10090 GN=Hspa9 PE=1 SV=3	-0.0938007	0.127042
60S ribosomal protein L23a OS=Mus musculus OX=10090 GN=Rpl23a PE=1 SV=1	-0.0937771	0.199161
Tubulin beta-4B chain OS=Mus musculus OX=10090 GN=Tubb4b PE=1 SV=1	-0.0937217	0.21486
Vesicle-trafficking protein SEC22b OS=Mus musculus OX=10090 GN=Sec22b PE=1 SV=3	-0.0937082	0.186544
ATP synthase subunit alpha, mitochondrial OS=Mus musculus OX=10090 GN=Atp5f1a PE=1 SV=1	-0.0935935	0.177971
Sodium-coupled neutral amino acid transporter 3 OS=Mus musculus OX=10090 GN=Slc38a3 PE=1 SV=1	-0.0932965	0.0891517
Ataxin-2 OS=Mus musculus OX=10090 GN=Atxn2 PE=1 SV=1	-0.0932529	0.117459
Phytanoyl-CoA dioxygenase, peroxisomal OS=Mus musculus OX=10090 GN=Phyh PE=1 SV=1	-0.0931299	0.216562
Polypyrimidine tract-binding protein 3 OS=Mus musculus OX=10090 GN=Ptbp3 PE=1 SV=1	-0.0930473	0.244103
EH domain-containing protein 3 OS=Mus musculus OX=10090 GN=Ehd3 PE=1 SV=2	-0.0930297	0.152361
Stress-induced-phosphoprotein 1 OS=Mus musculus OX=10090 GN=Stip1 PE=1 SV=1	-0.0929356	0.184473
Retinol-binding protein 4 OS=Mus musculus OX=10090 GN=Rbp4 PE=1 SV=2	-0.0925835	0.189195
Protein LSM12 homolog OS=Mus musculus OX=10090 GN=Lsm12 PE=1 SV=1	-0.0925698	0.0836502
Nicotinate phosphoribosyltransferase OS=Mus musculus OX=10090 GN=Naprt PE=1 SV=1	-0.0923268	0.18213
Dynamin-like 120 kDa protein, mitochondrial OS=Mus musculus OX=10090 GN=Opa1 PE=1 SV=1	-0.0923152	0.218117
Histidine--tRNA ligase, cytoplasmic OS=Mus musculus OX=10090 GN=Hars1 PE=1 SV=2	-0.0920224	0.164359
Geranylgeranyl transferase type-2 subunit alpha OS=Mus musculus OX=10090 GN=Rabggta PE=1 SV=1	-0.0919886	0.158872
Pyruvate dehydrogenase E1 component subunit alpha, somatic form, mitochondrial OS=Mus musculus OX=10090 GN=Pdha1 PE=1 SV=1	-0.0919386	0.454263
RNA cytosine C(5)-methyltransferase NSUN2 OS=Mus musculus OX=10090 GN=Nsun2 PE=1 SV=2	-0.0918416	0.19929
Hematopoietic lineage cell-specific protein OS=Mus musculus OX=10090 GN=Hcls1 PE=1 SV=2	-0.0917914	0.225962
Sodium/potassium-transporting ATPase subunit beta-1 OS=Mus musculus OX=10090 GN=Atp1b1 PE=1 SV=1	-0.0917337	0.149332
Sideroflexin-1 OS=Mus musculus OX=10090 GN=Sfxn1 PE=1 SV=3	-0.0913144	0.159745
Eukaryotic translation initiation factor 3 subunit G OS=Mus musculus OX=10090 GN=Eif3g PE=1 SV=2	-0.0907626	0.15012
Immunity-related GTPase family Q protein OS=Mus musculus OX=10090 GN=Irgq PE=1 SV=1	-0.0906757	0.130773
Carboxypeptidase Q OS=Mus musculus OX=10090 GN=Cpq PE=1 SV=1	-0.0906263	0.137375
Ubiquitin-40S ribosomal protein S27a OS=Mus musculus OX=10090 GN=Rps27a PE=1 SV=2	-0.090417	0.147303
2-oxoisovalerate dehydrogenase subunit beta, mitochondrial OS=Mus musculus OX=10090 GN=Bckdhb PE=1 SV=2	-0.090338	0.120194
Proteasome subunit beta type-4 OS=Mus musculus OX=10090 GN=Psmb4 PE=1 SV=1	-0.0903294	0.20976
Very-long-chain (3R)-3-hydroxyacyl-CoA dehydratase 3 OS=Mus musculus OX=10090 GN=Hacd3 PE=1 SV=2	-0.0903224	0.185469
Trans-L-3-hydroxyproline dehydratase OS=Mus musculus OX=10090 GN=L3hypdh PE=1 SV=1	-0.0902181	0.109811
Apolipoprotein E OS=Mus musculus OX=10090 GN=Apoe PE=1 SV=2	-0.0901782	0.140736
Glycine N-acyltransferase-like protein OS=Mus musculus OX=10090 GN=Gm4952 PE=1 SV=3	-0.0899491	0.319917
Eukaryotic translation initiation factor 3 subunit B OS=Mus musculus OX=10090 GN=Eif3b PE=1 SV=1	-0.0897378	0.184531
Methionine adenosyltransferase 2 subunit beta OS=Mus musculus OX=10090 GN=Mat2b PE=1 SV=1	-0.0897193	0.205373
40S ribosomal protein S3a OS=Mus musculus OX=10090 GN=Rps3a PE=1 SV=3	-0.0896832	0.215896
m7GpppX diphosphatase OS=Mus musculus OX=10090 GN=Dcps PE=1 SV=1	-0.0895704	0.139895
Broad substrate specificity ATP-binding cassette transporter ABCG2 OS=Mus musculus OX=10090 GN=Abcg2 PE=1 SV=1	-0.0894863	0.371907
Prohibitin-2 OS=Mus musculus OX=10090 GN=Phb2 PE=1 SV=1	-0.0894434	0.174736
Dipeptidyl peptidase 2 OS=Mus musculus OX=10090 GN=Dpp7 PE=1 SV=2	-0.0891921	0.058138
ELKS/Rab6-interacting/CAST family member 1 OS=Mus musculus OX=10090 GN=Erc1 PE=1 SV=1	-0.0891588	0.140268
40S ribosomal protein S17 OS=Mus musculus OX=10090 GN=Rps17 PE=1 SV=2	-0.0891543	0.144665
Platelet-activating factor acetylhydrolase 2, cytoplasmic OS=Mus musculus OX=10090 GN=Pafah2 PE=1 SV=2	-0.0890386	0.154486
Protein transport protein Sec61 subunit alpha isoform 1 OS=Mus musculus OX=10090 GN=Sec61a1 PE=1 SV=2	-0.0890114	0.154066
Glutathione reductase, mitochondrial OS=Mus musculus OX=10090 GN=Gsr PE=1 SV=3	-0.0888775	0.144758
UDP-glucuronosyltransferase 2B17 OS=Mus musculus OX=10090 GN=Ugt2b17 PE=1 SV=1	-0.0888019	0.183829
Mannosyl-oligosaccharide glucosidase OS=Mus musculus OX=10090 GN=Mogs PE=1 SV=1	-0.0887938	0.280218
UDP-glucose 4-epimerase OS=Mus musculus OX=10090 GN=Gale PE=1 SV=1	-0.0887344	0.148708
NADH dehydrogenase [ubiquinone] 1 alpha subcomplex subunit 10, mitochondrial OS=Mus musculus OX=10090 GN=Ndufa10 PE=1 SV=1	-0.0885724	0.175369
Aldehyde dehydrogenase family 16 member A1 OS=Mus musculus OX=10090 GN=Aldh16a1 PE=1 SV=2	-0.0885547	0.193046
Integrin alpha-V OS=Mus musculus OX=10090 GN=Itgav PE=1 SV=2	-0.0884881	0.169412
39S ribosomal protein L3, mitochondrial OS=Mus musculus OX=10090 GN=Mrpl3 PE=1 SV=1	-0.0884417	0.204341
Chloride intracellular channel protein 1 OS=Mus musculus OX=10090 GN=Clic1 PE=1 SV=3	-0.0882726	0.105721
Pyruvate dehydrogenase E1 component subunit beta, mitochondrial OS=Mus musculus OX=10090 GN=Pdhb PE=1 SV=1	-0.0882228	0.444237
Serine--pyruvate aminotransferase, mitochondrial OS=Mus musculus OX=10090 GN=Agxt PE=1 SV=3	-0.0882177	0.100403
Low density lipoprotein receptor adapter protein 1 OS=Mus musculus OX=10090 GN=Ldlrap1 PE=1 SV=3	-0.0881786	0.111827
Proteasome adapter and scaffold protein ECM29 OS=Mus musculus OX=10090 GN=Ecpas PE=1 SV=3	-0.0881409	0.127355
Cytochrome b-c1 complex subunit 1, mitochondrial OS=Mus musculus OX=10090 GN=Uqcrc1 PE=1 SV=2	-0.0879526	0.207369
Glutathione S-transferase A4 OS=Mus musculus OX=10090 GN=Gsta4 PE=1 SV=3	-0.0878731	0.12079
PEST proteolytic signal-containing nuclear protein OS=Mus musculus OX=10090 GN=Pcnp PE=1 SV=1	-0.0878336	0.138299
Rab GDP dissociation inhibitor alpha OS=Mus musculus OX=10090 GN=Gdi1 PE=1 SV=3	-0.0878006	0.185653
FERM domain-containing protein 8 OS=Mus musculus OX=10090 GN=Frmd8 PE=1 SV=2	-0.0877707	0.115717
Glycylpeptide N-tetradecanoyltransferase 2 OS=Mus musculus OX=10090 GN=Nmt2 PE=1 SV=1	-0.0877134	0.240708
Syntaxin-17 OS=Mus musculus OX=10090 GN=Stx17 PE=1 SV=1	-0.0876964	0.205533
Delta-aminolevulinic acid dehydratase OS=Mus musculus OX=10090 GN=Alad PE=1 SV=1	-0.0875634	0.18544
Proteasome subunit alpha type-1 OS=Mus musculus OX=10090 GN=Psma1 PE=1 SV=1	-0.087536	0.158795
Hydroxyacid-oxoacid transhydrogenase, mitochondrial OS=Mus musculus OX=10090 GN=Adhfe1 PE=1 SV=2	-0.0875252	0.153417
WW domain-binding protein 11 OS=Mus musculus OX=10090 GN=Wbp11 PE=1 SV=2	-0.0875049	0.150899
Nuclear migration protein nudC OS=Mus musculus OX=10090 GN=Nudc PE=1 SV=1	-0.0872835	0.137089
Neutral alpha-glucosidase AB OS=Mus musculus OX=10090 GN=Ganab PE=1 SV=1	-0.0872635	0.133181
NADH dehydrogenase [ubiquinone] 1 alpha subcomplex subunit 13 OS=Mus musculus OX=10090 GN=Ndufa13 PE=1 SV=3	-0.0872501	0.162945
55 kDa erythrocyte membrane protein OS=Mus musculus OX=10090 GN=Mpp1 PE=1 SV=1	-0.0871073	0.0982826
Tyrosine-protein phosphatase non-receptor type 11 OS=Mus musculus OX=10090 GN=Ptpn11 PE=1 SV=3	-0.0866384	0.120549
Eukaryotic translation initiation factor 3 subunit E OS=Mus musculus OX=10090 GN=Eif3e PE=1 SV=1	-0.0866131	0.183086
Cellular nucleic acid-binding protein OS=Mus musculus OX=10090 GN=Cnbp PE=1 SV=2	-0.0865834	0.0952652
Sorting nexin-9 OS=Mus musculus OX=10090 GN=Snx9 PE=1 SV=1	-0.0865183	0.115545
Proteasomal ubiquitin receptor ADRM1 OS=Mus musculus OX=10090 GN=Adrm1 PE=1 SV=2	-0.0864738	0.0960592
GMP synthase [glutamine-hydrolyzing] OS=Mus musculus OX=10090 GN=Gmps PE=1 SV=2	-0.0864156	0.130735
Glutathione S-transferase theta-3 OS=Mus musculus OX=10090 GN=Gstt3 PE=1 SV=1	-0.0863932	0.296077
Stomatin OS=Mus musculus OX=10090 GN=Stom PE=1 SV=3	-0.086278	0.121635
Cytochrome b-c1 complex subunit 2, mitochondrial OS=Mus musculus OX=10090 GN=Uqcrc2 PE=1 SV=1	-0.085957	0.18331
Aminopeptidase B OS=Mus musculus OX=10090 GN=Rnpep PE=1 SV=2	-0.0859184	0.186108
Protein phosphatase 1 regulatory subunit 12A OS=Mus musculus OX=10090 GN=Ppp1r12a PE=1 SV=2	-0.0859135	0.0763643
7-dehydrocholesterol reductase OS=Mus musculus OX=10090 GN=Dhcr7 PE=1 SV=1	-0.0858394	0.0998015
Anamorsin OS=Mus musculus OX=10090 GN=Ciapin1 PE=1 SV=1	-0.0858217	0.183359
Peroxiredoxin-1 OS=Mus musculus OX=10090 GN=Prdx1 PE=1 SV=1	-0.085814	0.139287
ATP synthase subunit beta, mitochondrial OS=Mus musculus OX=10090 GN=Atp5f1b PE=1 SV=2	-0.0858	0.24708
Mitochondrial import inner membrane translocase subunit TIM50 OS=Mus musculus OX=10090 GN=Timm50 PE=1 SV=1	-0.085784	0.183987
Palmdelphin OS=Mus musculus OX=10090 GN=Palmd PE=1 SV=1	-0.0857784	0.074761
Transmembrane emp24 domain-containing protein 2 OS=Mus musculus OX=10090 GN=Tmed2 PE=1 SV=1	-0.0856876	0.070967
Amine oxidase [flavin-containing] A OS=Mus musculus OX=10090 GN=Maoa PE=1 SV=3	-0.0856461	0.222386
39S ribosomal protein L41, mitochondrial OS=Mus musculus OX=10090 GN=Mrpl41 PE=1 SV=1	-0.0854388	0.218368
Ubiquilin-1 OS=Mus musculus OX=10090 GN=Ubqln1 PE=1 SV=1	-0.0854376	0.146458
Plastin-2 OS=Mus musculus OX=10090 GN=Lcp1 PE=1 SV=4	-0.0854296	0.121844
3 beta-hydroxysteroid dehydrogenase/Delta 5-->4-isomerase type 3 OS=Mus musculus OX=10090 GN=Hsd3b3 PE=1 SV=3	-0.085293	0.283788
Eukaryotic translation initiation factor 4 gamma 1 OS=Mus musculus OX=10090 GN=Eif4g1 PE=1 SV=1	-0.0851838	0.133037
Hydroxyacyl-coenzyme A dehydrogenase, mitochondrial OS=Mus musculus OX=10090 GN=Hadh PE=1 SV=2	-0.0851324	0.214733
Ankyrin-1 OS=Mus musculus OX=10090 GN=Ank1 PE=1 SV=2	-0.0847701	0.158562
Sodium/potassium-transporting ATPase subunit alpha-1 OS=Mus musculus OX=10090 GN=Atp1a1 PE=1 SV=1	-0.0847352	0.151537
Ubiquitin carboxyl-terminal hydrolase MINDY-1 OS=Mus musculus OX=10090 GN=Mindy1 PE=1 SV=1	-0.0846996	0.166156
Galactokinase OS=Mus musculus OX=10090 GN=Galk1 PE=1 SV=2	-0.084622	0.166539
60S ribosomal protein L28 OS=Mus musculus OX=10090 GN=Rpl28 PE=1 SV=2	-0.0845754	0.129407
40S ribosomal protein S30 OS=Mus musculus OX=10090 GN=Fau PE=1 SV=1	-0.0844723	0.145593
Adenylosuccinate synthetase isozyme 2 OS=Mus musculus OX=10090 GN=Adss2 PE=1 SV=2	-0.0843215	0.126947
Cytochrome P450 2C70 OS=Mus musculus OX=10090 GN=Cyp2c70 PE=1 SV=2	-0.084273	0.145473
Aminoacylase-1 OS=Mus musculus OX=10090 GN=Acy1 PE=1 SV=1	-0.0840643	0.319216
Acidic leucine-rich nuclear phosphoprotein 32 family member B OS=Mus musculus OX=10090 GN=Anp32b PE=1 SV=1	-0.0837594	0.152762
Alanine--tRNA ligase, cytoplasmic OS=Mus musculus OX=10090 GN=Aars1 PE=1 SV=1	-0.0837256	0.188493
SUMO-activating enzyme subunit 2 OS=Mus musculus OX=10090 GN=Uba2 PE=1 SV=1	-0.083603	0.131322
Ran-binding protein 10 OS=Mus musculus OX=10090 GN=Ranbp10 PE=1 SV=2	-0.0835965	0.137213
NHL repeat-containing protein 2 OS=Mus musculus OX=10090 GN=Nhlrc2 PE=1 SV=1	-0.083474	0.179014
Antithrombin-III OS=Mus musculus OX=10090 GN=Serpinc1 PE=1 SV=1	-0.0833473	0.104576
Nuclear pore complex protein Nup50 OS=Mus musculus OX=10090 GN=Nup50 PE=1 SV=3	-0.0832276	0.12397
NADH dehydrogenase [ubiquinone] 1 beta subcomplex subunit 10 OS=Mus musculus OX=10090 GN=Ndufb10 PE=1 SV=3	-0.083062	0.235091
Very-long-chain enoyl-CoA reductase OS=Mus musculus OX=10090 GN=Tecr PE=1 SV=1	-0.0829449	0.127259
Cingulin-like protein 1 OS=Mus musculus OX=10090 GN=Cgnl1 PE=1 SV=2	-0.0829197	0.119952
Nucleolar transcription factor 1 OS=Mus musculus OX=10090 GN=Ubtf PE=1 SV=1	-0.0828093	0.124912
Nuclear mitotic apparatus protein 1 OS=Mus musculus OX=10090 GN=Numa1 PE=1 SV=1	-0.0827995	0.0923597
Coiled-coil domain-containing protein 124 OS=Mus musculus OX=10090 GN=Ccdc124 PE=1 SV=1	-0.0827232	0.157958
Protein FAM107B OS=Mus musculus OX=10090 GN=Fam107b PE=1 SV=2	-0.0824882	0.153812
Coatomer subunit alpha OS=Mus musculus OX=10090 GN=Copa PE=1 SV=2	-0.0824438	0.13447
Protein ERGIC-53 OS=Mus musculus OX=10090 GN=Lman1 PE=1 SV=1	-0.0824392	0.14679
Crk-like protein OS=Mus musculus OX=10090 GN=Crkl PE=1 SV=2	-0.0824017	0.131335
Ras GTPase-activating-like protein IQGAP1 OS=Mus musculus OX=10090 GN=Iqgap1 PE=1 SV=2	-0.0822836	0.226099
Vacuolar protein sorting-associated protein 26B OS=Mus musculus OX=10090 GN=Vps26b PE=1 SV=1	-0.0822287	0.163411
Vacuolar-sorting protein SNF8 OS=Mus musculus OX=10090 GN=Snf8 PE=1 SV=1	-0.082201	0.165757
Histone-binding protein RBBP4 OS=Mus musculus OX=10090 GN=Rbbp4 PE=1 SV=5	-0.0821865	0.131754
Apolipoprotein A-V OS=Mus musculus OX=10090 GN=Apoa5 PE=1 SV=1	-0.0819827	0.170851
WASH complex subunit 2 OS=Mus musculus OX=10090 GN=Washc2 PE=1 SV=1	-0.0818806	0.126388
Pyridoxine-5'-phosphate oxidase OS=Mus musculus OX=10090 GN=Pnpo PE=1 SV=1	-0.0818157	0.100992
60S ribosomal protein L12 OS=Mus musculus OX=10090 GN=Rpl12 PE=1 SV=2	-0.0817854	0.146577
SUMO-conjugating enzyme UBC9 OS=Mus musculus OX=10090 GN=Ube2i PE=1 SV=1	-0.0815878	0.182229
Serine beta-lactamase-like protein LACTB, mitochondrial OS=Mus musculus OX=10090 GN=Lactb PE=1 SV=1	-0.081586	0.236738
Isoleucine--tRNA ligase, cytoplasmic OS=Mus musculus OX=10090 GN=Iars1 PE=1 SV=2	-0.0815694	0.143969
Arginine--tRNA ligase, cytoplasmic OS=Mus musculus OX=10090 GN=Rars1 PE=1 SV=2	-0.0814293	0.18692
Glutamine--tRNA ligase OS=Mus musculus OX=10090 GN=Qars1 PE=1 SV=1	-0.0814091	0.147677
CD2-associated protein OS=Mus musculus OX=10090 GN=Cd2ap PE=1 SV=3	-0.0813025	0.108878
Probable hydrolase PNKD OS=Mus musculus OX=10090 GN=Pnkd PE=1 SV=2	-0.0812703	0.148257
40S ribosomal protein S10 OS=Mus musculus OX=10090 GN=Rps10 PE=1 SV=1	-0.0811692	0.115376
26S proteasome non-ATPase regulatory subunit 7 OS=Mus musculus OX=10090 GN=Psmd7 PE=1 SV=2	-0.08082	0.194183
Sulfotransferase 1 family member D1 OS=Mus musculus OX=10090 GN=Sult1d1 PE=1 SV=1	-0.080762	0.149173
NAD(P)H-hydrate epimerase OS=Mus musculus OX=10090 GN=Naxe PE=1 SV=1	-0.0807414	0.0867465
Zinc finger protein 638 OS=Mus musculus OX=10090 GN=Znf638 PE=1 SV=2	-0.0806709	0.160152
Splicing factor 3A subunit 2 OS=Mus musculus OX=10090 GN=Sf3a2 PE=1 SV=2	-0.0806186	0.246836
Serine/threonine-protein phosphatase PP1-alpha catalytic subunit OS=Mus musculus OX=10090 GN=Ppp1ca PE=1 SV=1	-0.0805865	0.135522
NSFL1 cofactor p47 OS=Mus musculus OX=10090 GN=Nsfl1c PE=1 SV=1	-0.0802436	0.10079
N-fatty-acyl-amino acid synthase/hydrolase PM20D1 OS=Mus musculus OX=10090 GN=Pm20d1 PE=1 SV=1	-0.0801966	0.159225
26S proteasome non-ATPase regulatory subunit 1 OS=Mus musculus OX=10090 GN=Psmd1 PE=1 SV=1	-0.0801471	0.145572
Elongation factor 2 OS=Mus musculus OX=10090 GN=Eef2 PE=1 SV=2	-0.0801168	0.123977
Lysine--tRNA ligase OS=Mus musculus OX=10090 GN=Kars1 PE=1 SV=1	-0.0800977	0.140374
Electron transfer flavoprotein-ubiquinone oxidoreductase, mitochondrial OS=Mus musculus OX=10090 GN=Etfdh PE=1 SV=1	-0.0798379	0.239814
Hepatoma-derived growth factor-related protein 2 OS=Mus musculus OX=10090 GN=Hdgfl2 PE=1 SV=1	-0.0798147	0.105453
Golgin subfamily A member 2 OS=Mus musculus OX=10090 GN=Golga2 PE=1 SV=3	-0.0797756	0.128157
Beta-2-glycoprotein 1 OS=Mus musculus OX=10090 GN=Apoh PE=1 SV=1	-0.0797388	0.165307
V-type proton ATPase subunit d 1 OS=Mus musculus OX=10090 GN=Atp6v0d1 PE=1 SV=2	-0.0797139	0.165133
H/ACA ribonucleoprotein complex subunit 1 OS=Mus musculus OX=10090 GN=Gar1 PE=1 SV=1	-0.0794923	0.2166
Ubiquitin carboxyl-terminal hydrolase isozyme L5 OS=Mus musculus OX=10090 GN=Uchl5 PE=1 SV=2	-0.0793197	0.165375
60S ribosomal protein L36a OS=Mus musculus OX=10090 GN=Rpl36a PE=3 SV=2	-0.0792927	0.125884
Non-histone chromosomal protein HMG-17 OS=Mus musculus OX=10090 GN=Hmgn2 PE=1 SV=2	-0.0791896	0.0537897
Dual specificity mitogen-activated protein kinase kinase 4 OS=Mus musculus OX=10090 GN=Map2k4 PE=1 SV=2	-0.0789928	0.125185
General vesicular transport factor p115 OS=Mus musculus OX=10090 GN=Uso1 PE=1 SV=2	-0.0789902	0.173168
Nuclear factor 1 B-type OS=Mus musculus OX=10090 GN=Nfib PE=1 SV=2	-0.0788799	0.161012
Ester hydrolase C11orf54 homolog OS=Mus musculus OX=10090 PE=1 SV=1	-0.0785253	0.139665
ADP-ribosylation factor 4 OS=Mus musculus OX=10090 GN=Arf4 PE=1 SV=2	-0.0785118	0.131469
Exportin-2 OS=Mus musculus OX=10090 GN=Cse1l PE=1 SV=1	-0.0784354	0.119126
Regulator of nonsense transcripts 1 OS=Mus musculus OX=10090 GN=Upf1 PE=1 SV=2	-0.0784283	0.151228
Ceruloplasmin OS=Mus musculus OX=10090 GN=Cp PE=1 SV=2	-0.078393	0.0988466
Elongation factor 1-gamma OS=Mus musculus OX=10090 GN=Eef1g PE=1 SV=3	-0.0783242	0.164572
Protein jagunal homolog 1 OS=Mus musculus OX=10090 GN=Jagn1 PE=1 SV=2	-0.0782809	0.107312
Structural maintenance of chromosomes protein 1A OS=Mus musculus OX=10090 GN=Smc1a PE=1 SV=4	-0.078232	0.208861
Acyl-protein thioesterase 1 OS=Mus musculus OX=10090 GN=Lypla1 PE=1 SV=1	-0.0782075	0.160618
E3 ubiquitin-protein ligase RNF25 OS=Mus musculus OX=10090 GN=Rnf25 PE=1 SV=2	-0.0781137	0.0847431
Myristoylated alanine-rich C-kinase substrate OS=Mus musculus OX=10090 GN=Marcks PE=1 SV=2	-0.0781126	0.0651157
Ubiquinone biosynthesis protein COQ9, mitochondrial OS=Mus musculus OX=10090 GN=Coq9 PE=1 SV=1	-0.0780243	0.171686
Ubiquitin-conjugating enzyme E2 N OS=Mus musculus OX=10090 GN=Ube2n PE=1 SV=1	-0.0779167	0.115216
C4b-binding protein OS=Mus musculus OX=10090 GN=C4bpa PE=1 SV=3	-0.0777368	0.154126
Mitochondrial import receptor subunit TOM70 OS=Mus musculus OX=10090 GN=Tomm70 PE=1 SV=2	-0.0776699	0.191324
Citramalyl-CoA lyase, mitochondrial OS=Mus musculus OX=10090 GN=Clybl PE=1 SV=2	-0.0776371	0.225188
Basic leucine zipper and W2 domain-containing protein 1 OS=Mus musculus OX=10090 GN=Bzw1 PE=1 SV=1	-0.0776149	0.106327
5-oxoprolinase OS=Mus musculus OX=10090 GN=Oplah PE=1 SV=1	-0.0775721	0.147111
Progranulin OS=Mus musculus OX=10090 GN=Grn PE=1 SV=2	-0.0775393	0.086999
Phytanoyl-CoA dioxygenase domain-containing protein 1 OS=Mus musculus OX=10090 GN=Phyhd1 PE=1 SV=2	-0.0774085	0.166844
Dolichyl-diphosphooligosaccharide--protein glycosyltransferase subunit 1 OS=Mus musculus OX=10090 GN=Rpn1 PE=1 SV=1	-0.0773786	0.132043
40S ribosomal protein S25 OS=Mus musculus OX=10090 GN=Rps25 PE=1 SV=1	-0.0771693	0.123791
NADH dehydrogenase [ubiquinone] 1 alpha subcomplex subunit 2 OS=Mus musculus OX=10090 GN=Ndufa2 PE=1 SV=3	-0.0770653	0.150796
Clusterin OS=Mus musculus OX=10090 GN=Clu PE=1 SV=1	-0.0770048	0.115257
60S ribosomal protein L6 OS=Mus musculus OX=10090 GN=Rpl6 PE=1 SV=3	-0.0769828	0.120132
MOB kinase activator 2 OS=Mus musculus OX=10090 GN=Mob2 PE=1 SV=1	-0.0768156	0.188222
Dimethylaniline monooxygenase [N-oxide-forming] 1 OS=Mus musculus OX=10090 GN=Fmo1 PE=1 SV=1	-0.0767552	0.13855
Mesencephalic astrocyte-derived neurotrophic factor OS=Mus musculus OX=10090 GN=Manf PE=1 SV=1	-0.0767449	0.0878508
Ubiquitin-like modifier-activating enzyme 1 OS=Mus musculus OX=10090 GN=Uba1 PE=1 SV=1	-0.0767074	0.128454
Dual specificity mitogen-activated protein kinase kinase 2 OS=Mus musculus OX=10090 GN=Map2k2 PE=1 SV=2	-0.0766071	0.132874
Serine/arginine-rich splicing factor 3 OS=Mus musculus OX=10090 GN=Srsf3 PE=1 SV=1	-0.0765616	0.131559
Membrane-associated progesterone receptor component 2 OS=Mus musculus OX=10090 GN=Pgrmc2 PE=1 SV=2	-0.0765116	0.113053
MAGUK p55 subfamily member 6 OS=Mus musculus OX=10090 GN=Mpp6 PE=1 SV=1	-0.0764699	0.125315
Serine-threonine kinase receptor-associated protein OS=Mus musculus OX=10090 GN=Strap PE=1 SV=2	-0.0764011	0.162228
Choline-phosphate cytidylyltransferase A OS=Mus musculus OX=10090 GN=Pcyt1a PE=1 SV=1	-0.0760678	0.11866
Poly(rC)-binding protein 1 OS=Mus musculus OX=10090 GN=Pcbp1 PE=1 SV=1	-0.0759876	0.113842
4-trimethylaminobutyraldehyde dehydrogenase OS=Mus musculus OX=10090 GN=Aldh9a1 PE=1 SV=1	-0.0759871	0.136981
Cytochrome c oxidase subunit 4 isoform 1, mitochondrial OS=Mus musculus OX=10090 GN=Cox4i1 PE=1 SV=2	-0.0756283	0.211285
Afadin OS=Mus musculus OX=10090 GN=Afdn PE=1 SV=3	-0.075601	0.113874
Fructose-bisphosphate aldolase C OS=Mus musculus OX=10090 GN=Aldoc PE=1 SV=4	-0.0755503	0.286372
Serine/threonine-protein kinase MRCK beta OS=Mus musculus OX=10090 GN=Cdc42bpb PE=1 SV=2	-0.0754662	0.147575
Peroxisomal acyl-coenzyme A oxidase 1 OS=Mus musculus OX=10090 GN=Acox1 PE=1 SV=5	-0.0754181	0.252521
Cysteine desulfurase, mitochondrial OS=Mus musculus OX=10090 GN=Nfs1 PE=1 SV=3	-0.0752859	0.140326
DDB1- and CUL4-associated factor 8 OS=Mus musculus OX=10090 GN=Dcaf8 PE=1 SV=1	-0.0750678	0.0965365
Hsc70-interacting protein OS=Mus musculus OX=10090 GN=St13 PE=1 SV=1	-0.0749992	0.119657
Fatty acid synthase OS=Mus musculus OX=10090 GN=Fasn PE=1 SV=2	-0.0749425	0.226912
Zinc finger RNA-binding protein OS=Mus musculus OX=10090 GN=Zfr PE=1 SV=2	-0.0749362	0.177008
Guanylate kinase OS=Mus musculus OX=10090 GN=Guk1 PE=1 SV=2	-0.0746873	0.11091
Ataxin-2-like protein OS=Mus musculus OX=10090 GN=Atxn2l PE=1 SV=1	-0.0746111	0.160544
Dynamin-1-like protein OS=Mus musculus OX=10090 GN=Dnm1l PE=1 SV=2	-0.0745773	0.120885
Ubiquitin-fold modifier-conjugating enzyme 1 OS=Mus musculus OX=10090 GN=Ufc1 PE=1 SV=1	-0.0745242	0.155079
3-ketoacyl-CoA thiolase A, peroxisomal OS=Mus musculus OX=10090 GN=Acaa1a PE=1 SV=1	-0.0745144	0.123061
Coatomer subunit beta' OS=Mus musculus OX=10090 GN=Copb2 PE=1 SV=2	-0.0743911	0.154713
Osteoclast-stimulating factor 1 OS=Mus musculus OX=10090 GN=Ostf1 PE=1 SV=2	-0.0743615	0.112685
Ubiquitin carboxyl-terminal hydrolase 5 OS=Mus musculus OX=10090 GN=Usp5 PE=1 SV=1	-0.0741369	0.107824
Flavin-containing monooxygenase 5 OS=Mus musculus OX=10090 GN=Fmo5 PE=1 SV=4	-0.0740316	0.105546
Bile acyl-CoA synthetase OS=Mus musculus OX=10090 GN=Slc27a5 PE=1 SV=2	-0.0737952	0.144797
Calmin OS=Mus musculus OX=10090 GN=Clmn PE=1 SV=2	-0.0733738	0.0911313
40S ribosomal protein S2 OS=Mus musculus OX=10090 GN=Rps2 PE=1 SV=3	-0.0732843	0.203895
ER membrane protein complex subunit 4 OS=Mus musculus OX=10090 GN=Emc4 PE=1 SV=1	-0.0732002	0.149686
Mannose-binding protein C OS=Mus musculus OX=10090 GN=Mbl2 PE=1 SV=2	-0.0730633	0.0692389
Selenocysteine insertion sequence-binding protein 2-like OS=Mus musculus OX=10090 GN=Secisbp2l PE=1 SV=2	-0.0729846	0.083433
Vitamin K epoxide reductase complex subunit 1 OS=Mus musculus OX=10090 GN=Vkorc1 PE=1 SV=1	-0.0728708	0.169318
NADPH-dependent 3-keto-steroid reductase Hsd3b5 OS=Mus musculus OX=10090 GN=Hsd3b5 PE=1 SV=4	-0.0727823	0.126678
ATP synthase subunit f, mitochondrial OS=Mus musculus OX=10090 GN=Atp5mf PE=1 SV=3	-0.0727778	0.144787
Prolow-density lipoprotein receptor-related protein 1 OS=Mus musculus OX=10090 GN=Lrp1 PE=1 SV=1	-0.0727451	0.147929
Tripeptidyl-peptidase 2 OS=Mus musculus OX=10090 GN=Tpp2 PE=1 SV=3	-0.0725606	0.139314
NADH dehydrogenase [ubiquinone] 1 alpha subcomplex assembly factor 2 OS=Mus musculus OX=10090 GN=Ndufaf2 PE=1 SV=1	-0.0721259	0.170964
2-oxoisovalerate dehydrogenase subunit alpha, mitochondrial OS=Mus musculus OX=10090 GN=Bckdha PE=1 SV=1	-0.0720793	0.143744
Drebrin-like protein OS=Mus musculus OX=10090 GN=Dbnl PE=1 SV=2	-0.0719045	0.108356
Glutathione S-transferase A3 OS=Mus musculus OX=10090 GN=Gsta3 PE=1 SV=2	-0.0717854	0.246801
ADP/ATP translocase 2 OS=Mus musculus OX=10090 GN=Slc25a5 PE=1 SV=3	-0.0717435	0.182498
26S proteasome non-ATPase regulatory subunit 14 OS=Mus musculus OX=10090 GN=Psmd14 PE=1 SV=2	-0.0717131	0.159922
40S ribosomal protein S3 OS=Mus musculus OX=10090 GN=Rps3 PE=1 SV=1	-0.0716438	0.129637
Bile salt-activated lipase OS=Mus musculus OX=10090 GN=Cel PE=1 SV=1	-0.0715624	0.100726
Methionine--tRNA ligase, cytoplasmic OS=Mus musculus OX=10090 GN=Mars1 PE=1 SV=1	-0.071521	0.139724
H-2 class I histocompatibility antigen, K-B alpha chain OS=Mus musculus OX=10090 GN=H2-K1 PE=1 SV=1	-0.0714139	0.131383
ATP synthase subunit g, mitochondrial OS=Mus musculus OX=10090 GN=Atp5mg PE=1 SV=1	-0.0713525	0.228469
Asparagine--tRNA ligase, cytoplasmic OS=Mus musculus OX=10090 GN=NARS1 PE=1 SV=2	-0.0712664	0.104164
Tyrosine--tRNA ligase, cytoplasmic OS=Mus musculus OX=10090 GN=Yars1 PE=1 SV=3	-0.0712021	0.121671
Dihydropyrimidinase OS=Mus musculus OX=10090 GN=Dpys PE=1 SV=2	-0.0711257	0.233119
Fibrinogen-like protein 1 OS=Mus musculus OX=10090 GN=Fgl1 PE=1 SV=2	-0.0710476	0.0677241
U1 small nuclear ribonucleoprotein A OS=Mus musculus OX=10090 GN=Snrpa PE=1 SV=3	-0.0708065	0.0855373
Torsin-1A-interacting protein 1 OS=Mus musculus OX=10090 GN=Tor1aip1 PE=1 SV=3	-0.0707141	0.0986203
N-acetyltransferase family 8 member 2 OS=Mus musculus OX=10090 GN=Nat8f2 PE=1 SV=1	-0.0706187	0.14378
Tubulin-specific chaperone A OS=Mus musculus OX=10090 GN=Tbca PE=1 SV=3	-0.0705214	0.117311
C-type lectin domain family 4 member F OS=Mus musculus OX=10090 GN=Clec4f PE=1 SV=1	-0.0700421	0.0898589
Ras-related C3 botulinum toxin substrate 3 OS=Mus musculus OX=10090 GN=Rac3 PE=1 SV=1	-0.0700412	0.128453
Sorting and assembly machinery component 50 homolog OS=Mus musculus OX=10090 GN=Samm50 PE=1 SV=1	-0.0700347	0.188599
40S ribosomal protein S11 OS=Mus musculus OX=10090 GN=Rps11 PE=1 SV=3	-0.0697289	0.150273
Mitochondrial import inner membrane translocase subunit Tim13 OS=Mus musculus OX=10090 GN=Timm13 PE=1 SV=1	-0.0696471	0.122844
Calcyclin-binding protein OS=Mus musculus OX=10090 GN=Cacybp PE=1 SV=1	-0.0696098	0.146
Coatomer subunit beta OS=Mus musculus OX=10090 GN=Copb1 PE=1 SV=1	-0.0695436	0.136899
IST1 homolog OS=Mus musculus OX=10090 GN=Ist1 PE=1 SV=1	-0.0694676	0.181096
Small ubiquitin-related modifier 3 OS=Mus musculus OX=10090 GN=Sumo3 PE=1 SV=1	-0.0692884	0.115407
Catenin delta-1 OS=Mus musculus OX=10090 GN=Ctnnd1 PE=1 SV=2	-0.0692745	0.107587
Serrate RNA effector molecule homolog OS=Mus musculus OX=10090 GN=Srrt PE=1 SV=1	-0.0692628	0.124633
Leucine-rich repeat-containing protein 47 OS=Mus musculus OX=10090 GN=Lrrc47 PE=1 SV=1	-0.0690135	0.0886183
Ras-related protein Rab-7a OS=Mus musculus OX=10090 GN=Rab7a PE=1 SV=2	-0.0689593	0.123342
Acylpyruvase FAHD1, mitochondrial OS=Mus musculus OX=10090 GN=Fahd1 PE=1 SV=2	-0.0684607	0.137838
Large proline-rich protein BAG6 OS=Mus musculus OX=10090 GN=Bag6 PE=1 SV=1	-0.0684292	0.080251
Proteasome subunit alpha type-4 OS=Mus musculus OX=10090 GN=Psma4 PE=1 SV=1	-0.0683593	0.208916
2-oxoglutarate dehydrogenase, mitochondrial OS=Mus musculus OX=10090 GN=Ogdh PE=1 SV=3	-0.0682003	0.134565
Carboxylesterase 1C OS=Mus musculus OX=10090 GN=Ces1c PE=1 SV=4	-0.0681099	0.0879421
Perilipin-3 OS=Mus musculus OX=10090 GN=Plin3 PE=1 SV=1	-0.0680724	0.0956604
Phosphatidylinositol 5-phosphate 4-kinase type-2 gamma OS=Mus musculus OX=10090 GN=Pip4k2c PE=1 SV=1	-0.0680375	0.142138
Splicing factor, proline- and glutamine-rich OS=Mus musculus OX=10090 GN=Sfpq PE=1 SV=1	-0.0679881	0.0945591
Coiled-coil domain-containing protein 47 OS=Mus musculus OX=10090 GN=Ccdc47 PE=1 SV=2	-0.0678507	0.117878
Ras-related protein Rab-21 OS=Mus musculus OX=10090 GN=Rab21 PE=1 SV=4	-0.0678197	0.158884
Tryptophan--tRNA ligase, cytoplasmic OS=Mus musculus OX=10090 GN=Wars1 PE=1 SV=2	-0.0677988	0.0879867
Peroxisomal trans-2-enoyl-CoA reductase OS=Mus musculus OX=10090 GN=Pecr PE=1 SV=1	-0.067739	0.0934161
DNA damage-binding protein 1 OS=Mus musculus OX=10090 GN=Ddb1 PE=1 SV=2	-0.0675865	0.150475
Plasminogen OS=Mus musculus OX=10090 GN=Plg PE=1 SV=3	-0.0674193	0.138178
RNA transcription, translation and transport factor protein OS=Mus musculus OX=10090 GN=RTRAF PE=1 SV=1	-0.067134	0.200975
Prothymosin alpha OS=Mus musculus OX=10090 GN=Ptma PE=1 SV=2	-0.0671029	0.0607491
Protein phosphatase 1A OS=Mus musculus OX=10090 GN=Ppm1a PE=1 SV=1	-0.067003	0.124445
Calpain-2 catalytic subunit OS=Mus musculus OX=10090 GN=Capn2 PE=1 SV=4	-0.0669801	0.131433
E3 ubiquitin-protein ligase AMFR OS=Mus musculus OX=10090 GN=Amfr PE=1 SV=2	-0.0667906	0.0910311
Retinol dehydrogenase 13 OS=Mus musculus OX=10090 GN=Rdh13 PE=1 SV=1	-0.0665222	0.101983
Ubiquitin-conjugating enzyme E2 K OS=Mus musculus OX=10090 GN=Ube2k PE=1 SV=3	-0.0663066	0.101323
D-glutamate cyclase, mitochondrial OS=Mus musculus OX=10090 GN=Dglucy PE=1 SV=1	-0.0662042	0.157023
StAR-related lipid transfer protein 5 OS=Mus musculus OX=10090 GN=Stard5 PE=1 SV=2	-0.0661892	0.0893056
Cullin-associated NEDD8-dissociated protein 1 OS=Mus musculus OX=10090 GN=Cand1 PE=1 SV=2	-0.0661053	0.15488
F-box only protein 6 OS=Mus musculus OX=10090 GN=Fbxo6 PE=1 SV=1	-0.0661006	0.114185
Phosphatidylinositol-binding clathrin assembly protein OS=Mus musculus OX=10090 GN=Picalm PE=1 SV=1	-0.0659913	0.0918413
Thioredoxin reductase 1, cytoplasmic OS=Mus musculus OX=10090 GN=Txnrd1 PE=1 SV=3	-0.0659616	0.0856734
Protein transport protein Sec31A OS=Mus musculus OX=10090 GN=Sec31a PE=1 SV=2	-0.0658978	0.0983938
Sorting nexin-1 OS=Mus musculus OX=10090 GN=Snx1 PE=1 SV=1	-0.0656886	0.136624
26S proteasome non-ATPase regulatory subunit 2 OS=Mus musculus OX=10090 GN=Psmd2 PE=1 SV=1	-0.0655992	0.118338
Protein archease OS=Mus musculus OX=10090 GN=Zbtb8os PE=1 SV=2	-0.0654915	0.126156
40S ribosomal protein S6 OS=Mus musculus OX=10090 GN=Rps6 PE=1 SV=1	-0.0654134	0.0982271
Glutamyl aminopeptidase OS=Mus musculus OX=10090 GN=Enpep PE=1 SV=1	-0.0654009	0.13618
Dynactin subunit 1 OS=Mus musculus OX=10090 GN=Dctn1 PE=1 SV=3	-0.0653971	0.107289
ATP synthase subunit O, mitochondrial OS=Mus musculus OX=10090 GN=Atp5po PE=1 SV=1	-0.0653741	0.197862
Ubiquitin carboxyl-terminal hydrolase 10 OS=Mus musculus OX=10090 GN=Usp10 PE=1 SV=3	-0.0653002	0.127094
Beta-hexosaminidase subunit beta OS=Mus musculus OX=10090 GN=Hexb PE=1 SV=2	-0.065237	0.12165
ATP-dependent RNA helicase DDX1 OS=Mus musculus OX=10090 GN=Ddx1 PE=1 SV=1	-0.0649168	0.127323
E3 ubiquitin-protein ligase HECTD1 OS=Mus musculus OX=10090 GN=Hectd1 PE=1 SV=2	-0.0648338	0.102447
Cytochrome b-c1 complex subunit Rieske, mitochondrial OS=Mus musculus OX=10090 GN=Uqcrfs1 PE=1 SV=1	-0.0648305	0.172833
Hypoxanthine-guanine phosphoribosyltransferase OS=Mus musculus OX=10090 GN=Hprt1 PE=1 SV=3	-0.0648094	0.117715
Ribokinase OS=Mus musculus OX=10090 GN=Rbks PE=1 SV=1	-0.0646743	0.0910099
S-phase kinase-associated protein 1 OS=Mus musculus OX=10090 GN=Skp1 PE=1 SV=3	-0.0646719	0.117731
Protein SET OS=Mus musculus OX=10090 GN=Set PE=1 SV=1	-0.0646551	0.119159
[Pyruvate dehydrogenase (acetyl-transferring)] kinase isozyme 2, mitochondrial OS=Mus musculus OX=10090 GN=Pdk2 PE=1 SV=2	-0.0646223	0.140797
Alcohol dehydrogenase 1 OS=Mus musculus OX=10090 GN=Adh1 PE=1 SV=2	-0.0645832	0.154802
Complement factor H OS=Mus musculus OX=10090 GN=Cfh PE=1 SV=2	-0.0644342	0.124333
Shootin-1 OS=Mus musculus OX=10090 GN=Shtn1 PE=1 SV=1	-0.0643981	0.0971188
Caspase-7 OS=Mus musculus OX=10090 GN=Casp7 PE=1 SV=2	-0.064347	0.074985
Peroxiredoxin-4 OS=Mus musculus OX=10090 GN=Prdx4 PE=1 SV=1	-0.0642906	0.111028
E3 ubiquitin-protein ligase RNF185 OS=Mus musculus OX=10090 GN=Rnf185 PE=2 SV=1	-0.0642628	0.0838666
NADH dehydrogenase [ubiquinone] 1 beta subcomplex subunit 4 OS=Mus musculus OX=10090 GN=Ndufb4 PE=1 SV=3	-0.0642054	0.136564
Mitochondrial glutamate carrier 1 OS=Mus musculus OX=10090 GN=Slc25a22 PE=1 SV=1	-0.0641499	0.0904862
Mitochondrial intermembrane space import and assembly protein 40 OS=Mus musculus OX=10090 GN=Chchd4 PE=1 SV=1	-0.0639274	0.0930915
Unconventional myosin-XVIIIa OS=Mus musculus OX=10090 GN=Myo18a PE=1 SV=2	-0.0638509	0.121654
Serine/threonine-protein phosphatase 2A 65 kDa regulatory subunit A alpha isoform OS=Mus musculus OX=10090 GN=Ppp2r1a PE=1 SV=3	-0.0638088	0.13165
NADH dehydrogenase [ubiquinone] 1 alpha subcomplex subunit 8 OS=Mus musculus OX=10090 GN=Ndufa8 PE=1 SV=3	-0.0637572	0.0930235
Acetyl-CoA carboxylase 1 OS=Mus musculus OX=10090 GN=Acaca PE=1 SV=1	-0.0637549	0.163517
ELAV-like protein 1 OS=Mus musculus OX=10090 GN=Elavl1 PE=1 SV=2	-0.0636862	0.116075
E3 UFM1-protein ligase 1 OS=Mus musculus OX=10090 GN=Ufl1 PE=1 SV=2	-0.0636074	0.167488
Uridine 5'-monophosphate synthase OS=Mus musculus OX=10090 GN=Umps PE=1 SV=3	-0.0631232	0.113659
60S ribosomal protein L35a OS=Mus musculus OX=10090 GN=Rpl35a PE=1 SV=2	-0.0630437	0.0790684
Cytochrome P450 3A13 OS=Mus musculus OX=10090 GN=Cyp3a13 PE=1 SV=1	-0.0629385	0.250782
DnaJ homolog subfamily A member 3, mitochondrial OS=Mus musculus OX=10090 GN=Dnaja3 PE=1 SV=1	-0.0629339	0.111854
Protein disulfide isomerase Creld2 OS=Mus musculus OX=10090 GN=Creld2 PE=1 SV=1	-0.0628391	0.0741242
Retinol-binding protein 1 OS=Mus musculus OX=10090 GN=Rbp1 PE=1 SV=2	-0.0626821	0.0475573
40S ribosomal protein S14 OS=Mus musculus OX=10090 GN=Rps14 PE=1 SV=3	-0.0625097	0.102412
Tubulin-folding cofactor B OS=Mus musculus OX=10090 GN=Tbcb PE=1 SV=2	-0.0624587	0.0713013
Proteasome assembly chaperone 1 OS=Mus musculus OX=10090 GN=Psmg1 PE=1 SV=1	-0.0623351	0.0854072
High mobility group protein B1 OS=Mus musculus OX=10090 GN=Hmgb1 PE=1 SV=2	-0.0621845	0.101353
Staphylococcal nuclease domain-containing protein 1 OS=Mus musculus OX=10090 GN=Snd1 PE=1 SV=1	-0.06216	0.136098
Low molecular weight phosphotyrosine protein phosphatase OS=Mus musculus OX=10090 GN=Acp1 PE=1 SV=3	-0.0620426	0.103481
Ferritin heavy chain OS=Mus musculus OX=10090 GN=Fth1 PE=1 SV=2	-0.0618726	0.0863763
Protein Red OS=Mus musculus OX=10090 GN=Ik PE=1 SV=2	-0.061815	0.0982368
Myosin-11 OS=Mus musculus OX=10090 GN=Myh11 PE=1 SV=1	-0.0614015	0.142105
Atlastin-2 OS=Mus musculus OX=10090 GN=Atl2 PE=1 SV=1	-0.0613176	0.153503
Dihydrofolate reductase OS=Mus musculus OX=10090 GN=Dhfr PE=1 SV=3	-0.0610783	0.0803002
Ras-related protein Rab-14 OS=Mus musculus OX=10090 GN=Rab14 PE=1 SV=3	-0.060986	0.0967743
Thiosulfate sulfurtransferase/rhodanese-like domain-containing protein 3 OS=Mus musculus OX=10090 GN=Tstd3 PE=1 SV=1	-0.0609386	0.0894563
Sorcin OS=Mus musculus OX=10090 GN=Sri PE=1 SV=1	-0.0608884	0.100592
39S ribosomal protein L46, mitochondrial OS=Mus musculus OX=10090 GN=Mrpl46 PE=1 SV=1	-0.0606318	0.0771721
40S ribosomal protein S9 OS=Mus musculus OX=10090 GN=Rps9 PE=1 SV=3	-0.0606094	0.0893901
Retinol dehydrogenase 7 OS=Mus musculus OX=10090 GN=Rdh7 PE=1 SV=1	-0.0605464	0.118367
NHS-like protein 1 OS=Mus musculus OX=10090 GN=Nhsl1 PE=1 SV=3	-0.0605326	0.0752833
Heterogeneous nuclear ribonucleoprotein D0 OS=Mus musculus OX=10090 GN=Hnrnpd PE=1 SV=2	-0.0604943	0.0817495
Nuclear receptor corepressor 1 OS=Mus musculus OX=10090 GN=Ncor1 PE=1 SV=1	-0.060368	0.0729923
60S ribosomal protein L13a OS=Mus musculus OX=10090 GN=Rpl13a PE=1 SV=4	-0.0601828	0.0875034
Isocitrate dehydrogenase [NADP], mitochondrial OS=Mus musculus OX=10090 GN=Idh2 PE=1 SV=3	-0.0600586	0.0857079
Protein DEK OS=Mus musculus OX=10090 GN=Dek PE=1 SV=1	-0.0598621	0.095086
40S ribosomal protein S28 OS=Mus musculus OX=10090 GN=Rps28 PE=1 SV=1	-0.0598475	0.0907709
Y-box-binding protein 1 OS=Mus musculus OX=10090 GN=Ybx1 PE=1 SV=3	-0.0598108	0.0953961
60S ribosomal protein L27 OS=Mus musculus OX=10090 GN=Rpl27 PE=1 SV=2	-0.0597639	0.110043
28S ribosomal protein S7, mitochondrial OS=Mus musculus OX=10090 GN=Mrps7 PE=1 SV=1	-0.0597441	0.0878798
Alanine--tRNA ligase, mitochondrial OS=Mus musculus OX=10090 GN=Aars2 PE=1 SV=1	-0.0595984	0.0875522
Pre-mRNA-processing factor 40 homolog A OS=Mus musculus OX=10090 GN=Prpf40a PE=1 SV=1	-0.0595792	0.118925
NADH dehydrogenase [ubiquinone] flavoprotein 1, mitochondrial OS=Mus musculus OX=10090 GN=Ndufv1 PE=1 SV=1	-0.0595143	0.199157
NADH dehydrogenase [ubiquinone] iron-sulfur protein 3, mitochondrial OS=Mus musculus OX=10090 GN=Ndufs3 PE=1 SV=2	-0.0593547	0.119118
Ras-related protein Rab-5C OS=Mus musculus OX=10090 GN=Rab5c PE=1 SV=2	-0.059292	0.107198
Cytochrome c oxidase subunit 2 OS=Mus musculus OX=10090 GN=Mtco2 PE=1 SV=1	-0.0592854	0.115023
Nuclear fragile X mental retardation-interacting protein 2 OS=Mus musculus OX=10090 GN=Nufip2 PE=1 SV=1	-0.0592711	0.0851735
Protein 4.1 OS=Mus musculus OX=10090 GN=Epb41 PE=1 SV=2	-0.059114	0.191719
Serine/arginine repetitive matrix protein 1 OS=Mus musculus OX=10090 GN=Srrm1 PE=1 SV=2	-0.0589388	0.0820949
Carnitine O-palmitoyltransferase 2, mitochondrial OS=Mus musculus OX=10090 GN=Cpt2 PE=1 SV=2	-0.0588715	0.101617
Receptor of activated protein C kinase 1 OS=Mus musculus OX=10090 GN=Rack1 PE=1 SV=3	-0.0587328	0.102743
Alanine aminotransferase 2 OS=Mus musculus OX=10090 GN=Gpt2 PE=1 SV=1	-0.0586199	0.0753685
Transitional endoplasmic reticulum ATPase OS=Mus musculus OX=10090 GN=Vcp PE=1 SV=4	-0.05857	0.10671
Probable ubiquitin carboxyl-terminal hydrolase FAF-X OS=Mus musculus OX=10090 GN=Usp9x PE=1 SV=2	-0.0584682	0.121988
ER membrane protein complex subunit 8 OS=Mus musculus OX=10090 GN=Emc8 PE=1 SV=1	-0.0583911	0.080089
Protein S100-A6 OS=Mus musculus OX=10090 GN=S100a6 PE=1 SV=3	-0.0582928	0.0683456
Phosphatidylcholine translocator ABCB4 OS=Mus musculus OX=10090 GN=Abcb4 PE=1 SV=2	-0.0582791	0.100534
Proteasome subunit alpha type-3 OS=Mus musculus OX=10090 GN=Psma3 PE=1 SV=3	-0.0582552	0.0980694
Sphingosine-1-phosphate lyase 1 OS=Mus musculus OX=10090 GN=Sgpl1 PE=1 SV=1	-0.0582394	0.109189
Myotrophin OS=Mus musculus OX=10090 GN=Mtpn PE=1 SV=2	-0.058098	0.0935543
60S ribosomal protein L27a OS=Mus musculus OX=10090 GN=Rpl27a PE=1 SV=5	-0.0580638	0.130289
Nucleoside diphosphate-linked moiety X motif 19 OS=Mus musculus OX=10090 GN=Nudt19 PE=1 SV=2	-0.0580128	0.0649514
Apolipoprotein M OS=Mus musculus OX=10090 GN=Apom PE=1 SV=1	-0.0580107	0.144947
Phenazine biosynthesis-like domain-containing protein 2 OS=Mus musculus OX=10090 GN=Pbld2 PE=1 SV=1	-0.0580077	0.145864
Vesicle-associated membrane protein 8 OS=Mus musculus OX=10090 GN=Vamp8 PE=1 SV=1	-0.0577734	0.108111
GTP-binding nuclear protein Ran OS=Mus musculus OX=10090 GN=Ran PE=1 SV=3	-0.0576317	0.0808014
Thymocyte nuclear protein 1 OS=Mus musculus OX=10090 GN=Thyn1 PE=1 SV=1	-0.0573938	0.0989083
cAMP-regulated phosphoprotein 19 OS=Mus musculus OX=10090 GN=Arpp19 PE=1 SV=2	-0.0573912	0.0698056
ATP-dependent RNA helicase DDX19A OS=Mus musculus OX=10090 GN=Ddx19a PE=1 SV=2	-0.0572158	0.102942
Reticulophagy regulator 3 OS=Mus musculus OX=10090 GN=Retreg3 PE=1 SV=1	-0.0571634	0.0906202
Eukaryotic translation initiation factor 3 subunit J-B OS=Mus musculus OX=10090 GN=Eif3j2 PE=1 SV=1	-0.0571343	0.114603
Membrane-associated progesterone receptor component 1 OS=Mus musculus OX=10090 GN=Pgrmc1 PE=1 SV=4	-0.0571174	0.0985707
60S ribosomal protein L3 OS=Mus musculus OX=10090 GN=Rpl3 PE=1 SV=3	-0.0570261	0.0863428
Phosphatidylinositol-3-phosphatase SAC1 OS=Mus musculus OX=10090 GN=Sacm1l PE=1 SV=1	-0.0568305	0.120788
Solute carrier family 2, facilitated glucose transporter member 2 OS=Mus musculus OX=10090 GN=Slc2a2 PE=1 SV=3	-0.0568084	0.149032
Clathrin light chain A OS=Mus musculus OX=10090 GN=Clta PE=1 SV=2	-0.0566768	0.0681956
Alpha-2-macroglobulin receptor-associated protein OS=Mus musculus OX=10090 GN=Lrpap1 PE=1 SV=1	-0.0566429	0.0833631
Catenin alpha-3 OS=Mus musculus OX=10090 GN=Ctnna3 PE=1 SV=2	-0.0566308	0.0742542
Proteasome subunit alpha type-5 OS=Mus musculus OX=10090 GN=Psma5 PE=1 SV=1	-0.0565557	0.139394
Sorting nexin-5 OS=Mus musculus OX=10090 GN=Snx5 PE=1 SV=1	-0.0564164	0.0956563
Thioredoxin domain-containing protein 12 OS=Mus musculus OX=10090 GN=Txndc12 PE=1 SV=1	-0.0562482	0.0796704
Inorganic pyrophosphatase 2, mitochondrial OS=Mus musculus OX=10090 GN=Ppa2 PE=1 SV=1	-0.0562442	0.132231
Eukaryotic translation initiation factor 4 gamma 2 OS=Mus musculus OX=10090 GN=Eif4g2 PE=1 SV=2	-0.0561032	0.0595708
Acyl-CoA:lysophosphatidylglycerol acyltransferase 1 OS=Mus musculus OX=10090 GN=Lpgat1 PE=1 SV=1	-0.0560618	0.0724045
Calcium load-activated calcium channel OS=Mus musculus OX=10090 GN=Tmco1 PE=1 SV=1	-0.0559543	0.0758997
THO complex subunit 4 OS=Mus musculus OX=10090 GN=Alyref PE=1 SV=3	-0.0559413	0.0645771
Thioredoxin-dependent peroxide reductase, mitochondrial OS=Mus musculus OX=10090 GN=Prdx3 PE=1 SV=1	-0.0556927	0.0608469
Proliferation-associated protein 2G4 OS=Mus musculus OX=10090 GN=Pa2g4 PE=1 SV=3	-0.0556774	0.111271
AFG3-like protein 2 OS=Mus musculus OX=10090 GN=Afg3l2 PE=1 SV=1	-0.055549	0.145112
Annexin A7 OS=Mus musculus OX=10090 GN=Anxa7 PE=1 SV=2	-0.0553863	0.0628558
Protein sel-1 homolog 1 OS=Mus musculus OX=10090 GN=Sel1l PE=1 SV=2	-0.0551885	0.0847226
26S proteasome non-ATPase regulatory subunit 3 OS=Mus musculus OX=10090 GN=Psmd3 PE=1 SV=3	-0.0551752	0.0786259
Heterogeneous nuclear ribonucleoproteins A2/B1 OS=Mus musculus OX=10090 GN=Hnrnpa2b1 PE=1 SV=2	-0.0551505	0.0829391
Arylamine N-acetyltransferase 2 OS=Mus musculus OX=10090 GN=Nat2 PE=1 SV=1	-0.0551198	0.115014
E3 ubiquitin-protein ligase RNF123 OS=Mus musculus OX=10090 GN=Rnf123 PE=1 SV=1	-0.0550569	0.0646738
60S ribosomal protein L21 OS=Mus musculus OX=10090 GN=Rpl21 PE=1 SV=3	-0.0550171	0.0832641
Copper transport protein ATOX1 OS=Mus musculus OX=10090 GN=Atox1 PE=1 SV=1	-0.054955	0.056536
Vigilin OS=Mus musculus OX=10090 GN=Hdlbp PE=1 SV=1	-0.0549496	0.0971105
Apoptosis inhibitor 5 OS=Mus musculus OX=10090 GN=Api5 PE=1 SV=2	-0.0549436	0.113127
26S proteasome regulatory subunit 10B OS=Mus musculus OX=10090 GN=Psmc6 PE=1 SV=1	-0.0548679	0.104442
Nidogen-1 OS=Mus musculus OX=10090 GN=Nid1 PE=1 SV=2	-0.0548656	0.0650765
Apoptosis-inducing factor 1, mitochondrial OS=Mus musculus OX=10090 GN=Aifm1 PE=1 SV=1	-0.0547431	0.14964
Desmin OS=Mus musculus OX=10090 GN=Des PE=1 SV=3	-0.054465	0.0646773
Sulfide:quinone oxidoreductase, mitochondrial OS=Mus musculus OX=10090 GN=Sqor PE=1 SV=3	-0.0543495	0.0862334
Guanine nucleotide-binding protein G(I)/G(S)/G(T) subunit beta-2 OS=Mus musculus OX=10090 GN=Gnb2 PE=1 SV=3	-0.0543319	0.0818786
F-actin-capping protein subunit alpha-2 OS=Mus musculus OX=10090 GN=Capza2 PE=1 SV=3	-0.0543294	0.076002
PC4 and SFRS1-interacting protein OS=Mus musculus OX=10090 GN=Psip1 PE=1 SV=1	-0.0542431	0.072035
FERM, ARHGEF and pleckstrin domain-containing protein 1 OS=Mus musculus OX=10090 GN=Farp1 PE=1 SV=1	-0.054087	0.0905572
COP9 signalosome complex subunit 2 OS=Mus musculus OX=10090 GN=Cops2 PE=1 SV=1	-0.0540516	0.100439
1,5-anhydro-D-fructose reductase OS=Mus musculus OX=10090 GN=Akr1e2 PE=1 SV=1	-0.0539918	0.136966
Vacuolar protein sorting-associated protein 35 OS=Mus musculus OX=10090 GN=Vps35 PE=1 SV=1	-0.053936	0.0813298
Dehydrogenase/reductase SDR family member 7 OS=Mus musculus OX=10090 GN=Dhrs7 PE=1 SV=2	-0.0539332	0.106669
SAP domain-containing ribonucleoprotein OS=Mus musculus OX=10090 GN=Sarnp PE=1 SV=3	-0.053926	0.0753379
Nodal modulator 1 OS=Mus musculus OX=10090 GN=Nomo1 PE=1 SV=1	-0.0539186	0.0928583
Nucleolin OS=Mus musculus OX=10090 GN=Ncl PE=1 SV=2	-0.0537554	0.073977
T-complex protein 1 subunit alpha OS=Mus musculus OX=10090 GN=Tcp1 PE=1 SV=3	-0.0534894	0.112085
Septin-9 OS=Mus musculus OX=10090 GN=Septin9 PE=1 SV=1	-0.0533351	0.0575532
Translocation protein SEC63 homolog OS=Mus musculus OX=10090 GN=Sec63 PE=1 SV=4	-0.0531394	0.0858415
26S proteasome non-ATPase regulatory subunit 8 OS=Mus musculus OX=10090 GN=Psmd8 PE=1 SV=2	-0.052824	0.109166
Small glutamine-rich tetratricopeptide repeat-containing protein alpha OS=Mus musculus OX=10090 GN=Sgta PE=1 SV=2	-0.0527991	0.0972539
NADH dehydrogenase [ubiquinone] 1 beta subcomplex subunit 1 OS=Mus musculus OX=10090 GN=Ndufb1 PE=1 SV=1	-0.0527584	0.0794963
Eukaryotic translation initiation factor 3 subunit C OS=Mus musculus OX=10090 GN=Eif3c PE=1 SV=1	-0.0527538	0.0691243
DNA-(apurinic or apyrimidinic site) endonuclease OS=Mus musculus OX=10090 GN=Apex1 PE=1 SV=2	-0.0527402	0.06015
DnaJ homolog subfamily B member 4 OS=Mus musculus OX=10090 GN=Dnajb4 PE=1 SV=1	-0.0526266	0.0705394
NADH dehydrogenase [ubiquinone] 1 beta subcomplex subunit 5, mitochondrial OS=Mus musculus OX=10090 GN=Ndufb5 PE=1 SV=1	-0.0525964	0.142648
Lipoamide acyltransferase component of branched-chain alpha-keto acid dehydrogenase complex, mitochondrial OS=Mus musculus OX=10090 GN=Dbt PE=1 SV=2	-0.0525324	0.0732389
Phosphoinositide 3-kinase adapter protein 1 OS=Mus musculus OX=10090 GN=Pik3ap1 PE=1 SV=1	-0.0524536	0.0852483
Bile salt export pump OS=Mus musculus OX=10090 GN=Abcb11 PE=1 SV=2	-0.0520654	0.186449
Zinc transporter SLC39A7 OS=Mus musculus OX=10090 GN=Slc39a7 PE=1 SV=2	-0.0519855	0.114992
Gephyrin OS=Mus musculus OX=10090 GN=Gphn PE=1 SV=2	-0.0519671	0.133061
Tricarboxylate transport protein, mitochondrial OS=Mus musculus OX=10090 GN=Slc25a1 PE=1 SV=1	-0.0517713	0.069861
cAMP-dependent protein kinase type I-beta regulatory subunit OS=Mus musculus OX=10090 GN=Prkar1b PE=1 SV=2	-0.0517614	0.0965626
60S ribosomal protein L14 OS=Mus musculus OX=10090 GN=Rpl14 PE=1 SV=3	-0.0516633	0.057308
PRKC apoptosis WT1 regulator protein OS=Mus musculus OX=10090 GN=Pawr PE=1 SV=2	-0.0515999	0.050868
NADH dehydrogenase [ubiquinone] 1 beta subcomplex subunit 11, mitochondrial OS=Mus musculus OX=10090 GN=Ndufb11 PE=1 SV=2	-0.0515515	0.0925
26S proteasome regulatory subunit 6B OS=Mus musculus OX=10090 GN=Psmc4 PE=1 SV=2	-0.0515303	0.0895098
Cyclin-dependent kinase 13 OS=Mus musculus OX=10090 GN=Cdk13 PE=1 SV=3	-0.0515024	0.0669177
Heterogeneous nuclear ribonucleoprotein K OS=Mus musculus OX=10090 GN=Hnrnpk PE=1 SV=1	-0.0514913	0.0690433
Bile acid-CoA:amino acid N-acyltransferase OS=Mus musculus OX=10090 GN=Baat PE=1 SV=1	-0.0514168	0.105836
Prolyl endopeptidase OS=Mus musculus OX=10090 GN=Prep PE=1 SV=1	-0.0510848	0.146606
Ubiquitin carboxyl-terminal hydrolase 47 OS=Mus musculus OX=10090 GN=Usp47 PE=1 SV=2	-0.0510535	0.0769947
Proteasome subunit beta type-8 OS=Mus musculus OX=10090 GN=Psmb8 PE=1 SV=2	-0.0510245	0.127502
NADH-cytochrome b5 reductase 3 OS=Mus musculus OX=10090 GN=Cyb5r3 PE=1 SV=3	-0.051021	0.108658
Isoleucine--tRNA ligase, mitochondrial OS=Mus musculus OX=10090 GN=Iars2 PE=1 SV=1	-0.0509954	0.0921309
Xanthine dehydrogenase/oxidase OS=Mus musculus OX=10090 GN=Xdh PE=1 SV=5	-0.0508589	0.109845
ATP synthase subunit e, mitochondrial OS=Mus musculus OX=10090 GN=Atp5me PE=1 SV=2	-0.050722	0.169834
CAP-Gly domain-containing linker protein 1 OS=Mus musculus OX=10090 GN=Clip1 PE=1 SV=1	-0.0506599	0.0434807
39S ribosomal protein L53, mitochondrial OS=Mus musculus OX=10090 GN=Mrpl53 PE=1 SV=1	-0.0506162	0.167456
Acidic leucine-rich nuclear phosphoprotein 32 family member E OS=Mus musculus OX=10090 GN=Anp32e PE=1 SV=2	-0.0505925	0.0490452
ATPase family AAA domain-containing protein 1 OS=Mus musculus OX=10090 GN=Atad1 PE=1 SV=1	-0.0504061	0.0939301
Cathepsin Z OS=Mus musculus OX=10090 GN=Ctsz PE=1 SV=1	-0.0503386	0.069925
Mitochondrial amidoxime-reducing component 1 OS=Mus musculus OX=10090 GN=Mtarc1 PE=1 SV=2	-0.0502702	0.131794
Protein LZIC OS=Mus musculus OX=10090 GN=Lzic PE=1 SV=1	-0.0500917	0.067595
Isoamyl acetate-hydrolyzing esterase 1 homolog OS=Mus musculus OX=10090 GN=Iah1 PE=1 SV=1	-0.0497709	0.0665638
26S proteasome regulatory subunit 4 OS=Mus musculus OX=10090 GN=Psmc1 PE=1 SV=1	-0.0497557	0.0898467
Enhancer of rudimentary homolog OS=Mus musculus OX=10090 GN=Erh PE=1 SV=1	-0.0497023	0.0998796
Molybdopterin synthase sulfur carrier subunit OS=Mus musculus OX=10090 GN=Mocs2 PE=1 SV=1	-0.0492613	0.0563727
Glutathione S-transferase kappa 1 OS=Mus musculus OX=10090 GN=Gstk1 PE=1 SV=3	-0.0489926	0.0839374
Glutathione S-transferase Mu 1 OS=Mus musculus OX=10090 GN=Gstm1 PE=1 SV=2	-0.0488359	0.0845404
Collagen alpha-1(IV) chain OS=Mus musculus OX=10090 GN=Col4a1 PE=1 SV=4	-0.0486967	0.0875952
Aquaporin-1 OS=Mus musculus OX=10090 GN=Aqp1 PE=1 SV=3	-0.0484373	0.0997988
Dihydrolipoyllysine-residue acetyltransferase component of pyruvate dehydrogenase complex, mitochondrial OS=Mus musculus OX=10090 GN=Dlat PE=1 SV=2	-0.0484354	0.117878
Centromere protein V OS=Mus musculus OX=10090 GN=Cenpv PE=1 SV=2	-0.0481272	0.0951726
Purine nucleoside phosphorylase OS=Mus musculus OX=10090 GN=Pnp PE=1 SV=2	-0.0479176	0.0995363
Alpha-methylacyl-CoA racemase OS=Mus musculus OX=10090 GN=Amacr PE=1 SV=4	-0.0478327	0.0907406
V-type proton ATPase subunit B, brain isoform OS=Mus musculus OX=10090 GN=Atp6v1b2 PE=1 SV=1	-0.0477132	0.080683
14-3-3 protein theta OS=Mus musculus OX=10090 GN=Ywhaq PE=1 SV=1	-0.047688	0.0556708
AP-1 complex subunit gamma-1 OS=Mus musculus OX=10090 GN=Ap1g1 PE=1 SV=3	-0.0476343	0.0552475
Claudin-3 OS=Mus musculus OX=10090 GN=Cldn3 PE=1 SV=1	-0.0476091	0.0493332
Alpha-synuclein OS=Mus musculus OX=10090 GN=Snca PE=1 SV=2	-0.047368	0.0817119
Heterogeneous nuclear ribonucleoprotein U-like protein 1 OS=Mus musculus OX=10090 GN=Hnrnpul1 PE=1 SV=1	-0.0473405	0.0638482
Voltage-dependent anion-selective channel protein 3 OS=Mus musculus OX=10090 GN=Vdac3 PE=1 SV=1	-0.0472851	0.049328
Proteasome subunit beta type-6 OS=Mus musculus OX=10090 GN=Psmb6 PE=1 SV=3	-0.0471447	0.0772192
Ubiquitin-like-conjugating enzyme ATG3 OS=Mus musculus OX=10090 GN=Atg3 PE=1 SV=1	-0.0470568	0.0713892
Lipid droplet-regulating VLDL assembly factor AUP1 OS=Mus musculus OX=10090 GN=Aup1 PE=1 SV=1	-0.0469994	0.0509168
Galectin-8 OS=Mus musculus OX=10090 GN=Lgals8 PE=1 SV=1	-0.0469358	0.0782615
HCLS1-associated protein X-1 OS=Mus musculus OX=10090 GN=Hax1 PE=1 SV=1	-0.0467771	0.064014
Cleft lip and palate transmembrane protein 1 homolog OS=Mus musculus OX=10090 GN=Clptm1 PE=1 SV=1	-0.046704	0.0568304
Protein kinase C and casein kinase substrate in neurons protein 2 OS=Mus musculus OX=10090 GN=Pacsin2 PE=1 SV=1	-0.0462743	0.0893456
Hexokinase-4 OS=Mus musculus OX=10090 GN=Gck PE=1 SV=1	-0.046145	0.0859686
Cytochrome b5 OS=Mus musculus OX=10090 GN=Cyb5a PE=1 SV=2	-0.0453676	0.118473
ERO1-like protein alpha OS=Mus musculus OX=10090 GN=Ero1a PE=1 SV=2	-0.0453298	0.0642885
Coatomer subunit gamma-1 OS=Mus musculus OX=10090 GN=Copg1 PE=1 SV=1	-0.0453013	0.0666112
Far upstream element-binding protein 1 OS=Mus musculus OX=10090 GN=Fubp1 PE=1 SV=1	-0.0449629	0.0713591
Cytosolic non-specific dipeptidase OS=Mus musculus OX=10090 GN=Cndp2 PE=1 SV=1	-0.0447294	0.110011
Ribosome biogenesis regulatory protein homolog OS=Mus musculus OX=10090 GN=Rrs1 PE=1 SV=1	-0.044643	0.0511199
ATP-binding cassette sub-family F member 1 OS=Mus musculus OX=10090 GN=Abcf1 PE=1 SV=1	-0.0445566	0.0609508
DnaJ homolog subfamily B member 11 OS=Mus musculus OX=10090 GN=Dnajb11 PE=1 SV=1	-0.0445087	0.0593012
Heat shock 70 kDa protein 4 OS=Mus musculus OX=10090 GN=Hspa4 PE=1 SV=1	-0.0443485	0.0698104
CDKN2A-interacting protein OS=Mus musculus OX=10090 GN=Cdkn2aip PE=1 SV=1	-0.044343	0.0607607
Ensconsin OS=Mus musculus OX=10090 GN=Map7 PE=1 SV=1	-0.0443004	0.0425232
Mitochondrial carnitine/acylcarnitine carrier protein OS=Mus musculus OX=10090 GN=Slc25a20 PE=1 SV=1	-0.0441308	0.110539
Gelsolin OS=Mus musculus OX=10090 GN=Gsn PE=1 SV=3	-0.0440085	0.0504418
Ubiquitin carboxyl-terminal hydrolase 24 OS=Mus musculus OX=10090 GN=Usp24 PE=1 SV=1	-0.043846	0.0620615
T-complex protein 1 subunit gamma OS=Mus musculus OX=10090 GN=Cct3 PE=1 SV=1	-0.0438033	0.0728975
Inosine triphosphate pyrophosphatase OS=Mus musculus OX=10090 GN=Itpa PE=1 SV=2	-0.0437993	0.0635121
Isocitrate dehydrogenase [NAD] subunit gamma 1, mitochondrial OS=Mus musculus OX=10090 GN=Idh3g PE=1 SV=1	-0.0437279	0.0524065
ATP-binding cassette sub-family B member 7, mitochondrial OS=Mus musculus OX=10090 GN=Abcb7 PE=1 SV=3	-0.0437152	0.100863
TAR DNA-binding protein 43 OS=Mus musculus OX=10090 GN=Tardbp PE=1 SV=1	-0.0433216	0.0580294
15-hydroxyprostaglandin dehydrogenase [NAD(+)] OS=Mus musculus OX=10090 GN=Hpgd PE=1 SV=1	-0.043319	0.0844678
AP-2 complex subunit beta OS=Mus musculus OX=10090 GN=Ap2b1 PE=1 SV=1	-0.0428457	0.0897434
Guanine deaminase OS=Mus musculus OX=10090 GN=Gda PE=1 SV=1	-0.0426989	0.069662
Lamina-associated polypeptide 2, isoforms beta/delta/epsilon/gamma OS=Mus musculus OX=10090 GN=Tmpo PE=1 SV=4	-0.0425878	0.0506734
Caseinolytic peptidase B protein homolog OS=Mus musculus OX=10090 GN=Clpb PE=1 SV=1	-0.0424451	0.0557641
Torsin-1A-interacting protein 2 OS=Mus musculus OX=10090 GN=Tor1aip2 PE=1 SV=1	-0.0423191	0.0717789
Non-histone chromosomal protein HMG-14 OS=Mus musculus OX=10090 GN=Hmgn1 PE=1 SV=2	-0.0418261	0.0448723
Starch-binding domain-containing protein 1 OS=Mus musculus OX=10090 GN=Stbd1 PE=1 SV=1	-0.0417093	0.0839877
BRISC and BRCA1-A complex member 1 OS=Mus musculus OX=10090 GN=Babam1 PE=1 SV=1	-0.0416242	0.0643725
Acetyl-coenzyme A thioesterase OS=Mus musculus OX=10090 GN=Acot12 PE=1 SV=1	-0.0413916	0.0681258
Polyadenylate-binding protein 1 OS=Mus musculus OX=10090 GN=Pabpc1 PE=1 SV=2	-0.041292	0.103962
Adenylosuccinate lyase OS=Mus musculus OX=10090 GN=Adsl PE=1 SV=2	-0.0412833	0.0703355
Cytochrome b5 type B OS=Mus musculus OX=10090 GN=Cyb5b PE=1 SV=1	-0.0411406	0.0804843
Heat shock cognate 71 kDa protein OS=Mus musculus OX=10090 GN=Hspa8 PE=1 SV=1	-0.0408164	0.0751951
Alpha-enolase OS=Mus musculus OX=10090 GN=Eno1 PE=1 SV=3	-0.0408113	0.0909903
Ran-binding protein 3 OS=Mus musculus OX=10090 GN=Ranbp3 PE=1 SV=2	-0.0407769	0.0480056
Chromobox protein homolog 3 OS=Mus musculus OX=10090 GN=Cbx3 PE=1 SV=2	-0.040744	0.0544517
Acyl-coenzyme A synthetase ACSM3, mitochondrial OS=Mus musculus OX=10090 GN=Acsm3 PE=1 SV=2	-0.0406471	0.0875633
Phospholipid hydroperoxide glutathione peroxidase OS=Mus musculus OX=10090 GN=Gpx4 PE=1 SV=4	-0.0404053	0.0450475
MICOS complex subunit Mic60 OS=Mus musculus OX=10090 GN=Immt PE=1 SV=1	-0.0402455	0.0931244
Sorting nexin-3 OS=Mus musculus OX=10090 GN=Snx3 PE=1 SV=3	-0.0400139	0.0725918
SUZ domain-containing protein 1 OS=Mus musculus OX=10090 GN=Szrd1 PE=1 SV=1	-0.0397118	0.0437351
Serine/threonine-protein phosphatase 6 regulatory subunit 1 OS=Mus musculus OX=10090 GN=Ppp6r1 PE=1 SV=1	-0.0395994	0.0515022
Heterogeneous nuclear ribonucleoprotein M OS=Mus musculus OX=10090 GN=Hnrnpm PE=1 SV=3	-0.0395874	0.0571118
Ras GTPase-activating protein-binding protein 1 OS=Mus musculus OX=10090 GN=G3bp1 PE=1 SV=1	-0.0395665	0.0752393
Glutaredoxin-3 OS=Mus musculus OX=10090 GN=Glrx3 PE=1 SV=1	-0.039562	0.0650687
Mannose-1-phosphate guanyltransferase alpha OS=Mus musculus OX=10090 GN=Gmppa PE=1 SV=1	-0.0394614	0.0481244
ER membrane protein complex subunit 10 OS=Mus musculus OX=10090 GN=Emc10 PE=2 SV=2	-0.0393817	0.0482663
Glycerol-3-phosphate phosphatase OS=Mus musculus OX=10090 GN=Pgp PE=1 SV=1	-0.0391984	0.0558037
Ankyrin repeat domain-containing protein 17 OS=Mus musculus OX=10090 GN=Ankrd17 PE=1 SV=2	-0.039154	0.0669044
Ubiquitin carboxyl-terminal hydrolase 4 OS=Mus musculus OX=10090 GN=Usp4 PE=1 SV=3	-0.0391019	0.0405243
MICOS complex subunit Mic19 OS=Mus musculus OX=10090 GN=Chchd3 PE=1 SV=1	-0.0387887	0.0765681
Aminomethyltransferase, mitochondrial OS=Mus musculus OX=10090 GN=Amt PE=1 SV=1	-0.0386306	0.0634875
Serine/threonine-protein phosphatase 2A catalytic subunit alpha isoform OS=Mus musculus OX=10090 GN=Ppp2ca PE=1 SV=1	-0.0385659	0.0622894
E3 ubiquitin-protein ligase KCMF1 OS=Mus musculus OX=10090 GN=Kcmf1 PE=1 SV=1	-0.0380624	0.0585685
Glutathione S-transferase Mu 4 OS=Mus musculus OX=10090 GN=Gstm4 PE=1 SV=1	-0.0372623	0.0421936
Protein phosphatase 1K, mitochondrial OS=Mus musculus OX=10090 GN=Ppm1k PE=1 SV=1	-0.03712	0.0945422
V-type proton ATPase subunit C 1 OS=Mus musculus OX=10090 GN=Atp6v1c1 PE=1 SV=4	-0.0369474	0.0624385
Annexin A1 OS=Mus musculus OX=10090 GN=Anxa1 PE=1 SV=2	-0.0369005	0.0570034
Calpain small subunit 1 OS=Mus musculus OX=10090 GN=Capns1 PE=1 SV=1	-0.036887	0.0544742
40S ribosomal protein S23 OS=Mus musculus OX=10090 GN=Rps23 PE=1 SV=3	-0.0368533	0.0566933
Sarcolemmal membrane-associated protein OS=Mus musculus OX=10090 GN=Slmap PE=1 SV=2	-0.0366772	0.039589
Prostaglandin reductase-3 OS=Mus musculus OX=10090 GN=Zadh2 PE=1 SV=1	-0.0365745	0.0710221
APOBEC1 complementation factor OS=Mus musculus OX=10090 GN=A1cf PE=1 SV=2	-0.0362421	0.093225
ATP synthase F(0) complex subunit B1, mitochondrial OS=Mus musculus OX=10090 GN=Atp5pb PE=1 SV=1	-0.0358702	0.0844522
14-3-3 protein zeta/delta OS=Mus musculus OX=10090 GN=Ywhaz PE=1 SV=1	-0.035294	0.0354013
Unconventional myosin-Ib OS=Mus musculus OX=10090 GN=Myo1b PE=1 SV=3	-0.0349984	0.052578
ATP-binding cassette sub-family E member 1 OS=Mus musculus OX=10090 GN=Abce1 PE=1 SV=1	-0.0345435	0.06358
40S ribosomal protein S7 OS=Mus musculus OX=10090 GN=Rps7 PE=2 SV=1	-0.0344982	0.0538196
PDZ and LIM domain protein 1 OS=Mus musculus OX=10090 GN=Pdlim1 PE=1 SV=4	-0.0344595	0.0479765
Phospholipase A2 group XV OS=Mus musculus OX=10090 GN=Pla2g15 PE=1 SV=1	-0.034342	0.0401918
Serine/threonine-protein phosphatase 2A activator OS=Mus musculus OX=10090 GN=Ptpa PE=1 SV=1	-0.034143	0.0364836
Acyl-CoA (8-3)-desaturase OS=Mus musculus OX=10090 GN=Fads1 PE=1 SV=1	-0.0341021	0.0378991
Cofilin-1 OS=Mus musculus OX=10090 GN=Cfl1 PE=1 SV=3	-0.0340634	0.0347898
Solute carrier family 25 member 45 OS=Mus musculus OX=10090 GN=Slc25a45 PE=1 SV=1	-0.0338897	0.049919
T-complex protein 1 subunit zeta OS=Mus musculus OX=10090 GN=Cct6a PE=1 SV=3	-0.0337046	0.0610252
Phenylalanine--tRNA ligase beta subunit OS=Mus musculus OX=10090 GN=Farsb PE=1 SV=2	-0.0336958	0.0847058
Oxysterol-binding protein 1 OS=Mus musculus OX=10090 GN=Osbp PE=1 SV=3	-0.0336241	0.0445685
Microtubule-associated protein 4 OS=Mus musculus OX=10090 GN=Map4 PE=1 SV=3	-0.0333465	0.0334368
Kinectin OS=Mus musculus OX=10090 GN=Ktn1 PE=1 SV=1	-0.0330862	0.0419296
NudC domain-containing protein 2 OS=Mus musculus OX=10090 GN=Nudcd2 PE=1 SV=1	-0.0330386	0.0518831
RUN and FYVE domain-containing protein 1 OS=Mus musculus OX=10090 GN=Rufy1 PE=1 SV=1	-0.0329122	0.0407153
T-complex protein 1 subunit beta OS=Mus musculus OX=10090 GN=Cct2 PE=1 SV=4	-0.0329113	0.0810563
Cytochrome P450 1A2 OS=Mus musculus OX=10090 GN=Cyp1a2 PE=1 SV=1	-0.0326481	0.0700239
Carnitine O-palmitoyltransferase 1, liver isoform OS=Mus musculus OX=10090 GN=Cpt1a PE=1 SV=4	-0.0324602	0.0416716
Collagen alpha-2(V) chain OS=Mus musculus OX=10090 GN=Col5a2 PE=1 SV=1	-0.0324359	0.0306796
Protein diaphanous homolog 1 OS=Mus musculus OX=10090 GN=Diaph1 PE=1 SV=1	-0.0322857	0.0414704
Fibrous sheath-interacting protein 2 OS=Mus musculus OX=10090 GN=Fsip2 PE=1 SV=3	-0.0320084	0.0533184
Insulin-degrading enzyme OS=Mus musculus OX=10090 GN=Ide PE=1 SV=1	-0.0319928	0.0574872
14-3-3 protein eta OS=Mus musculus OX=10090 GN=Ywhah PE=1 SV=2	-0.0317328	0.0364999
ATP-dependent RNA helicase A OS=Mus musculus OX=10090 GN=Dhx9 PE=1 SV=2	-0.0317224	0.0534563
Annexin A6 OS=Mus musculus OX=10090 GN=Anxa6 PE=1 SV=3	-0.0314693	0.067429
Glutathione hydrolase 5 proenzyme OS=Mus musculus OX=10090 GN=Ggt5 PE=1 SV=2	-0.0314647	0.0687955
Heat shock protein HSP 90-alpha OS=Mus musculus OX=10090 GN=Hsp90aa1 PE=1 SV=4	-0.031446	0.0515236
Septin-8 OS=Mus musculus OX=10090 GN=Septin8 PE=1 SV=4	-0.0308959	0.0427499
Reticulon-4 OS=Mus musculus OX=10090 GN=Rtn4 PE=1 SV=2	-0.0306644	0.0371759
Eukaryotic translation initiation factor 1A OS=Mus musculus OX=10090 GN=Eif1a PE=2 SV=3	-0.030608	0.0433462
ER membrane protein complex subunit 2 OS=Mus musculus OX=10090 GN=Emc2 PE=1 SV=1	-0.030604	0.0462717
26S proteasome non-ATPase regulatory subunit 12 OS=Mus musculus OX=10090 GN=Psmd12 PE=1 SV=4	-0.0302315	0.0609136
Nucleolar protein 56 OS=Mus musculus OX=10090 GN=Nop56 PE=1 SV=2	-0.030109	0.0599167
Delta(14)-sterol reductase LBR OS=Mus musculus OX=10090 GN=Lbr PE=1 SV=2	-0.0301029	0.0456988
Aminoacyl tRNA synthase complex-interacting multifunctional protein 1 OS=Mus musculus OX=10090 GN=Aimp1 PE=1 SV=2	-0.0298188	0.0399115
Inverted formin-2 OS=Mus musculus OX=10090 GN=Inf2 PE=1 SV=1	-0.0297288	0.0279414
Medium-chain specific acyl-CoA dehydrogenase, mitochondrial OS=Mus musculus OX=10090 GN=Acadm PE=1 SV=1	-0.0293913	0.0350302
Collagen alpha-1(III) chain OS=Mus musculus OX=10090 GN=Col3a1 PE=1 SV=4	-0.0292828	0.0493216
Leukotriene-B4 omega-hydroxylase 3 OS=Mus musculus OX=10090 GN=Cyp4f14 PE=1 SV=1	-0.0291822	0.0456508
ADP-ribosylation factor 6 OS=Mus musculus OX=10090 GN=Arf6 PE=1 SV=2	-0.0291015	0.0521213
Solute carrier family 12 member 7 OS=Mus musculus OX=10090 GN=Slc12a7 PE=1 SV=1	-0.029012	0.0388042
60S acidic ribosomal protein P0 OS=Mus musculus OX=10090 GN=Rplp0 PE=1 SV=3	-0.0289884	0.0730169
Quinone oxidoreductase OS=Mus musculus OX=10090 GN=Cryz PE=1 SV=1	-0.0289508	0.0429036
MICOS complex subunit Mic27 OS=Mus musculus OX=10090 GN=Apool PE=1 SV=1	-0.0287433	0.0681837
Eukaryotic translation initiation factor 3 subunit A OS=Mus musculus OX=10090 GN=Eif3a PE=1 SV=5	-0.0287377	0.0414613
Neutral cholesterol ester hydrolase 1 OS=Mus musculus OX=10090 GN=Nceh1 PE=1 SV=1	-0.0287321	0.0515993
Vinculin OS=Mus musculus OX=10090 GN=Vcl PE=1 SV=4	-0.028723	0.0432799
Methylthioribose-1-phosphate isomerase OS=Mus musculus OX=10090 GN=Mri1 PE=1 SV=1	-0.0284607	0.0401866
Cytochrome P450 2D10 OS=Mus musculus OX=10090 GN=Cyp2d10 PE=1 SV=2	-0.0283692	0.0696114
GDH/6PGL endoplasmic bifunctional protein OS=Mus musculus OX=10090 GN=H6pd PE=1 SV=2	-0.0281706	0.0375273
Prefoldin subunit 2 OS=Mus musculus OX=10090 GN=Pfdn2 PE=1 SV=2	-0.0281459	0.0243809
Sulfotransferase 1A1 OS=Mus musculus OX=10090 GN=Sult1a1 PE=1 SV=1	-0.0278704	0.0497607
Alpha-adducin OS=Mus musculus OX=10090 GN=Add1 PE=1 SV=2	-0.0276594	0.031195
Pro-cathepsin H OS=Mus musculus OX=10090 GN=Ctsh PE=1 SV=2	-0.0272344	0.0317332
Transmembrane protein 109 OS=Mus musculus OX=10090 GN=Tmem109 PE=1 SV=2	-0.0271739	0.0334752
Group XIIB secretory phospholipase A2-like protein OS=Mus musculus OX=10090 GN=Pla2g12b PE=1 SV=1	-0.0265878	0.0430515
CD82 antigen OS=Mus musculus OX=10090 GN=Cd82 PE=1 SV=1	-0.0265107	0.0539385
Nuclear autoantigenic sperm protein OS=Mus musculus OX=10090 GN=Nasp PE=1 SV=2	-0.0264407	0.0500781
Decorin OS=Mus musculus OX=10090 GN=Dcn PE=1 SV=1	-0.0263885	0.0274344
Arylacetamide deacetylase OS=Mus musculus OX=10090 GN=Aadac PE=1 SV=3	-0.0259229	0.0463176
Aldehyde dehydrogenase family 3 member A2 OS=Mus musculus OX=10090 GN=Aldh3a2 PE=1 SV=2	-0.0258139	0.0352022
Casein kinase II subunit beta OS=Mus musculus OX=10090 GN=Csnk2b PE=1 SV=1	-0.0257848	0.0373076
Ras-related protein Rab-5B OS=Mus musculus OX=10090 GN=Rab5b PE=1 SV=1	-0.0257549	0.0274114
Signal recognition particle subunit SRP68 OS=Mus musculus OX=10090 GN=Srp68 PE=1 SV=2	-0.0256507	0.0412219
Rab GDP dissociation inhibitor beta OS=Mus musculus OX=10090 GN=Gdi2 PE=1 SV=1	-0.0255765	0.0449314
UDP-N-acetylglucosamine--peptide N-acetylglucosaminyltransferase 110 kDa subunit OS=Mus musculus OX=10090 GN=Ogt PE=1 SV=2	-0.0254484	0.0333872
Splicing factor 3A subunit 3 OS=Mus musculus OX=10090 GN=Sf3a3 PE=1 SV=2	-0.0254091	0.0316441
Ras GTPase-activating protein-binding protein 2 OS=Mus musculus OX=10090 GN=G3bp2 PE=1 SV=2	-0.0250008	0.040049
Methionine-R-sulfoxide reductase B3, mitochondrial OS=Mus musculus OX=10090 GN=Msrb3 PE=1 SV=2	-0.0249203	0.0276255
Kinesin-like protein KIF13A OS=Mus musculus OX=10090 GN=Kif13a PE=1 SV=1	-0.0248605	0.0283075
Ras GTPase-activating-like protein IQGAP2 OS=Mus musculus OX=10090 GN=Iqgap2 PE=1 SV=2	-0.0247901	0.0436741
Cytoplasmic aconitate hydratase OS=Mus musculus OX=10090 GN=Aco1 PE=1 SV=3	-0.0245244	0.054448
Rho GDP-dissociation inhibitor 1 OS=Mus musculus OX=10090 GN=Arhgdia PE=1 SV=3	-0.0242634	0.0242687
E1A-binding protein p400 OS=Mus musculus OX=10090 GN=Ep400 PE=1 SV=3	-0.0242213	0.0299627
26S proteasome regulatory subunit 8 OS=Mus musculus OX=10090 GN=Psmc5 PE=1 SV=1	-0.0236569	0.0496981
Afamin OS=Mus musculus OX=10090 GN=Afm PE=1 SV=2	-0.0235938	0.0285719
Ubiquitin-like modifier-activating enzyme 6 OS=Mus musculus OX=10090 GN=Uba6 PE=1 SV=1	-0.0234634	0.0300454
Ras-related protein Rab-2A OS=Mus musculus OX=10090 GN=Rab2a PE=1 SV=1	-0.023016	0.0285434
Beta-1-syntrophin OS=Mus musculus OX=10090 GN=Sntb1 PE=1 SV=4	-0.0229564	0.0375914
26S proteasome non-ATPase regulatory subunit 11 OS=Mus musculus OX=10090 GN=Psmd11 PE=1 SV=3	-0.0228472	0.0468742
Huntingtin-interacting protein 1-related protein OS=Mus musculus OX=10090 GN=Hip1r PE=1 SV=2	-0.0226619	0.0309726
Nardilysin OS=Mus musculus OX=10090 GN=Nrdc PE=1 SV=1	-0.0225225	0.0298372
WD repeat-containing protein 1 OS=Mus musculus OX=10090 GN=Wdr1 PE=1 SV=3	-0.02239	0.029776
Small nuclear ribonucleoprotein Sm D2 OS=Mus musculus OX=10090 GN=Snrpd2 PE=1 SV=1	-0.0223835	0.0318182
Lumican OS=Mus musculus OX=10090 GN=Lum PE=1 SV=2	-0.0221	0.023834
60S ribosomal protein L26 OS=Mus musculus OX=10090 GN=Rpl26 PE=1 SV=1	-0.0220722	0.0411546
Complement C4-B OS=Mus musculus OX=10090 GN=C4b PE=1 SV=3	-0.022058	0.0363392
Apolipoprotein B-100 OS=Mus musculus OX=10090 GN=Apob PE=1 SV=1	-0.0215423	0.0292273
7-alpha-hydroxycholest-4-en-3-one 12-alpha-hydroxylase OS=Mus musculus OX=10090 GN=Cyp8b1 PE=1 SV=1	-0.0214812	0.0631596
Epidermal growth factor receptor substrate 15 OS=Mus musculus OX=10090 GN=Eps15 PE=1 SV=1	-0.0214783	0.0241386
Glycerol-3-phosphate dehydrogenase [NAD(+)], cytoplasmic OS=Mus musculus OX=10090 GN=Gpd1 PE=1 SV=3	-0.0214522	0.0397007
ATP-dependent RNA helicase DDX3X OS=Mus musculus OX=10090 GN=Ddx3x PE=1 SV=3	-0.0211553	0.0294928
Actin-related protein 2/3 complex subunit 3 OS=Mus musculus OX=10090 GN=Arpc3 PE=1 SV=3	-0.0210904	0.0277146
NAD-capped RNA hydrolase NUDT12 OS=Mus musculus OX=10090 GN=Nudt12 PE=1 SV=1	-0.0209975	0.0312315
ATPase family protein 2 homolog OS=Mus musculus OX=10090 GN=Spata5 PE=1 SV=2	-0.0206483	0.0311269
Dolichyl-diphosphooligosaccharide--protein glycosyltransferase subunit STT3A OS=Mus musculus OX=10090 GN=Stt3a PE=1 SV=1	-0.0205301	0.0298678
Serine/arginine-rich splicing factor 2 OS=Mus musculus OX=10090 GN=Srsf2 PE=1 SV=4	-0.0204693	0.0290502
Phosphoribosyl pyrophosphate synthase-associated protein 1 OS=Mus musculus OX=10090 GN=Prpsap1 PE=1 SV=1	-0.0199975	0.0365955
Uncharacterized protein C6orf226 homolog OS=Mus musculus OX=10090 PE=1 SV=1	-0.0199825	0.0277283
Thioredoxin-like protein 1 OS=Mus musculus OX=10090 GN=Txnl1 PE=1 SV=3	-0.019773	0.0289923
MOB-like protein phocein OS=Mus musculus OX=10090 GN=Mob4 PE=1 SV=1	-0.0197097	0.0248796
Heterogeneous nuclear ribonucleoprotein A/B OS=Mus musculus OX=10090 GN=Hnrnpab PE=1 SV=1	-0.0194467	0.0214856
40S ribosomal protein SA OS=Mus musculus OX=10090 GN=Rpsa PE=1 SV=4	-0.0194373	0.0323611
Bifunctional UDP-N-acetylglucosamine 2-epimerase/N-acetylmannosamine kinase OS=Mus musculus OX=10090 GN=Gne PE=1 SV=1	-0.0190917	0.0268133
NADH dehydrogenase [ubiquinone] 1 beta subcomplex subunit 9 OS=Mus musculus OX=10090 GN=Ndufb9 PE=1 SV=3	-0.0189634	0.0403767
Endoplasmic reticulum aminopeptidase 1 OS=Mus musculus OX=10090 GN=Erap1 PE=1 SV=2	-0.0188721	0.0284137
Malectin OS=Mus musculus OX=10090 GN=Mlec PE=1 SV=2	-0.0186009	0.025948
Tubulointerstitial nephritis antigen-like OS=Mus musculus OX=10090 GN=Tinagl1 PE=1 SV=1	-0.0184531	0.0364918
Heterogeneous nuclear ribonucleoprotein Q OS=Mus musculus OX=10090 GN=Syncrip PE=1 SV=2	-0.0181831	0.0237649
Glucose-6-phosphate 1-dehydrogenase X OS=Mus musculus OX=10090 GN=G6pdx PE=1 SV=3	-0.0180254	0.03766
Desmoglein-2 OS=Mus musculus OX=10090 GN=Dsg2 PE=1 SV=3	-0.0178444	0.0506846
Tropomyosin alpha-4 chain OS=Mus musculus OX=10090 GN=Tpm4 PE=1 SV=3	-0.0176489	0.0142043
Density-regulated protein OS=Mus musculus OX=10090 GN=Denr PE=1 SV=1	-0.0175895	0.0254506
Mitochondrial fission 1 protein OS=Mus musculus OX=10090 GN=Fis1 PE=1 SV=1	-0.0170995	0.0208276
DnaJ homolog subfamily A member 2 OS=Mus musculus OX=10090 GN=Dnaja2 PE=1 SV=1	-0.016782	0.0225759
NADH-ubiquinone oxidoreductase 75 kDa subunit, mitochondrial OS=Mus musculus OX=10090 GN=Ndufs1 PE=1 SV=2	-0.0167142	0.0430866
Protein kinase C and casein kinase II substrate protein 3 OS=Mus musculus OX=10090 GN=Pacsin3 PE=1 SV=1	-0.0164666	0.025163
Ras-related protein Rab-11B OS=Mus musculus OX=10090 GN=Rab11b PE=1 SV=3	-0.0164013	0.018703
Matrin-3 OS=Mus musculus OX=10090 GN=Matr3 PE=1 SV=1	-0.0160046	0.0226519
Lupus La protein homolog OS=Mus musculus OX=10090 GN=Ssb PE=1 SV=1	-0.0158592	0.0231497
H-2 class I histocompatibility antigen, D-B alpha chain OS=Mus musculus OX=10090 GN=H2-D1 PE=1 SV=2	-0.0157507	0.0253222
Protein eva-1 homolog A OS=Mus musculus OX=10090 GN=Eva1a PE=1 SV=2	-0.0157459	0.0251838
AP-1 complex subunit beta-1 OS=Mus musculus OX=10090 GN=Ap1b1 PE=1 SV=2	-0.0156911	0.0305526
RuvB-like 2 OS=Mus musculus OX=10090 GN=Ruvbl2 PE=1 SV=3	-0.0154557	0.0284728
Thioredoxin domain-containing protein 5 OS=Mus musculus OX=10090 GN=Txndc5 PE=1 SV=2	-0.0152674	0.0199673
Mitochondrial import inner membrane translocase subunit Tim10 OS=Mus musculus OX=10090 GN=Timm10 PE=1 SV=1	-0.0151952	0.01902
Protein DDI1 homolog 2 OS=Mus musculus OX=10090 GN=Ddi2 PE=1 SV=1	-0.0149792	0.0215514
60 kDa lysophospholipase OS=Mus musculus OX=10090 GN=Aspg PE=1 SV=1	-0.0148651	0.0216921
Cytochrome b OS=Mus musculus OX=10090 GN=Mt-Cyb PE=1 SV=1	-0.0148078	0.0192937
Tubulin beta-5 chain OS=Mus musculus OX=10090 GN=Tubb5 PE=1 SV=1	-0.0147356	0.0153593
Serine hydroxymethyltransferase, mitochondrial OS=Mus musculus OX=10090 GN=Shmt2 PE=1 SV=1	-0.0144947	0.0310742
E3 ubiquitin-protein ligase MIB1 OS=Mus musculus OX=10090 GN=Mib1 PE=1 SV=1	-0.0143865	0.0179897
Importin subunit beta-1 OS=Mus musculus OX=10090 GN=Kpnb1 PE=1 SV=2	-0.0143638	0.0183635
40S ribosomal protein S8 OS=Mus musculus OX=10090 GN=Rps8 PE=1 SV=2	-0.0140549	0.0137948
Serine--tRNA ligase, cytoplasmic OS=Mus musculus OX=10090 GN=Sars1 PE=1 SV=3	-0.0140333	0.0129755
3-oxoacyl-[acyl-carrier-protein] synthase, mitochondrial OS=Mus musculus OX=10090 GN=Oxsm PE=1 SV=1	-0.0139926	0.0255024
Protein numb homolog OS=Mus musculus OX=10090 GN=Numb PE=1 SV=1	-0.0139324	0.0189298
Ran-specific GTPase-activating protein OS=Mus musculus OX=10090 GN=Ranbp1 PE=1 SV=2	-0.0137396	0.0194588
Actin-related protein 2/3 complex subunit 2 OS=Mus musculus OX=10090 GN=Arpc2 PE=1 SV=3	-0.0136277	0.0218271
E3 ubiquitin-protein ligase TRIP12 OS=Mus musculus OX=10090 GN=Trip12 PE=1 SV=1	-0.013404	0.0105488
Cysteine dioxygenase type 1 OS=Mus musculus OX=10090 GN=Cdo1 PE=1 SV=1	-0.0130618	0.0330602
Immunoglobulin heavy constant mu OS=Mus musculus OX=10090 GN=Ighm PE=1 SV=2	-0.0130363	0.0248706
6-phosphogluconate dehydrogenase, decarboxylating OS=Mus musculus OX=10090 GN=Pgd PE=1 SV=3	-0.0129333	0.0166374
Long-chain-fatty-acid--CoA ligase 1 OS=Mus musculus OX=10090 GN=Acsl1 PE=1 SV=2	-0.0128119	0.0377529
Syntaxin-16 OS=Mus musculus OX=10090 GN=Stx16 PE=1 SV=3	-0.0127141	0.0151051
Cytochrome c1, heme protein, mitochondrial OS=Mus musculus OX=10090 GN=Cyc1 PE=1 SV=1	-0.0126284	0.0432422
STIP1 homology and U box-containing protein 1 OS=Mus musculus OX=10090 GN=Stub1 PE=1 SV=1	-0.0124431	0.0166447
Copine-3 OS=Mus musculus OX=10090 GN=Cpne3 PE=1 SV=2	-0.0119257	0.0192418
Lipase maturation factor 2 OS=Mus musculus OX=10090 GN=Lmf2 PE=1 SV=1	-0.0117504	0.00981195
NADPH--cytochrome P450 reductase OS=Mus musculus OX=10090 GN=Por PE=1 SV=2	-0.0114354	0.0161053
Hepatoma-derived growth factor-related protein 3 OS=Mus musculus OX=10090 GN=Hdgfl3 PE=1 SV=2	-0.0113676	0.00736774
Acetoacetyl-CoA synthetase OS=Mus musculus OX=10090 GN=Aacs PE=1 SV=1	-0.0105912	0.0342536
Ribonuclease inhibitor OS=Mus musculus OX=10090 GN=Rnh1 PE=1 SV=1	-0.010371	0.0151719
B-cell receptor-associated protein 31 OS=Mus musculus OX=10090 GN=Bcap31 PE=1 SV=4	-0.0103494	0.0116355
Tight junction protein ZO-2 OS=Mus musculus OX=10090 GN=Tjp2 PE=1 SV=2	-0.0103269	0.0134408
Eukaryotic translation initiation factor 5A-1 OS=Mus musculus OX=10090 GN=Eif5a PE=1 SV=2	-0.010285	0.0120636
Phosphate carrier protein, mitochondrial OS=Mus musculus OX=10090 GN=Slc25a3 PE=1 SV=1	-0.0102238	0.0173597
Eukaryotic translation initiation factor 3 subunit I OS=Mus musculus OX=10090 GN=Eif3i PE=1 SV=1	-0.0101745	0.0195063
ATP-binding cassette sub-family F member 2 OS=Mus musculus OX=10090 GN=Abcf2 PE=1 SV=1	-0.0100396	0.0218121
Thioredoxin domain-containing protein 15 OS=Mus musculus OX=10090 GN=Txndc15 PE=1 SV=1	-0.0099718	0.01377
Exportin-1 OS=Mus musculus OX=10090 GN=Xpo1 PE=1 SV=1	-0.0098358	0.0128753
T-complex protein 1 subunit delta OS=Mus musculus OX=10090 GN=Cct4 PE=1 SV=3	-0.0095775	0.0168652
Lysosome membrane protein 2 OS=Mus musculus OX=10090 GN=Scarb2 PE=1 SV=3	-0.0095523	0.0110531
Threonine synthase-like 2 OS=Mus musculus OX=10090 GN=Thnsl2 PE=1 SV=1	-0.009521	0.0153079
Clathrin heavy chain 1 OS=Mus musculus OX=10090 GN=Cltc PE=1 SV=3	-0.0095195	0.0153019
ATP-dependent (S)-NAD(P)H-hydrate dehydratase OS=Mus musculus OX=10090 GN=Naxd PE=1 SV=1	-0.0093234	0.0221322
RNA-binding protein 15 OS=Mus musculus OX=10090 GN=Rbm15 PE=1 SV=1	-0.009184	0.00975427
Coxsackievirus and adenovirus receptor homolog OS=Mus musculus OX=10090 GN=Cxadr PE=1 SV=1	-0.0086153	0.00898185
Molybdenum cofactor sulfurase OS=Mus musculus OX=10090 GN=Mocos PE=1 SV=1	-0.0083578	0.0160314
Arf-GAP domain and FG repeat-containing protein 1 OS=Mus musculus OX=10090 GN=Agfg1 PE=1 SV=2	-0.0083503	0.00774465
Glycogen [starch] synthase, liver OS=Mus musculus OX=10090 GN=Gys2 PE=1 SV=2	-0.0083165	0.0107647
Protein OS-9 OS=Mus musculus OX=10090 GN=Os9 PE=1 SV=2	-0.0081318	0.00941267
UDP-glucose 6-dehydrogenase OS=Mus musculus OX=10090 GN=Ugdh PE=1 SV=1	-0.0080124	0.00801809
Alpha-actinin-4 OS=Mus musculus OX=10090 GN=Actn4 PE=1 SV=1	-0.0078773	0.0101305
Tether containing UBX domain for GLUT4 OS=Mus musculus OX=10090 GN=Aspscr1 PE=1 SV=1	-0.0077601	0.0113156
Calponin-3 OS=Mus musculus OX=10090 GN=Cnn3 PE=1 SV=1	-0.0076221	0.00876337
AMP deaminase 2 OS=Mus musculus OX=10090 GN=Ampd2 PE=1 SV=1	-0.0074985	0.0139753
Ras-related protein Rab-5A OS=Mus musculus OX=10090 GN=Rab5a PE=1 SV=1	-0.0073335	0.00721477
Paxillin OS=Mus musculus OX=10090 GN=Pxn PE=1 SV=1	-0.0071463	0.00845902
Gamma-butyrobetaine dioxygenase OS=Mus musculus OX=10090 GN=Bbox1 PE=1 SV=1	-0.0068146	0.0125319
Hsp90 co-chaperone Cdc37 OS=Mus musculus OX=10090 GN=Cdc37 PE=1 SV=1	-0.0067833	0.00741962
40S ribosomal protein S27 OS=Mus musculus OX=10090 GN=Rps27 PE=1 SV=3	-0.0067716	0.0124745
Apoptosis-stimulating of p53 protein 1 OS=Mus musculus OX=10090 GN=Ppp1r13b PE=1 SV=2	-0.0067694	0.0147712
Voltage-dependent anion-selective channel protein 2 OS=Mus musculus OX=10090 GN=Vdac2 PE=1 SV=2	-0.0067649	0.00826595
Charged multivesicular body protein 4b OS=Mus musculus OX=10090 GN=Chmp4b PE=1 SV=2	-0.0066556	0.00625734
GTP-binding protein SAR1b OS=Mus musculus OX=10090 GN=Sar1b PE=1 SV=1	-0.0066326	0.0103312
E3 ubiquitin-protein ligase RNF115 OS=Mus musculus OX=10090 GN=Rnf115 PE=1 SV=1	-0.0065336	0.00547159
Fermitin family homolog 2 OS=Mus musculus OX=10090 GN=Fermt2 PE=1 SV=1	-0.0063738	0.00543406
40S ribosomal protein S4, X isoform OS=Mus musculus OX=10090 GN=Rps4x PE=1 SV=2	-0.0063666	0.00873797
Extracellular superoxide dismutase [Cu-Zn] OS=Mus musculus OX=10090 GN=Sod3 PE=1 SV=1	-0.0063288	0.00558077
Ras-interacting protein 1 OS=Mus musculus OX=10090 GN=Rasip1 PE=1 SV=3	-0.0063071	0.00650406
Growth arrest-specific protein 2 OS=Mus musculus OX=10090 GN=Gas2 PE=1 SV=1	-0.006271	0.00772827
Cytochrome P450 2A12 OS=Mus musculus OX=10090 GN=Cyp2a12 PE=1 SV=2	-0.0062687	0.0124924
Solute carrier organic anion transporter family member 2B1 OS=Mus musculus OX=10090 GN=Slco2b1 PE=1 SV=1	-0.0061568	0.0079244
Erlin-1 OS=Mus musculus OX=10090 GN=Erlin1 PE=1 SV=2	-0.0060164	0.00568764
Acylglycerol kinase, mitochondrial OS=Mus musculus OX=10090 GN=Agk PE=1 SV=1	-0.0059654	0.00663326
Transportin-1 OS=Mus musculus OX=10090 GN=Tnpo1 PE=1 SV=2	-0.0057673	0.00865837
ATP-dependent Clp protease proteolytic subunit, mitochondrial OS=Mus musculus OX=10090 GN=Clpp PE=1 SV=1	-0.0056195	0.00733865
Trifunctional enzyme subunit beta, mitochondrial OS=Mus musculus OX=10090 GN=Hadhb PE=1 SV=1	-0.0056101	0.0091786
24-hydroxycholesterol 7-alpha-hydroxylase OS=Mus musculus OX=10090 GN=Cyp39a1 PE=1 SV=1	-0.0056067	0.0127086
E3 ubiquitin-protein ligase HUWE1 OS=Mus musculus OX=10090 GN=Huwe1 PE=1 SV=5	-0.0054562	0.00748699
Calcineurin B homologous protein 1 OS=Mus musculus OX=10090 GN=Chp1 PE=1 SV=2	-0.0047887	0.00574398
Metaxin-1 OS=Mus musculus OX=10090 GN=Mtx1 PE=1 SV=1	-0.0046088	0.00927769
Glycine--tRNA ligase OS=Mus musculus OX=10090 GN=Gars1 PE=1 SV=1	-0.0042038	0.00469928
Heterogeneous nuclear ribonucleoproteins C1/C2 OS=Mus musculus OX=10090 GN=Hnrnpc PE=1 SV=1	-0.0040198	0.00463383
Galectin-1 OS=Mus musculus OX=10090 GN=Lgals1 PE=1 SV=3	-0.0039864	0.00325775
E3 ubiquitin-protein ligase Praja-2 OS=Mus musculus OX=10090 GN=Pja2 PE=1 SV=2	-0.0039826	0.00529771
UBX domain-containing protein 4 OS=Mus musculus OX=10090 GN=Ubxn4 PE=1 SV=1	-0.0034123	0.00466965
40S ribosomal protein S20 OS=Mus musculus OX=10090 GN=Rps20 PE=1 SV=1	-0.0033251	0.00572212
Protein RER1 OS=Mus musculus OX=10090 GN=Rer1 PE=1 SV=1	-0.0033087	0.00572649
Elongation factor-like GTPase 1 OS=Mus musculus OX=10090 GN=Efl1 PE=1 SV=1	-0.0032457	0.0028205
Heterogeneous nuclear ribonucleoprotein F OS=Mus musculus OX=10090 GN=Hnrnpf PE=1 SV=3	-0.0030572	0.00350464
Peroxisomal acyl-coenzyme A oxidase 2 OS=Mus musculus OX=10090 GN=Acox2 PE=1 SV=2	-0.0028143	0.00385571
Eukaryotic translation initiation factor 5 OS=Mus musculus OX=10090 GN=Eif5 PE=1 SV=1	-0.0023384	0.00349038
LIM domain and actin-binding protein 1 OS=Mus musculus OX=10090 GN=Lima1 PE=1 SV=3	-0.0022467	0.0025158
COP9 signalosome complex subunit 1 OS=Mus musculus OX=10090 GN=Gps1 PE=1 SV=1	-0.0022433	0.00332594
E3 ubiquitin-protein ligase UBR4 OS=Mus musculus OX=10090 GN=Ubr4 PE=1 SV=1	-0.0020345	0.0024276
MARCKS-related protein OS=Mus musculus OX=10090 GN=Marcksl1 PE=1 SV=2	-0.0020193	0.00207341
Histone H1.3 OS=Mus musculus OX=10090 GN=H1-3 PE=1 SV=2	-0.00188	0.00253214
Tubulin alpha-4A chain OS=Mus musculus OX=10090 GN=Tuba4a PE=1 SV=1	-0.0018146	0.00223434
Tubulin beta-2A chain OS=Mus musculus OX=10090 GN=Tubb2a PE=1 SV=1	-0.001428	0.00172104
Dynein intermediate chain 4, axonemal OS=Mus musculus OX=10090 GN=Dnai4 PE=1 SV=1	-0.0013967	0.00264955
Sorting nexin-2 OS=Mus musculus OX=10090 GN=Snx2 PE=1 SV=2	-0.0013828	0.0023926
Canalicular multispecific organic anion transporter 1 OS=Mus musculus OX=10090 GN=Abcc2 PE=1 SV=2	-0.0012767	0.00263118
Glutamate--cysteine ligase catalytic subunit OS=Mus musculus OX=10090 GN=Gclc PE=1 SV=4	-0.0012093	0.00172558
Minor histocompatibility antigen H13 OS=Mus musculus OX=10090 GN=Hm13 PE=1 SV=1	-0.0011852	0.00103269
Cytoplasmic dynein 1 intermediate chain 2 OS=Mus musculus OX=10090 GN=Dync1i2 PE=1 SV=1	-0.0011383	0.00120927
IgG receptor FcRn large subunit p51 OS=Mus musculus OX=10090 GN=Fcgrt PE=1 SV=1	-0.0009349	0.00085287
3-beta-hydroxysteroid-Delta(8),Delta(7)-isomerase OS=Mus musculus OX=10090 GN=Ebp PE=1 SV=3	-0.0008564	0.00107019
Translationally-controlled tumor protein OS=Mus musculus OX=10090 GN=Tpt1 PE=1 SV=1	-0.0006686	0.00078778
Tryptophan 2,3-dioxygenase OS=Mus musculus OX=10090 GN=Tdo2 PE=1 SV=2	-0.0004731	0.00053921
Histone H4 OS=Mus musculus OX=10090 GN=H4c1 PE=1 SV=2	-0.0002314	0.00029816
Transthyretin OS=Mus musculus OX=10090 GN=Ttr PE=1 SV=1	-1.543e-05	1.6175e-05
F-actin-capping protein subunit beta OS=Mus musculus OX=10090 GN=Capzb PE=1 SV=3	9.389e-05	0.0001659
Coiled-coil domain-containing protein 25 OS=Mus musculus OX=10090 GN=Ccdc25 PE=1 SV=1	0.00014999	0.00015531
Transmembrane emp24 domain-containing protein 10 OS=Mus musculus OX=10090 GN=Tmed10 PE=1 SV=1	0.00033298	0.00019863
60S ribosomal protein L34 OS=Mus musculus OX=10090 GN=Rpl34 PE=1 SV=2	0.00040347	0.00058325
Brefeldin A-inhibited guanine nucleotide-exchange protein 1 OS=Mus musculus OX=10090 GN=Arfgef1 PE=1 SV=1	0.00073126	0.00087414
Leukotriene A-4 hydrolase OS=Mus musculus OX=10090 GN=Lta4h PE=1 SV=4	0.00074313	0.0011717
Diphosphoinositol polyphosphate phosphohydrolase 2 OS=Mus musculus OX=10090 GN=Nudt4 PE=1 SV=1	0.00077956	0.0015239
40S ribosomal protein S15a OS=Mus musculus OX=10090 GN=Rps15a PE=1 SV=2	0.00103584	0.00142881
Valine--tRNA ligase OS=Mus musculus OX=10090 GN=Vars1 PE=1 SV=1	0.00115388	0.00124779
Choline dehydrogenase, mitochondrial OS=Mus musculus OX=10090 GN=Chdh PE=1 SV=1	0.00126337	0.00200237
Protein disulfide-isomerase A6 OS=Mus musculus OX=10090 GN=Pdia6 PE=1 SV=3	0.0019602	0.00211469
5-formyltetrahydrofolate cyclo-ligase OS=Mus musculus OX=10090 GN=Mthfs PE=2 SV=2	0.00207948	0.00209375
Kinesin-1 heavy chain OS=Mus musculus OX=10090 GN=Kif5b PE=1 SV=3	0.00216212	0.00399293
V-type proton ATPase subunit E 1 OS=Mus musculus OX=10090 GN=Atp6v1e1 PE=1 SV=2	0.00216287	0.00240464
UDP-glucuronosyltransferase 3A2 OS=Mus musculus OX=10090 GN=Ugt3a2 PE=1 SV=2	0.0023211	0.00599757
39S ribosomal protein L37, mitochondrial OS=Mus musculus OX=10090 GN=Mrpl37 PE=1 SV=1	0.0025429	0.00501054
Plectin OS=Mus musculus OX=10090 GN=Plec PE=1 SV=3	0.00285074	0.00370454
Long-chain-fatty-acid--CoA ligase 4 OS=Mus musculus OX=10090 GN=Acsl4 PE=1 SV=2	0.00296329	0.00562057
Catalase OS=Mus musculus OX=10090 GN=Cat PE=1 SV=4	0.00301972	0.00775858
Alpha-(1,6)-fucosyltransferase OS=Mus musculus OX=10090 GN=Fut8 PE=1 SV=2	0.00307699	0.00413173
DnaJ homolog subfamily C member 3 OS=Mus musculus OX=10090 GN=Dnajc3 PE=1 SV=1	0.00319138	0.00319461
Endophilin-B1 OS=Mus musculus OX=10090 GN=Sh3glb1 PE=1 SV=1	0.00333892	0.00490632
Talin-1 OS=Mus musculus OX=10090 GN=Tln1 PE=1 SV=2	0.00348162	0.00484018
Cytochrome P450 2D26 OS=Mus musculus OX=10090 GN=Cyp2d26 PE=1 SV=1	0.00350765	0.00519431
Aquaporin-9 OS=Mus musculus OX=10090 GN=Aqp9 PE=2 SV=1	0.00351628	0.00518945
Retinal dehydrogenase 1 OS=Mus musculus OX=10090 GN=Aldh1a1 PE=1 SV=5	0.00370778	0.0102766
Transgelin OS=Mus musculus OX=10090 GN=Tagln PE=1 SV=3	0.00395912	0.00331733
Cytochrome P450 2C40 OS=Mus musculus OX=10090 GN=Cyp2c40 PE=1 SV=2	0.00398347	0.0115877
Cyclin-dependent kinase 9 OS=Mus musculus OX=10090 GN=Cdk9 PE=1 SV=1	0.00401807	0.0063476
Phosphotriesterase-related protein OS=Mus musculus OX=10090 GN=Pter PE=1 SV=1	0.00412035	0.00585714
DNA mismatch repair protein Msh6 OS=Mus musculus OX=10090 GN=Msh6 PE=1 SV=3	0.00431902	0.00440749
Leucine-rich PPR motif-containing protein, mitochondrial OS=Mus musculus OX=10090 GN=Lrpprc PE=1 SV=2	0.00443796	0.00686118
Ras-related protein Rap-1A OS=Mus musculus OX=10090 GN=Rap1a PE=1 SV=1	0.00449024	0.00634495
Cysteine--tRNA ligase, cytoplasmic OS=Mus musculus OX=10090 GN=Cars1 PE=1 SV=2	0.00473899	0.00864801
Ras-related protein Rab-1A OS=Mus musculus OX=10090 GN=Rab1A PE=1 SV=3	0.00476693	0.00687561
Regulator of microtubule dynamics protein 2 OS=Mus musculus OX=10090 GN=Rmdn2 PE=1 SV=1	0.00480606	0.0141382
Ig alpha chain C region OS=Mus musculus OX=10090 PE=1 SV=1	0.00497287	0.0049923
NADH dehydrogenase [ubiquinone] 1 beta subcomplex subunit 3 OS=Mus musculus OX=10090 GN=Ndufb3 PE=1 SV=1	0.00500144	0.0130003
Endoplasmic reticulum resident protein 29 OS=Mus musculus OX=10090 GN=Erp29 PE=1 SV=2	0.00520558	0.00568797
60S ribosomal protein L15 OS=Mus musculus OX=10090 GN=Rpl15 PE=1 SV=4	0.00527151	0.00755434
Vacuolar fusion protein CCZ1 homolog OS=Mus musculus OX=10090 GN=Ccz1 PE=1 SV=1	0.00556423	0.0179907
Lymphocyte-specific protein 1 OS=Mus musculus OX=10090 GN=Lsp1 PE=1 SV=2	0.00556593	0.00495799
Very-long-chain (3R)-3-hydroxyacyl-CoA dehydratase 2 OS=Mus musculus OX=10090 GN=Hacd2 PE=1 SV=1	0.005708	0.008493
Alpha-2-HS-glycoprotein OS=Mus musculus OX=10090 GN=Ahsg PE=1 SV=1	0.00596272	0.0045923
DNA-directed RNA polymerase II subunit GRINL1A OS=Mus musculus OX=10090 GN=Polr2m PE=2 SV=2	0.00631834	0.00646845
Carbonyl reductase [NADPH] 1 OS=Mus musculus OX=10090 GN=Cbr1 PE=1 SV=3	0.00633972	0.00910137
Cyclin-dependent kinase 6 OS=Mus musculus OX=10090 GN=Cdk6 PE=1 SV=2	0.00675317	0.00740411
Basigin OS=Mus musculus OX=10090 GN=Bsg PE=1 SV=2	0.00683425	0.00903706
40S ribosomal protein S13 OS=Mus musculus OX=10090 GN=Rps13 PE=1 SV=2	0.00683631	0.0118035
Protein disulfide-isomerase OS=Mus musculus OX=10090 GN=P4hb PE=1 SV=2	0.00698463	0.00702336
Solute carrier family 22 member 18 OS=Mus musculus OX=10090 GN=Slc22a18 PE=1 SV=2	0.00707697	0.00870695
Cleavage and polyadenylation specificity factor subunit 6 OS=Mus musculus OX=10090 GN=Cpsf6 PE=1 SV=1	0.0072769	0.00959439
Kynureninase OS=Mus musculus OX=10090 GN=Kynu PE=1 SV=3	0.00745077	0.007316
Integrin beta-1 OS=Mus musculus OX=10090 GN=Itgb1 PE=1 SV=1	0.00750044	0.00824087
Prelamin-A/C OS=Mus musculus OX=10090 GN=Lmna PE=1 SV=2	0.00751954	0.0103994
Microsomal triglyceride transfer protein large subunit OS=Mus musculus OX=10090 GN=Mttp PE=1 SV=2	0.00767846	0.011042
39S ribosomal protein L11, mitochondrial OS=Mus musculus OX=10090 GN=Mrpl11 PE=1 SV=1	0.00784241	0.0139887
2,4-dienoyl-CoA reductase, mitochondrial OS=Mus musculus OX=10090 GN=Decr1 PE=1 SV=1	0.00792352	0.0148896
60S ribosomal protein L11 OS=Mus musculus OX=10090 GN=Rpl11 PE=1 SV=4	0.00796646	0.0132791
Secretory carrier-associated membrane protein 3 OS=Mus musculus OX=10090 GN=Scamp3 PE=1 SV=3	0.00812917	0.0124787
Eukaryotic translation initiation factor 2 subunit 2 OS=Mus musculus OX=10090 GN=Eif2s2 PE=1 SV=1	0.00833935	0.010403
Pre-mRNA-processing-splicing factor 8 OS=Mus musculus OX=10090 GN=Prpf8 PE=1 SV=2	0.00837258	0.0114086
Emopamil-binding protein-like OS=Mus musculus OX=10090 GN=Ebpl PE=2 SV=1	0.00916749	0.0163489
Paraplegin OS=Mus musculus OX=10090 GN=Spg7 PE=1 SV=1	0.00926185	0.0134243
Hydroxyproline dehydrogenase OS=Mus musculus OX=10090 GN=Prodh2 PE=1 SV=1	0.00964009	0.0151425
Transmembrane emp24 domain-containing protein 9 OS=Mus musculus OX=10090 GN=Tmed9 PE=1 SV=2	0.00968179	0.017247
GTPase IMAP family member 4 OS=Mus musculus OX=10090 GN=Gimap4 PE=1 SV=2	0.00974444	0.013232
Proteasome subunit beta type-5 OS=Mus musculus OX=10090 GN=Psmb5 PE=1 SV=3	0.00996557	0.0160714
Methyl-CpG-binding protein 2 OS=Mus musculus OX=10090 GN=Mecp2 PE=1 SV=1	0.0100534	0.0158517
Estradiol 17-beta-dehydrogenase 2 OS=Mus musculus OX=10090 GN=Hsd17b2 PE=1 SV=2	0.0104026	0.0201117
ATP-binding cassette sub-family F member 3 OS=Mus musculus OX=10090 GN=Abcf3 PE=1 SV=1	0.0114076	0.0103122
Eukaryotic translation elongation factor 1 epsilon-1 OS=Mus musculus OX=10090 GN=Eef1e1 PE=1 SV=1	0.0115399	0.0179903
Heterochromatin protein 1-binding protein 3 OS=Mus musculus OX=10090 GN=Hp1bp3 PE=1 SV=1	0.0116216	0.0224625
Microfibrillar-associated protein 1B OS=Mus musculus OX=10090 GN=Mfap1b PE=1 SV=1	0.0117001	0.0131202
Mitochondrial-processing peptidase subunit alpha OS=Mus musculus OX=10090 GN=Pmpca PE=1 SV=1	0.0117185	0.0229031
Legumain OS=Mus musculus OX=10090 GN=Lgmn PE=1 SV=1	0.0121845	0.0123506
Deoxynucleoside triphosphate triphosphohydrolase SAMHD1 OS=Mus musculus OX=10090 GN=Samhd1 PE=1 SV=3	0.0122418	0.0148079
Cytochrome P450 2D11 OS=Mus musculus OX=10090 GN=Cyp2d11 PE=2 SV=2	0.0122614	0.0416493
Protein diaphanous homolog 2 OS=Mus musculus OX=10090 GN=Diaph2 PE=1 SV=2	0.0126142	0.0154758
Melanoma inhibitory activity protein 2 OS=Mus musculus OX=10090 GN=Mia2 PE=1 SV=3	0.0127438	0.0225366
Liver carboxylesterase 1 OS=Mus musculus OX=10090 GN=Ces1 PE=1 SV=1	0.0127765	0.0286225
Endoglin OS=Mus musculus OX=10090 GN=Eng PE=1 SV=2	0.013426	0.0129556
Alpha-centractin OS=Mus musculus OX=10090 GN=Actr1a PE=1 SV=1	0.0137236	0.0158192
Importin-5 OS=Mus musculus OX=10090 GN=Ipo5 PE=1 SV=3	0.0138295	0.016766
Pirin OS=Mus musculus OX=10090 GN=Pir PE=1 SV=1	0.0138301	0.0159428
Xaa-Pro dipeptidase OS=Mus musculus OX=10090 GN=Pepd PE=1 SV=3	0.0138458	0.0135162
Isoaspartyl peptidase/L-asparaginase OS=Mus musculus OX=10090 GN=Asrgl1 PE=1 SV=1	0.0138714	0.0135979
Sulfate anion transporter 1 OS=Mus musculus OX=10090 GN=Slc26a1 PE=1 SV=1	0.0140558	0.020764
UV excision repair protein RAD23 homolog A OS=Mus musculus OX=10090 GN=Rad23a PE=1 SV=2	0.0146325	0.0208085
Ectonucleoside triphosphate diphosphohydrolase 5 OS=Mus musculus OX=10090 GN=Entpd5 PE=1 SV=1	0.0151658	0.0167799
NADH dehydrogenase [ubiquinone] 1 beta subcomplex subunit 8, mitochondrial OS=Mus musculus OX=10090 GN=Ndufb8 PE=1 SV=1	0.0153535	0.0534126
ATP synthase subunit gamma, mitochondrial OS=Mus musculus OX=10090 GN=Atp5f1c PE=1 SV=1	0.0154409	0.0206154
Flavin reductase (NADPH) OS=Mus musculus OX=10090 GN=Blvrb PE=1 SV=3	0.0155925	0.0256519
SH3 domain-binding glutamic acid-rich-like protein OS=Mus musculus OX=10090 GN=Sh3bgrl PE=1 SV=1	0.0157668	0.0268681
60S ribosomal protein L5 OS=Mus musculus OX=10090 GN=Rpl5 PE=1 SV=3	0.0158905	0.0255686
RNA-binding protein 3 OS=Mus musculus OX=10090 GN=Rbm3 PE=1 SV=1	0.0159016	0.0138643
Coagulation factor XII OS=Mus musculus OX=10090 GN=F12 PE=1 SV=2	0.016047	0.0202303
Mitochondrial ornithine transporter 1 OS=Mus musculus OX=10090 GN=Slc25a15 PE=1 SV=1	0.0162087	0.0180579
Nucleolar RNA helicase 2 OS=Mus musculus OX=10090 GN=Ddx21 PE=1 SV=3	0.0163787	0.0152832
Splicing factor 3B subunit 1 OS=Mus musculus OX=10090 GN=Sf3b1 PE=1 SV=1	0.0165804	0.0132713
Phosphoacetylglucosamine mutase OS=Mus musculus OX=10090 GN=Pgm3 PE=1 SV=1	0.0169535	0.0131717
Eukaryotic translation initiation factor 3 subunit K OS=Mus musculus OX=10090 GN=Eif3k PE=1 SV=1	0.0171505	0.0182608
Hypoxia up-regulated protein 1 OS=Mus musculus OX=10090 GN=Hyou1 PE=1 SV=1	0.0173081	0.0245559
6-phosphofructo-2-kinase/fructose-2,6-bisphosphatase 1 OS=Mus musculus OX=10090 GN=Pfkfb1 PE=1 SV=2	0.0174032	0.0211733
Prenylcysteine oxidase OS=Mus musculus OX=10090 GN=Pcyox1 PE=1 SV=1	0.0176157	0.0182977
Prosaposin OS=Mus musculus OX=10090 GN=Psap PE=1 SV=2	0.0181441	0.0170264
Transmembrane protein 205 OS=Mus musculus OX=10090 GN=Tmem205 PE=1 SV=1	0.0182695	0.0325832
Eukaryotic peptide chain release factor GTP-binding subunit ERF3A OS=Mus musculus OX=10090 GN=Gspt1 PE=1 SV=2	0.0184315	0.0183258
Ceramide synthase 2 OS=Mus musculus OX=10090 GN=Cers2 PE=1 SV=1	0.0184398	0.0279213
Myb-binding protein 1A OS=Mus musculus OX=10090 GN=Mybbp1a PE=1 SV=2	0.018449	0.0193341
Dolichyl-diphosphooligosaccharide--protein glycosyltransferase 48 kDa subunit OS=Mus musculus OX=10090 GN=Ddost PE=1 SV=2	0.0186103	0.0406247
Rho GDP-dissociation inhibitor 2 OS=Mus musculus OX=10090 GN=Arhgdib PE=1 SV=3	0.0188796	0.022842
Filamin-B OS=Mus musculus OX=10090 GN=Flnb PE=1 SV=3	0.0189584	0.0239874
E3 ubiquitin/ISG15 ligase TRIM25 OS=Mus musculus OX=10090 GN=Trim25 PE=1 SV=2	0.0192302	0.0234442
Serine/arginine-rich splicing factor 6 OS=Mus musculus OX=10090 GN=Srsf6 PE=1 SV=1	0.0194898	0.0256996
Succinate dehydrogenase assembly factor 1, mitochondrial OS=Mus musculus OX=10090 GN=Sdhaf1 PE=1 SV=1	0.0195883	0.0287757
Very long-chain acyl-CoA synthetase OS=Mus musculus OX=10090 GN=Slc27a2 PE=1 SV=2	0.01971	0.0311587
Calnexin OS=Mus musculus OX=10090 GN=Canx PE=1 SV=1	0.019795	0.0247691
Corrinoid adenosyltransferase OS=Mus musculus OX=10090 GN=Mmab PE=1 SV=1	0.0199901	0.0212699
Peroxisomal multifunctional enzyme type 2 OS=Mus musculus OX=10090 GN=Hsd17b4 PE=1 SV=3	0.0202439	0.0244296
UDP-glucose:glycoprotein glucosyltransferase 1 OS=Mus musculus OX=10090 GN=Uggt1 PE=1 SV=4	0.0209229	0.0257725
Heterogeneous nuclear ribonucleoprotein A3 OS=Mus musculus OX=10090 GN=Hnrnpa3 PE=1 SV=1	0.0213199	0.0237792
Guanylate-binding protein 1 OS=Mus musculus OX=10090 GN=Gbp1 PE=1 SV=1	0.021343	0.0224442
Solute carrier organic anion transporter family member 2A1 OS=Mus musculus OX=10090 GN=Slco2a1 PE=1 SV=2	0.0214229	0.0284963
Importin subunit alpha-5 OS=Mus musculus OX=10090 GN=Kpna1 PE=1 SV=2	0.0215243	0.0489936
Mitochondrial pyruvate carrier 1 OS=Mus musculus OX=10090 GN=Mpc1 PE=1 SV=1	0.0215341	0.0803746
Nuclear receptor ROR-alpha OS=Mus musculus OX=10090 GN=Rora PE=1 SV=1	0.0216326	0.0173783
Stromal cell-derived factor 2-like protein 1 OS=Mus musculus OX=10090 GN=Sdf2l1 PE=1 SV=2	0.0218308	0.0287075
Actin-related protein 3 OS=Mus musculus OX=10090 GN=Actr3 PE=1 SV=3	0.0219457	0.0266421
Glutamine synthetase OS=Mus musculus OX=10090 GN=Glul PE=1 SV=6	0.0220689	0.0231324
Catenin alpha-1 OS=Mus musculus OX=10090 GN=Ctnna1 PE=1 SV=1	0.0222802	0.0397842
Sorbin and SH3 domain-containing protein 2 OS=Mus musculus OX=10090 GN=Sorbs2 PE=1 SV=2	0.0227657	0.039074
Microtubule-associated serine/threonine-protein kinase 4 OS=Mus musculus OX=10090 GN=Mast4 PE=1 SV=3	0.0230771	0.0478802
Nucleoporin NUP35 OS=Mus musculus OX=10090 GN=Nup35 PE=1 SV=2	0.0231878	0.0275474
Myosin-9 OS=Mus musculus OX=10090 GN=Myh9 PE=1 SV=4	0.0234117	0.0245821
Probable ATP-dependent RNA helicase DDX5 OS=Mus musculus OX=10090 GN=Ddx5 PE=1 SV=2	0.0237653	0.0336751
Cytochrome P450 2E1 OS=Mus musculus OX=10090 GN=Cyp2e1 PE=1 SV=1	0.0238068	0.0659959
Lanosterol synthase OS=Mus musculus OX=10090 GN=Lss PE=1 SV=2	0.0240466	0.0362342
Sorting nexin-6 OS=Mus musculus OX=10090 GN=Snx6 PE=1 SV=2	0.0241527	0.0383391
Trifunctional enzyme subunit alpha, mitochondrial OS=Mus musculus OX=10090 GN=Hadha PE=1 SV=1	0.0242769	0.0432604
Ran GTPase-activating protein 1 OS=Mus musculus OX=10090 GN=Rangap1 PE=1 SV=2	0.0243656	0.0408842
Rho GTPase-activating protein 1 OS=Mus musculus OX=10090 GN=Arhgap1 PE=1 SV=1	0.0246387	0.0383882
60S ribosomal protein L19 OS=Mus musculus OX=10090 GN=Rpl19 PE=1 SV=1	0.0253152	0.0263955
T-complex protein 1 subunit theta OS=Mus musculus OX=10090 GN=Cct8 PE=1 SV=3	0.0255428	0.0418546
Phospholipase A-2-activating protein OS=Mus musculus OX=10090 GN=Plaa PE=1 SV=4	0.0262628	0.0395046
Spectrin alpha chain, non-erythrocytic 1 OS=Mus musculus OX=10090 GN=Sptan1 PE=1 SV=4	0.0264299	0.0424768
CapZ-interacting protein OS=Mus musculus OX=10090 GN=Rcsd1 PE=1 SV=1	0.0266941	0.0174749
Protein disulfide-isomerase A4 OS=Mus musculus OX=10090 GN=Pdia4 PE=1 SV=3	0.026949	0.0306941
Myosin regulatory light chain 12B OS=Mus musculus OX=10090 GN=Myl12b PE=1 SV=2	0.0272258	0.0261311
Eukaryotic translation initiation factor 3 subunit L OS=Mus musculus OX=10090 GN=Eif3l PE=1 SV=1	0.0273881	0.0432194
Serum paraoxonase/arylesterase 1 OS=Mus musculus OX=10090 GN=Pon1 PE=1 SV=2	0.0275902	0.0755585
Death-inducer obliterator 1 OS=Mus musculus OX=10090 GN=Dido1 PE=1 SV=4	0.0276448	0.0302255
28S ribosomal protein S9, mitochondrial OS=Mus musculus OX=10090 GN=Mrps9 PE=1 SV=3	0.0281184	0.052737
Transforming protein RhoA OS=Mus musculus OX=10090 GN=Rhoa PE=1 SV=1	0.02852	0.0414354
Fascin OS=Mus musculus OX=10090 GN=Fscn1 PE=1 SV=4	0.0286927	0.0300181
Translin OS=Mus musculus OX=10090 GN=Tsn PE=1 SV=1	0.0287284	0.0302753
Polypyrimidine tract-binding protein 1 OS=Mus musculus OX=10090 GN=Ptbp1 PE=1 SV=2	0.0288651	0.0345205
Signal recognition particle receptor subunit beta OS=Mus musculus OX=10090 GN=Srprb PE=1 SV=1	0.028909	0.0485218
N-acetylglucosamine-6-sulfatase OS=Mus musculus OX=10090 GN=Gns PE=1 SV=1	0.0291141	0.0304535
Glutamate dehydrogenase 1, mitochondrial OS=Mus musculus OX=10090 GN=Glud1 PE=1 SV=1	0.0293452	0.0635376
Myosin light polypeptide 6 OS=Mus musculus OX=10090 GN=Myl6 PE=1 SV=3	0.0296051	0.0324275
Complement C3 OS=Mus musculus OX=10090 GN=C3 PE=1 SV=3	0.0304002	0.0276501
Lamin-B1 OS=Mus musculus OX=10090 GN=Lmnb1 PE=1 SV=3	0.0304886	0.0429963
Elongation factor 1-alpha 1 OS=Mus musculus OX=10090 GN=Eef1a1 PE=1 SV=3	0.0310156	0.045928
D-beta-hydroxybutyrate dehydrogenase, mitochondrial OS=Mus musculus OX=10090 GN=Bdh1 PE=1 SV=2	0.0313179	0.0487494
SNW domain-containing protein 1 OS=Mus musculus OX=10090 GN=Snw1 PE=1 SV=3	0.0317299	0.0335691
Carboxylesterase 1D OS=Mus musculus OX=10090 GN=Ces1d PE=1 SV=1	0.0318525	0.117232
Pinin OS=Mus musculus OX=10090 GN=Pnn PE=1 SV=4	0.0321109	0.0444213
[truncated: 253 more rows]

## Sheet: Figure1D
Gene name	log2FC	minLog10pval
Dag1	-6.64386
Prg4	-6.64386
Ahsg	-6.64386
Lamp1	-3.79586	2.7965
Mylpf	-2.699	0.814946
Mylpf	-2.55639	0.797063
Myl1	-2.51457	0.81129
Prkcsh	-2.46594	1.73431
Ckm	-2.42663	0.775132
Myl1	-2.39593	0.805559
Tpm3	-2.21759	0.830668
Dag1	-2.13289	1.23952
Tpm1	-2.13289	0.720838
Art3	-2.08314	1.1051
Smoc1	-2.02327	1.11024
Erp44	-1.94342	0.623035
Myl1	-1.94342	0.695307
Ckm	-1.93236	0.716294
Nucb1	-1.8365	0.752011
Lamp2	-1.8365	0.889373
Man1b1	-1.75633	1.44657
Man1b1	-1.74662	2.02471
Art3	-1.74662	0.812922
Tpm2	-1.73697	0.783375
Fkbp11	-1.71786	1.86911
Ahsg	-1.699	0.767957
Tpm2	-1.67577	0.677358
Tpst2	-1.67116	1.29774
Selenbp2	-1.63039	0.825327
Ckm	-1.61264	0.839464
Apoc4	-1.60384	3.71483
Tpm1	-1.55639	0.660805
Col18a1	-1.53952	1.25357
Tpm2	-1.52699	0.759567
Erp44	-1.49411	1.34233
Ahsg	-1.49005	0.26879
Ckm	-1.43051	0.748881
Lman1	-1.38836	0.758316
Kng1	-1.38458	2.62032
Man1b1	-1.37707	1.86442
Cd68	-1.37333	0.614332
Col18a1	-1.36587	0.260593
Man1b1	-1.36216	1.26994
Aldh4a1	-1.35845	0.802354
Tpm2	-1.32193	0.598069
Apoc4	-1.32193	1.98838
Apoc4	-1.31833	0.658899
Erp44	-1.31833	0.555492
Lipc	-1.31115	2.70082
Ckm	-1.30401	0.938146
Fn1	-1.29336	0.352017
Mrc1	-1.2723	0.144587
Hspa5	-1.26882	1.28654
Lman1	-1.25843	0.0272414
Selenbp2	-1.24811	1.02097
Sod1	-1.21424	0.314216
Selenbp2	-1.1976	0.935136
Sparcl1	-1.19429	0.00871951
Pigr	-1.18442
Kng1	-1.17462	3.90506
Tgoln1	-1.15521	0.171513
Gstp1	-1.152	2.71363
Selenbp2	-1.152	0.95795
Nucb1	-1.14242	0.68116
Aldh1b1	-1.12973	0.112308
Fam3c	-1.11716	1.19059
Lamp1	-1.09851	0.280052
Selenbp2	-1.07704	1.09084
Dag1	-1.07704	0.403638
Galnt2	-1.07704	0.873276
Vtn	-1.06492	0.0932028
Apoc4	-1.0619	2.42062
Mydgf	-1.05589	0.781524
Got1	-1.04692	0.405215
Creld2	-1.04692	0.362527
Tnc	-1.04394	0.177923
Hgd	-1.03801	0.531747
Dag1	-1.03801	0.567806
Efemp1	-1.03801	0.827091
Prkcsh	-1.02915	0.796738
Gstp1	-1.02915	1.34294
Sdc1	-1.02915
Tgoln1	-1.01742	0.505275
Itih2	-1.01742	0.687823
Cps1	-1.00578	1.10179
Fabp5	-1.00578	0.598485
Kiaa2013	-1.00289	1.174
Erp44	-0.994241	0.920589
Tgoln1	-0.99137	0.151752
Vtn	-0.988504	0.11378
Mesd	-0.988504	0.314165
Vtn	-0.979942	0.665147
Creld2	-0.9771	0.435832
Cd68	-0.971431	0.0515574
Hbb-b1	-0.962969	1.6777
Itih1	-0.962969	0.940504
Vtn	-0.96016	0.486924
Apoc4	-0.96016	1.4105
Mesd	-0.96016	0.314818
Erp44	-0.957356	0.00680576
Dag1	-0.951764	0.19328
Nucb1	-0.948976	0.952321
Nucb1	-0.948976	1.00269
Mia3	-0.943416	1.19193
Txndc5	-0.943416	0.290428
Nucb1	-0.937878	0.565203
Apoc4	-0.935117	2.40414
Erp44	-0.935117	0.398204
Nucb1	-0.929611	0.998298
Ass1	-0.926865	0.684694
Nucb1	-0.91866	1.19857
Smoc1	-0.913216	0.570576
Ass1	-0.913216	0.550137
Serping1	-0.910502	0.896962
Nucb2	-0.905088	0.0614358
St6gal1	-0.905088	0.371727
Creld2	-0.902389	0.520747
Vtn	-0.899695	0.000626
Ces1c	-0.897006	0.85512
Tpst2	-0.8863	0.702986
Nucb1	-0.880976	0.243037
Prcp	-0.880976	0.307139
Lrp1	-0.880976	1.33269
Col18a1	-0.867752	0.552208
Ywhab	-0.867752	0.387701
Apoc4	-0.859876	1.65699
Lamp1	-0.852042	2.25807
Prkcsh	-0.84944	0.608987
Lrp1	-0.84944	0.624377
Lamp1	-0.841663
Itih1	-0.83908	1.24577
Fga	-0.83908	0.771878
Nucb1	-0.833927	0.597981
F10	-0.833927	0.932553
Cd99	-0.833927	0.0561711
Txn	-0.833927	0.896848
Ass1	-0.828793	0.507111
Clu	-0.826233	0.0209572
Lrp1	-0.823677	1.46424
Fabp5	-0.823677	0.813053
Ccdc80	-0.818579	0.696335
Mrc1	-0.818579	0.343311
Fga	-0.818579	0.511044
Apoc4	-0.813499	0.317662
Cd68	-0.810966	0.0308416
Itih1	-0.808437	0.749963
Canx	-0.805913	0.0326282
Dag1	-0.805913	0.053542
Col18a1	-0.805913	1.01134
Txndc5	-0.803393	0.322905
Abhd14b	-0.803393	0.663463
Got1	-0.800877	0.118366
Aldoa	-0.800877	0.574557
Glud1	-0.795859	1.31585
Nid2	-0.790859	0.02152
Ass1	-0.785875	0.404397
Kng1	-0.780909	0.209442
Ahsg	-0.780909	0.0790931
Ass1	-0.778432	0.508902
Nucb1	-0.778432	0.635043
Fn1	-0.77596	0.0896759
Lamp2	-0.773491	0.427931
Agrn	-0.773491	0.0119407
Bhmt	-0.773491	1.03639
Asl	-0.771027	0.84665
Pdia3	-0.766112	0.503112
Cdh13	-0.75877	0.424163
Ptprg	-0.756331	1.4305
Qsox1	-0.751465	0.0261066
Qsox1	-0.751465	0.193838
Bhmt	-0.751465	1.91896
Cd68	-0.744197	0.262483
Lrrc8d	-0.741783	0.310565
Ecm1	-0.739372	0.304691
Prkcsh	-0.739372	0.823189
Bhmt	-0.736966	1.29528
Got1	-0.732165	0.331457
Selenbp2	-0.72261	0.975083
Ggcx	-0.72261	0.031243
Ass1	-0.715486	0.369533
Fh	-0.713119	0.274592
Mat1a	-0.710756	0.397682
Lamp2	-0.706041	0.108925
Apoe	-0.706041
Esd	-0.706041	0.546796
Efnb1	-0.706041	0.248232
Mesd	-0.703689	0.198726
Nucb1	-0.701342	0.373685
Ahsg	-0.701342	0.00502554
Cps1	-0.701342	0.879527
Ass1	-0.698998	0.180846
Cps1	-0.698998	0.941988
Lrp1	-0.694321	1.63689
Lamp1	-0.694321	0.289484
Man1a2	-0.694321	0.304347
Ahsg	-0.694321	0.456153
Hyou1	-0.691989	0.414053
Cd68	-0.685014	0.267745
Mup11	-0.685014	0.394013
Fn1	-0.682696	0.142369
Os9	-0.680382	0.640924
Aldh7a1	-0.675765	0.241566
Tpst1	-0.673463	0.398493
Pigr	-0.668868	0.377362
Ahsg	-0.668868	0.429721
Mug1	-0.666576	0.200405
Lrp1	-0.666576	0.519626
Cps1	-0.664288	0.584873
Bhmt	-0.662003	0.959087
Timm8a1	-0.659723	0.834942
Atox1	-0.659723	0.109166
Tmsb4x	-0.659723	0.0770309
Lrp1	-0.652901	0.389309
Ass1	-0.652901	0.627564
Hpd	-0.650635	0.985277
Mup11	-0.650635	0.338922
Tapbpl	-0.648372	0.0775301
Cps1	-0.648372	0.825787
Cpd	-0.643856	0.0578239
Pebp1	-0.641604	0.238154
Bhmt	-0.641604	1.47077
Etfa	-0.639355	0.952022
Plxnb1	-0.639355	0.735123
Ass1	-0.639355	0.429673
Hnrnpk	-0.639355	0.696112
Ahsg	-0.639355	0.774643
Ldlr	-0.637109	2.69571
Cth	-0.637109	0.158883
Mup11	-0.637109	0.532046
Qsox1	-0.634867	0.951863
Selenbp2	-0.634867	0.901059
Gstp1	-0.634867	2.22365
Ass1	-0.632629	0.362436
Cps1	-0.632629	0.696419
Aldoa	-0.630394	0.496182
Bhmt	-0.628162	1.41815
Atp5pf	-0.625934	0.555959
Apoa2	-0.625934	0.974922
Tmem176a	-0.625934	0.0946375
Fn1	-0.62371	0.237302
Nid1	-0.62371	0.124497
Uqcrh	-0.62371	0.788328
Erp44	-0.621488	0.503123
Sod1	-0.621488	0.971622
Otc	-0.619271	1.11627
Cd68	-0.617056	0.232239
Alb	-0.617056	0.127305
Cps1	-0.614845	0.622394
Akr1a1	-0.610433	0.748023
Bhmt	-0.610433	1.94438
Ass1	-0.608232	0.328149
Fbln2	-0.608232	0.037851
Pygl	-0.606035	0.995125
Hpx	-0.606035	0.396046
Got1	-0.603841	0.237856
Ctsd	-0.603841	0.0416123
Arg1	-0.60165	0.660474
Efna1	-0.599462	0.420176
F10	-0.599462	0.883289
Ttc36	-0.599462	0.525812
Pck1	-0.599462	0.582523
Lamp1	-0.597278	1.26224
Adipoq	-0.595097	0.213493
Sod1	-0.592919	0.893055
B3glct	-0.592919	0.0397392
Ttc36	-0.592919	0.562978
Lamp2	-0.588574	0.0818848
Ptms	-0.588574	0.548907
Col18a1	-0.588574	0.198328
Hspd1	-0.586406	1.12512
Lrp1	-0.584241	0.733249
Cps1	-0.584241	0.758632
Bhmt	-0.584241	0.742636
Cd68	-0.584241	0.400493
Agxt2	-0.584241	0.375052
Fetub	-0.58208	0.707406
Mup11	-0.58208	0.291785
Rrbp1	-0.579922	0.372386
Oat	-0.579922	1.15927
Cps1	-0.579922	0.793751
Cps1	-0.577767	0.42049
Akr1a1	-0.577767	0.197393
Ugp2	-0.575615	0.259783
Lox	-0.573467	0.21178
Vtn	-0.571322	0.817165
Prdx6	-0.569179	1.62693
Uqcrfs1	-0.569179	0.248773
Cps1	-0.569179	0.572658
Etfb	-0.567041	0.110803
Cd99	-0.564905	0.117319
Cd68	-0.564905	0.202965
Col18a1	-0.564905	0.362901
Ahsg	-0.564905	0.0874889
Tgoln1	-0.562772	0.2748
Rpl15	-0.562772	0.351981
Smoc1	-0.562772	1.54509
Lrp1	-0.560643	0.389015
Aldh1l1	-0.558516	0.675046
Ptms	-0.558516	0.227127
Slc10a5	-0.558516	0.298161
Dap	-0.558516	0.704785
Qsox1	-0.558516	0.185348
Cps1	-0.556393	0.432812
Fetub	-0.556393	0.359461
Vtn	-0.556393	0.135702
Cbs	-0.556393	0.466837
Cps1	-0.556393	0.668263
Alb	-0.556393	0.700925
Arg1	-0.556393	0.495898
Cps1	-0.554273	0.508821
Vim	-0.552156	0.190248
Cd68	-0.552156	0.219993
Fbp1	-0.552156	0.160327
Mup3	-0.552156	0.955169
Krt18	-0.545824	0.563114
Lrp1	-0.545824	0.734294
Hspe1	-0.545824	0.44316
Scp2	-0.545824	0.211129
Pklr	-0.545824	0.44649
Lrp1	-0.54372	0.12994
Gstm1	-0.54372	0.499351
Got1	-0.541618	0.244746
Serpinf1	-0.541618	0.430775
Oat	-0.541618	0.507515
Slc38a10	-0.541618	0.00819966
Arg1	-0.541618	0.232013
Ambp	-0.541618	1.02519
Ptprg	-0.53952	0.215017
Col18a1	-0.53952	0.119899
Hyou1	-0.537424	0.867377
Bhmt	-0.537424	1.60751
Vcan	-0.535332	0.0699315
Fam20c	-0.535332	1.08263
Aldh6a1	-0.535332	0.72309
Arg1	-0.535332	0.685334
Cd99	-0.535332	0.0386605
Rida	-0.535332	0.855434
Etfb	-0.535332	0.356893
Cps1	-0.535332	0.763113
Lrp1	-0.533242	0.554667
Adh1	-0.533242	0.607476
Pdia3	-0.533242	0.128162
Aass	-0.533242	0.676765
Cps1	-0.531156	0.449973
Pnpo	-0.531156	0.891138
Tmprss13	-0.526992	0.205452
Rpl7a	-0.526992	0.11348
Lasp1	-0.526992	0.400674
Cps1	-0.526992	0.740393
Pck1	-0.526992	0.500075
Ass1	-0.524915	0.352209
Lrp1	-0.524915	0.932012
Prdx2	-0.524915	0.731633
Serpina1a	-0.524915	0.422942
Ass1	-0.524915	0.355856
Ahsg	-0.524915	0.00124317
Agrn	-0.524915	0.030538
Gstp1	-0.524915	1.08596
Sdc3	-0.522841	0.295677
Etfa	-0.522841	0.677116
Dag1	-0.522841	0.333618
Cd68	-0.522841	0.453263
Gnmt	-0.522841	0.910678
Csad	-0.522841	1.25024
Tgoln1	-0.520769	0.108943
Cd99	-0.518701	0.0182792
Nucb1	-0.518701	0.693549
Aldh4a1	-0.516636	0.748235
Hal	-0.516636	0.532171
Cd68	-0.516636	0.621651
Cox6b1	-0.514573	0.110224
Cps1	-0.510457	0.635922
Aldh1l1	-0.508403	0.587692
Aldh6a1	-0.508403	0.130827
Tgoln1	-0.506353	0.14718
Tpi1	-0.506353	0.5761
Mdh2	-0.506353	0.0336149
Cps1	-0.506353	0.962977
Lrp1	-0.504305	0.567078
Cps1	-0.504305	0.127256
Gpihbp1	-0.504305	0.0519618
Hspd1	-0.504305	0.543313
Pigr	-0.504305	0.486625
Ass1	-0.50226	0.215254
Itih1	-0.50226	0.589039
Hamp2	-0.500218	0.0108181
Tubb4b	-0.500218	0.707128
Anxa5	-0.500218	0.0105348
Slc9a3r1	-0.500218
Pgk1	-0.498179	0.627141
Pdia3	-0.496142	0.66196
Gsn	-0.496142	0.0858931
Qsox1	-0.496142	0.615872
Erp44	-0.496142	1.08923
Atp5pf	-0.496142	0.661902
Ahcy	-0.496142	0.860258
Dmgdh	-0.494109	1.24703
Ca3	-0.494109	0.63971
Cd99	-0.492078	0.0954751
Sdc3	-0.492078	0.0651614
Cd68	-0.492078	0.174884
Hspa9	-0.492078	0.190213
Cd164	-0.490051	0.506691
Sardh	-0.490051	0.590396
Agrn	-0.490051	0.287118
Sod1	-0.490051	1.57259
Aldh1l1	-0.488026	1.02129
Sdc1	-0.488026	0.249406
Rgn	-0.486004	0.374399
Gapdh	-0.483985	0.244504
Rgn	-0.483985	0.744417
Cps1	-0.483985	0.597047
Cps1	-0.483985	0.40847
Lamp2	-0.481969	0.578543
Cps1	-0.481969	0.382625
Sod1	-0.481969	0.642972
Aldh1l1	-0.481969	1.35076
Dag1	-0.481969	0.104545
Pah	-0.479955	0.420183
Shmt1	-0.479955	0.530701
Fabp1	-0.479955	0.798746
Qdpr	-0.479955	1.38091
Rps12	-0.479955	0.370844
Atp5f1d	-0.479955	1.17484
Fetub	-0.477944	1.57439
Bphl	-0.477944	1.40667
Apoa1	-0.477944	1.61025
Asl	-0.477944	0.897021
Pdia3	-0.477944	0.0729025
Acadm	-0.475936	0.178558
Inhbe	-0.475936	0.142494
Agrn	-0.475936	0.0279239
Tpi1	-0.471929	0.368591
Col18a1	-0.471929	0.103937
Ass1	-0.469929	0.13222
Rrbp1	-0.469929	0.331297
Ftcd	-0.469929	1.32546
Mdh2	-0.469929	0.275917
Aldh1l1	-0.469929	1.83021
Cps1	-0.467932	0.634349
Fetub	-0.467932	1.44661
Fah	-0.467932	0.689651
Inhbe	-0.467932	0.0444664
Mat1a	-0.467932	0.334503
Gnptg	-0.465938	0.43007
Ahsg	-0.465938	0.0918473
Bhmt	-0.465938	1.99099
Suclg1	-0.463947	0.308026
Cps1	-0.463947	0.393229
Ass1	-0.463947	0.275719
Cd99	-0.461958	0.0806252
Lap3	-0.461958	0.354987
Cps1	-0.461958	0.537312
Fn1	-0.461958	0.222142
Slc38a10	-0.459973	0.0496815
Enpep	-0.459973	0.0931782
Aldob	-0.459973	1.03048
Qsox1	-0.459973	0.105
Qdpr	-0.459973	0.862999
Atp5f1d	-0.459973	0.595133
Arg1	-0.45799	0.489349
Etfa	-0.45799	0.273417
Cps1	-0.45799	0.0462194
Cd99	-0.45799	0.0662824
Uqcrc2	-0.45799	0.187306
Rps5	-0.456009	0.238463
Vtn	-0.456009	0.185363
Cps1	-0.454032	0.877112
Cps1	-0.454032	0.784937
Cd68	-0.454032	0.436895
Selenbp2	-0.454032	0.810085
Cd99	-0.452057	0.108472
Sod1	-0.450084	0.497438
Vtn	-0.448115	0.0307834
Sod1	-0.448115	0.88492
Ces1c	-0.446148	0.776066
Mdh2	-0.446148	0.265618
Sds	-0.446148	0.450447
Cox5a	-0.444184	0.732527
Alb	-0.442222	0.20204
Pgk1	-0.442222	0.26393
Inmt	-0.442222	0.602921
Ephx1	-0.442222	0.224941
Tf	-0.442222	0.497569
Lipg	-0.440263	0.528173
Etfb	-0.440263	0.893968
Hspd1	-0.440263	0.355849
Hspa5	-0.438307	0.101324
Rida	-0.438307	0.810796
Hspa9	-0.438307	0.255062
Hba	-0.436354	0.639408
P4hb	-0.436354	0.114932
Gnmt	-0.436354	0.83004
Cd68	-0.436354	0.272942
Blvrb	-0.436354	0.470504
Selenbp2	-0.434403	0.540206
Tpm3	-0.434403	0.0119689
H1-2	-0.434403	0.439695
Aldh2	-0.434403	1.19163
Krt8	-0.434403	0.132618
Fah	-0.432455	1.40871
Dag1	-0.432455	0.281161
Akr1d1	-0.432455	0.556062
Cd68	-0.432455	0.419228
Lrp1	-0.432455	0.280301
Sardh	-0.432455	1.35751
Ddt	-0.432455	0.248237
Hpd	-0.432455	0.584107
Sdc1	-0.432455	0.0272747
Khk	-0.432455	0.380599
Cox5a	-0.430509	0.923432
Bhmt	-0.430509	0.929982
Mat1a	-0.430509	0.330526
Echs1	-0.430509	0.861703
Pgk1	-0.430509	0.51038
Asl	-0.430509	0.616559
Got2	-0.428566	0.491695
Rpl27	-0.428566	0.120918
Slco1a4	-0.428566	0.295966
Pygl	-0.428566	0.71049
Amdhd1	-0.428566	0.497056
Akr1c6	-0.428566	0.496375
Prdx2	-0.426625	0.367936
Apoc4	-0.426625	0.412703
Got2	-0.426625	0.737559
Calr	-0.426625	0.310355
Mat1a	-0.424688	0.104386
Txndc5	-0.422752	0.194503
Col18a1	-0.422752	0.296288
Rpl13	-0.422752	0.441196
Idh2	-0.422752	0.0172748
Clta	-0.42082	0.446661
Cd99	-0.42082	0.0443537
Mdh1	-0.42082	0.605158
Sdc2	-0.41889	0.0628765
Hspd1	-0.41889	0.368895
Cps1	-0.41889	0.315441
Cps1	-0.41889	0.3193
Nid1	-0.416962	0.101886
Aldh2	-0.416962	0.932355
Mup20	-0.416962	1.28349
Vcp	-0.416962	0.261926
Nid2	-0.415038	0.247421
Cps1	-0.415038	0.556644
Fasn	-0.413115	0.473932
Mdh2	-0.413115	0.270306
Eef1a1	-0.411195	0.396407
Prkcsh	-0.411195	0.0312417
Ccdc134	-0.411195	0.285127
Cps1	-0.411195	0.670495
Fmo5	-0.409278	0.0563059
Sdc3	-0.407364	0.0880496
Aldh1l1	-0.407364	0.641015
Txndc5	-0.407364	0.107408
Rps3a	-0.407364	0.33768
Sord	-0.407364	0.756696
Fga	-0.405452	0.956061
Ppib	-0.405452	0.0458493
Pf4	-0.405452	0.963154
Rgn	-0.405452	0.436938
Aco1	-0.403542	1.10694
Hbb-b1	-0.403542	1.0031
Cox5b	-0.401635	0.417151
Cd99	-0.39973	0.0611972
Gstm1	-0.39973	0.066885
Ube2l3	-0.39973	0.264993
Rgn	-0.39973	0.249749
Cps1	-0.39973	0.634387
Fam3a	-0.397828	0.702356
Uroc1	-0.397828	0.369486
Nucb1	-0.395929	0.0284965
Cd68	-0.395929	0.313672
Cyb5a	-0.395929	0.327199
Gstm1	-0.394032	0.0233541
Nucb1	-0.394032	0.129619
Pah	-0.392137	0.51978
Asl	-0.392137	1.08273
Hamp2	-0.390245	0.113774
Kng1	-0.390245	0.567356
Col18a1	-0.390245	0.292345
Hba	-0.388356	0.457544
Arg1	-0.388356	1.62348
Ces3a	-0.388356	0.796862
Acaa2	-0.388356	0.701402
Cbs	-0.386468	0.173117
Tpi1	-0.384584	0.414733
Cps1	-0.384584	0.49262
Hba	-0.384584	1.61308
P4hb	-0.384584	0.0895795
Sod1	-0.382701	0.406073
Cps1	-0.382701	0.388527
Cps1	-0.382701	0.216426
Ggcx	-0.382701	0.83356
Alb	-0.380822	0.0236001
Otc	-0.380822	1.2382
Ca3	-0.378945	1.12072
Aldh1l1	-0.378945	0.847388
Aldh4a1	-0.378945	1.05617
Col18a1	-0.378945	0.217453
Uqcrh	-0.378945	0.353278
Ca3	-0.37707	0.201106
Mpst	-0.37707	0.434223
Myh9	-0.37707	0.484603
Vtn	-0.375197	0.0913416
Itih1	-0.375197	0.120694
Mdh1	-0.375197	0.905509
Pygl	-0.375197	0.612764
Itih2	-0.375197	0.270973
Actb	-0.375197	0.0219617
Calr	-0.375197	0.179044
Cps1	-0.375197	0.598553
Tst	-0.375197	1.37569
Cps1	-0.373327	0.601295
Xxylt1	-0.373327	0.0534135
Scp2	-0.373327	0.332651
Pgm1	-0.37146	0.830555
Aldh1l1	-0.37146	1.13956
Cat	-0.37146	0.29535
Igfbp5	-0.37146	0.258429
Aebp1	-0.369594	0.187828
Cps1	-0.369594	0.635932
Acly	-0.369594	0.511328
Pgm1	-0.369594	1.69183
Fetub	-0.367732	0.0892968
Scp2	-0.367732	0.247845
Gstp1	-0.367732	0.667171
Alb	-0.367732	0.425499
Lrp1	-0.367732	0.267922
Park7	-0.365871	1.09291
Ftcd	-0.364013	1.17258
Itih2	-0.364013	0.102302
Tgoln1	-0.364013	0.0560052
Aco2	-0.364013	0.189594
Pklr	-0.364013	0.369794
Otc	-0.364013	1.75865
Apoa1	-0.362158	0.628857
Gpx1	-0.362158	0.360997
Tpi1	-0.362158	0.562108
Hspe1	-0.362158	0.718838
Cd68	-0.362158	0.362841
Alb	-0.362158	0.323607
Rplp2	-0.360305	1.10017
Pah	-0.360305	0.449912
Aldh6a1	-0.360305	1.52317
Qprt	-0.360305	0.497138
Ltbp2	-0.360305	0.0393934
Otc	-0.358454	0.937382
Got2	-0.358454	0.288477
Hgd	-0.358454	0.269322
Haao	-0.358454	0.811627
Erp44	-0.358454	0.248251
Calr	-0.356606	0.232225
Rida	-0.356606	0.56217
Abcc5	-0.356606	0.177949
Aldh2	-0.356606	0.93644
Ldlr	-0.35476	0.580458
Ahsg	-0.35476	0.483791
Tufm	-0.35476	0.238324
Pltp	-0.352916	0.449247
Atp5pd	-0.352916	1.08211
Kng1	-0.352916	0.295845
Idh1	-0.352916	1.05599
Cd68	-0.352916	0.24543
Cps1	-0.351074	0.481317
P4hb	-0.351074	0.0523713
Cd99	-0.351074	0.0412575
Ces3a	-0.351074	0.132636
Itih2	-0.349235	0.0470193
Qprt	-0.349235	0.533194
Tf	-0.349235	0.19166
P4hb	-0.349235	0.0283257
Itih2	-0.345564	0.172486
Fh	-0.345564	0.203121
Fn1	-0.343732	0.083784
Gstp1	-0.343732	1.50979
Gpihbp1	-0.341903	0.0391546
Rpl23	-0.341903	0.215097
Eif5a	-0.340075	0.414197
Cps1	-0.340075	0.230102
Mat1a	-0.340075	0.0157534
Rgn	-0.33825	0.530977
Hspa5	-0.33825	0.0856578
Otc	-0.33825	1.51518
Mdh1	-0.33825	1.1428
Apoa1	-0.336428	0.530545
Ak3	-0.336428	1.17907
Cd68	-0.336428	0.0484603
Cps1	-0.336428	0.640005
Coch	-0.336428	0.202761
Rps21	-0.334607	0.830589
Krt8	-0.334607	0.058119
Kng1	-0.334607	1.0866
Aldob	-0.334607	1.67408
Hsp90b1	-0.332789	0.46064
Ankrd17	-0.332789	0.188216
Kng1	-0.332789	0.230783
Cps1	-0.332789	0.397861
Pdia6	-0.332789	0.170256
Cps1	-0.330973	0.0467515
Pi16	-0.330973	0.11779
Hsp90ab1	-0.330973	0.112757
Pah	-0.330973	0.452159
Rida	-0.330973	0.34447
Hsp90b1	-0.330973	0.0988611
Gpi	-0.330973	0.253477
Krt8	-0.32916	0.00922142
Lrp1	-0.32916	0.387858
Etfb	-0.32916	0.0229237
Idh1	-0.327348	0.370812
Ywhae	-0.327348	0.598936
Alb	-0.325539	0.018279
F2r	-0.325539	0.11742
Aldh2	-0.325539	0.150459
Serpina1a	-0.325539	0.202916
Gsta3	-0.323733	0.622225
Aldh2	-0.323733	0.304716
Cps1	-0.323733	0.510274
Cps1	-0.323733	0.652881
Itih1	-0.321928	0.0925672
Serping1	-0.321928	0.0984367
Lrp1	-0.321928	0.0827757
Pam	-0.321928	0.236615
Mgat2	-0.321928	0.0304811
Bhmt	-0.321928	1.43105
Hbb-b1	-0.320126	0.554383
Cd99	-0.320126	0.0567612
Hspd1	-0.320126	0.560476
H1-2	-0.320126	0.138069
Hspd1	-0.320126	0.471364
Pc	-0.318326	1.15182
Hba	-0.318326	0.368601
P4hb	-0.318326	0.0605042
Hspd1	-0.318326	0.639371
Actb	-0.318326	0.0619514
P4hb	-0.318326	0.0216431
Inmt	-0.318326	0.409046
Slc25a4	-0.316528	0.227563
Pah	-0.316528	0.502665
Aldob	-0.316528	1.49859
Nudt7	-0.314733	0.270299
Glud1	-0.314733	0.105477
Rgn	-0.314733	0.676658
Got2	-0.314733	0.548699
Aldh1l1	-0.314733	1.3107
Tpi1	-0.312939	0.398968
Cd68	-0.312939	0.182624
Cd99	-0.312939	0.0755786
Tpi1	-0.312939	0.389524
Ephx2	-0.312939	0.884633
Nid2	-0.312939	0.01459
Gstz1	-0.311148	0.634908
Hspa5	-0.311148	0.0841913
Scp2	-0.311148	1.13241
Aldh1l1	-0.311148	0.49692
Tgoln1	-0.311148	0.126628
Cps1	-0.311148	0.122755
Gpr107	-0.309359	0.164136
Actb	-0.309359	0.0516138
Alb	-0.307573	0.0364185
Uroc1	-0.307573	0.112268
Aldh2	-0.307573	0.983339
Cbs	-0.307573	0.207885
Pbld2	-0.307573	0.924247
Apoe	-0.307573	0.0513577
Hspa5	-0.305788	0.0600627
Atp5po	-0.305788	0.186855
Lactb2	-0.305788	0.427238
Hspa9	-0.305788	0.203216
Alb	-0.305788	0.0901854
Apoc4	-0.305788	0.1337
Gapdh	-0.305788	0.444035
Mgat1	-0.305788	0.259561
Cd68	-0.305788	0.0398001
Cps1	-0.305788	0.184041
Etfa	-0.304006	0.739974
Cx3cl1	-0.304006	0.474652
Pnpo	-0.304006	0.434776
Rpl9	-0.304006	0.00718238
Mep1b	-0.304006	0.132933
Ca3	-0.304006	0.387872
Ywhab	-0.302226	0.275076
Hspe1	-0.302226	0.487347
Mdh1	-0.302226	0.844547
Ahcy	-0.302226	0.52847
Cox6c	-0.302226	1.03852
Ahsg	-0.300448	0.0415893
Ahsg	-0.300448	0.860379
Asgr1	-0.300448	0.296648
Cps1	-0.300448	0.243255
Rps3	-0.300448	0.148792
Rps25	-0.300448	0.136099
Slc39a6	-0.300448	0.0967964
Atp5f1b	-0.298673	0.543764
Tgoln1	-0.298673	0.157403
Aldob	-0.298673	0.669844
Vcp	-0.298673	0.301473
Calr	-0.298673	0.303352
Gpx1	-0.298673	0.137665
Aldh1l1	-0.296899	0.593039
F2r	-0.296899	0.101656
Fabp2	-0.296899	0.406735
Gstm3	-0.296899	0.292327
Msra	-0.296899	0.140789
Ecm1	-0.295128	0.0470457
Hbb-b1	-0.295128	0.379573
Aldob	-0.295128	0.861542
Aldob	-0.295128	0.77125
Adh5	-0.295128	1.30633
Hsp90ab1	-0.295128	0.0705056
Atp5me	-0.295128	0.726451
Pdia3	-0.293359	0.0444471
Rpl13	-0.293359	0.335266
Igfbp3	-0.293359	0.326191
Cps1	-0.293359	0.434023
Stard10	-0.293359	0.0627511
Fasn	-0.291592	0.923947
Tf	-0.291592	0.2076
Cd248	-0.291592	0.18172
Lrp1	-0.291592	0.441184
Arg1	-0.291592	0.358329
Hspa5	-0.289827	0.192325
Gapdh	-0.289827	0.963702
Fn1	-0.289827	0.0583696
Ywhae	-0.289827	0.471964
Prdx6	-0.288065	0.793395
Itih2	-0.288065	0.170846
Pgm1	-0.288065	1.67899
Scp2	-0.288065	0.0957108
Nucb1	-0.288065	0.130101
Tpm3	-0.288065	0.0359997
Aldh1l1	-0.288065	0.858129
Gapdh	-0.286304	0.2778
Cps1	-0.286304	1.03527
Cps1	-0.286304	0.515309
Nid1	-0.284546	0.022553
Rpl28	-0.284546	0.351644
Tkfc	-0.284546	1.07983
H2bc7	-0.284546	0.083863
Prdx5	-0.28279	0.252409
Tgoln1	-0.28279	0.0308564
Aldh1l1	-0.28279	0.4611
Hsp90b1	-0.28279	0.00979865
Col1a2	-0.28279	0.0815775
Apoe	-0.281036	0.142532
Hspa9	-0.281036	0.00167525
Inmt	-0.281036	0.593873
Hba	-0.281036	0.478515
Lrrc59	-0.281036	0.381601
Acat2	-0.281036	0.500853
Rpl10a	-0.279284	0.258143
Aldh6a1	-0.279284	0.78354
Apoa1	-0.279284	0.292372
Fbp1	-0.279284	0.210813
Aldh4a1	-0.277534	0.49345
Otc	-0.277534	0.614158
Cd99	-0.277534	0.0383035
Cd68	-0.277534	0.231049
Ftcd	-0.277534	0.0143018
Hsp90b1	-0.277534	0.0442258
Abhd14b	-0.275786	0.935723
Ca3	-0.275786	0.005385
Acaa2	-0.275786	0.401109
Ldlr	-0.275786	0.0510376
Cps1	-0.275786	0.558333
Aldob	-0.274041	0.798121
Ppia	-0.274041	0.135716
Etfb	-0.274041	0.50978
Ftcd	-0.274041	0.599052
Krt8	-0.274041	0.0962912
Ppia	-0.274041	0.19122
Glud1	-0.272297	0.233394
Ldha	-0.272297	0.0721537
Cox6c	-0.272297	0.284797
Cox4i1	-0.272297	0.206341
Gpihbp1	-0.272297	0.084272
Inmt	-0.272297	0.734738
Gstz1	-0.270556	0.713834
Hspa5	-0.270556	0.289881
Cps1	-0.270556	0.493174
Dmgdh	-0.270556	1.09761
Fbp1	-0.270556	0.0907989
Cd68	-0.268817	0.275985
Igh-3	-0.268817	0.202267
Rgn	-0.26708	0.592687
Mdh1	-0.26708	0.271884
Qdpr	-0.26708	0.820575
Atp5f1c	-0.26708	0.180146
Tuba1b	-0.26708	0.118465
Gstp1	-0.26708	0.575529
Rps18	-0.26708	0.351388
Fga	-0.26708	0.0122332
Col18a1	-0.26708	0.0653714
Tst	-0.26708	0.229765
Rpl29	-0.26708	0.115992
Npm1	-0.265345	0.0486453
Ivd	-0.265345	0.200993
Rgn	-0.265345	0.733838
Fah	-0.265345	0.494453
Ak2	-0.263612	0.903777
Ywhaz	-0.263612	0.314928
Got2	-0.263612	0.128675
Uba1	-0.263612	0.136471
Col1a1	-0.263612	0.0962331
H2ac11	-0.263612	0.0909274
Gstm3	-0.263612	0.0868376
Nme2	-0.263612	0.114083
Itih2	-0.261881	0.777503
Apoe	-0.261881	0.491886
Ldlr	-0.261881	0.901156
Krt18	-0.261881	0.203731
Aldh1l1	-0.260152	1.14514
Atp5f1a	-0.260152	0.21523
Yipf3	-0.260152	0.0806953
Nucb1	-0.260152	0.181644
Rida	-0.260152	0.555778
Alb	-0.258425	0.0630212
Hspd1	-0.258425	0.267353
Glud1	-0.258425	1.03277
Apoc4	-0.2567	0.190077
Rgn	-0.254978	0.800488
Scp2	-0.254978	0.85943
Aldh2	-0.254978	0.158322
Ahsg	-0.254978	0.465117
Fh	-0.253257	0.292528
Col12a1	-0.253257	0.204168
Aldob	-0.253257	0.50516
Etfb	-0.253257	0.229979
Cyc1	-0.253257	0.118073
Acat2	-0.251539	0.566458
Otc	-0.251539	0.251185
Lamp1	-0.251539	0.017743
Hadh	-0.251539	0.488738
Hadh	-0.251539	0.179704
Lamp1	-0.251539	0.747997
Fdps	-0.251539	0.342083
Pklr	-0.249822	0.895338
Cth	-0.249822	0.25309
Tkt	-0.248108	0.0140832
Pygl	-0.248108	0.134044
Pgm1	-0.248108	0.800242
Efnb1	-0.248108	0.101248
Hsp90b1	-0.246395	0.0407127
Asl	-0.246395	0.631352
Plxnb1	-0.246395	0.252029
Gatd3a	-0.244685	0.236854
Ehhadh	-0.244685	0.136009
Hba	-0.244685	0.202153
Rida	-0.244685	0.507941
Vcp	-0.244685	0.280958
Aldob	-0.242977	0.985975
Krt18	-0.242977	0.229372
Hsp90ab1	-0.242977	0.321486
Eef1a1	-0.242977	0.944979
Dbi	-0.242977	0.526385
Hadhb	-0.242977	1.03839
H1-4	-0.242977	0.109196
Sord	-0.242977	0.398606
Mdh2	-0.242977	0.0676107
Ahcy	-0.24127	0.970852
Cd68	-0.24127	0.374121
Sucla2	-0.24127	0.361032
Cps1	-0.239566	0.269649
Haao	-0.239566	1.03524
Aldob	-0.239566	0.757427
Alb	-0.239566	0.0136306
Mat1a	-0.239566	0.152716
Tf	-0.239566	0.235096
Rps21	-0.239566	0.233213
Plxnb1	-0.239566	0.0629804
Agrn	-0.239566	0.138408
Etfb	-0.237864	0.357395
H1-0	-0.237864	0.347482
Rpl17	-0.237864	0.0383952
Sparcl1	-0.237864	0.214126
Hsp90ab1	-0.237864	0.304378
Gstp1	-0.237864	0.599105
Krt8	-0.236163	0.0553031
Hspa8	-0.236163	0.420671
Gapdh	-0.236163	0.377268
Mdh1	-0.236163	0.639264
Ca3	-0.236163	0.068512
Hbb-b1	-0.234465	0.919952
Fasn	-0.234465	0.359376
Ddt	-0.234465	1.23961
Galnt7	-0.232769	0.0173619
Kng1	-0.232769	0.925369
Mdh1	-0.232769	0.542244
Fn1	-0.232769	0.175227
Etfb	-0.232769	0.553627
Prg4	-0.232769	0.367111
Gstm1	-0.231075	0.194402
Pdia3	-0.231075	0.05809
Lap3	-0.231075	0.650963
Cd68	-0.231075	0.198479
Ankrd17	-0.229382	0.157983
Krt18	-0.226004	0.0496556
Gstm1	-0.226004	0.103191
Khk	-0.226004	0.234713
Hint2	-0.226004	0.0152864
Acat1	-0.226004	0.647132
Aldob	-0.226004	0.435279
Rplp2	-0.226004	0.35979
Pdia6	-0.224317	0.197453
Ldlr	-0.224317	0.601249
Vtn	-0.224317	0.768473
Rps21	-0.224317	0.201039
Hpd	-0.224317	0.549048
Aldh1l1	-0.224317	0.911488
Acaa2	-0.224317	1.60053
Prdx1	-0.222633	0.558866
Etfa	-0.222633	0.997094
Rps9	-0.222633	0.00828797
Ak2	-0.222633	0.175855
Pc	-0.222633	2.01834
Nme2	-0.22095	0.281179
Cps1	-0.22095	0.504308
Nme2	-0.22095	0.335928
Rplp2	-0.22095	0.194459
Cyp2f2	-0.22095	1.22437
Atp5f1b	-0.22095	0.145767
Actb	-0.22095	0.118708
Cps1	-0.22095	0.335635
Mrc1	-0.21927	0.25359
Scp2	-0.21927	0.102716
Adgrf5	-0.21927	0.357158
Hsp90b1	-0.217591	0.207264
Prdx1	-0.215915	0.0997483
Acaa2	-0.215915	0.462221
Ces1f	-0.215915	0.264399
Scp2	-0.215915	0.627382
Sec14l2	-0.21424	0.408294
Alb	-0.21424	0.107231
Ltbp4	-0.21424	0.664329
Aldh4a1	-0.21424	0.378192
Scp2	-0.21424	0.165992
Cps1	-0.21424	0.250328
Sparcl1	-0.21424	0.319136
Mup11	-0.21424	0.0860421
Suclg2	-0.212567	0.113892
Got2	-0.210897	0.211514
Ywhaz	-0.210897	0.124955
Kng1	-0.210897	0.32595
Adh5	-0.210897	0.603632
Eef2	-0.210897	0.192749
Mat1a	-0.209228	0.169635
Alb	-0.209228	0.141702
Shmt2	-0.207561	0.181402
Rgn	-0.207561	0.0129081
Acly	-0.207561	0.769062
Cd68	-0.207561	0.192889
Alb	-0.207561	0.0713803
Cd99	-0.207561	0.140216
Mesd	-0.207561	0.347636
Cps1	-0.205896	0.0419821
Atp5pd	-0.205896	0.861335
Prdx3	-0.205896	0.0706144
Pi16	-0.205896	0.0119821
Pdia3	-0.204233	0.0316122
Prdx6	-0.204233	0.545576
Csf1	-0.204233	0.441638
Hnrnpa2b1	-0.204233	0.498406
Ces1d	-0.204233	0.168227
Acadm	-0.202572	0.00102247
Ldha	-0.202572	0.0297244
Cps1	-0.202572	0.188134
H1-0	-0.202572	0.44679
H1-4	-0.202572	0.179562
Aldh9a1	-0.200913	0.290363
Aldh7a1	-0.200913	0.727261
Ttr	-0.200913	0.019219
Cps1	-0.199255	0.187865
Acadm	-0.199255	0.0629976
Alb	-0.199255	0.0851776
Aco2	-0.199255	0.0925182
Eno1	-0.199255	1.03324
Eci1	-0.199255	1.0717
Coch	-0.199255	0.0877622
Ehhadh	-0.1976	0.289813
Aldh1l1	-0.1976	0.608809
Calm2	-0.1976	0.499416
Pcbd1	-0.1976	0.226387
Suclg2	-0.1976	0.0656384
Eno1	-0.1976	0.611321
Nudt7	-0.195946	0.20873
Cps1	-0.195946	0.601238
Alb	-0.195946	0.0351746
Aspdh	-0.195946	0.967541
Vdac1	-0.195946	0.367235
Bhmt	-0.194295	0.334541
Hspa8	-0.194295	0.261859
Aldob	-0.194295	0.107225
Mrc1	-0.192645	0.638
Gapdh	-0.192645	0.439163
Calr	-0.192645	0.104989
Comt	-0.192645	0.281199
Hspd1	-0.190997	0.183072
Txn	-0.190997	0.543739
Fdx1	-0.190997	0.425944
Txndc5	-0.190997	0.238045
Rpl11	-0.190997	0.0618268
Sardh	-0.190997	0.307777
Cyb5a	-0.190997	0.137893
Ddt	-0.189351	0.213148
F10	-0.189351	0.255668
Aldh6a1	-0.189351	0.623672
Pc	-0.187707	0.491313
Akr1c6	-0.187707	0.516961
Becn2	-0.187707	0.198094
Cd68	-0.187707	0.0114393
Hibadh	-0.187707	0.126191
Lap3	-0.187707	0.301084
Atp5mg	-0.187707	1.02607
Rpl19	-0.187707	0.574117
Ahcy	-0.187707	0.791114
Alb	-0.186065	0.0783112
Aldh2	-0.186065	1.83714
Fah	-0.186065	0.55952
Prdx2	-0.184425	0.167802
Cd163	-0.184425	0.162545
Etfb	-0.184425	0.12652
Uqcrb	-0.184425	0.396508
Gstt1	-0.184425	0.345732
Alb	-0.184425	0.0117277
Qsox1	-0.182786	0.0325526
Cyb5r3	-0.182786	0.463831
Cps1	-0.182786	0.601446
Hagh	-0.182786	0.24013
Hadh	-0.182786	0.273548
Cps1	-0.182786	0.00681652
Hba	-0.182786	0.734297
Mthfd1	-0.182786	0.46038
Rgn	-0.182786	0.380346
Papln	-0.181149	0.0889827
Uox	-0.181149	0.0355945
Hspa5	-0.181149	0.0836803
Hspa9	-0.181149	0.186541
Krt8	-0.179515	0.067021
Rgn	-0.179515	0.3765
Sdc1	-0.179515	0.18663
Lap3	-0.179515	0.528744
Pgm1	-0.177882	0.161715
Akr1c6	-0.177882	0.19722
Sod1	-0.177882	0.476758
Akr1c6	-0.176251	0.012117
Etfb	-0.176251	0.0532186
P4hb	-0.176251	0.134838
Aldh4a1	-0.174621	0.103733
Pgm1	-0.174621	0.786338
Rps3a	-0.174621	0.244279
Pbld2	-0.174621	0.141199
Eef1a1	-0.172994	0.212091
Nucb1	-0.172994	0.254639
Cps1	-0.172994	0.243824
Eef2	-0.172994	0.065122
Atp5po	-0.172994	0.0325771
Cps1	-0.172994	0.0823836
Rps28	-0.171368	0.361304
Tuba1b	-0.171368	0.0293013
Pcbd1	-0.171368	0.299719
Rps7	-0.171368	0.0211424
Vcan	-0.169745	0.343628
Rps14	-0.169745	0.180828
Gapdh	-0.169745	0.661568
Prkcsh	-0.168123	0.256047
Prdx6	-0.168123	0.756184
Gapdh	-0.168123	0.475338
Haao	-0.168123	0.343823
Slco1a4	-0.168123	0.178426
Rps28	-0.168123	0.256665
Rpl13	-0.168123	0.323132
Ywhab	-0.166503	0.124272
Mgst1	-0.166503	1.14373
Cps1	-0.166503	0.339982
Hspa8	-0.166503	0.166256
Actb	-0.166503	0.0177681
Bhmt	-0.164884	0.508473
Ltbp2	-0.164884	0.0845366
Cyp2f2	-0.164884	0.0779463
Hnrnpa2b1	-0.164884	0.138967
Nid1	-0.163268	0.128118
Hspa5	-0.163268	0.0766031
Atp5mf	-0.163268	0.237668
Gstt1	-0.163268	0.394531
Mup3	-0.163268	0.204738
Rps3a	-0.161653	0.277296
Cd164	-0.161653	0.0347607
Cps1	-0.161653	0.504055
Aldh4a1	-0.161653	0.235062
Eef2	-0.161653	0.324564
Sardh	-0.16004	0.705289
Hspe1	-0.16004	0.459687
Rpl31	-0.158429	0.368165
Col18a1	-0.158429	0.099178
Otc	-0.158429	0.264523
Esd	-0.158429	0.243676
Dld	-0.158429	0.415046
Alb	-0.158429	0.0285099
Aldob	-0.158429	0.572015
Cat	-0.158429	0.0223099
Alb	-0.15682	0.125734
Ldha	-0.15682	0.0618942
Got2	-0.15682	0.0108932
Acaa2	-0.15682	0.707768
Ndrg2	-0.15682	0.221941
Msra	-0.155213	0.419949
Prg4	-0.155213	0.227525
Bphl	-0.155213	0.562423
Ppia	-0.155213	0.0767887
Hspd1	-0.153607	0.631963
Hspe1	-0.153607	0.0188778
Gsta3	-0.153607	0.642093
Agrn	-0.153607	0.125893
Gapdh	-0.152003	0.498927
Aldh2	-0.152003	0.352041
Itih1	-0.152003	0.85314
Hsp90b1	-0.152003	0.103694
Rgn	-0.152003	0.21611
Cd300lg	-0.152003	0.0157577
Hsp90b1	-0.152003	0.0814452
Hsp90ab1	-0.152003	0.190648
Fasn	-0.152003	0.282972
Hadhb	-0.150401	0.156762
Lrp1	-0.150401	0.401488
Cd68	-0.150401	0.16261
Dmgdh	-0.150401	0.531497
Eno1	-0.148801	0.200061
Ahcy	-0.148801	0.654447
Acaa2	-0.148801	0.369607
Hspa8	-0.148801	0.0950179
Aldh1l1	-0.148801	0.493119
Adk	-0.147202	0.508229
Dbi	-0.147202	0.413217
Prdx1	-0.147202	0.106969
Ibsp	-0.147202	0.202784
Aifm1	-0.145605	0.742668
Eno1	-0.145605	0.389081
Pi16	-0.145605	0.0860485
Pklr	-0.145605	0.204713
Rps27a	-0.145605	0.237454
Aldh6a1	-0.145605	0.812082
H2bc7	-0.14401	0.0986362
Anpep	-0.14401	0.121034
Gnmt	-0.14401	0.271085
Ces3a	-0.14401	0.768674
Acly	-0.14401	0.125707
Rpl19	-0.142417	0.18046
Tf	-0.142417	0.25072
Tuba1b	-0.142417	0.060294
Bhmt	-0.142417	0.225168
Glyat	-0.142417	0.429137
Dld	-0.142417	0.371603
Slc9a3r1	-0.140825	0.216544
Tkt	-0.140825	0.533913
Adh1	-0.140825	0.124415
Tpi1	-0.140825	0.210598
Acaa1b	-0.139236	0.281782
Hsd17b4	-0.139236	0.0935095
Eno1	-0.139236	0.11789
Alb	-0.139236	0.0902991
Tgoln1	-0.137648	0.0301118
Got2	-0.137648	0.184673
Hsp90b1	-0.136062	0.168259
Scp2	-0.136062	0.0359932
Fabp1	-0.134477	0.483332
Lap3	-0.134477	0.50136
Pc	-0.134477	0.826364
Mrc1	-0.132894	0.722098
Ldha	-0.132894	0.198283
Uroc1	-0.132894	0.440642
Got2	-0.132894	0.146298
Krt18	-0.132894	0.11425
Urah	-0.132894	0.637159
P4hb	-0.132894	0.065511
Pgk1	-0.131313	0.333125
Phactr4	-0.131313	0.153897
Eno1	-0.131313	0.0727224
Dbi	-0.129734	0.314259
Acly	-0.129734	0.193929
Hoga1	-0.129734	0.929466
Slco1a4	-0.129734	0.228521
Sparcl1	-0.129734	0.279407
Actb	-0.129734	0.0528792
Gsta3	-0.129734	0.0521566
Pgk1	-0.129734	0.238863
Phb	-0.128156	0.0481731
Aldh7a1	-0.126581	0.557746
Sord	-0.126581	0.096703
Vtn	-0.126581	0.179951
Rpl13	-0.126581	0.139493
Hpd	-0.126581	0.214872
Ugt2b17	-0.126581	0.103653
Gsta3	-0.126581	0.303961
Atp5f1b	-0.125006	0.175248
Ass1	-0.125006	0.064361
P4hb	-0.125006	0.130039
Sdhb	-0.123434	0.0534807
Prdx4	-0.123434	0.043411
Scp2	-0.123434	0.433616
Ces1d	-0.121863	1.14424
Suclg2	-0.121863	0.0417822
Tmem121	-0.121863	0.193919
Ddt	-0.121863	0.418356
Mat1a	-0.120294	0.18294
Adh5	-0.120294	0.371018
Gpd1	-0.120294	0.126277
Cd68	-0.120294	0.00820684
Eno1	-0.120294	0.0683718
Gatd3a	-0.120294	0.0328604
Slc25a4	-0.120294	0.115067
Acat1	-0.118727	0.0149218
Taldo1	-0.118727	0.0322436
Gsn	-0.118727	0.131961
Efnb1	-0.118727	0.114721
Pc	-0.118727	3.04822
Suclg2	-0.118727	0.61678
Gsta3	-0.118727	0.493353
Rida	-0.118727	0.246081
Adk	-0.118727	0.504475
Nme2	-0.117161	0.630096
Tkfc	-0.117161	0.548302
Acat2	-0.117161	0.0701896
Gstm1	-0.117161	0.15221
Asl	-0.117161	0.503257
Mdh2	-0.117161	0.157621
Gstm1	-0.115597	0.135969
H1-4	-0.115597	0.262341
Pa2g4	-0.115597	0.350829
Acly	-0.115597	0.367926
Aldh1l1	-0.114035	0.759317
Glud1	-0.114035	0.0157019
Ca3	-0.114035	0.138898
Gapdh	-0.114035	0.325934
Hadha	-0.114035	0.236579
Hadhb	-0.112475	0.00709901
Etfa	-0.112475	0.242989
Pdia3	-0.112475	0.0136558
Aldh1l1	-0.112475	0.636677
Hpd	-0.112475	0.503059
Pcolce	-0.110916	0.248052
Alb	-0.110916	0.0878231
Pc	-0.110916	0.919072
Pdia3	-0.110916	0.110401
Sdhb	-0.109359	0.338498
Aldob	-0.109359	0.505427
Rps2	-0.109359	0.0487663
Eno1	-0.109359	0.219193
Rrbp1	-0.107803	0.357293
Acat1	-0.107803	0.0170879
Alb	-0.107803	0.0182344
Fabp1	-0.107803	0.282745
Pah	-0.107803	0.358813
Hsp90b1	-0.107803	0.132547
Eef1a1	-0.107803	0.00373796
Pebp1	-0.106249	0.0823336
Ppia	-0.106249	0.151694
Glud1	-0.106249	0.0348434
Uqcrc2	-0.106249	0.262929
Mia3	-0.104697	0.030731
Prdx1	-0.104697	0.28946
Rps3a	-0.104697	0.429885
Nrp1	-0.104697	0.0877005
Agmat	-0.103147	0.082805
Lrp1	-0.103147	0.0138671
Fasn	-0.103147	0.145739
Ppa1	-0.103147	0.028284
Slc22a23	-0.103147	0.11224
Atp5f1a	-0.101598	0.137525
Cspg4	-0.101598	0.0479645
Txn	-0.101598	0.0110247
Pgk1	-0.101598	0.437155
Aldh4a1	-0.101598	0.0807566
Hsp90aa1	-0.101598	0.00260668
Ywhab	-0.101598	0.0208686
Aldob	-0.101598	1.06867
Gdi2	-0.100051	0.0295336
Rpl10l	-0.100051	0.385566
Rdh7	-0.100051	0.16527
Slc29a1	-0.100051	0.115204
Alb	-0.100051	0.115183
Rps2	-0.100051	0.150008
Col18a1	-0.100051	0.023512
Cyb5r3	-0.0985055	0.284907
Adh1	-0.0985055	0.0351661
Atp5f1a	-0.0985055	0.21085
Rps10	-0.0985055	0.214002
Fasn	-0.0969617	0.939314
Atp5f1a	-0.0969617	0.103367
Hadha	-0.0969617	0.258502
Ttc36	-0.0969617	0.248402
Anxa5	-0.0969617	0.178222
Calr	-0.0969617	0.115687
Cat	-0.0954196	0.28093
Eef1a1	-0.0954196	0.753705
Dag1	-0.0954196	0.118909
Adh5	-0.0954196	0.233337
Acaa2	-0.0954196	0.577307
Hint1	-0.0954196	0.0849815
Pc	-0.0954196	0.405222
Ahsg	-0.0954196	0.0430771
Acads	-0.0954196	0.291465
Sod1	-0.093879	0.217683
Prdx1	-0.093879	0.144461
Adh1	-0.0923402	0.00263155
Alb	-0.0923402	0.0698951
Ahsg	-0.0923402	0.29066
Agxt	-0.0908029	0.0712941
Fabp1	-0.0908029	0.264734
Cd68	-0.0908029	0.35318
Rpl23a	-0.0908029	0.0899536
Krt8	-0.0892673	0.182415
Acox1	-0.0892673	0.130821
Fbp1	-0.0877334	0.423029
P4hb	-0.0877334	0.0526508
Hspa9	-0.0877334	0.388689
Rpl6	-0.086201
Aldob	-0.086201	0.212179
Ahcy	-0.0846703	0.132573
Cat	-0.0846703	0.136022
Idh1	-0.0846703	0.459385
Krt8	-0.0846703	0.326663
Pcbd1	-0.0831412	0.274947
Hsp90aa1	-0.0831412	0.235521
Scp2	-0.0831412	0.159165
Scp2	-0.0831412	0.140784
Suclg2	-0.0831412	0.380513
Aldh1l1	-0.0816138	0.584115
Gstz1	-0.0816138	0.246801
Actb	-0.0800879	0.0710368
Rps15a	-0.0800879	0.3622
Ifngr1	-0.0800879	0.188393
Plxna2	-0.0785637	0.184687
Pltp	-0.077041	0.0689509
Cox4i1	-0.077041	0.0307018
Glud1	-0.077041	0.294951
Ttr	-0.077041	0.0344165
Cd68	-0.077041	0.0287544
Glud1	-0.07552	0.306725
Ddah1	-0.07552	0.194408
Otc	-0.07552	0.376451
Acaa2	-0.07552	0.0524184
Eef1a1	-0.07552	0.226191
Sucla2	-0.0740006	0.505841
H3-5	-0.0724828	0.227258
Eef1a1	-0.0709665	0.0947314
Ftl1	-0.0709665	0.137097
Gstm1	-0.0709665	0.0316923
Slc25a3	-0.0694519	0.116251
Acaa1b	-0.0694519	0.329183
Eef2	-0.0694519	0.10199
Grpel1	-0.0694519	0.377748
Got2	-0.0679388	0.0759905
Fn1	-0.0664274
Acaa2	-0.0664274	0.338829
Pc	-0.0664274	0.0950297
Scp2	-0.0649175	0.120838
Cox5b	-0.0649175	0.3591
Pc	-0.0649175	0.475232
Aldh1l1	-0.0649175	0.314588
H2bc7	-0.0649175	0.0147631
Tubb4b	-0.0649175	0.185217
Ephx2	-0.0634092	0.34029
Rps25	-0.0634092	0.326882
Fabp1	-0.0634092	0.0416843
Eef1a1	-0.0634092	0.0508371
Uox	-0.0619024	0.262315
Anxa5	-0.0619024	0.249419
Mrc1	-0.0603973	0.336546
Comt	-0.0603973	0.647359
Hspa8	-0.0603973	0.0647606
Selenbp2	-0.0588937	0.0661391
Grhpr	-0.0588937	0.278919
Aldh2	-0.0588937	0.112835
Qsox1	-0.0588937	0.150146
Lamp1	-0.0573917	0.0287815
Gsta3	-0.0558912	0.30822
Lamp2	-0.0558912	0.326671
Cat	-0.0558912	0.155135
Apof	-0.0558912	0.0212267
Rps2	-0.0558912	0.109229
Tkt	-0.0558912	0.250957
Tkt	-0.0558912	0.141319
Ahsg	-0.0558912	0.541351
Vcp	-0.0558912	0.0128813
Tgoln1	-0.0543923	0.136306
Hspa8	-0.0543923	0.0277008
Sord	-0.0543923	0.0915098
Hsp90aa1	-0.0543923	0.012371
Aldh2	-0.0543923	0.0155063
Cd68	-0.0543923	0.0365461
Rpl10a	-0.0543923	0.196035
Krt8	-0.0528949	0.221046
Tkfc	-0.0528949	0.361869
Hsd11b1	-0.0528949	0.176317
Etfa	-0.0528949	0.0132246
Cyp2d10	-0.0528949	0.00328796
Adh1	-0.0513992	0.0383401
Dlst	-0.0513992	0.397383
Serping1	-0.0513992	0.300845
Plxnb1	-0.0513992	0.105723
Dmgdh	-0.0513992	0.0340737
Cyb5a	-0.0513992	0.0142153
Sod2	-0.0499049	0.317545
Cycs	-0.0499049	0.109338
Lrp1	-0.0499049	0.0882338
Tgoln1	-0.0499049	0.274933
Pgam1	-0.0499049	0.219954
Aldh1l1	-0.0499049	0.521288
Rgn	-0.0484122	0.519131
Prdx2	-0.0484122	0.255106
Por	-0.0484122	0.307187
Hspa8	-0.046921	0.0427488
Serping1	-0.046921	0.0272258
Cat	-0.046921	0.376898
Aldh2	-0.0454314	0.464242
Glul	-0.0454314	0.135306
Apoe	-0.0454314	0.0404962
Vcp	-0.0454314	0.143722
Echs1	-0.0439433	0.498709
Rps13	-0.0439433	0.35514
Pgk1	-0.0439433	0.404348
1	-0.0424568	0.419446
Spr	-0.0424568	0.182497
Pygl	-0.0409718	0.451515
Hspa8	-0.0409718	0.0913959
Akr1c13	-0.0409718	0.175656
Grhpr	-0.0409718	0.279915
Ca3	-0.0409718	0.0951328
2	-0.0409718	0.0684945
Alb	-0.0394883	0.097933
Sord	-0.0394883	0.316235
Atp5f1a	-0.0380063	0.075521
Rps6	-0.0380063	0.192021
Akr1c6	-0.0380063	0.0614039
Stab2	-0.0380063	0.388499
Gstp1	-0.0380063	0.277177
Dlst	-0.0380063	0.222317
Mthfd1	-0.0365259	0.102812
Por	-0.0365259	0.103526
Igh-3	-0.0365259	0.11277
Acadm	-0.0365259	0.175527
Mdh1	-0.0365259	0.140063
Hspa8	-0.0350469	0.0513233
Sparcl1	-0.0350469	0.307776
Rgn	-0.0350469	0.173677
Rpl26	-0.0350469	0.0910215
Hsp90aa1	-0.0335695	0.174843
Prdx1	-0.0335695	0.049163
Eef1a1	-0.0320936	0.0771423
H2ac11	-0.0320936	0.0479415
Apoe	-0.0320936	0.15492
Asl	-0.0306192	0.162918
Aldh9a1	-0.0291463	0.070419
Glo1	-0.0291463	0.490349
Hnrnpa3	-0.0291463	0.0899403
Glrx	-0.027675	0.15479
Pgk1	-0.027675	0.00549857
Apoa2	-0.027675	0.388385
Actb	-0.027675	0.143338
Ahsg	-0.027675	0.023337
Aox4	-0.0262051	0.595514
Pklr	-0.0262051	0.314327
Eef2	-0.0247367	0.140174
Atp5f1b	-0.0247367	0.142867
Rps9	-0.0247367	0.0357749
Alb	-0.0247367	0.109214
Aldh4a1	-0.0247367	0.200059
Ldha	-0.0232698	0.0153379
Ndrg2	-0.0232698	0.253294
Akr1c6	-0.0232698	0.249739
Hspa8	-0.0218044	0.067535
Rps14	-0.0218044	0.142017
Aadac	-0.0203404	0.118788
Alb	-0.0203404	0.0259027
Idh1	-0.0203404	0.157122
Prdx1	-0.0203404	0.019406
Atp5f1a	-0.018878	0.60695
Acly	-0.018878	0.328577
Apoe	-0.0174171	0.266664
Gpd1	-0.0174171	0.112419
Hsp90aa1	-0.0174171	0.22004
H2bc7	-0.0174171	0.0284179
Cat	-0.0159576	0.235728
Cps1	-0.0159576	0.116228
P4hb	-0.0159576	0.141364
Fasn	-0.0159576	0.0298615
Glud1	-0.0159576	0.183711
Tkfc	-0.0144996	0.294504
Rpl5	-0.0144996	0.130348
Hadha	-0.0144996	0.272933
Akr1a1	-0.0144996	0.296699
Ahsg	-0.013043	0.0229305
Cat	-0.013043	0.433394
Sardh	-0.013043	0.0597997
Atp5f1a	-0.013043	0.160786
Glud1	-0.013043	0.273896
Ndufa4	-0.013043	0.0218331
Acaa2	-0.011588	0.145426
Hnrnpa2b1	-0.011588	0.107395
Mat1a	-0.0101344	0.09205
P4hb	-0.0101344	0.0309382
Idh1	-0.0101344	0.0619875
Pdia4	-0.0101344	0.363666
Cox5a	-0.0086822	0.302791
Idh1	-0.0086822	0.215413
Cs	-0.0086822	0.368133
Etfa	-0.0072316	0.00864408
Ephx2	-0.0072316	0.309033
Cd99	-0.0057824	0.104302
Hsp90b1	-0.0057824	0.274063
Ganab	-0.0043346	0.3263
Rpl17	-0.0043346	0.028048
Rdh7	-0.0028883	0.084347
Got2	-0.0028883	0.124181
Eef1a1	-0.0014434	0.0610661
Aldh2	-0.0014434	0.103568
Ahcy	-0.0014434	0.249742
Cd99	0	0.202129
Acsl1	0	0.1081
Idh1	0.00144197	0.124202
Aadac	0.00144197	0.0220303
Nucb1	0.00288251	0.209979
Agrn	0.00288251	0.149468
Cps1	0.00432161	0.473414
Tnc	0.00432161	0.224721
Uqcrc2	0.00432161	0.157608
Calr	0.00432161	0.184114
Cox7c	0.00575927	0.120965
Sdha	0.00575927	0.125173
F2r	0.00575927	0.256146
Aldh2	0.0071955	0.0817274
Rps13	0.0071955	0.449381
Glud1	0.0071955	0.11747
Rps18	0.0071955	0.00527801
Gsto1	0.0071955	0.184959
Ahcy	0.0071955	0.0837293
Hpd	0.00863031	0.0184705
Cat	0.0100637	0.318515
Stab2	0.0100637	0.447475
Serping1	0.0100637	0.0919717
Calm2	0.0100637	0.142693
Fasn	0.0100637	0.0400455
Ugp2	0.0114956	0.0705173
Atp5pb	0.0114956	0.115371
Asl	0.0129262	0.054951
H1-4	0.0129262	0.0732839
Nqo2	0.0129262	0.0468188
Cat	0.0143553	0.22257
Ahcy	0.0143553	0.450551
Tf	0.0143553	0.123931
Nudt7	0.015783	0.467201
Cox5b	0.015783	0.0239391
Rpl13	0.015783	0.223003
Atp5f1a	0.015783	0.114701
Aldob	0.015783	0.386772
Actb	0.0172093	0.381898
Fn1	0.0186342	0.276171
Suclg2	0.0186342	0.0781704
Ndufa4	0.0200576	0.336625
Mrc1	0.0200576	0.143332
Suclg1	0.0200576	0.0929308
Atp5f1a	0.0214797	0.169804
Cox5a	0.0214797	0.381792
Ahsg	0.0214797	0.00285019
Ctsb	0.0214797	0.0996101
Acat1	0.0229004	0.0851381
Aldh7a1	0.0229004	0.0544823
Gnmt	0.0243197	0.342512
Adk	0.0243197	0.10751
Creld2	0.0243197	0.315429
Mttp	0.0257376	0.0824059
F10	0.0257376	0.305322
Akr7a2	0.0257376	0.163227
Sardh	0.0257376	0.207247
Hspa9	0.0285692	0.0933137
P4hb	0.0285692	0.120609
Pgk1	0.0285692	0.0956452
Alb	0.0299829	0.100725
Atp5f1b	0.0299829	0.158351
Mthfd1	0.0313952	0.142821
Col18a1	0.0313952	0.405132
Rps13	0.0328061	0.373023
Krt8	0.0342157	0.0607491
Actb	0.0342157	0.0918566
Aldh7a1	0.0342157	0.049301
Dag1	0.0342157	0.0194414
Nid2	0.0342157	0.0953377
Ldlr	0.0342157	0.0586707
H2ac11	0.0356239	0.138874
Fah	0.0356239	0.270533
Col14a1	0.0356239	0.400405
H1-4	0.0356239	0.0723324
Pc	0.0370307	0.35386
Aldh1a1	0.0370307	0.371613
Tuba1b	0.0384362	0.105619
Itih2	0.0398403	0.481559
H4c1	0.0398403	0.206867
Aco2	0.0398403	0.0931638
Ass1	0.041243	0.00929814
Prelp	0.041243	0.26545
Rps6	0.0426443	0.00256275
Fasn	0.0426443	0.0351708
H1-2	0.0426443	0.204159
Sdc1	0.0440443	0.39637
Lrp1	0.0468402	0.338335
Tubb4b	0.0468402	0.109618
Cd44	0.0468402
Mdh2	0.0468402	0.162257
Tgoln1	0.0468402	0.0574324
Mettl7b	0.0468402	0.0958531
Gstm1	0.0482362	0.1529
Atp5f1a	0.0482362	0.265673
Rps26	0.051024	0.210485
Glud1	0.051024	0.250542
Hsd17b4	0.051024	0.138958
Col18a1	0.0524159	0.0801072
Cox4i1	0.0524159	0.177448
Lrp1	0.0538064	0.176963
Pfn1	0.0538064	0.0931552
Phb	0.0551956	0.0335467
Sparcl1	0.0551956	0.531328
Uqcrfs1	0.0551956	0.0153577
Rps3	0.0551956	0.0228235
Ugt1a1	0.0565835	0.191554
Cd164	0.0565835	0.197389
Cd68	0.0565835	0.114573
Cbr1	0.0579701	0.357666
Rpl7	0.0579701	0.256447
Hspa5	0.0593553	0.162902
Uox	0.0607392	0.0693449
Aldh1a1	0.0607392	0.138507
Gapdh	0.0635029	0.0326312
Mthfd1	0.0635029	0.00689761
Hspa5	0.0635029	0.0920777
Hnrnpk	0.0635029	0.00788521
Vtn	0.0648829	0.154974
Aldh9a1	0.0648829	0.023305
Ahcy	0.0662614	0.376346
Cd68	0.0662614	0.240652
Serping1	0.0662614	0.016796
Cps1	0.0676387	0.240978
Cat	0.0676387	0.161116
Tgoln1	0.0690147	0.332249
Gapdh	0.0703893	0.107515
Fbp1	0.0703893	0.10253
Rdh7	0.0717627	0.256356
Hspa5	0.0717627	0.257473
Pgam1	0.0717627	0.294929
Atp5f1b	0.0731347	0.167538
Acox1	0.0731347	0.085974
Pah	0.0731347	0.0551627
Txndc5	0.0731347	0.168937
Cat	0.0731347	0.109419
Hspa9	0.0745054	0.00092034
Aldh1a1	0.0745054	0.128244
Pipox	0.0745054	0.205185
Acly	0.0745054	0.131791
Atp5pb	0.077243	0.18748
Acaa2	0.077243	0.283877
Slc27a2	0.0786098	0.0628806
Cox7a2	0.0786098	0.025692
Hadha	0.0813396	0.523103
Cd44	0.0813396	0.273742
Sec14l2	0.0827026	0.136965
Rps9	0.0827026	0.0519618
Mthfd1	0.0827026	0.256274
Uox	0.0840643	0.463919
Actb	0.0840643	0.197613
Rps11	0.0854247	0.218624
Rpl6	0.0854247	0.0557614
Gpd1	0.0854247	0.0892051
Sord	0.0867838	0.0266485
Anxa5	0.0881416	0.224102
Alb	0.0881416	0.204872
Galnt7	0.0894981	0.252142
Rpl6	0.0894981	0.0137128
Vtn	0.0894981	0.211869
Sucla2	0.0894981	0.0191386
Ass1	0.0908534	0.0873626
Uqcrc1	0.0908534	0.0419138
Acaa2	0.0922074	0.113477
Ehhadh	0.0935602	0.445283
Rpl12	0.0949117	0.0381012
Efnb1	0.0949117	0.0634791
Tkt	0.0962618	0.270226
Tgoln1	0.0976108	0.160392
Fabp1	0.0989585	0.162539
Mettl7b	0.0989585	0.14725
Gpd1	0.100305	0.0321506
Lamp2	0.100305	0.276538
Hadh	0.100305	0.13771
Dag1	0.100305	0.256146
Ptprg	0.10165	0.199985
Adh5	0.102994	0.13393
Cd68	0.104337	0.0344576
Lrrc8d	0.107018	0.325226
Ugp2	0.107018	0.0727556
Acat2	0.107018	0.22213
Atp5f1b	0.108357	0.205634
Idh1	0.108357	0.0627509
Cyp2e1	0.109695	0.0372594
1	0.109695	0.0759082
Fabp1	0.109695	0.262861
Hbb-b1	0.1137	0.316469
Dag1	0.115033	0.211464
Hacl1	0.119024	0.223145
Hpd	0.119024	0.241951
Cd163	0.119024	0.514569
Hacl1	0.120352	0.203215
Pc	0.121679	0.110086
Cat	0.124328	0.0307838
Glud1	0.124328	0.331511
Lrp1	0.125651	0.223669
H3-5	0.125651	0.148907
Haao	0.128293	0.20975
Vcp	0.128293	0.00159485
Ldlr	0.129613	0.0695893
Hsd11b1	0.130931	0.00548557
Txndc5	0.130931	0.363986
H2bc7	0.132248	0.138837
Mrc1	0.133564	0.153163
Aco1	0.133564	0.153906
Etfa	0.134878	0.303571
Cd68	0.136191	0.2144
Fabp1	0.136191	0.246246
Nucb1	0.136191	0.213773
Sdc2	0.137504	0.138895
Cat	0.137504	0.0970842
Fah	0.137504	0.310033
Aebp1	0.137504	0.406585
Aebp1	0.138814	0.352948
Cd99	0.138814	0.782365
Mrc1	0.141433	0.17864
Ces1d	0.145351	0.195603
Ctsd	0.145351	0.170822
Cbr1	0.146655	0.167425
Hsp90b1	0.146655	0.145221
Mtarc1	0.147958	0.285032
Rps7	0.147958	0.0429063
Sdc3	0.149259	0.28197
Rdh7	0.149259	0.00556924
H4c1	0.149259	0.432923
Rpl3	0.149259	8.4165e-05
Uox	0.151859	0.0554589
Hsp90ab1	0.154454	0.0264664
Sardh	0.154454	0.171596
Hadhb	0.154454	0.299371
Hspa8	0.155749	0.283946
Cct8	0.155749	0.396592
Lrp1	0.157044	0.0870924
Aldh1a1	0.157044	0.0139528
Eno1	0.157044	0.038167
Nme1	0.158337	0.0868783
H4c1	0.158337	0.364688
H3-5	0.159629	0.186252
Hadha	0.16092	0.0619263
Otc	0.16092	0.286119
Cat	0.16221	0.611138
Hmgcs2	0.16221	0.577751
Ogn	0.163499	0.0929397
Hs6st1	0.166073	0.309011
Hadhb	0.169925	0.0241872
Cd68	0.171207	0.251808
Xxylt1	0.171207	0.339066
Cat	0.171207	0.794809
Efnb1	0.172488	0.265049
Decr1	0.172488	0.0710765
Gstm1	0.175045	0.0579266
H4c1	0.175045	0.0494379
Aco2	0.177599	0.074155
Scp2	0.178874	0.0394162
Bace2	0.178874	0.398998
Myl6b	0.178874	0.0235965
Ugt1a1	0.178874	0.95195
Rpl8	0.180148	0.11824
Tf	0.181421	0.231262
Fabp1	0.182692	0.0279356
Got1	0.183963	0.168523
Col1a2	0.185232	0.168969
H2ac11	0.186501	0.438893
Cyp2d10	0.189034	0.16257
Pgrmc1	0.190299	0.0162886
Acsl1	0.191563	0.0945161
Cd68	0.191563	0.156799
Efnb1	0.192825	0.109306
Glyat	0.194087	0.124227
Glud1	0.196607	0.0453473
H4c1	0.199123	0.242799
Krt18	0.201634	0.443884
Aebp1	0.201634	0.394569
Col14a1	0.201634	0.38896
Rpl3	0.204141	0.201928
Hnrnpa2b1	0.205393	0.317573
Serpina1a	0.207893	0.0654124
Fabp1	0.209141	0.0116336
Acox1	0.210389	0.439441
Hspg2	0.210389	0.209226
H4c1	0.211635	0.188341
Phb2	0.214125	0.738725
Cat	0.215368	0.608422
Hmgcs2	0.22033	0.202689
Uqcrc1	0.22404	0.268927
Tkfc	0.225275	0.0001606
Mia3	0.226509	0.176916
Ogn	0.227741	0.103501
Mesd	0.228973	0.469712
Eno1	0.228973	0.237352
H2bc7	0.228973	0.104867
Mgat1	0.230203	0.343254
Rpl12	0.230203	0.0390112
Tgfbr3	0.232661	0.260504
Cd68	0.232661	0.07614
Hist2h2aa1	0.233888	0.0210667
Atp5f1a	0.235114	0.332438
Hsp90aa1	0.23634	0.00424235
Aldob	0.237564	0.437465
Hmgcs2	0.24245	0.12658
Decr1	0.24245	0.354297
Hspa5	0.24245	0.80724
Ccdc134	0.246104	0.0254383
Cd68	0.24732	0.0895703
Mrc1	0.250962	0.48742
Mrc1	0.252173	0.367011
Akr1c6	0.257011	0.00774376
Sord	0.258217	0.221
Col14a1	0.259423	0.394353
Sdc1	0.259423	0.614579
Pdia6	0.263034	0.0677314
Bhmt	0.265437	0.0609265
Vtn	0.266637	0.596461
Selenbp2	0.27262	0.0307293
Mia3	0.27858	0.0925991
Hmgcs2	0.279768	0.636727
Ces1c	0.279768	0.767618
Ahsg	0.279768	0.163567
Glul	0.280956	1.24779
Txndc5	0.280956	0.299172
Hmgcs2	0.282143	0.196214
Mrc1	0.284514	0.336576
Gapdh	0.284514	0.0687889
Hsp90aa1	0.285698	0.336353
Mthfd1	0.285698	0.154992
Gpr33	0.288063	0.100719
Reep6	0.288063	0.231262
Hspa5	0.291604	0.0714116
Qsox1	0.292782	0.802066
Glul	0.296311	0.0188913
Lamp2	0.301002	0.185487
Cd163	0.301002	0.0824692
Pdia6	0.303342	0.208526
Aco2	0.303342	0.00445541
Mertk	0.305679	0.634233
Hadhb	0.305679	0.280245
Mrc1	0.309176	0.00021309
Lamp1	0.31034	0.683528
Agrn	0.312665	0.300658
Me1	0.313826	0.0581006
Cd163	0.320773	0.670088
Cd74	0.323082	0.404447
Col14a1	0.323082	0.428646
Cyp2e1	0.324235	0.0770186
Hspd1	0.325386	0.222913
Fasn	0.325386	0.839194
Erp44	0.328836	0.513084
Hyou1	0.331132	0.803627
Hmgcs2	0.339137	0.893789
Pam	0.339137	0.360232
Cd163	0.347099	1.1247
Cx3cl1	0.347099	0.188432
Sdc2	0.348232	0.433471
Ptprg	0.349365	0.7285
Atp5pb	0.350497	1.61905
Atp5f1b	0.350497	0.0153068
Sparcl1	0.35727
Fbp1	0.365133	0.132521
Ppia	0.369606	0.370957
Ddt	0.369606	0.0586505
Rps27a	0.380729	0.55519
Krt18	0.382944	0.318943
Hspa5	0.387363	0.401168
Sdc1	0.390668	0.510582
Mrc1	0.392867	0.410997
Hmgcs2	0.392867	0.73239
Kng1	0.396159	0.16468
Phb2	0.396159	0.177577
Txndc5	0.39835	0.316005
Abhd14b	0.408168	0.0229554
Lamp2	0.409255	0.364961
Cmpk1	0.409255	1.20179
Hmgcs2	0.409255	0.662134
H1-4	0.41684	1.54672
Anpep	0.41684	0.695235
Efnb1	0.43082	0.999285
Acsm1	0.436162	0.135367
Itih2	0.437228	0.295708
Lamp1	0.438293	0.67566
Col14a1	0.440421	0.518353
Mrc1	0.445727	0.354884
Gltpd2	0.458382
Uox	0.466758	0.440173
[truncated: 49 more rows]

## Sheet: Figure1G
Lipid name	log2FC	minLog10pval
PC O-34:1	1.41687	0.494428
PC O-34:2	0.75969	0.498008
PC O-36:2	-0.60592
PC O-36:3	0.139878	0.117941
PC O-36:4	1.01216
PC O-38:2	0.142372	0.132298
PC O-38:3	0.473443	0.412646
PC O-38:4	-0.177051	0.345518
PC O-38:5	0.390181	1.06418
PC O-40:4	0.537922
LPC 16:0	-0.132932	0.61916
LPC 16:1	-0.118815	0.193864
LPC 16:2	-0.859476	0.891287
LPC 18:0	-0.150168	0.816635
LPC 18:1	-0.0740407	0.162659
LPC 18:2	0.0124403	0.0176305
LPC 20:1	-0.431861	0.581932
LPC 20:2	-0.118099	0.135675
LPC 20:3	0.185052	0.152665
LPC 22:1	0.553332	0.848304
LPC 22:2	-0.773659	0.546352
LPC 22:3	-0.611035	0.894446
LPC 22:4	0.196866	0.0694086
LPC 22:5	0.981378	0.402292
PC 32:0	0.287513	0.853154
PC 32:1	0.272811	0.761283
PC 32:2	-0.002529	0.00394807
PC 32:3	-0.196575	0.247329
PC 34:1	0.322332	1.83215
PC 34:2	0.168089	0.566545
PC 34:3	0.0642947	0.121457
PC 36:2	0.554007	2.0841
PC 36:3	-0.0462129	0.0626952
PC 36:4	0.0236613	0.0702863
PC 36:5	-0.222338	0.760744
PC 36:6	0.166068	0.208935
PC 36:7	-0.655505	0.643138
PC 38:0	-0.55006	0.272442
PC 38:1	-0.592398	0.228991
PC 38:3	0.847149	1.1071
PC 38:4	-0.0826684	0.188143
PC 38:5	0.157601	0.581158
PC 38:6	0.00345394	0.0069538
PC 38:7	-0.211482	0.614251
PC 38:8	0.0137681	0.0175428
PC 40:0	0.276517	0.216042
PC 40:2	0.406614	0.162942
PC 40:3	-0.0597422	0.0807316
PC 40:4	-0.126882	0.180498
PC 40:5	-0.149088	0.238312
PC 40:6	0.244714	0.480478
PC 40:7	0.236987	0.906279
PC 40:8	0.0595841	0.129224
PC 42:0	0.466811	0.77891
PC 42:1	0.0854328	0.0695651
PC 42:3	-0.370616	0.286353
PC 42:4	-0.143845	0.0628102
PC 42:5	0.437033	0.4948
PC 42:6	0.115261	0.1164
PC 42:7	0.448739	0.953723
PC 42:8	0.190394	0.301725
PC 44:0	-1.55232	1.2959
PC 44:1	0.310589	0.576742
PC 44:2	0.0341477	0.0208657
PC 44:4	0.281105
PC 44:5	0.061089	0.0588637
PC 44:6	-0.586103	0.63105
PC 44:7	1.13536	0.802714
PC 44:8	0.116926	0.197947
PI 32:0	-0.0777728	0.153073
PI 32:1	0.132981	0.343934
PI 32:2	-0.913098	0.302934
PI 34:0	-0.110303	0.0579012
PI 34:1	0.35161	0.785702
PI 34:2	0.116763	0.276583
PI 34:3	-0.237199	0.334777
PI 36:2	0.293604	0.36767
PI 36:3	-0.211715	0.123166
PI 36:4	-0.0958381	0.245391
PI 36:5	-1.33208	0.561566
PI 38:2	0.516341
PI 38:4	0.208057	0.211638
PI 38:5	0.0975864	0.241458
PC P-32:0	0.17041	0.206022
PC P-34:1	0.488884	0.478269
PC P-36:1	0.302103	0.169791
PC P-36:3	0.413361	0.589985
PC P-38:2	0.473443	0.412646
PC P-38:3	0.230643	0.614257
PC P-38:4	-0.143896	0.169116
PC P-38:5	0.288223	0.62001
PC P-40:3	-0.0720126	0.108689
PE O-34:1	0.30621	0.603051
PE O-34:2	0.294142	0.554501
PE O-36:1	0.302382	0.690907
PE O-36:2	0.485451	0.661796
PE O-38:2	-0.172085	0.110772
PE O-38:3	0.126157	0.188556
PE O-38:4	-0.0527535	0.113869
PE O-40:3	0.206977	0.278959
PE O-40:4	0.120636	0.311335
LPE 16:0	-0.314412	0.660382
LPE 16:1	-0.361785	0.600935
LPE 18:0	-0.36532	0.783247
LPE 18:1	-0.215102	0.216344
LPE 18:2	-0.0928079	0.137455
LPE 20:0	-0.253147	0.607557
LPE 20:1	-0.308826	0.563856
LPE 20:4	-0.830175	2.36829
LPE 20:5	0.233052	0.285031
LPE 22:0	-0.710066	1.16382
LPE 22:1	-1.63992
LPE 22:2	-0.582159	0.208741
LPE 22:5	-0.154662	0.2363
LPE 22:6	-0.824684	2.28356
PE 32:0	-0.0517848	0.0724791
PE 32:1	0.156575	0.256052
PE 32:2	-0.313346	0.524079
PE 32:3	1.2878
PE 34:0	-0.234575	0.491385
PE 34:1	0.18074	0.30971
PE 34:2	-0.293982	0.189323
PE 34:3	0.135105	0.153561
PE 36:0	-0.623407	0.344942
PE 36:1	0.0322488	0.0587499
PE 36:2	0.254535	0.45921
PE 36:3	0.426084	0.942553
PE 36:4	-6.43696	0.808705
PE 38:1	-0.53372	1.06178
PE 38:2	0.12887	0.155497
PE 38:3	-0.0954679	0.140438
PE 38:4	0.0279234	0.072682
PE 38:5	0.00438666	0.0101376
PE 38:6	-0.0297953	0.0251488
PE 38:7	-0.441693	1.2964
PE 40:1	-0.298676	0.179076
PE 40:2	-0.224123	0.210369
PE 40:3	-0.431078	1.23114
PE 40:4	-0.0446121	0.117059
PE 40:5	-0.229597	0.470483
PE 40:6	-0.0237522	0.043459
PE 40:7	-0.502903	0.836186
PE 40:8	-0.67428	0.283394
PE 42:1	0.471851	0.407667
PE 42:2	-0.157248	0.107129
PE 42:3	-0.0884281	0.0514569
PE 42:4	-0.973336	0.620522
PE 42:5	-0.312996	0.568128
PE 42:6	-0.52159	0.63952
PE 42:7	1.15844	1.42521
PE 42:8	-0.563294	0.298676
PE 44:3	-0.102194	0.101225
PE 44:4	0.702524	0.810498
PE 44:5	-0.691843	1.45849
PE 44:6	-0.0096927	0.00488477
PE 44:7	-0.977333	1.45225
PE 44:8	-0.207424	0.193658
PE P-32:0	-0.369676	0.297164
PE P-34:0	0.569344	0.694381
PE P-34:1	0.294142	0.554501
PE P-36:0	0.956831	1.36403
PE P-36:1	0.644511	0.68291
PE P-36:3	-0.218346	0.354579
PE P-36:4	0.0395903	0.103838
PE P-38:1	0.422729	1.3048
PE P-38:2	0.202096	0.436666
PE P-38:3	-0.0720318	0.132891
PE P-38:4	0.099189	0.244624
PE P-38:5	0.0572952	0.153245
PE P-40:2	0.206977	0.278959
PE P-40:3	-0.821521	0.505147
PE P-40:4	0.115655	0.310373
PE P-40:5	0.235579	0.801932
PS 34:1	0.21808	0.118057
PS 34:2	0.472978	0.606534
PS 34:3	0.522263	0.228291
PS 36:1	0.244451	0.299602
PS 36:2	0.260144	0.360934
PS 36:3	0.480352	0.446584
PS 36:4	-0.43558	0.811684
PS 36:5	-0.0777589	0.0813456
PS 38:1	-0.397212	0.232364
PS 38:2	-0.512464	0.325731
PS 38:3	-1.92631	1.0793
PS 38:4
PS 38:5	-0.448205	0.565413
PS 38:6	-0.211336	0.325499
PS 38:7	-0.506368	0.441504
PS 40:1	-0.469622	0.138302
PS 40:2	-0.631332	0.538301
PS 40:3	-0.798924	0.397014
PS 40:4	0.0714026	0.0766476
PS 40:5	0.14804	0.230912
PS 40:6	0.0293128	0.0273987
PS 40:7	-0.247701	0.258131
PS 40:8	-0.597099	0.817096
PS 42:0	-0.478272	0.627695
PS 42:2	0.966157	0.442267
PS 42:4	-0.928937	1.84338
PS 42:5	0.184838	0.104693
PS 42:8	0.824618	0.233199
PS 44:1	0.217171	0.142364
DHCer 34:0	0.371447	0.32535
DHCer 36:0	-0.0198461	0.0128622
DHCer 38:0	0.0949841	0.187131
DHCer 40:0	-0.141776	0.251256
DHCer 42:0	0.130544	0.207497
DHSM 34:0	0.104864	0.132932
DHSM 36:0	0.425781	0.362169
Hex2Cer 34:0	0.733313	0.444788
Hex2Cer 38:0	1.45408
Hex2Cer 40:0	0.753302	0.670003
Hex2Cer 42:0	0.570893	0.79844
Hex2Cer 42:1	1.10733	0.59059
Hex2Cer 42:2	3.3477
HexCer 34:0	1.17097	1.98321
HexCer 34:1	0.068203	0.0492425
HexCer 36:0	2.2123	1.71502
HexCer 38:0	1.81181	4.0765
HexCer 38:1	0.208257	0.130517
HexCer 40:0	1.60538	4.16538
HexCer 401	1.45785	2.84061
HexCer 42:0	1.49888	3.4738
HexCer 42:1	1.35064	3.37813
HexCer 42:2	1.46218	2.52441
Cer 32:1	0.0781725	0.048577
Cer 34:1	0.119079	0.137423
Cer 34:2	0.222009	0.170441
Cer 36:1	0.487382	0.488395
Cer 36:2	1.27924	1.8729
Cer 38:1	0.200997	0.739827
Cer 38:2	0.683684	1.45475
Cer 40:1	0.11412	0.136082
Cer 40:2	-0.0811308	0.084584
Cer 42:1	-0.0964738	0.293773
Cer 42:2	0.00267222	0.00752097
Cer 42:3	0.0569112	0.162421
Cer 42:4	0.427023	0.373283
Cer 44:1	-0.441816	0.137486
Cer 44:2	-0.247555	0.275152
SM 32:1	-0.207341	0.267481
SM 32:2	-0.965537	0.614252
SM 34:1	0.0858152	0.140674
SM 34:2	-0.255782	0.993582
SM 36:1	0.0345775	0.0279524
SM 36:2	0.278742	0.351673
SM 38:1	-0.759836	1.26992
SM 38:2	-0.610801	0.447535
SM 40:1	-0.209507	0.642071
SM 40:2	-0.658516	1.05379
SM 40:3	-0.673764	0.726025
SM 42:1	3.89405	0.782312
SM 42:2	-0.27098	0.851747
SM 42:3	-0.133231	0.296547
SM 42:4	-0.927737	1.67705
SM 42:5	-0.257788	0.220617
TAG 48:0	-0.787052	0.812886
TAG 48:1	-0.566422	0.415282
TAG 48:2	-0.634081	0.370707
TAG 48:3	-1.96987	0.431616
TAG 50:0	-0.575996	0.440458
TAG 50:1	-0.593761	0.391026
TAG 50:2	-0.621833	0.40469
TAG 50:3	-0.7526	0.425298
TAG 50:4	-0.399504	0.201268
TAG 50:5	-2.68386	0.533187
TAG 52:0	-0.437247	0.245286
TAG 52:1	-0.609822	0.398056
TAG 52:2	-0.646215	0.386208
TAG 52:3	-0.66359	0.407036
TAG 52:4	-1.16543	0.542816
TAG 52:5	-1.07259	0.435611
TAG 52:6	-1.04254	0.422038
TAG 52:7	-2.06519	1.3525
TAG 54:0	-0.485895	0.256267
TAG 54:1	-0.642119	0.571426
TAG 54:2	-0.528075	0.345471
TAG 54:3	-0.2526	0.168901
TAG 54:4	-0.222373	0.135159
TAG 54:5	-0.450614	0.265503
TAG 54:6	-1.10813	0.463916
TAG 54:7	-1.14163	0.504077
TAG 54:8	-1.44453	0.323022
TAG 56:0	-1.00623	0.866788
TAG 56:1	-1.14943	1.20088
TAG 56:2	-0.933631	1.15324
TAG 56:3	-0.350296	0.292509
TAG 56:4	-0.12596	0.0641719
TAG 56:5	-0.290496	0.141785
TAG 56:6	-0.609655	0.345656
TAG 56:7	-0.436228	0.336238
TAG 56:8	-0.718208	0.46591
TAG 56:9	-1.38767	0.677381
TAG 58:0	-0.944176	0.870837
TAG 58:1	-1.30071	1.42967
TAG 58:10	-0.97543	0.667463
TAG 58:2	-1.17612	1.44197
TAG 58:3	-0.869644	1.07192
TAG 58:4	-0.625318	0.561513
TAG 58:5	-0.19693	0.196831
TAG 58:6	0.065847	0.0388812
TAG 58:7	-0.242859	0.160079
TAG 58:8	-0.0689345	0.0516584
TAG 60:0	-1.05414	0.8805
TAG 60:1	-1.10635	1.06739
TAG 60:10	0.34279	0.289661
TAG 60:11	-0.769631	0.288416
TAG 60:2	-1.04455	1.32365
TAG 60:3	-0.812956	0.923124
TAG 60:4	-0.679731	0.755126
TAG 60:5	0.00190583	0.00099869
TAG 60:6	0.223016	0.140076
TAG 60:7	0.36938	0.186179
TAG 60:8	-1.2101	1.49425
TAG 60:9	-0.146799	0.0757604
18:1(d7) Chol Ester (ST)	0.372003	1.08236
CE(16:0)	0.155785	0.124328
CE(16:1)	0.355569	0.32992
CE(18:0)	0.475768	0.39993
CE(18:1)	0.437468	0.397844
CE(18:2)	0.286821	0.271185
CE(18:3)	-0.330138	0.141088
CE(20:1)	0.185678	0.14226
CE(20:2)	0.159302	0.0644455
CE(20:3)	0.032915	0.0231375
CE(20:4)	0.364048	0.455623
CE(22:1)	-0.576137	0.280611
CE(22:2)	-0.510095	0.111702
CE(22:3)	-0.966635	0.185943
CE(22:4)	-1.05739	0.195105
CE(22:5)	-0.637851	0.165174
CE(22:6)	0.437537	0.451182

## Sheet: Figure1H
	GOLPH3+/+	GOLPH3+/+	GOLPH3+/+	GOLPH3+/+	GOLPH3+/+	GOLPH3+/+	GOLPH3+/+	GOLPH3+/+	GOLPH3+/+	GOLPH3+/+	GOLPH3-/-	GOLPH3-/-	GOLPH3-/-	GOLPH3-/-	GOLPH3-/-	GOLPH3-/-	GOLPH3-/-	GOLPH3-/-	GOLPH3-/-	GOLPH3-/-
PC	1.10411	0.95546	1.03924	1.2144	0.866896	0.875693	0.922125	1.10839	1.10977	0.803912	1.05606	1.14882	0.9966	1.34305	0.692031	1.19269	1.06691	1.13273	1.25795	1.10943
PE	0.919253	1.0167	0.977705	0.895861	1.32603	1.17316	1.11987	0.805461	0.713153	1.0528	1.09099	1.06965	1.06405	0.647205	1.67437	0.803326	0.958225	0.936534	0.657644	0.909841
PS	0.887703	1.73191	1.09925	0.519968	0.599051	0.448794	0.850138	0.717675	1.04982	2.09569	0.753262	0.47845	1.3187	0.976671	1.05575	0.863978	0.684065	0.680111	0.885726	1.02017
HexCer	0.93154	0.867878	0.933585	0.933201	0.951867	0.786166	1.17639	1.07139	1.30223	1.04576	2.41538	2.5908	1.88725	2.93024	1.63775	4.06941	2.84	2.77901	4.17615	2.89902
Cer	1.10264	1.13783	0.997067	1.03812	0.774194	0.944282	0.797654	1.05572	1.29032	0.86217	1.00293	1.03812	0.8739	1.261	0.668622	1.20235	1.03812	0.86217	1.21408	0.879765
SM	1.00946	0.923501	1.01631	0.904624	0.810098	0.93218	0.904855	1.25085	1.24809	1.00003	0.738364	0.779873	0.821583	0.90658	0.508166	0.858673	0.903224	0.978699	1.08904	0.943973

## Sheet: Figure1I
	GOLPH3+/+	GOLPH3+/+	GOLPH3+/+	GOLPH3+/+	GOLPH3+/+	GOLPH3+/+	GOLPH3+/+	GOLPH3+/+	GOLPH3+/+	GOLPH3+/+	GOLPH3+/+	GOLPH3+/+	GOLPH3+/+	GOLPH3+/+	GOLPH3+/+	GOLPH3+/+	GOLPH3+/-	GOLPH3+/-	GOLPH3+/-	GOLPH3+/-	GOLPH3+/-	GOLPH3+/-	GOLPH3+/-	GOLPH3+/-	GOLPH3+/-	GOLPH3+/-	GOLPH3+/-	GOLPH3+/-	GOLPH3+/-	GOLPH3+/-	GOLPH3+/-	GOLPH3+/-	GOLPH3+/-	GOLPH3+/-	GOLPH3+/-	GOLPH3+/-	GOLPH3+/-	GOLPH3+/-	GOLPH3-/-	GOLPH3-/-	GOLPH3-/-	GOLPH3-/-	GOLPH3-/-	GOLPH3-/-	GOLPH3-/-	GOLPH3-/-	GOLPH3-/-
GlcCer 16/0	1.46	1.52	1.6	3.16	0.97	3.44	1.44	2.33	1.76	1.51	1.05	2.6	0.47	0.75	0.35	0.43	1.58	2.01	1.58	1.7	2.57	2.01	1.68	1.53	2.76	2.42	2.89	2.41	3.05	1.23	1.37	1.04	0.61	0.98	0.67	0.71	0.64	1.15	5.75	3.35	2.95	4.29	4.04	2.29	5.52	1.61	1.1
GlcCer 18/0	0.12	0.25	0.33	0.35	0.05	0.62	0.27	0.51	0.24	0.07	0.05	0.25	0.02	0.02	0.01	0.01	0.3	0.38	0.37	0.33	0.32	0.42	0.56	0.39	0.56	0.41	0.57	0.41	0.49	0.07	0.06	0.06	0.04	0.05	0.02	0.05	0.03	0.04	1.25	0.87	0.81	1.35	1.18	0.81	2.47	0.18	0.1
GlcCer 20/0	0.3	0.37	0.44	0.55	0.65	0.9	0.49	0.6	0.41	0.92	0.6	0.7	0.35	0.26	0.2	0.21	0.51	0.62	0.41	0.45	0.55	0.63	0.4	0.37	0.81	0.57	1.05	0.72	0.75	0.6	0.58	0.67	0.38	0.57	0.35	0.46	0.47	0.54	2.54	1.49	1.22	1.83	2.08	1.03	3.73	2.59	2.06
GlcCer 22/0	3.34	2.22	1.76	4.7	8.21	5.5	3.46	3.71	3	8.75	6.55	4.58	5.08	2.57	1.94	1.98	5.82	5.02	3.33	3.43	5.04	3.65	0.99	2.73	5.86	6.17	7.75	4.93	2.44	3.43	6.42	8.28	3.65	3.37	3.23	2.7	4.02	4.64	11.51	9.18	6.67	9.22	13.02	5.53	15.88	22.86	17.15
GlcCer 24/0	2.87	1.69	2.21	3.95	3.15	6.08	2.46	3.2	2	4.03	4.28	4.38	3.15	2.24	0.67	0.43	8.01	5.96	1.92	2.06	6.93	7.08	1.31	3.83	7.01	8.64	13.1	10.14	3.64	2.88	6.36	7.8	4.37	3.83	3.15	2.06	2.52	1.87	8.98	12.26	5	4.88	8.61	4.41	12.47	8.67	9.32
GlcCer 24/1	1.07	1.39	1.05	4.93	5.05	7.36	4.76	5.53	4.17	6.26	3.33	6	3.09	1.07	0.48	0.49	6	5.99	2.39	1.64	5.94	3.96	0.67	2.92	5.9	8.56	9.92	6.91	3.4	2.16	5.3	3.98	1.89	1.83	1.08	1.39	1.7	1.54	13.13	8.63	6.19	9.71	12.06	5.15	17.91	13.52	8.15
GalCer 16/0	0.12	0.26	0.24	0.29	0.03	0.06	0.05	0.11	0.07	0.06	0.02	0.16	0.06	0.04	0.02	0.03	0.08	0.12	0.04	0.04	0.03	0.07	0.04	0.12	0.06	0.09	0.25	0.12	0.2	0.05	0.05	0.07	0.06	0.03	0.05	0.02	0.09	0.09	0.11	0.32	0.31	0.34	0.21	0.13	0.47	0.03	0.07
GalCer 18/0	0.03	0.06	0.08	0.06	0.01	0.06	0.05	0.07	0.03	0.02	0.01	0.05	0	0.01	0	0.01	0.04	0.04	0.02	0.02	0.07	0.07	0.03	0.05	0.03	0.04	0.05	0.08	0.09	0.01	0.01	0.01	0.01	0.01	0	0.01	0	0.01	0.14	0.12	0.17	0.14	0.12	0.15	0.29	0.02	0.01
GalCer 20/0	0.05	0.09	0.1	0.15	0.07	0.24	0.13	0.12	0.09	0.14	0.07	0.15	0.06	0.04	0.04	0.05	0.08	0.09	0.08	0.07	0.1	0.09	0.09	0.09	0.07	0.06	0.21	0.09	0.15	0.06	0.09	0.07	0.04	0.04	0.04	0.04	0.06	0.06	0.28	0.24	0.33	0.41	0.32	0.17	0.37	0.17	0.18
GalCer 22/0	1.76	2.16	0.79	0.82	0.77	0.76	0.4	0.9	0.79	0.7	0.81	0.42	0.73	0.93	0.85	1.51	0.75	0.79	0.64	0.53	0.78	0.7	1.3	0.5	0.78	0.65	1.06	0.46	0.48	0.12	0.2	0.66	0.66	0.3	0.62	0.61	0.65	0.98	1.66	2.27	1.53	1.69	2.06	0.97	1.1	2.53	3.27
GalCer 24/0	3.5	0.66	2.47	7.05	1.41	2.42	1.12	2.87	1.29	1.34	3.96	2.42	2.41	1.88	0.82	1.95	5.15	5.35	5.11	4.39	2.05	3.61	3.17	2.47	3.95	1.54	4.87	3.2	2.39	0.49	0.61	2.78	2.26	1.28	2.08	1.82	1.81	4.22	2.52	2.18	2.81	4.84	6.3	3.04	4.58	3	6.35
GalCer 24/1	4.76	4.91	2.34	2.87	0.85	1.52	0.85	1.08	1.04	0.68	0.69	1.14	1.08	2.22	1.43	1.6	2.31	1.17	2.23	2.47	1.18	1.52	2.23	1.37	3.21	1.13	1.53	1.27	0.8	0.15	0.23	0.54	0.7	0.35	0.88	0.74	1.14	1.85	2.56	3	4.5	4.56	5.72	2.45	2.27	1.37	4.31

## Sheet: Figure1J
	GOLPH3+/+	GOLPH3+/+	GOLPH3+/+	GOLPH3+/+	GOLPH3+/+	GOLPH3+/+	GOLPH3+/+	GOLPH3+/+	GOLPH3+/+	GOLPH3+/+	GOLPH3+/+	GOLPH3+/+	GOLPH3+/+	GOLPH3+/+	GOLPH3+/+	GOLPH3+/+	GOLPH3+/-	GOLPH3+/-	GOLPH3+/-	GOLPH3+/-	GOLPH3+/-	GOLPH3+/-	GOLPH3+/-	GOLPH3+/-	GOLPH3+/-	GOLPH3+/-	GOLPH3+/-	GOLPH3+/-	GOLPH3+/-	GOLPH3+/-	GOLPH3+/-	GOLPH3+/-	GOLPH3+/-	GOLPH3+/-	GOLPH3+/-	GOLPH3+/-	GOLPH3+/-	GOLPH3+/-	GOLPH3-/-	GOLPH3-/-	GOLPH3-/-	GOLPH3-/-	GOLPH3-/-	GOLPH3-/-	GOLPH3-/-	GOLPH3-/-	GOLPH3-/-
Cer	5.25697	2.08003	5.24739	5.19704	5.7394	7.4179	3.99301	5.83759	2.37329	3.4393	6.2365	3.43492	3.35216	3.13468	1.85493	2.63547	3.83002	4.21	3.73142	3.73064	4.77389	6.92258	6.04656	2.93773	3.28942	3.29671	5.83571	4.62631	2.33003	2.91084	4.78795	8.00792	4.1005	3.52917	4.08348	2.82478	2.86475	4.8839	3.55	4.95	2.14	3.01	3.24	3.08	3.92	2.2	3.42
Sulfatide	1.36	0.7	0.89	0.9	0.54	0.56	1.54	1.06	0.88	0.92	0.56	0.56	0.87				0.738	0.661035	0.19497	0.456065	0.450715	0.286833	0.264626	0.998925	0.792201	1.36981	1.43644	1.55822	1.03394	0.535751	1.39269	1.0456	0.500454	0.920572	0.639526	0.535908	0.90784	1.11224	0.68	0.33	1.4	1.59	1.34	1.04	1.72	1.3	1.37
HexCer	25.66	20.66	17.79	38.25	28.11	38.36	20.53	27.85	19.74	32.42	28.37	30.26	21.86	15.95	9.06	11.52	30.6442	27.5312	18.116	17.1536	25.5547	23.8238	12.4733	16.3646	30.9921	30.2906	43.2364	30.7437	17.8749	11.2449	21.2749	25.9517	14.678	12.6406	12.1788	10.6071	13.1213	16.9864	66.81	58.16	43.05	57.31	73.83	34.62	88.8	74.91	68.98
LacCer	2.24	2.04	6.99	5.57	5.87	8.84	4.52	6.46	3.34	3.18	2.79	3.87	1.67	1.57	0.79	1.03	2.42633	3.03497	2.86784	2.9154	4.61124	6.05429	5.56126	1.33367	2.23718	1.79802	4.48429	2.58027	1.71159	2.27794	1.17092	2.23093	2.04808	1.49115	1.4864	1.68249	1.30618	1.25852	8.49	8.54	3.02	4.35	3.73	5.22	4.03	1.91	1.41
Gb3	0.01	0	0.01	0	0.01	0	0.01	0	0.01	0	0	0	0				0.00267	0.00438	0.00589	0.00564	0.0103	0.00715196	0.00401	0.000313	0.00340906	0.00537	0.0060132	0.00788	0.00319256	0.00702	0.00942	0.00446	0.00266	0.00483	0.00283	0.00296	0.00253	0.00264	0.01	0.01	0.01	0.01	0.01	0.01	0.01	0	0
GM3	9.89	4.87	16.32	13.77	12.58	20.86	5.29	4.08	8.06	4.49	5	4.54	4.91				10.2	12.4	5.87	12.4589	9.25324	3.38961	1.61083	7.97218	16.3027	31.5078	21.0952	15.8263	9.21828	5.76205	9.27653	1.79083	2.51599	4.20086	1.51224	2.72443	1.2443	4.40937	7.83	6.74	8.17	13.57	28.75	8.21	24.24	10.1	9.04
GA2	2.04	4.25	6.71	4.85	5.02	3.21	5.39	4.25	7.36	3.59	1.65	0.95	0.73				0.439	1.82	0.657	1.94	1.41	1.45	0.575	0.896	0.913	1.61	1.38	1.56	1.47	1.55	2.39	0.66	0.871	0.864	0.599	0.562	0.916	0.319	5.06	4.56	3.17	4.07	3.98	2.68	6.62	4.39	3.12
GD1ab	6.43	4.63	5.99	5.07	5.97	4.57	12.04	3.2	5.8	2.49	1.15	1.01	1.09				2.82	4.81795	1.46276	5.82119	6.96364	1.12987	1.11524	1.74912	4.71371	15.3	6.92	7.6	2.99	2.31	4.77	2.56	1.80635	2.01537	1.04588	0.786435	2.17787	2.26768	6.11	3.11	9.05	7.48	6.98	4.16	16.24	3.49	2.64
