# Supplementary material for: Molecular regulation and physiological role of GOLPH3-mediated Golgi retention
Source: Nat Commun. 2026 Jun 11;17:7426. doi: 10.1038/s41467-026-74133-6 (PMC13408441; doi:10.1038/s41467-026-74133-6)
Supplement: Supplementary file 11 — Source Data2 [file 41467_2026_74133_MOESM11_ESM.xlsx]

## Sheet: Figure2B
males
weeks	GOLPH3 wt												GOLPH3 het												GOLPH3-KO
3	15.8	15.2	15.4	16	16.3	16.6	15	18.3	17.1				14	11.7	14.5	16.7	13.9	15.3	15.1	15.2	16.7	17.5	16.4	18.4	11.8	11.2	13.2	12.3	12.5	12.2	11.6	11.7	12.2	9.6
4	17.1	18	17	18.2	17.2	18	16.1	20.1	18.6				16.2	13.9	16.3	18.8	16.4	17.5	16.4	16.2	18.1	19.1	17.3	20.1	12.5	12.7	14.9	13.6	13.9	13.5	12.8	12.7	13.3	10.2
5	19.9	20.3	19.2	20.9	18.5	19.2	17.6	21.9	19.9				17.8	16.5	19.8	21.1	18.5	19.9	17.6	17.5	19.5	21.4	18.7	22.5	14.7	15.8	17.1	14.8	14.7	14.6	14.2	13.9	14.9	10.9
6	21.2	22.4	21.7	22.1	19.4	20.3	18.3	23.4	21.7				22.4	18.3	22.2	23	20.8	21.9	18.5	18.6	20.1	23.2	20.1	24.2	15.5	16.6	17.4	15.5	15.2	15.8	15.9	14.9	15.6	11.9
7	23	24.1	23.6	24.8	20.8	21.4	19.2	25.1	23.8				24.7	22.9	24.1	24.2	22.8	23.8	19.7	19.8	21.4	24.5	21	26.2	16.6	17	17.5	16.1	16.4	16.7	16.9	15.8	16.7	12.7
8	23.8	26.7	24.1	25.3	21.6	22.1	19.9	27.3	26.7				26.1	24.2	26.4	25	23	24.5	20.7	20	22.2	26.3	22.1	27.6	17.4	17.8	18	17.2	17.3	17.3	17.7	16.6	18.5	13.3
9	24.8	29	24.8	26.2	22.6	23.2	21.1	27.9	27.5				28	25.9	28.7	25.9	23.3	25	21.9	21.1	23.5	27.1	23.9	28.4	18.3	18.9	18.6	18.1	18.1	17.9	18	17.4	18.8	13.8
females
weeks	GOLPH3 wt												GOLPH3 het												GOLPH3-KO
3	14.8	14.7	12.9	13	12.9	12.1	12.4	11.9	11.9	13.3			12.8	13.8	13.3	13.2	13.5	12.9	13.3	13.3	13	13.4	11.8	13.6	10.1	10.2	10.9	10.6	10.4	11.2	7.1	9.1	10.5	10.5
4	16.2	15.9	13.9	14.4	14.2	12.9	13.1	12.8	12.6	14.1			14.1	14.5	14.8	14.5	14.9	13.7	14.5	14.6	14	15.3	12.8	15	11.4	11.1	12.2	11.4	11.1	12	7.5	9.7	12.1	11.4
5	17.5	17.3	15.2	15.8	15.3	14.1	14.2	13.9	13.3	15			15.2	15.7	15.9	15.7	16	15.6	15.6	15.1	15.2	16.7	14.8	16.3	12.5	12.2	13.4	12.6	12.8	13.4	7.9	10.7	13	12.9
6	18.4	18.1	16.7	16.8	16.2	15.8	15.4	15.1	14.4	16.4			16.3	16.8	16.9	17.1	17.3	17.2	16.4	16.3	16.2	17.9	15.5	16.9	13.7	13.6	13.8	13.7	13.2	14.3	8.6	11.3	14.2	13.9
7	19.1	19.2	17.5	18.2	17.7	16.6	16.2	16.4	15.3	17.9			17.2	18.2	18.5	19.9	18.8	18.7	17.4	17.3	17.3	18.8	16.8	17.6	14.5	14.2	14.5	14.4	13.9	14.8	9.3	12.1	15	15.3
8	20.7	22.1	20	20	19.2	17.7	17	17.1	16.1	18.4			19.1	20.3	20.3	22.9	20.8	20.9	19.5	19.8	19	19.7	17.5	18.5	15.2	15.2	14.7	14.8	14.3	15.2	9.8	13.3	16.1	16.7
9	21.7	24	20.8	20	19.8	19.2	17.9	18.6	17.1	19.1			19.9	21.3	22.8	24.2	21.1	22.7	21.4	22	20.5	20	17.9	18.5	16.5	16	15.6	15	14.6	16	11.8	14.3	17.3	17.6

## Sheet: Figure2C
GOLPH3 wt	GOLPH3-KO
88.38	76.01
86.58	76.78
87.09	76.79
85.8	70.6
71.11	72.92
82.71	68.79
90.95	67.51
81.93	73.69
78.84	68.28

## Sheet: Figure2E
GOLPH3+/+	GOLPH3-/-
1.54786	1.43769
1.57114	1.51724
1.53579	1.53333
1.4888	1.37513
1.507	1.45935
1.53794	1.45275
1.57555	1.37423
1.47338	1.46258
1.46302	1.36999

## Sheet: Figure2G
GOLPH3+/+	GOLPH3-/-
1707.76	1351.42
1753.95	1314.24
1775.89	1321.13
1738.28	1221.99
1556.68	1109.82
1521.13	1200
1483.35
1525.75
1342.88

## Sheet: Figure2J
males			females
GOLPH3+/+	GOLPH3-/-		GOLPH3+/+	GOLPH3-/-
0.175708	0.12633		0.137633	0.132515
0.177453	0.117598		0.154818	0.126404
0.18192	0.12247		0.151493	0.123484
0.173148	0.10475		0.151038	0.120646
0.173303	0.10456		0.144394	0.126504
	0.096452			0.10528
	0.092988			0.09168
				0.092572
				0.10087
				0.095916

## Sheet: Figure2L
males			female
GOLPH3+/+	GOLPH3-/-		GOLPH3+/+	GOLPH3-/-
18.1841	12.6491		4.51425	10.464
18.7537	13.7121		6.9102	9.7406
19.4053	12.614		8.49855	5.32737
16.6629	9.6163		8.33595	5.99209
17.8766	8.989		5.56477	8.17851
	9.237			8.4358
	7.9419			5.4998
				4.0902
				6.5794
				10.492
