# Supplementary material for: Molecular regulation and physiological role of GOLPH3-mediated Golgi retention
Source: Nat Commun. 2026 Jun 11;17:7426. doi: 10.1038/s41467-026-74133-6 (PMC13408441; doi:10.1038/s41467-026-74133-6)
Supplement: Supplementary file 12 — Source Data3 [file 41467_2026_74133_MOESM12_ESM.xlsx]

## Sheet: Figure3F
WT	KO	KO_WT	KO-5CA	KO_C84A	KO_C92A	KO_C108A	KO_C122A	KO_C280A
99.7141	7.34721	107.388	6.51373	21.5433	105.794	72.4823	67.4717	107.464
93.9252	7.25325	111.073	6.32983	21.2285	119.731	63.124	63.4777	109.576
101.508	5.04272	111.658	3.59583	20.6443	100.192	67.9662	79.6426	105.468
104.852	3.52582	110.524	2.54069	21.1527	107.065	65.4468	73.5043	107.107

## Sheet: Figure3H
GOLPH3-WT	C84A	C108A	C122A	CC108-122AA	D190-201	R90L
20.5737	7.5635	22.7739	26.3763	15.2656	10.1065	15.4668
23.8946	16.8085	18.6597	18.61	16.9326	8.45148	8.72779
7.94217	13.5317	16.501	17.8374	17.9713	11.5033	7.20902
17.3674	7.76195	16.8361	16.8122	13.5901	9.91627	5.8512
23.4272	19.8238	16.8592	20.6994	21.1748	6.93196	4.82074
13.1314	7.14188	17.8005	19.2044	15.4422	7.7457	19.3333
7.75339	16.8481	25.26	23.2185	23.4873	4.73116	14.9165
7.07056	4.1611	15.808	16.9538	23.406	16.9473	6.05337
14.0692	17.9624	20.2267	23.1808	19.0864	11.444	15.1856
8.35794	11.0559	27.1791	16.866	15.9729	7.96268	8.00208
17.2314	4.93691	20.2416	26.1928	17.5736	7.64968	5.09764
10.3491	2.40521	20.6509	26.7895	20.5921	7.83186	3.24806
15.8181	11.1452	21.0611	13.8786	29.3803	7.04199	5.9417
14.2497	17.5659	9.85465	19.7705	15.9618	6.90566	10.194
20.5397	19.6931	17.7022	29.3465	22.1814	10.8071	6.87316
0.702429	3.76135	11.8806	23.9714	20.5252	8.91445	10.8502
18.5906	16.7401	11.1613	22.359	24.2519	10.2529	7.9702
16.8981	22.9389	10.3481	16.3813	16.4497	5.55243	8.28765
16.6987	0	26.0774	19.0148	17.4219	12.3318	7.5674
21.9641	9.90577	16.4219	16.6057	12.3151	8.65529	11.0437
18.4194	17.5839	21.2648	25.7683	20.6667	12.681	8.58574
19.9987	14.184	12.6432	23.4269	15.0603	7.45718	7.05412
2.49499	10.6236	17.2106	19.1855	18.4866	8.50696	11.133
17.4071	0.124244	13.8993	19.8841	22.5411	14.7746	18.1068
6.73802	12.7979	24.4233	20.945	24.8226	11.4074	11.7821
19.0495	19.5488	22.1413	23.8056	13.5117	7.66047	0.959199
19.0951	5.87389	17.3566	16.769	14.6389	14.6023	8.55235
7.17686	17.2295	20.7179	18.5473	16.0326	9.29467	7.57199
11.2216	12.9801	22.2779	15.7457	13.198	2.67483	11.8006
14.9407	8.0726	21.689	23.1836	10.3938	13.5805	9.50649
22.0471	5.45131	14.5298	24.7615	23.8043	9.89658	5.20647
10.0122	0.854067	14.0986	28.1606	20.3355	12.4979	4.17026
6.9104	13.5891	11.6622	22.9169	19.9711	5.46771	5.93943
17.7387	14.7952	18.7983	24.2248	14.7037	10.3835	12.1537
18.5284	1.04682	7.24138	21.0626	15.2339	11.6448	13.035
5.7183	3.21848	10.5894	23.3286	24.8236	4.70393	11.9614
3.5752	16.3445	22.0714	14.9019	8.7281	10.003	9.42608
20.0042	15.6577	20.2532	21.8871	14.2937	2.93781	4.95012
19.5832	2.73404	8.4969	23.2611	31.6595	9.75642	7.91687
23.1554	4.34993	18.2822	16.7513	27.638	13.6822	8.56107
16.4806	17.1638	14.3426	20.3628	14.3704	22.1214	5.0327
18.3202	14.908	15.9717	21.4329	26.0012	7.32457	6.322
3.67802	5.5477	26.0232	14.78	24.6778	16.4358	10.1868
22.9632	3.71508	22.9608	25.1706	24.9825	8.76399	6.48488
42.3942	7.79	20.466	13.7321	28.6097	6.85517	6.46614
11.5967	20.2178	19.1064	12.7202	24.2322	12.7782	10.5168
4.11376	17.0179	26.3778	20.0094	13.2229	10.1891	1.98859
6.85927	7.7091	7.89123	14.6498	10.8914	8.34044	11.5585
19.1377	13.6392	24.9353	26.3953	9.22527	8.9161	11.6229
6.51729	18.593	19.5863	22.6986	12.6158	9.71565	9.57578
5.06446	36.3415	15.7808	21.9765	10.6026	7.1892	11.6012
20.2029	6.27703	12.4118	22.8322	24.3164	2.83511	11.823
21.1165	18.1803	19.1438	18.954	19.2698	11.4527	8.9755
18.4291	0	25.0822	17.0882	20.1579	10.3163	11.6401
17.1124	17.2971	24.8291	16.9006	19.7287	8.23636	13.9183
7.88753	13.6686	23.1989	22.6424	19.7503	9.75918	10.0173
19.7342	6.35072	15.5032	14.5095	19.0522	9.15542	4.73953
22.3343	19.4821	23.0184	24.6196	21.963	10.1341	11.2497
17.7068	6.74909	14.4672	22.3255	11.1884	12.9584	3.22415
14.1601	4.66439	16.112	16.7928	12.2979	17.0013	10.7109
3.14854	9.39297	6.65895	20.8754	18.8179	15.6408	7.80205
17.4915	17.2587	16.4947	20.1519	22.1754	4.31606	10.3698
21.0069	14.7377	26.2337	19.5295	12.2942	12.358	11.4753
22.2387	4.21172	28.4218	21.7801	17.4313	8.73371	11.8266
10.7024	2.49977	21.1174	26.1921	11.2648	9.66832	4.13129
6.47868	15.1065	15.5177	28.3039	17.2769	11.147	5.38795
7.97241	5.55516	19.7929	25.5444	33.6494	12.5137	8.62655
14.8982	4.63964	24.0179	15.948	32.4387	7.59017	5.67696
10.775	19.583	20.03	22.5664	21.017	11.3768	14.2039
9.97834	18.2391	23.094	19.4108	20.3494	9.16529	2.26677
16.825	12.3422	11.418	18.6016	29.2067	7.07043	8.97073
17.1634	3.44034	13.4416	24.47	18.7147	19.5444	7.36798
19.991	8.12099	19.5733	21.8135	13.7864	9.07357	7.65818
20.4414	0	18.2281	20.5234	27.9601	9.83054	12.6016
0	0.131928	12.5891	22.357	24.3632	8.42298	12.2088
18.676	0	16.7598	17.1683	18.043	2.10302	9.89806
22.8031	13.5083	19.2864	7.50683	20.3854	8.45932	7.38348
21.2012	3.53176	21.2477	20.7925	21.3011	9.13761	12.8909
9.50777	17.3944	26.9554	28.0982	6.47547	12.9467	14.1824
16.3271	10.775	26.7463	23.3832	10.0321	6.94961	11.7553
9.79765	2.56129	26.0703	18.3071	7.624	8.26666	9.76236
41.3312	17.0126	24.9763	13.9811	15.4173	9.2035	8.55863
16.7731	5.22085	14.5095	26.0292	23.109	9.29954	18.8955
18.8834	15.8473	22.1172	16.8948	22.5727	10.2206	16.3777
17.874	11.6513	20.6845	25.7962	25.1304	7.7759	1.13971
19.8519	16.0127	21.7843	27.3069	10.0469	5.58532	9.75069
16.4205	9.1158	24.6007	22.9765	26.3428	9.60674	12.9067
20.3427	12.4709	11.2913	22.4092	5.75892	9.07904	9.29295
19.1502	3.59091	25.9234	16.1019	11.3928	9.31873	10.0802
21.1306	5.79305	29.4376	30.5836	13.401	6.56814	4.31775
16.9472	6.9837	23.2769	15.5102	22.2311	6.67894	10.846
16.2846	19.2413	26.6133	20.5755	28.95	8.91313	13.1687
15.7316	11.1015	25.7809	21.6997	15.8587	7.56107	8.72143
20.9563	7.18749	4.93705	26.99	9.87217	5.92505	10.6114
18.7296	0	15.4792	23.8045	12.431	5.48643	12.9064
5.98093	16.438	19.2517	22.7554	19.6439	10.0233	4.22875
21.3614	9.74425	25.978	29.6924	18.145	18.544	8.83178
18.122	18.1404	26.9851	26.0053	30.4905	10.5464	4.57395
16.0171	19.3683	14.2219	22.457	32.849	13.668	13.3569
17.5765	12.0874	14.0072	19.9668	18.4741	10.9215	14.4795
25.1383	11.657	23.0408	14.7367	21.5768	9.58832	0
16.4811	2.23618	17.2133	7.82454	22.0243	11.9327	1.04833
16.4379	7.71821	22.7753	28.4962	27.6964	7.51713	11.752
19.5753	20.9407	13.919	29.4217	26.2523	8.78865	6.99336
21.5461	8.71366	21.878	27.5911	30.6943	9.17223	11.5595
17.4047	9.54736	26.7256	19.2819	25.6754	8.56096	11.5424
22.463	13.9244	21.8014	18.8013	19.1105	7.36046	11.3294
6.61057	25.8612	22.5564	19.8577	18.4698	6.76534	8.8164
23.2028	10.557	21.2034	16.7991	18.6032	9.30158	5.15353
18.8923	19.4352	22.1234	24.2739	14.1011	7.22475	13.8472
15.2006	18.0355	13.7041	25.7149	9.27526	1.84157	12.5603
17.3743	10.6342	16.9599	22.7428	19.0714	8.09696	12.9638
20.5281	44.6388	24.9065	14.2237	27.5453	4.13479	12.423
18.402	3.90905	17.0553	25.5003	19.3699	8.05	13.9884
17.5593	8.86549	25.098	16.6518	15.4354	26.4273	12.3789
17.2402	24.7639	12.9375	23.6338	13.2475	10.6444	3.91334
17.1666	14.632	21.8661	24.4244	27.111	9.13981	2.86042
17.9726	2.88886	20.6271	25.6219	0.244882	6.19669	9.29347
29.1506	18.7604	25.6398	13.7834	5.44185	9.97774	7.77517
6.72664	6.5909	22.9626	11.2834	15.2418	10.7494	14.0754
15.8669	33.9084	24.4375	21.9795	10.6044	7.80818	9.18879
18.7853	5.03738	22.9124	23.7591	8.31579	9.25118	10.8808
13.5304	1.61683	22.5363	19.4997	19.4865	12.8399	17.1712
20.6	0.0310718	19.7532	21.0442	16.8936	5.82069	4.67985
24.6008	16.0723	19.7124	25.5925	15.6438	6.75248	18.5588
28.0889	12.4152	24.6459	20.6789	15.8555	11.4083	3.74561
22.1493	16.2854	24.199	9.61067	23.8184	11.4942	11.7823
6.43436	9.43441	24.728	26.1898	15.4076	11.2465	9.76653
20.571	14.515	21.3986	8.59955	16.3239	8.6703	0.708714
20.4376	20.1784	11.7232	13.07	9.58053	3.34307	12.7267
18.7488	13.7384	21.4372	15.3066	7.00286	8.80872	11.4191
22.9238	16.7763	21.1598	24.8017	32.4331	18.6374	12.4879
17.0745	0.350425	11.2226	20.814	29.388	11.6464	4.79679
2.6843	13.7859	24.4353	23.6379	13.2876	9.3081	10.284
22.4626	16.6227	21.5796	22.2506	15.0169	9.34804	9.23646
6.54828	13.0699	21.5413	27.5804	24.6861	3.06556	5.40798
19.6264	0	14.622	22.4985	28.6615	11.9272	19.7476
12.9663	19.0683	19.1254	27.4276	17.2657	9.2353	11.8552
21.4982	7.37427	11.2485	20.0779	20.6883	12.455	11.3393
22.4939	18.3655	21.3283	14.344	26.7927	7.2397	10.493
20.3637	16.5734	13.2456	14.7676	21.9653	6.47579	12.0434
13.2289	13.2292	26.4065	18.8255	18.6814	11.3952	4.71424
13.9539	12.5994	20.5479	22.0865	8.72557	10.4532	9.48485
14.7438	20.7818	26.8152	19.3664	11.3959	13.0893	11.5673
15.1155	16.3147	24.9438	29.4974	31.893	5.83432	16.7136
6.75987	1.18075	23.4217	18.4504	17.3481	17.1084	17.4888
6.77535	13.6867	26.1157	15.9028	28.9275	16.5519	12.1526
17.6135	4.44932	28.3013	29.4365	22.2522	16.0924	14.1915
21.1316	13.7548	14.361	29.2425	19.2427	9.14541	12.0181
11.1629	14.5065	25.8065	22.0275	11.44	14.3251	10.4505
18.1126	15.3668	29.5666	15.5437	7.54773	10.6009	13.8121
22.3204	23.3868	12.8366	18.8427	27.8333	14.8763	15.8802
21.6582	12.9748	10.282	21.244	13.1353	14.0293	9.03097
20.1943	16.7822	21.1837	24.2922	19.9616	10.0166	6.94077
19.8917	11.7848	16.106	20.6938	10.6518	12.508	8.70083
20.6611	17.5055	29.1634	26.5613	16.2962	0.197359	8.92131
20.9678	5.5372	16.0272	21.196	15.8077	10.8743	10.4037
16.6905	5.30343	24.263	19.7644	21.2315	10.0598	7.70983
18.793	22.5093	10.4389	21.7401	20.3669	7.2597	12.226
19.6176	13.1677	12.0289	19.3151	23.0979	10.0145	4.35906
13.4842	16.9433	13.4695	19.6988	22.2411	8.35323	11.8249
17.7084	0	12.423	21.2138	27.4039	10.0955	7.85644
21.5955	14.6661	18.6692	19.3235	28.5929	12.7999	8.63035
18.8033	1.52544	22.2009	18.4452	21.0938	0.285612	7.31611
22.0597	10.6204	15.1983	27.029	23.5713	10.7755	13.281
16.8583	0.394446	18.3029	10.0685	21.3698	8.1687	13.1141
13.8259	11.625	18.7286	28.7182	19.5065	12.3343	8.11247
19.5909	19.989	11.8813	24.4902	22.0333	14.633	8.62015
18.611	18.9944	21.3573	15.9159	14.6911	8.42018	17.6789
9.74204	47.671	23.8339	25.7574	27.2662	8.75942	9.68104
20.785	4.01512	17.5823	21.6519	11.7258	6.30735	7.20002
18.149	20.1762	12.6369	22.4435	10.9823	6.80863	2.57776
15.5934	18.2827	27.1867	20.8389	17.8492	10.3539	3.49716
16.0351	1.68952	9.24607	24.7402	21.2261	5.58082	14.2199
17.1431	0.526833	23.0075	24.0058	16.5997	9.32932	14.7223
17.9949	7.65966	22.4098	23.8773	26.7197	11.5506	8.43868
10.8557	19.0344	22.1835	23.146	24.4136	8.33516	6.13328
16.6755	12.0031	24.6432	28.4385	5.88585	12.7109	13.5119
15.2787	6.16803	19.8634	17.6136	18.305	10.1672	9.8087
14.7372	16.9005	19.3477	6.92269	11.1238	3.98775	11.483
20.8659	8.63272	22.3999	21.0574	29.4381	10.6781	9.98411
20.4903	4.3999	25.788	27.2689	8.95231	12.0013	5.23077
12.0466	17.5799	23.0716	20.0669	32.4978	8.94917	11.56
10.7682	11.577	18.8379	26.2165	30.2556	8.40298	2.47166
20.3925	12.8753	22.2985	18.3771	31.4205	8.65151	10.3344
19.4513	16.6479	18.4534	12.543	9.99423	7.99673	9.49683
22.5041	18.4424	20.4062	11.5021	10.116	9.4224	13.3778
8.7811	21.3363	15.9752	10.4346	9.34799	10.5349	13.4143
12.9811	11.0544	11.5477	29.177	19.7008	10.8455	9.96335
14.5741	16.7166	11.4016	25.1407	24.5638	5.06404	7.72091
2.37916	8.53723	11.3701	10.2435	18.7539	4.07244	11.1527
22.6602	21.5071	23.728	11.974	13.0847	11.4923	10.5016
16.4189	12.6305	27.5729	21.6148	19.2904	9.60321	11.2091
19.4179	16.9171	12.4294	25.452	25.504	12.2823	12.8405
20.1217	13.8169	27.9692	11.0178	30.4654	12.4717	6.94588
21.4136	13.9949	26.188	12.1284	27.9517	8.34892	15.9735
19.5363	7.86516	25.1523	24.4993	7.52754	7.48054	11.2977
15.1077	18.0027	19.0546	24.3078	11.7325	8.95072	8.6904
15.9319	16.194	25.9267	25.2791	16.3716	13.0671	12.663
17.9249	17.7573	20.4591	24.6639	26.422	7.22661	6.30132
15.9078	14.7097	27.0689	27.8645	13.8075	11.8494	13.4786
9.63202	9.4244	26.0344	27.5847	20.5965	16.3366	13.6814
17.1026	17.3524	22.3094	12.6629	23.1122	9.83126	10.1937
21.995	15.0632	13.5709	14.8887	20.1144	12.3391	12.2955
3.98601	6.10827	23.9513	17.1853	20.0009	9.23395	7.30935
13.3549	11.8774	20.6978	24.6901	18.7573	10.1506	9.78943
16.3817	12.1148	15.2438	26.4532	16.184	8.38273	15.3789
9.88755	15.4701	19.762	13.6014	13.789	13.5645	15.4212
17.8001	13.0503	25.2301	12.3044	23.6615	12.014	6.30092
14.8551	14.9261	18.0795	20.9576	20.123	7.37814	4.8496
22.4919	14.3864	19.1566	24.5687	28.7538	9.3189	15.2178
18.3074	21.5061	21.1546	24.6611	21.0819	9.41901	10.0609
18.358	10.6475	25.7423	26.7964	20.0806	13.7406	12.8276
4.01603	15.2111	22.2203	21.8614	22.1399	7.64642	10.4841
20.6781	16.5407	25.7621	21.7376	26.5329	11.8304	12.5324
19.6814	9.0261	12.3557	17.8208	22.2251	6.3212	10.4203
18.8702	7.60025	21.757	15.4997	28.4126	0	10.0018
9.9593	3.65706	15.5573	17.1027	30.4927	1.8326	12.9473
19.441	0	12.3429	17.5742	24.2861	12.2289	11.4663
9.32527	3.05514	20.1185	18.0355	27.5921	2.00364	4.57862
21.8859	24.6435	20.9963	19.8329	18.1216	17.8912	10.0956
21.2044	17.8478	22.3378	26.3042	19.3756	7.96602	12.1129
11.3071	14.9823	13.2961	6.93626	13.2744	8.91643	6.23545
6.68636	13.7692	26.6518	16.1284	18.2405	5.27944	7.51366
16.98	21.5252	27.1259	19.0441	15.9649	4.55681	9.60354
22.1441	9.65695	25.7493	31.0866	15.5652	10.5456	11.1077
19.6564	12.4273	8.76332	24.3031	14.448	7.73463	14.9131
14.2608	5.79708	21.6975	18.1893	19.7638	1.87475	10.9758
13.8263	17.1548	12.424	20.0412	9.68474	12.447	11.9806
11.2148	0.750891	26.4964	21.2202	27.4875	11.3775	18.2937
10.3478	1.49305	13.3092	29.1849	25.2218	10.0582	0.947006
21.2256	3.88577	13.1768	15.4889	11.6125	10.4801	12.86
5.63218	17.4109	23.557	27.2036	12.3796	8.29983	10.6349
19.6749	14.2391	6.05775	7.92334	18.6862	11.8353	15.6095
16.6169	12.4783	26.2873	31.3402	10.6665	12.0437	12.8376
21.6319	14.6683	18.4385	21.3726	21.5664	7.78906	13.6206
14.5413	15.5864	21.0202	29.3545	17.104	9.74269	11.6972
18.7422	14.9966	18.114	27.2242	26.0754	5.03939	11.5131
16.7977	10.8643	26.74	18.6009	29.2955	11.0639	12.1185
20.5516	14.8178	33.5999	31.5418	24.4101	13.5618	0.497977
14.3298	4.84061	24.4078	17.5112	25.1269	13.4593	13.7491
11.699	19.3611	30.9603	19.0766	11.0237	9.36195	11.2683
18.6209	7.82779	18.151	28.9012	20.8977	18.1973	8.45287
14.9781	7.22917	17.3968	27.4442	30.3639	8.59884	13.4761
4.36399	21.6646	16.0813	27.5616	19.7012	12.9256	3.66054
6.10525	16.2135	12.4579	25.7018	23.7791	11.7281	8.04071
18.6572	9.06391	22.7079	24.619	24.4932	6.0777	21.7082
20.3583	12.9991	16.4509	15.3854	18.881	9.30824	12.85
23.9252	0.104439	21.7716	15.8072	12.8966	10.2767	15.151
15.0476	18.0653	26.4677	22.1056	26.2908	10.2348	20.2142
15.8176	8.83006	24.3959	23.9225	26.1981	10.4568	18.465
19.4122	9.73922	24.5707	22.4096	31.7103	7.88606	9.79479
13.1811	14.3733	26.1113	23.0806	23.0074	7.57047	9.92755
18.2215	14.5372	24.0691	23.5794	10.1388	10.0104	6.23976
21.8174	15.4281	12.9548	18.3334	16.7472	11.4264	11.0809
17.8583	15.072	28.4373	17.9303	10.7444	12.5395	11.4564
19.9394	11.5274	18.7336	25.6422	14.3166	9.69564	7.1991
16.1216	14.33	15.9867	22.4618	24.8834	1.24041	13.7697
12.7287	2.01896	20.9702	22.577	28.1181	8.11822	8.39806
16.5282	12.4823	15.1999	18.5682	28.1411	6.129	6.11512
22.7336	2.99993	30.7932	25.7461	18.0454	8.14091	6.31154
2.92106	12.8148	14.68	24.9888	14.3524	10.3978	8.94401
9.16224	4.96841	21.1544	21.7959	9.29458	6.63963	13.5939
17.1198	10.2852	25.346	22.6836	19.6898	7.1555	8.11789
19.1073	9.78273	17.071	15.8791	25.2785	8.99077	8.45931
15.9138	8.50155	16.7639	23.8291	17.9076	13.4088	11.8352
17.8399	10.6754	23.0014	16.2723	27.4919	11.3986	7.68349
16.9432	7.34233	21.2561	23.0034	14.0127	8.0633	13.2616
13.1289	2.65068	23.3747	23.4431	25.0517	9.13352	11.7141
20.3293	11.5083	19.2086	21.2908	27.263	8.30441	11.4488
18.145	18.6295	17.2667	15.1342	27.1085	14.816	16.1844
19.8549	18.4955	24.3923	11.8468	21.1418	8.46817	8.56278
14.8119	4.30495	27.4198	25.48	18.6309	10.5113	14.1219
11.46	1.98488	19.9436	34.7588	6.82061	6.64051	10.1009
20.6333	12.9881	30.5336	22.398	8.06172	12.4879	10.7899
12.9865	5.19909	22.1101	15.8753	2.11778	0.694014	12.2677
19.2091	1.51742	21.7155	27.1504		7.5093	10.2841
19.9369	10.345	19.5098	29.3554	0.748352	13.9845	11.83
9.83243	10.9423	20.0009	20.2764	3.01369	10.4061	14.3033
16.1153	0.0411656	25.2761	23.5817	9.31548	5.60959	11.9165
17.0773	10.8222	24.8527	25.0295	5.33519	7.03257	11.8067
17.278	13.9412	21.3013	26.3705	1.22573	7.59184	11.0264
11.973	17.0548	16.5531	23.8881	25.6527	14.9294	8.98519
18.8915	2.39893	12.3366	17.233	22.4788	13.7662	9.34815
20.4836	0.0886946	15.6848	13.0056	30.9769	11.5052	11.7721
5.22371	9.96176	19.7558	21.6419	24.6764	11.4683	12.1658
12.8262	0	17.9515	22.638	17.7893	13.5623	10.5741
20.2628	18.1714	22.0902	23.6685	24.0695	9.14704	9.85314
22.0991	12.8746	19.2869	24.4088	12.1851	9.15903	12.3186
15.7006	11.7576	25.481	21.5597	24.0604	8.34052	11.2282
20.5334	16.7758	23.0962	10.8073	16.1526	11.5007	14.0966
18.0922	25.689	17.1559	22.4571	21.259	10.9739	1.28946
13.2451	12.3865	26.5093	25.8901	17.0673	5.78445	17.2002
16.0008	2.76835	24.2406	20.8989	22.5967	11.2746	13.5842
19.2955	15.6875	15.1761	20.8135	17.8476	11.0224	16.6614
7.538	18.5044	25.9214	27.419	11.9612	8.91356	12.4526
18.6854	14.0762	28.9003	29.5228	30.8226	9.32027	7.00318
15.7639	13.378	23.2874	30.1554	17.7066	10.8904	7.82526
11.3964	9.28594	29.3462	27.1035	16.7886	10.7654	14.0639
16.7885	14.998	15.8423	9.92818	14.5644	1.14625	9.6422
18.2322	14.4134	23.4962	24.1614	11.2041	7.87423	9.56028
7.52958	20.6009	18.4985	8.76361	11.169	10.1545	13.6989
19.9207	15.8841	17.3745	17.4709	11.2688	2.89685	9.97119
10.6802	14.2067	12.8759	13.2358	17.0126	12.0758	7.73157
22.9139	11.7761	26.4758	16.3706	22.7791	10.4833	10.517
8.42761	12.5268	25.9792	21.9813	29.401	12.9723	9.44681
17.8677	11.0516	20.7403	23.0224	11.4378	7.5889	6.59328
16.5793	0.252951	17.7916	16.5185	14.2235	13.127	9.17004
20.7536	13.2742	14.7017	23.8893	13.5738	7.26915	11.723
17.3999	7.76833	9.98428	15.2476	24.12	10.1758	4.03637
14.621	19.2688	29.9986	28.3019	18.862	16.698	9.24987
6.39211	10.121	30.6888	17.7093	23.0519	1.25246	8.95151
14.2275	13.7338	24.501	28.4087	26.806	10.1257	7.67895
19.6551	18.6537	25.3734	25.8358	32.5686	6.67851	11.1838
21.1962	11.0288	26.8235	17.7631	23.1974	5.55126	9.33605
12.9528	0.536456	25.2742	28.5601	14.1104	10.686	12.1583
16.6397	8.34238	17.3296	12.7827	26.2101	7.89996	10.7596
23.2667	43.9124	23.1867	10.6125	5.41157	10.5061	9.98823
18.3175	15.3351	18.6021	24.9588	6.01658	11.7357	10.0632
14.1723	10.7459	26.6289	15.962	16.6201	8.30208	10.5873
14.9954	1.83216	28.2298	16.354	9.87268	7.69489	15.0968
17.1441	13.3617	21.5337	27.3638	14.4781	9.0062	12.8963
18.2305	15.7636	17.2901	23.3011	13.2708	11.5231	13.6591
17.7753	12.2691	27.2614	40.9648	26.0346	13.0872	10.9156
21.0473	10.6966	21.9393	31.2761	31.1747	13.772	10.9791
7.6924	15.3151	24.5548	9.03004	26.1051	11.9838	6.87545
16.7097	11.3992	22.5476	7.42997	18.4967	10.7221	12.7108
14.6885	13.1914	27.4296	25.9292	25.6646	11.0818	14.5817
17.2878	0.287135	28.9653	29.3655	25.3504	13.9345	12.8847
12.8333	2.42746	26.8295	28.0415	8.58384	9.1326	10.7495
8.71447	8.33682	23.9697	27.4105	13.1828	6.57788	12.4364
13.3489	10.3311	16.2209	23.738	25.5878	7.70463	12.2469
21.3085	19.5837	27.4789	24.8149	13.7268	6.89073	14.0464
19.0031	27.4315	23.5632	22.5989	19.7508	8.11392	10.3452
17.2459	11.0624	20.9078	23.7717	15.7736	12.1983	12.8266
18.7506	2.29502	25.3266	29.8876	18.7528	45.4373	10.9033
25.0166	10.2905	20.2226	26.7884	9.8244	10.6456	7.73608
17.9003	14.2454	26.3837	27.6915	18.0282	7.22974	11.3837
20.9667	9.69495	29.5047	27.9064	17.8878	10.1192	11.3109
21.9638	12.1451	28.0988	30.7752	18.0226	9.11041	14.3482
4.42977	18.6579	24.5063	25.6642	26.4065	8.28078	11.4369
21.4045	6.39081	10.4366	23.0368	8.24848	9.68281	5.42405
17.6807	14.1742	10.9606	25.9282	16.275	10.0299	14.5209
8.04163	12.1643	26.3024	19.9872	17.3165	7.81235	10.035
10.3578	13.6475	23.2764	21.0172	16.8427	9.36409	12.2592
17.3081	10.9006	28.9957	23.8099	22.6462	10.5085	13.2564
14.4257	11.8772	26.2439	21.5511	22.9204	14.6941	11.2681
15.4766	0.192374	28.5267	30.9668	25.0721	8.73421	7.16019
19.4891	16.9989	22.3314	15.0371	12.4392	10.2626	9.71505
16.6292	13.9809	22.425	35.2059	16.4286	11.3385	10.8483
0.134156	10.2868	28.4302	15.4979	15.0122	14.0833	7.06165
19.0689	2.39801	29.7403	27.3321	24.7436	11.754	10.0894
2.98609	17.8529	26.2869	26.0816	23.8158	25.685	14.2453
14.5842	7.37421	26.1575	21.4463	26.7649	14.1947	12.9309
10.4104	9.58257	24.1757	13.1612	18.5996	8.67509	7.99712
20.2162	19.4407	23.716	22.6099	22.6413	12.009	12.4374
1.21284	13.2963	28.3681	21.4234	11.6159	7.33243	9.50996
10.0368	7.11249	16.1628	26.8579	21.9016	0	9.92922
18.6507	14.7278	26.3842	29.723	24.8205	12.3168	11.6902
6.57259	11.8519	23.4557	33.1001	24.2969	14.4082	3.06976
12.8111	15.907	11.3612	24.6878	8.60726	9.2581	8.14541
16.55	11.7988	21.5149	20.9957	9.61963	8.5055	8.65917
19.7122	8.67931	6.82257	20.2548	30.8232	10.0064	1.62653
10.3345	13.0182	17.046	18.794	25.4636	2.29846	7.31918
12.3693	14.0101	34.4412	24.6288	20.3695	8.26251	14.6336
11.7168	13.1921	25.4735	21.2027	20.5572	1.28164	7.89196
16.582	11.9487	27.087	21.189	23.5111	9.52109	13.4956
21.7086	18.2273	23.9216	14.4876	22.1218	6.82387	12.183
10.1517	15.0917	17.7474	17.6618	7.1225	10.6649	9.3726
11.0226	17.6796	20.2453	15.7853	26.3782	11.4541	12.314
12.9019	12.4397	19.7934	26.3065	29.6652	10.7325	9.86442
13.6725	8.15329	16.6468	16.4976	29.0692	11.0354	11.4221
18.8153	11.7281	30.6743	22.3607	12.569	14.3165	12.2716
15.9832	0	27.5626	21.7077	15.4015	11.347	5.92455
19.1483	13.9024	23.2789	29.8638	9.70828	7.05368	8.98549
19.2152	3.00795	24.6095	18.3075	12.3748	8.86538	13.8723
17.9488	26.9783	15.0269	20.0277	13.3422	6.67577	10.82
17.1955	4.87496	14.2644	14.1297	11.6228	7.04255	12.9545
11.3036	5.91803	20.2379	26.6199	15.9313	8.37009	15.7038
12.7723	13.1442	14.9202	22.9357	26.3539	11.2361	12.8075
12.7585	0.0636312	29.9862	19.3856	19.4957	13.4854	9.91162
6.84365	7.85739	22.1332	20.1424	13.6134	8.51411	0
12.4924	14.4695	32.5509	27.5906	12.9195	10.546	11.1072
16.501	10.2286	25.3763	30.067	8.72281	11.1707	13.8835
15.9799	12.6689	28.6587	21.768	17.2449	13.2684	15.1332
18.1585	18.6272	23.1479	23.305	9.93539	12.8858	15.2577
17.1014	11.1299	25.5845	19.5598	24.3607	6.33403	10.941
13.5648	24.5716	11.0286	11.7845	7.98859	10.4655	13.749
23.0448	0.0686383	9.94936	15.102	33.3496	10.2657	10.6751
15.8585	7.36971	8.50394	7.98972	27.7807	8.96896	8.73521
17.7222	10.1321	25.7401	23.3294	19.8282	10.4444	9.53731
2.56987	9.00945	27.1254	20.9033	18.8891	9.70283	3.44129
19.3512	1.33315	22.4642	27.1214	20.0017	8.49077	19.0786
7.15652	11.3922	16.9156	29.735	11.5514	11.8818	12.2509
11.9458	5.72048	23.2007	17.0202	19.6698	9.19934	11.4568
19.8107	2.48876	14.6689	20.6088	22.9075	7.63916	10.4018
13.7827	3.02686	23.0987	18.5478	25.0304	13.327	8.97526
13.7595	15.4325	20.7297	25.6534	13.1372	9.58815	8.84444
17.1833	13.4329	15.8226	23.0837	22.2796	8.16498	11.9008
10.8205	8.51885	28.0695	16.0831	12.2948	1.78496	2.40536
11.6609	20.6706	4.8818	26.0427	16.3483	17.433	6.92103
13.913	10.768	13.0915	25.886	13.1834	8.75385	17.6387
21.0295	10.4052	13.3483	25.4171	25.0517	9.43068	0
12.4606	17.9492	18.7788	22.9317	13.608	11.5649	14.3582
8.80122	0.150415	18.3519	27.3201	11.4359	12.6527	10.4372
8.4872	15.2125	27.2779	12.4123	24.7947	9.12707	11.0809
16.6206	13.6801	21.1108	28.4314	17.4844	10.3445	8.27345
18.4099	13.0637	15.4513	26.7083	26.5789	6.88109	10.2882
11.6086	7.37148	16.13	23.9405	16.8114	14.2229	15.9207
15.9565	10.4602	14.3573	19.9297	17.4806	8.03567	9.98226
18.1795	13.2818	15.1149	25.292	13.8923	8.81063	9.25862
14.3588	10.1018	17.5843	20.2952	15.2942	11.1444	12.5897
16.458	15.7405	26.0466	27.3571	26.4647	10.2207	11.4381
12.5746	11.8952	20.1518	23.8641	14.9883	13.8163	10.2613
13.1268	13.7036	14.482	20.8349	17.763	9.79659	8.84354
17.9585	19.3363	17.7383	24.8803	11.1651	12.9743	13.4708
18.3969	12.711	11.4382	24.5287	19.0984	13.0762	11.3206
15.2997	12.6317	19.7019	16.3449	23.3769	9.50351	19.1609
24.46	10.288	13.6276	24.8355	16.4878	14.5236	7.74142
8.66401	12.9415	14.147	21.421	32.2833	6.14489	10.8383
15.9021	11.3302	14.3096	20.9002	21.7946	9.51468	8.31453
16.1243	7.60369	29.9318	27.7231	12.7631	14.4165	8.0851
22.6911	13.149	10.6439	18.6791	24.1097	6.42313	12.129
0.784259	0	22.7013	24.3139	20.7115	0.419037	7.82182
8.65025	13.0832	20.4902	8.56427	25.0491	9.51348	12.0413
17.3615	13.8684	21.6234	23.1529	10.742	15.1425	11.9298
14.8235	8.57882	19.0172	10.628	25.2934	0	13.8363
18.8146	17.2772	26.5483	12.5172	25.3561	10.8762	7.94006
16.2653	3.30109	26.8454	31.5966	16.37	23.5994	9.74
10.5638	16.7993	16.518	15.4831	14.5734	4.27588	1.13499
19.2667	0.0755953	17.6484	21.9613	23.5739	2.40159	16.0633
16.9108	15.2924	14.6858	27.2484	13.6604	9.28325	12.6855
16.8038	12.8712	29.1222	33.0377	19.2287	9.47916	10.7842
14.2499	0.226774	25.184	31.6117	18.6992	3.81963	11.4882
19.7818	15.6221	27.3957	23.3302	23.5506	13.375	10.7042
18.4837	2.59824	20.635	29.1487	20.8924	18.1158	11.3718
14.2608	11.4879	27.4357	41.9432	21.8322	0	4.87239
13.3463	24.4757	22.6361	6.09604	17.5502	9.88526	8.40114
11.2221	14.6678	22.0503	23.7118	8.57308	6.95251	8.9927
11.1803	9.4968	27.9935	20.4356	14.5924	6.53686	7.82295
10.1567	14.8584	12.1145	17.1052	29.721	9.45713	13.5141
15.8557	4.76705	17.3855	19.6985	30.4042	10.7058	9.01165
21.4584	16.5816	20.922	23.6054	26.6095	11.2766	6.44806
14.5381	13.7186	21.5775	25.6534	16.14	10.1146	11.3144
13.3706	2.6428	16.112	19.5751	9.12671	10.9417	12.355
18.0279	12.3433	17.7641	26.1079	7.86905	14.4628	7.58113
14.1946	14.3815	22.3195	32.2773	14.3582	8.94088	8.0179
17.8343	10.2532	23.9548	7.31331	29.7459	11.9132	4.3399
20.0929	14.2642	10.7318	10.5827	12.9427	6.43918	8.34506
14.916	8.37129	14.2721	24.2221	19.6741	13.3209	7.93121
23.2536	17.9512	25.9052	13.7497	19.6309	8.69907	10.9173
10.4925	14.4594	17.4049	12.2823	21.0843	0.0647274	10.0287
14.0029	8.9587	16.1561	18.2147	28.5608	11.3153	12.5881
17.6441	11.8191	20.2277	27.3122	16.3561	7.78646	12.3573
27.2736	3.14539	11.6259	22.5566	30.0692	19.7594	7.6977
12.6599	16.0536	23.3936	29.2425	17.1572	12.8266	9.28823
10.7196	0.29809	26.1779	26.7399	18.192	14.2468	13.2785
13.5498	10.735	29.5474	18.7243	15.0694	13.5409	8.11923
15.3044	7.95524	9.36025	29.4597	22.7113	9.93387	5.76918
12.8231	10.0178	17.6679	20.9538	13.6018	3.64151	12.6536
21.938	9.66092	15.7682	24.7619	14.1744	8.28528	9.13703
17.0227	12.3037	23.3906	25.3551	24.0298	5.75233	9.83072
19.2142	12.8782	26.6573	23.65	27.1914	11.5572	12.2796
18.3901	7.23687	11.4513	14.2128	17.2838	10.8108	14.8195
19.063	9.51806	20.4046	10.4807	21.7241	15.3124	10.4757
12.3722	8.12597	27.3317	12.2664	10.5049	12.066	9.46066
16.0084	12.795	13.4746	22.2943	12.5759	7.78332	10.9681
16.8617	16.7953	26.3437	9.63198	20.5723	7.54948	6.38816
17.2565	11.928	15.7794	12.4221	26.6403	14.1877	9.52406
21.7884	15.3097	25.0232	23.4216	13.9785	12.0023	12.9588
13.7415	10.7509	27.7509	25.7476	22.9951	11.43	11.5537
13.7866	15.2571	19.9358	22.8344	23.4743	12.8076	15.0241
14.167	17.4231	23.2345	18.2198	27.8756	1.76943	9.368
16.4541	13.2901	25.3813	24.1596	31.3387	9.91297	6.17011
16.8043	18.9195	24.0345	26.6461	27.067	9.19244	11.8737
11.5126	12.812	27.7876	21.0894	25.5664	5.21864	11.2284
17.9925	14.4327	13.798	27.5326	19.0459	14.3084	5.35402
13.0996	24.1736	6.71006	29.4183	26.5626	9.1399	6.32735
13.8098	11.9683	19.2299	21.1587	15.8197	8.99423	10.6849
12.4802	10.1448	28.3368	11.2932	13.6457	8.19062	8.24619
18.4992	8.25868	26.7359	17.1626	22.5554	10.2357	0.679944
16.0461	9.25577	13.0362	22.1625	11.4055	11.6826	9.95567
13.4274	9.22601	15.4908	20.8158	13.8031	11.0108	10.4135
13.8616	14.8626	24.8971	18.3057	7.5868	10.7604	8.48037
10.3055	12.3975	25.8556	19.8989	12.4138	9.54428	11.6319
12.1373	5.91016	24.1812	23.1634	8.20896	8.51764	15.9849
12.9861	11.0235	19.0659	22.3627	28.8002	11.6775	9.12596
7.06151	6.01844	22.7685	28.2895	18.3248	14.4356	10.0403
13.7452	12.3364	17.8075	24.7156	28.2709	4.22166	10.3708
19.3857	11.1193	26.6637	26.5455	19.2616	7.67813	11.7826
19.7305	18.5052	26.9882	26.718	26.8744	7.22632	9.24733
20.7267	15.1921	24.4882	29.7216	17.7655	8.9696	8.37548
13.9597	5.94332	23.4442	25.586	25.3165	8.9588	6.95344
15.0535	18.2998	9.83321	29.9949	11.9767	9.80967	15.3033
22.013	8.74732	24.6993	25.6614	13.9569	9.58048	9.50515
29.4592	14.5747	20.9881	18.2363	26.7666	9.17736	7.76788
12.0304	10.7119	26.5268	17.0711	18.9934	8.18078	11.7497
15.0544	14.0207	22.1648	27.1453	20.6616	13.1302	11.9999
18.1522	5.529	26.5515	14.7159	19.8682	9.89896	16.5002
12.8389	15.5432	25.2626	19.1628	23.9169	11.9807	7.46515
7.71635	12.0292	25.1431	16.3791	19.0005	14.3794	7.22897
12.5701	9.7539	14.1743	20.3643	24.4051	10.9192	11.1365
18.8564	10.1952	17.2566	15.395	8.90364	0	9.74741
17.711	11.5889	20.6588	30.8627	17.902	7.38599	11.8135
31.3336	11.3135	17.5921	29.5977	22.9204	7.96427	11.6105
19.359	14.6218	26.1424	25.0177	26.6339	7.77439	11.7298
15.9913	14.3633	22.933	24.6151	26.1288	14.19	8.34842
13.492	15.3244	14.618	13.9848	35.3893	9.9882	7.07497
6.50789	7.98718	19.1771	24.9069	30.0475	4.26063	8.16009
17.9302	7.48046	21.2011	18.5093	29.9306	14.7856	5.35902
22.3232	15.2254	25.076	30.6604	30.8318	12.4093	8.6673
2.10884	11.5919	22.4182	21.0429	32.2104	9.0808	6.38999
17.829	0	14.0372	23.2003	26.5839	11.8744	13.972
18.6493	9.03445	23.9666	19.2327	13.3279	9.60619	8.54024
13.7963	7.33789	18.6688	9.33166	12.7563	12.6173	12.4189
25.6041	12.4933	18.9097	10.341	26.5772	8.1604	10.1706
17.5182	13.6783	19.4362	15.0555	19.8296	5.64376	2.69755
11.8129	13.2457	25.9862	23.6992	26.5787	1.10833	9.59878
17.9953	9.11907	26.2118	24.2599	19.0065	11.1316	6.37258
15.3085	19.2663	12.0883	13.6546	9.03719	9.13386	6.37944
12.1864	11.8806	13.0477	32.963	22.3232	8.55826	6.86592
14.1674	16.4304	14.1012	26.7583	22.9422	9.197	9.64788
14.2238	9.50182	18.9551	16.9234	25.3037	9.23873	11.6123
15.8866	14.9232	20.0519	19.8526	17.5949	9.86961	9.72992
14.4645	6.90758	15.24	16.2679	8.56789	11.8197	8.9812
13.9449	7.79316	25.981	10.7918	13.8768	10.005	7.36728
21.3401	7.49349	23.1188	19.5057	10.4429	5.92438	8.58102
16.1406	10.4099	22.2827	27.7014	21.1559	7.79489	7.44101
18.3003	0.269698	27.913	28.5931	19.0254	8.03839	11.1793
18.0024	12.5537	24.2141	26.6771	13.4015	1.38987	11.7133
15.7568	17.4699	18.2088	22.7426	16.1481	5.90383	14.2678
11.758	10.265	11.9589	20.6684	29.2198	9.35247	8.34319
20.4358	7.8257	18.3106	17.9231	24.447	6.56692	7.22874
14.6402	13.5177	10.4949	27.4149	20.9672	11.6971	11.438
21.2535	13.2339	23.2813	26.5549	17.3992	5.55297	10.7436
13.2174	11.9273	22.1069	11.4025	20.9097	4.35987	12.4667
24.6939	15.4611	19.6914	13.2852	23.903	3.16384	6.3898
16.8627	8.67273	18.6009	20.946	11.9778	13.3411	10.3571
17.3122	9.09425	28.8864	16.608	12.6154	9.02585	10.4727
17.1735	11.4111	25.4378	21.3899	22.5157	7.34274	11.518
14.0447	13.5956	21.9678	26.1718	23.7781	8.99136	8.69842
21.8529	17.643	25.9946	25.075	17.0198	10.105	11.9743
15.6209	7.31641	14.1893	23.3314	26.149	10.509	9.20595
13.5218	7.56113	25.4666	7.76592	16.8291	11.5616	9.92063
22.3669	0.357561	29.019	25.3614	16.4188	12.7237	7.66381
2.20497	7.74628	23.3142	15.1783	16.7881	1.22018	5.80136
15.4906	8.87771	25.7219	23.0135	15.9222	10.1726	5.91154
6.61578	17.2856	17.5996	28.231	23.4987	10.9427	5.22219
19.0675	12.5063	16.9212	32.1827	11.0253	12.3505	8.72035
9.12598	12.427	24.6355	7.12843	13.692	12.8209	9.07956
15.9974	15.8849	29.9848	20.9504	13.4172	13.4441	8.8587
18.6882	10.9125	12.9559	14.1884	10.4213	6.45391	8.06447
20.6285	8.29382	19.8703	16.5826	13.3844	10.9076	14.9978
11.6732	10.7272	19.6184	23.7964	13.2487	11.6317	7.60373
17.299	24.9447	24.9056	26.4969	25.8524	11.2205	10.3666
16.1957	3.64674	27.2028	17.4696	9.98161	11.4441	12.5928
11.3503	0	21.6625	20.6569	8.45146	9.12119	12.7385
14.3581	13.5582	16.5944	25.8497	13.1199	12.3827	9.98701
15.9563	8.26968	24.0198	31.4854	19.6114	8.19595	10.5267
11.9029	5.76736	26.1289	14.4774	13.5867	11.6279	10.4423
19.0905	5.39848	23.1111	16.0671	7.31333	9.61407	9.55651
13.0695	9.97008	24.1959	21.3783	8.95231	8.78201	6.40222
13.9934	8.9547	25.4879	26.5242	8.02476	9.57043	12.5974
16.3608	11.4945	17.7258	27.1488	25.4294	10.2077	9.59938
19.5776	12.0823	11.3034	29.409	28.8805	12.0534	8.65805
18.0648	6.4308	11.8524	21.2294	22.9262	7.02011	7.26363
5.01371	5.88167	27.3915	14.2734	23.6766	10.622	11.0732
15.0234	6.93003	23.0115	18.2342	16.2259	6.67734	8.35401
10.3782	7.76628	24.4289	26.1389	21.1542	9.01008	6.21585
13.8791	4.14353	23.5498	32.982	14.5714	8.88954	9.45404
16.2197	8.05993	29.3978	27.1553	15.3814	6.73594	7.86349
13.8974	10.6915	21.2925	13.4683	11.6921	15.3247	9.90988
18.3927	7.56472	10.7306	21.7365	9.20638	11.085	8.55307
11.255	13.023	12.7784	22.5966	11.0491	8.40151	7.70163
9.04218	8.54558	12.6062	13.6494	31.6225	6.64558	9.62204
11.8767	4.9238	18.6204	10.0516	24.7073	13.8195	9.14535
18.3856	12.1551	26.9501	31.6403	10.6223	10.7896	1.93911
2.71819	7.07644	20.7668	20.7575	13.1018	5.90958	11.0435
16.0437	10.2088	17.6303	23.9685	27.7765	11.469	10.4692
9.36322	11.1387	21.3881	0.709126	24.8474	14.7446	8.89874
25.6796	17.812	23.3313	48.0371	28.8525	11.1467	12.3477
9.0174	11.2797	25.3183	8.86073	22.0699	7.83241	8.15967
11.6133	13.2952	27.2495	10.6658	32.1004	9.76504	8.04437
9.68741	8.90734	19.6772	6.27206	30.0426	6.69786	8.62917
12.3409	24.4045	19.4018	29.6896	10.7082	9.77172	13.3175
14.53	2.2426	27.817	24.5054	20.1318	12.0305	13.1566
14.1756	6.81576	17.9082	21.8102	19.377	7.93313	11.1066
13.3386	12.4005	17.5135	23.606	21.8892	9.84788	6.98616
18.2243	6.43898		22.6065	12.4064	8.89862	9.63011
15.2296	8.54859		29.0423	16.1473	8.79634	14.9107
14.4837	10.5997		18.1519	9.04108	9.21727	8.59008
8.59324	0		12.7552	25.2441	25.5513	10.5483
15.8486	6.19322		32.769	21.7562	7.02049	11.0145
19.7593	7.12772		27.3825	27.6315	6.64701	6.95371
23.6382	13.1225		22.1399	30.3616	7.0083	7.84457
14.8941	4.7252		21.6882	26.5843	12.321	10.402
16.0005	12.5742		13.537	25.329	9.26571	6.02264
15.3434	8.91388		16.3845	14.612	11.6542	10.4432
6.03961	3.44016		11.8304	18.0078	13.9263	9.01571
2.70425	4.92107		39.9251	34.9101	10.2973	10.8965
18.9035	31.9943		16.5737	26.3215	8.10843	11.4677
13.4694	12.5594		38.2917	29.8478	8.83793	10.22
9.54121	8.67332		26.1577	15.7967	8.71805	10.2695
16.1601	13.2709		23.8443	33.0966	12.0964	8.87974
14.406	10.1122		19.7928	29.5321	12.1948	12.421
15.1906	10.4846		28.0836	27.3232	11.4392	7.01547
13.137	11.8052		34.6019	19.4862	11.9922	9.57006
11.631	8.09336		23.8546	15.8587	11.4118	6.88195
12.4922	7.78279		23.2387	22.3157	13.671	11.3111
15.624	7.88388		19.3747	29.2548	12.3507	12.2706
19.0701	11.071		16.4219	20.2761	12.4403	9.73193
12.4895	4.02242		21.63	7.30375	13.1877	7.1046
4.00319	6.79352		15.4526	13.0885	8.21307	12.3339
12.6112	10.7788		17.3835	11.505	10.0649	9.16086
9.57133	9.13775		19.9924	11.2102	10.7873	8.85477
21.1094	15.7024		17.2569	26.7041	11.7848	5.76507
12.8579	10.585		10.2308	22.8326	11.5194	1.82792
11.6458	11.3141		17.9668	23.9513	10.374	10.4403
17.3898	11.0349		19.244	29.4238	10.2368	9.89169
12.0287	2.04286		25.7563	13.2146	11.9347	9.46106
11.9564	6.39846		17.0668	12.0401	8.39979	9.46736
12.8543	7.52174		18.8614	16.3665	13.8985	11.525
17.4646	9.89087		23.2326	14.6539	9.69505	10.5912
17.559	6.78257		24.347	10.0433	4.78427	8.0685
13.0225	0.291631		31.9674	18.8367	11.7271	9.48204
19.4478	12.5921		13.419	12.2893	10.3388	7.34155
13.8347	1.81096		26.4739	21.8132	6.38516	10.9453
11.54	8.02916		19.4162	5.75131	8.45758	9.80685
13.5234	6.35521		22.1619	9.94321	7.81608	8.62492
6.63034	4.91749		27.8549	11.7846	7.57867	10.0203
14.9774	9.5522		28.9009	16.8399	7.3408	11.094
8.9063	6.43025		32.2274	22.9027	8.35991	6.68838
11.7707	13.6589		28.7211	11.4373	11.5347	8.16635
11.3586	7.60118		27.6591	21.6329	7.35533	10.4295
22.6951	3.329		24.6183	11.6575	6.1109	8.42132
15.561	12.315		18.0653	10.5594	8.71999	11.2309
18.1403	12.4502		25.9725	24.0079	4.91972	12.5544
11.4673	7.19866		23.6828	27.5631	7.41221	8.55501
16.9642	12.6139		23.7879	19.5656	9.5275	6.62218
12.7723	8.60088		23.1469	22.0409	8.78075	6.53865
17.8433	5.9446		23.6706	10.8545	10.4549	12.6636
14.0417	6.353		25.2595	14.0051	9.57322	8.40708
14.0901	9.06078		22.1776	29.0481	10.8008	9.91612
22.7686	9.63247		25.748	22.3177	11.5396	5.73179
10.757	14.5724		21.1718	15.4172	7.62486	6.46847
17.458	11.1575		27.9786	9.21527	10.6429	9.62135
5.72253	0		14.9575	14.4914	10.8983	6.91998
7.64905	16.5916		26.5942	10.8774	10.4133	8.56575
15.7313	4.18253		28.1751	25.5349	10.5714	6.01186
11.9984	3.78739		17.5491	19.0706	11.8845	10.6434
13.1064	10.2656		26.182	5.27702	9.30233	8.97202
8.53431	6.71565		34.7731	18.0087	13.1916	7.21927
10.8464	12.3032		23.7094	32.6003	0	11.2029
12.0907	9.57651		12.711	25.4383	11.8207	8.45649
16.5198	8.28584		8.20824	28.0486	8.8973	10.5999
11.2311	13.1428		28.7652	22.8133	9.01116	6.36714
14.5083	5.48761		28.0554	16.8605	8.96427	7.55281
16.6605	5.85466		19.7382	8.06141	11.302	6.78566
8.32693	3.52908		18.8338	20.2176	9.33541	11.1835
13.6788	10.1238		26.1925	21.6883	8.00023	8.53059
12.4453	8.41501		29.2832	9.79883	9.59311	6.86351
11.5166	15.2552		24.6918	29.2487	8.38088	5.73929
4.78958	13.2445		6.16319	33.1935	9.26304	8.14165
12.3086	12.798		25.6873	16.552	11.1444	8.30449
15.6772	2.9453		12.9541	13.9401	6.93211	5.3639
8.72317	9.13632		25.4798	18.009	11.5674	11.027
3.80798	8.20776		18.9694	10.242	7.8609	8.08016
8.24937	3.19011		20.1605	11.0685	6.92922	9.09427
14.4001	9.89372		22.9563	6.07989	6.94848	9.03509
16.47	4.13065		28.4902	31.3273	11.4258	8.83722
11.2817	13.6018		21.7034	14.0291	11.9574	3.6794
16.9808	10.6812		26.6721	28.8207	10.7109	9.03856
14.8621	11.928		22.68	24.2701	10.4713	8.13667
15.892	11.6869		29.2853	15.6237	7.40404	9.56853
18.2196	10.236		31.2857	30.3977	10.3485	6.76524
9.48076	6.7746		24.2729	22.8096	9.81294	7.36531
18.22	11.1877		9.30612	28.1862	5.49403	12.5926
10.5697	9.17365		22.6684	7.70784	9.57727	8.30754
13.1558	7.10511		13.3418	10.0007	13.6021	7.67199
14.0939	8.27716		13.2064	15.1705	8.79492	12.9401
11.2354	15.7145		28.1098	13.3168	9.00971	16.272
22.3466	0		30.1064	12.5886	12.6842	8.26239
17.0438	7.237		22.0898	13.9497	8.25937	5.55214
2.58246	9.70334		29.0418	11.5559	10.6856	13.5031
12.2812	8.47479		32.0888	9.28628	8.06989	11.5291
14.959	3.8992		20.9093	15.2876	4.13628	11.5191
9.61946	8.33759		13.1397	5.8019	7.14291	7.08139
10.119	6.89834		15.5446	22.7284	7.16495	8.71863
14.8894	9.48349		23.4822	28.7007	11.071	6.43465
17.0379	6.96248		16.1339	19.431	7.59092	6.75105
19.3716	5.14535		30.3098	16.3973	11.4271	5.83007
17.2653	4.74111		22.7213	13.6989	9.1464	9.4201
16.536	10.3221		30.8684	26.3855	6.58983	6.79304
18.1556	9.56782		20.1489	29.7474	11.5072	5.6911
13.8466	12.0561		18.2938	24.1904	9.49581	9.45285
18.0607	1.25011		22.1256	24.0021	8.07044	6.50962
9.33787	8.5389		27.1543	7.65238	8.23405	4.86728
18.1118	4.46741		17.2206	29.8296	9.4902	9.88591
20.4339	12.2518		23.7618	19.807	10.0957	7.25694
0.856483	16.6335		20.1591	30.6278	11.3312	5.49749
12.08	6.77374		30.1304	24.2196	8.38552	4.9035
15.8202	10.307		33.9952	27.857	10.1429	9.36738
16.8209	8.31536		29.4248	23.5696	18.0096	6.16488
13.0338	10.8024		14.4382	22.6109	5.1416	6.59876
9.71462	13.702		16.5453	23.6886	8.81374	10.5844
19.7134	16.8542		27.5369	35.2109	17.8515	9.14882
13.4839	4.42719		25.3597	24.3101	7.62142	6.64574
13.2156	7.59558		17.5666	26.6567	7.77816	10.1764
13.3037	6.14658		23.6442	25.9684	10.2899	10.5345
22.6588	8.97496		6.13787	24.4355	9.64285	10.2731
15.8235	11.5758		26.2071	30.8835	8.3332	5.07615
15.3343	8.3551		20.3986	22.4073	6.31403	6.3116
8.81805	5.53987		12.6734	15.4475	2.80703	7.98511
15.8693	2.95521		25.0086	18.9089	1.40316	0
11.3675	9.90675		25.3013	28.3271	12.8277	9.21225
13.5994	11.6256		29.3208	24.6474	8.49819	8.6262
7.20173	10.2105		26.0848	26.0242	10.7792	9.19712
15.9315	8.44081		23.7992	8.27818	7.90561	9.4616
15.7053	10.2977		25.3721	27.9471	5.41308	5.47583
12.7802	1.08672		31.4334	8.48325	6.15742	5.97527
13.1734	7.67632		16.9461	24.5958	1.53952	6.9049
14.3511	11.64		6.72165	9.09043	4.70744	7.38909
9.81359	12.5678		30.1427	6.43213	7.60482	8.01961
10.2117	8.73768		13.5356	17.8293	11.6078	7.92076
13.539	7.70868		23.9382	8.34935	8.92643	8.36326
12.7112	12.916		20.7455	24.6686	8.07255	6.68256
9.33159	7.57515		9.58028	7.74317	11.4652	12.9306
13.3227	7.32367		14.1271	10.83	2.60719	13.3398
16.7077	3.65794		22.4847	11.6386	7.8826	2.85718
16.1089	3.16694		25.266	19.8149	6.71267	7.78292
13.2655	11.885		31.4163	29.6189	6.96664	11.3774
1.80114	7.64099		27.7506	12.7411	7.0891	5.9058
14.1007	8.03353		24.2163	19.4662	7.8208	8.06903
14.6723	0		27.9511	13.2639	7.01991	10.3996
16.4895	12.233		23.1896	30.8921	6.65046	9.05988
18.215	6.97689			20.5053	9.83562	3.78564
4.46004	10.5027			21.7933	12.8974	11.2733
14.5672	5.1436			21.6843	9.49566	7.18034
14.4889	7.53781			23.5986	13.1281	8.85686
22.1793	5.52345			9.25448	4.83056	5.17333
20.6211	0.0933293			25.5188	8.81876	5.95711
16.1749	7.85044			17.1483	7.78641	10.0285
13.5775	7.70559			14.9508	9.80624	6.87347
14.5359	15.8226			16.2185	5.70874	8.74979
17.6068	7.28673			20.4661	7.4373	10.4912
6.39392	7.00606			11.8548	8.64396	6.96121
14.2068	1.20331			14.2009	9.14802	9.90954
10.795	11.837			8.99178	8.77791	8.94786
15.0191	9.48625			11.1416	6.51139	7.84069
11.9504	12.0927			13.0089	7.23654	2.1551
15.0812	7.85622			13.5295	8.72779	9.43819
7.58432	6.28847			11.5037	13.9552	10.4365
10.6069	11.8886			29.7396	10.0764	8.4076
14.9293	13.3502			12.1688	12.2342	10.1379
11.7555	11.4268			9.27367	11.2383	10.2621
12.4682	10.9362			26.7046	11.0352	7.73206
10.4586	9.8021			24.4102	6.811	9.81076
11.9383	3.96222			21.5277	8.88906	7.78617
6.51416	6.04804			36.4864	6.62171	12.7038
10.6507	8.33285			37.2541	8.38612	4.74345
11.2012	3.29388			26.3606	7.03807	7.28944
13.8346	14.1963			27.9367	11.0678	9.53109
12.5827	7.9197			11.6228	1.6089	9.93135
15.3266	9.39287			15.0161	8.56922	7.75826
10.8614	11.4553			20.4649	10.1813	11.457
17.7369	10.1171			12.7578	6.16299	7.10642
18.6603	6.4438			11.9098	12.4634	5.76372
14.5488	8.82143			15.1791	6.23037	9.8208
6.31866	8.26403			20.0026	10.8017	9.88246
7.21172	6.16954			12.2986	5.68354	6.40161
17.0228	6.29209			11.9382	9.49437	8.82572
10.9181	1.24981			13.3453	6.66541	8.72251
18.8259	9.3878			12.6927	10.5932	4.23102
21.9997	9.67644			21.1617	3.74078	7.49991
5.72909	8.49058			16.6929	12.8834	6.70629
18.4104	6.66626			22.324	10.4597	12.1813
10.546	8.65552			24.2144	10.1742	9.74942
13.7929	10.9196			30.3666	9.32271	5.1658
13.5347	10.482				9.64573	7.82956
16.9123	9.87378				4.71732	7.22781
13.6135	11.5911				7.25597	6.11406
10.2887	8.26148				7.47758	6.95761
17.0766	8.16829				18.4824	7.79924
15.6687	4.63382				11.5548	10.6801
14.1875	8.62667				7.79232	9.10788
11.8461	6.5738				8.00618	11.3476
13.5666	8.9757				9.24973	5.53027
11.4207	9.90696				12.5331	10.282
10.5993	10.0703				10.2353	8.64681
11.7881	5.19691				9.26131	5.57911
11.1217	4.48132				7.14162	6.82518
9.59684	7.22867				5.72195	8.35781
11.8015	11.961				8.57721	11.4713
9.10809	7.56208				11.6567	10.7006
8.00402	9.41973				8.89548	5.80051
16.2687	2.02124				7.958	7.01493
12.0814	4.83932				10.1356	8.11185
15.6253	4.54065				9.01887	9.03523
12.669	9.2786				10.1532	7.42115
14.9236	7.76743				8.44865	8.17819
13.471	8.98416				6.29295	4.50339
13.7293	10.6093				11.0195	3.86132
13.1554	5.52746				9.29106	5.18338
8.19418	11.1327				11.9193	7.49064
10.8778	6.27507				7.94747	3.26051
16.5819	6.0273				9.95896	4.43129
12.8235	4.93044				10.1212	10.0544
11.5712	10.2575				11.3794	4.388
7.65669	9.12549				9.65353	4.63618
21.6949	5.37055				9.37981	8.44045
21.5518	7.23725				9.56361	7.08815
10.281	11.6459				10.3543	4.4072
14.7927	10.9312				8.46931	7.81496
18.4662	14.6611				7.23134	9.52781
13.1332	4.61583				3.831	2.94332
11.4242	11.6764				8.1867	8.81224
18.2387	9.26775				8.70287	7.68745
14.2674	9.91515				9.18436	9.0777
14.8658	5.55189				7.07038	10.7562
12.2946	5.34342				4.89049	5.98167
10.4136	8.6325				10.0605	8.41279
6.4403	9.55829				7.64046	9.14258
8.46292	6.87559				8.22182	6.67225
11.7503	1.16208				8.81673	11.6277
12.3704	9.86433				9.36708	8.11324
12.4827	7.63983				11.7609	6.203
12.3002	8.25665				9.34533	6.29818
7.04747	9.19123				10.2649	8.83469
10.5993	12.4381				11.016	8.2829
12.3717	6.5672				7.05991	5.78727
2.01025	3.14564				12.2793	5.65863
13.4172	5.79917				7.22696	13.0865
13.0577	5.5785				5.66889	11.8216
20.5995	2.64607				13.9113	6.9638
13.9309	7.38309				7.39473	7.60057
9.35263	10.7527				8.54404	5.62517
9.63022	4.14377				10.6702	4.28084
13.4716	6.35523				8.65879	8.48788
13.8803	7.32839				9.57379	5.03672
22.5705	12.4699				10.5436	7.83985
13.4182	9.10544				12.6243	8.78989
7.99612	8.17118				7.55363	13.4857
13.8474	6.86694				11.0275	10.6383
8.10735	10.8397				7.15042	10.3077
12.4738	9.04085				6.65029	10.363
13.6782	6.21999				8.72961	4.21156
3.41525	5.37957				5.5074	2.7437
8.54009	9.00814				3.51931	10.3497
11.0392	6.25145				7.98354	7.36941
12.337	11.0559				6.81068	6.41714
12.1114	9.45198				9.55204	7.84943
12.446	4.24361				10.974	12.7909
7.20576	10.3869				10.454	6.9253
8.11575	7.2882				10.9124	5.84976
13.7227	6.72608				11.8426	10.7659
11.1175	5.5083				2.09141	9.98966
14.1642	6.77569				9.26212	7.40417
11.9303	0.254304				11.3825	6.54266
2.32349	5.96564				8.12405	9.54082
21.6688	6.89969				8.6322	7.56186
15.938	2.65189				4.75549	4.22269
10.361	6.54424				7.0902	9.11415
10.005	7.02855				10.3827	6.40801
14.2591	4.37373				9.82644	8.37527
13.4871	4.65291				6.16552	7.72212
11.2817	4.5417				4.59047	6.27901
10.2106	1.49224				7.228	10.6096
5.58704	11.7085				11.7515	9.25398
15.8129	7.60512				8.06749	17.1953
16.983	7.03644				8.73961	6.47905
14.7444	6.63931				7.69235	10.7137
5.05827	7.63463				5.63047	7.76597
13.9965	6.5582				10.954	7.66538
13.9401	9.24443				6.97767	10.488
10.3487	12.2918				9.31036	10.205
13.5883	4.68242				8.55881	10.0881
10.2341	11.3502				9.98574	7.89017
15.5082	7.61211				8.64579	7.9952
10.6043	3.8186				8.995	4.92604
6.51224	5.82377				7.99602	6.39672
14.0893	0.356959				5.01186	12.377
10.6687	12.4999				9.91291	11.5304
12.733	7.6295				7.62671	8.13924
12.8354	9.63344				9.82611	3.52367
11.0995	12.0578				5.46789	6.96451
13.1113	6.68831				8.87482	5.88714
11.4714	6.92524				11.3513	3.29875
8.55926	2.51824				5.88236	8.68361
20.5438	8.28245				10.4299	11.8144
17.9205	8.53761				10.1943	7.69362
12.1287	8.69768				6.50603	7.68659
6.22826	9.73364				10.062	8.46309
11.4778	12.03				7.15723	10.2241
8.66856	17.3792				8.07466	6.23127
12.0547	8.72614				7.89178	5.66419
8.82212	6.79242				5.91071	7.58095
13.8408	6.01093				8.2289	8.06283
15.5255	6.42589				9.38868	5.39517
14.1274	6.43827				8.29041	8.10155
11.3249	6.48031				10.3257	5.68892
12.5688	3.53286				7.03056	7.1505
9.51813	5.21595				7.58986	6.61268
11.1014	5.74595				8.73828	7.35147
0.106595	9.08122				8.47147	7.70938
15.681	9.33754				7.78734	9.84859
3.56057	8.80919				9.53781	10.3745
5.92846	6.19568				8.21835	8.74314
4.11904	8.03694				5.20492	5.75157
12.4733	9.67214				9.00431	6.93174
12.1809	10.1141				9.26344	2.39107
11.7519	8.32754				6.56744	6.99988
8.2047	8.69555				10.5262	6.13579
13.2497	10.1533				10.0892	11.3281
7.0949	6.5925				7.63624	5.98909
3.2229	10.6746				5.73503	7.2357
15.8338	6.69758				7.6889	6.30263
7.63048	6.40839				9.98085	6.45016
9.49934	10.1918				7.47749	3.89815
12.5267	12.7064				8.56282	5.24147
11.7607	9.36144				12.5255	9.12184
10.4973	8.15342				19.5786	8.21618
12.1946	6.74948				6.10467	11.7374
7.27372	4.3978				7.93827	7.60204
9.95551	11.4452				8.68132	8.84062
14.4207	8.81808				8.45923	5.76127
10.6757	5.5081				8.09255	9.41381
22.2497	9.08896				11.8413	6.4472
10.9392	6.82949				6.1153	9.19285
9.9761	6.35616				9.03108	10.4669
10.4359	8.75188				8.11396	6.72282
7.74896	2.37609				11.3605	7.91807
13.8962	0.145906				10.2001	4.51239
8.84847	5.33898				14.9235	7.09439
3.67837	4.80344				7.89168	6.32655
7.08136	8.09469				8.59744	1.79071
10.4496	8.77993				11.1722	5.99433
7.3951	8.64152				7.81275	8.97504
13.5058	5.03723				9.33939	12.5105
13.568	6.26862				9.65397	6.60533
10.2502	10.7274				22.9591	5.93964
10.5953	7.88946				2.63066	6.63614
8.74964	4.77502				0	6.88973
9.19338	6.52258				8.85157	5.90329
8.26653	3.38295				11.0647	8.39891
10.7017	7.47681				10.149	6.76696
9.30121	10.0972				7.97947	10.6921
9.0881	7.63953				8.77583	6.16556
12.0589	6.57357				7.17044	8.309
10.1976	8.58759				4.3036	6.04697
6.59655	11.5604				6.45358	5.1943
9.25849	6.48198				9.38158	5.77053
12.2805	9.3597				7.01101	5.91159
8.0992	12.0269				6.64173	11.4904
11.751	6.08747				9.13085	6.24666
12.9226	10.5628				7.54505	6.36962
5.70677	6.29705				8.65038	6.85686
9.10869	6.95617				7.03894	8.1611
11.3437	8.84381				6.47173	7.81227
9.63749	5.4915				9.93454	3.45993
8.97305	13.5591				9.9708	7.26011
13.4848	8.55204				9.03421	6.83074
12.7103	5.73955				10.4382	12.0878
7.75065	5.36153				10.5618	10.098
0.702728	7.50494				4.27671	5.3696
12.7106	5.72265				6.39746	7.41428
7.45002	7.30061				6.32516	7.25338
8.27707	7.52365				7.64552	4.52456
10.9673	12.7346				9.47977	1.9981
9.14412	6.48601				10.5082	10.8605
7.93859	4.13235				6.5077	9.36344
10.49	8.04097				7.10975	7.26443
10.1916	6.07312				7.12551	7.01686
12.3074	9.32761				7.27645	4.46312
11.3021	9.12325				9.62353	6.20382
10.9895	8.0495				5.22739	5.75307
4.87913	6.82425				8.76716	8.20699
10.5587	8.66349				10.279	9.50509
9.41678	5.05098				11.7893	5.42075
0.0700213	3.07721				7.97962	9.18491
9.53035	9.07342				7.16131	4.08418
14.9142	8.04946				8.472	5.11998
12.6968	6.2161				9.03599	9.66687
8.63177	6.15908				5.35071	6.41501
8.46717	9.21933				6.15092	6.33507
9.84685	5.58734				5.15855	4.08741
10.3303	7.92953				6.79083	6.48322
9.68194	8.68875				9.71479	1.32187
10.0057	9.23827				7.16841	10.3121
7.69121	4.11348				12.1811	6.60151
13.1348	6.78426				8.74078	3.97664
5.52825	7.61355				8.91855	6.08603
13.7676	5.3078				7.08705	7.8491
9.64511	8.819				7.8359	5.45987
7.71697	8.6215				8.30224	6.93804
2.352	5.88215				5.30771	6.36011
9.40097	11.0894				6.6458	5.33173
13.7266	6.11713				7.63667	9.21281
12.9794	2.84414				7.97921	4.97146
10.5467	5.31466				9.27924	7.76178
13.0294	7.29639				9.25765	11.0692
15.7878	7.76382				6.8208	6.08732
9.77555	12.1551				6.11401	6.27821
14.3047	8.79065				10.0725	9.30282
7.0754	9.46392				9.81014	4.10967
6.99183	6.33664				6.49085	4.51797
10.4081	8.29103				8.90029	15.164
10.3614	11.9891				5.84976	8.01231
10.0724	4.35349				6.89512	7.809
10.9352	7.36798				8.91921	5.92065
6.8066	10.3885				7.56179	8.62247
7.96226	7.44576				6.72276	4.93066
10.0769	12.7335				5.4577	6.09817
12.8085	1.80563				11.2915	9.18228
6.97008	7.88656				6.80079	8.15209
14.4811	7.49815				11.7013	6.08214
7.60871	5.83162				6.87498	7.26315
8.97084	3.44887				7.34697	11.5956
9.48409	9.12274				14.4013	6.42025
10.2094	8.32413				7.97132	8.08426
8.62919	6.72982				8.42931	5.96506
9.7425	9.57284				11.4992	4.1301
11.0357	10.5144				7.36429	5.49294
9.75038	7.50948				8.22527	6.67533
8.70723	7.7932				11.8259	7.17272
10.0618	7.15762				5.29369	5.0184
8.06524	6.62552				6.73322	9.26706
1.78899	8.52386				3.66066	5.51461
12.2378	5.79188				5.52001	6.25061
13.3719	3.20406				7.71028	10.5057
8.97079	5.70627				9.34248	6.69957
9.34693	6.76335				10.4243	9.28902
6.09829	7.16482				5.04098	7.04396
10.3347	7.44274				10.157	9.70022
14.2776	6.32921				5.4254	2.74543
7.49416	8.77149				9.6578	3.33083
10.4152	7.65519				8.37744	7.32043
3.76576	7.75345				10.1914	6.9347
15.5661	8.10184				5.85711	6.40375
8.63912	5.38914				8.40892	8.52477
4.30252	8.90997				6.57121	7.0775
10.3734	6.72403				7.80444	7.24044
6.60269	6.93076				7.93531	7.85356
13.5921	6.18571				4.56403	9.54054
10.3502	4.60074				6.19924	6.6781
12.7606	6.38652				7.94261	4.44921
13.5588	3.70638				8.31766	7.42698
12.5568	5.94863				5.00117	7.44824
14.0746	8.90133				7.48508	7.81404
15.2451	7.77573				6.26412	5.40089
10.5787	7.17984				6.56737	6.78855
6.95363	3.27311				5.72071	7.21087
9.77689	4.95896				10.6271	4.77337
4.77658	11.1873				9.43585	8.23375
15.6306	3.06224				9.06571	6.60564
9.39648	9.95854				7.35123	5.26336
8.38619	6.617				6.97722	7.65667
11.4246	7.4873				8.4663	6.36354
6.923	6.21861				8.88037	5.54185
5.77689	10.4218				16.182	5.60292
5.17094	7.25785				5.86831	8.94106
8.82886	2.1701				6.5396	7.75161
10.0528	11.7389				7.3996	4.96563
12.9242	5.47246				7.28503	7.098
11.1891	5.44896				6.89532	4.72041
8.06291	1.05699				8.31853	6.50748
8.32391	6.67538				8.9721	6.92783
6.32271	6.80358				7.26325	6.44397
8.44409	6.81557				8.21003	7.23527
11.3754	2.87164				2.69745	5.27155
8.79044	0.355238				9.64319	6.39097
8.43186	4.70728				4.86228	9.9333
6.44603	6.07424				4.89913	6.12624
10.1475	9.18943				7.33727	6.48115
10.197	9.45951				6.92189	6.85312
6.43627	10.8027				6.77762	9.16615
9.23649	3.52284				4.80006	6.945
10.2058	8.8867				6.35992	5.24309
7.80738	7.46703				10.7742	6.9435
7.86408	8.61941				8.51339	8.11761
6.69942	7.33424				9.94176	5.41841
12.2839	7.59738				7.65952	6.42035
10.2863	7.38131				5.01788	7.37959
8.01309	8.12564				10.765	5.07506
10.0262	6.60456				6.61327	6.65858
10.3738	6.04902				6.53754	8.88558
6.08537	7.30723				5.38309	3.54758
8.03626	8.38266				6.07841	6.33308
8.48731	8.00015				5.39644	7.02508
7.82484	3.63159				6.07924	8.2448
12.3132	6.061				8.96347	7.73777
11.8025	6.97067				7.10688	9.2651
14.266	6.20628				9.29059	8.38073
9.04094	6.04674				6.37589	6.56505
11.9451	6.85526				13.2098	9.9592
10.6355	5.25492				6.81845	7.32543
7.86556	8.67672				2.77934	6.68929
12.8031	3.95236				5.46436	5.59102
9.53002	9.16279				10.2779	11.641
6.28437	8.74121				10.6394	8.64735
9.75348	4.65145				6.55901	6.28684
15.0019	9.54428				9.19659	6.25815
5.68637	7.14557				7.97167	4.25641
12.3523	6.55232				8.58169	6.95447
9.11581	5.92704				11.9403	10.5579
11.4225	9.63805				14.1734	7.2524
12.1704	4.85514				6.11621	9.74211
6.24235	4.00546				9.23918	11.3457
11.3059	5.82142				6.55096	13.5058
10.1632	5.98261				8.43302	9.54568
10.7593	4.85847				6.64301	10.438
8.81779	6.32356				15.4123	6.62886
5.45709	5.11171				10.6596	5.52653
8.64203	4.40585				10.298	6.79262
10.0334	6.57623				6.02285	2.69057
11.6662	6.89881				11.3563	6.94476
6.37995	10.1298				5.82134	3.342
10.2356	7.60738				6.20957	10.8576
6.14336	8.07536				7.33312	9.06002
10.6862	8.34079				8.03011	7.03037
5.45281	7.7128				10.2152	2.37065
8.50191	9.31706				9.49991	5.75325
9.07343	8.00264				5.76956	5.81147
7.90482	4.78209				5.49729	9.8374
9.93342	5.01635				4.33046	2.00192
9.49568	10.6288				5.62917	6.77398
8.81766	8.9343				8.40318	8.11881
4.44081	3.67066				9.18603	8.9867
8.99494	4.87886				10.9275	6.93413
8.90079	8.82271				5.64049	5.7647
8.27223	3.82396				6.84354	6.68926
11.1072	5.88566				6.54154	9.12685
10.2787	3.90452				6.13768	7.18565
10.0652	7.51543				7.47063	6.01838
10.6373	6.53666				6.61359	10.3553
15.4255	6.90534				6.59247	5.18053
10.4892	14.4029				5.83807	6.85212
11.6254	6.72327				7.84773	5.12312
15.3235	9.11205				4.15205	6.84567
10.6091	5.98952				7.99973	3.44568
9.17167	6.39352				9.92548	7.02342
6.5921	5.4067				5.22296	6.99706
14.772	4.44445				7.67808	5.91802
7.59403	6.35363				8.90564	5.06625
12.2036	6.12961				5.53437	4.14227
12.8787	7.20139				9.97957	8.23376
6.60228	12.3552				10.3796	3.96954
9.1123	5.31029				8.14844	13.1269
10.2596	8.10406				7.9747	13.8896
6.32394	5.15217				5.84377	13.0641
12.0764	11.6975				9.25303	12.0203
7.38753	5.15407				6.97282	13.2851
4.99109	3.28574				7.6864	8.54485
9.61224	6.09785				3.2335	10.4349
7.02542	7.69321				10.9866	18.9384
7.09096	4.20842				6.73255	12.5992
3.01178	6.35758				8.6206	7.26662
4.44125	6.02629				6.42361	6.04931
12.0629	5.46673				6.82814	14.7789
12.5005	8.28687				7.66293	12.8841
9.23847	10.6593				6.20044	12.5204
7.77669	8.00794				5.08348	14.8701
9.67779	5.83718				6.83648	14.1808
7.31942	3.83333				9.27381	15.2674
9.64137	8.73352				10.538	13.8006
7.82968	8.32561				4.32283	16.2373
6.66871	6.07286				6.79394	14.7087
11.0901	5.84603				4.47888	13.2887
7.27795	5.35197				6.42641	13.6046
10.7063	11.3891				6.47154	14.2766
8.77118	5.71366				5.84461	15.1555
12.7824	0.681016				6.13226	16.2876
10.2218	8.55913				10.2726	15.8609
2.138	4.96449				7.75053	9.40719
12.2307	8.29809				6.25452	10.4979
10.3766	11.5179				6.31117	13.8149
9.55186	8.1113				7.85552	9.52258
5.24236	5.80606				7.30934	16.303
11.2945	8.40796				5.17039	11.9199
9.3752	4.51889				7.54115	9.0433
10.4298	10.454				5.97344	8.61197
7.62846	5.69881				5.74242	8.82424
9.95748	7.23163				6.73476	6.55988
6.41663	7.37136				7.87774	8.50204
8.67184	5.35473				6.32129	14.6719
6.68997	6.32434				7.49012	7.98185
7.03618	6.62845				6.59238	16.8242
7.39369	5.05888				10.0073	8.76945
7.19721	7.04559				6.05687	8.0659
4.97264	9.02054				5.62902	7.7751
10.0316	7.8973				7.90793	11.5913
6.78904	8.80193				6.0192	11.2727
9.85908	0.575709				5.54433	8.16711
7.07014	6.05645				5.89076	5.43646
10.7706	5.51638				3.80131	10.7842
9.66617	10.4857				9.83737	15.6907
9.74043	3.27572				2.22577	10.611
7.83734	4.81683				7.40715	7.90605
0.00756331	8.81055				8.05767	12.0955
12.6407	9.04117				7.56923	2.37895
9.7181	4.04641				5.40291	12.5561
8.77431	5.33766				7.89016	11.7454
4.84908	6.38895				5.30849	9.35184
9.83274	4.17738				6.37751	12.6844
13.0422	5.79167				7.86861	7.13287
7.85312	3.57728				9.05959	7.77678
8.56066	1.62054				4.7305	13.1167
9.7769	6.02178				6.70828	16.167
7.02022	8.93399				11.3332	11.6761
9.41602	6.10338				6.45431	12.7778
5.51208	1.15923				4.16435	4.33589
14.6294	5.53117				8.35222	3.0354
8.41021	5.4147				6.29237	18.168
6.51456	5.79922				9.79291	6.82048
9.2234	4.14148				10.8026	13.884
7.72005	6.54484				6.9854	12.9922
5.51209	5.92948				10.3207	12.6312
10.41	6.78072				9.79959	14.7488
10.9791	5.11287				5.44508	11.8698
4.21712	6.04009				6.47732	15.6942
6.39514	7.40789				10.0321	11.0555
6.5783	6.11852				7.27523	11.1581
12.3799	7.66113				6.68826	17.7967
3.24249	5.80914				6.91399	8.27655
8.34849	5.36213				9.57836	7.1593
7.99416	4.69358				6.28418	9.72084
6.9281	5.5295				5.23088	6.93443
12.2903	3.01041				10.2652	10.3629
6.13273	9.32498				4.71934	16.1889
9.07693	6.44709				3.7831	15.9054
8.88053	2.7707				6.8427	12.7894
11.184	3.98625				8.92775	10.3339
6.83668	5.50565				7.74622	15.1591
4.94135	5.8613				4.74826	18.9302
9.96344	3.92456				7.18953	13.6211
14.7167	6.17858				7.97971	4.60539
2.93009	4.44247				7.45932	14.566
8.92201	4.02928				9.23824	8.93429
5.99861	4.38086				7.36437	11.5956
6.98064	7.21847				6.9292	10.3216
6.21367	8.47237				5.12343	11.4035
8.61558	7.02259				5.43333	12.695
8.86277	9.57911				4.63554	12.205
6.67313	3.46893				6.53062	13.2912
6.0548	6.34339				14.1008	12.7975
9.678	5.87071				5.23304	19.7971
6.95368	8.9365				5.77145	7.84572
6.21489	4.41478				14.9043	11.9873
10.3844	4.05031				7.32456	19.5022
10.0573	7.8714				6.87482	10.872
5.1053	5.46881				4.79757	18.1353
2.17625	5.23815				9.40848	11.2782
9.17884	5.62543				4.92053	13.3673
8.35692	5.61116				3.64474	11.8409
8.74061	9.09407				3.31649	5.95906
10.2898	5.71735				4.56241	6.73349
5.52359	6.57549				9.19529	10.327
9.3143	6.59443				6.6614	11.5285
6.89965	8.33544				5.85499	13.079
9.23012	8.21761				8.26496	14.4118
2.88038	5.74969				6.15854	9.1091
3.70535	4.56058				7.19636	9.42832
9.99279	5.9258				6.58487	11.5419
5.49242	4.50546				8.62182	5.30474
8.34325	2.44636				9.28909	8.97608
7.95089	4.15554				7.76612	14.9488
4.62129	6.72038				8.03553	22.4666
7.3391	7.40037				8.77823	9.13716
8.29733	5.88164				4.83802	13.1993
8.81244	7.00256				5.58795	15.5959
5.15583	3.09655				5.30794	9.40699
10.1856	8.45128				7.3967	13.1343
7.80322	6.22219				7.84068	9.35203
9.44952	7.19104				5.89562	8.91047
6.81438	5.65831				4.06923	9.89829
14.0874	6.62982				4.9676	13.0326
9.18903	7.54873				5.01918	11.7085
1.08936	2.82434				7.82703	9.50782
8.94179	2.79073				7.58336	5.78655
7.89815	7.77723				5.17421	6.88442
8.36679	1.62728				7.7965	9.64116
9.16016	4.54488				5.94535	12.8414
9.88384	5.97404				7.28555	12.7377
4.10671	8.74569				5.01041	14.636
7.45489	4.39557				4.80146	13.1518
6.96223	4.72256				12.1898	7.75296
9.43894	11.9558				8.04321	8.67898
7.45986	5.68003				11.8277	8.08858
5.50579	5.1421				10.486	8.14137
10.2888	7.14825				10.5258	2.68989
5.81068	11.7372				10.1821	18.2002
6.37956	3.20173				9.18121	14.2621
5.66475	9.68164				10.2754	10.9212
8.19872	6.13738				8.90671	5.24851
9.14295	6.37739				13.0252	6.26726
9.62168	5.51189				11.2964	14.2215
2.40559	8.20502				10.4708	13.0508
4.24177	9.29228				12.9593	13.0719
7.70468	5.74982				6.93024	12.5895
5.61803	4.16256				10.5159	8.30404
10.2798	6.91225				8.29297	11.5719
8.73647	5.08031				11.1125	12.5795
12.4363	6.57033				10.5296	13.2104
11.4241	6.74516				9.8249	8.26051
8.23702	5.92848				9.63648	9.47501
7.60219	7.85477				11.6198	16.7881
10.8658	5.76431				7.2814	16.7783
4.37965	6.3644				14.4257	14.41
3.12048	3.36664				6.59942	16.8252
8.95622	6.38978				8.12706	8.28849
8.30397	5.46293				10.118	15.0829
8.57506	4.18999				11.6377	12.0202
4.58135	4.26902				12.1535	15.0519
7.38161	5.90992				10.5003	8.82832
2.91018	8.23704				13.6222	6.77567
5.60949	2.7295				13.0971	10.8806
7.21023	1.84365				8.44768	12.7414
8.97985	6.53831				6.42841	11.9862
6.79835	6.2312				12.0001	12.2068
9.45059	4.87817				8.60883	8.32758
8.305	1.62981				8.3907	15.3483
7.37677	8.72131				13.8424	12.2762
3.06385	7.18994				13.569	10.0881
5.64077	5.36251				1.64839	4.85893
6.6607	4.78434				17.996	7.92518
8.43007	6.46593				12.148	8.35998
5.88163	7.36239				6.59145	13.9243
7.631	3.97568				9.14914	10.7105
8.09546	4.37035				4.1167	12.8776
6.56463	2.22435				11.5447	10.9309
5.35586	6.42083				7.0739	8.15049
7.0023	6.19271				7.98752	13.8794
7.73784	4.84385				11.3284	9.15015
5.84116	4.99957				9.85826	9.74327
7.53728	6.40136				10.4521	10.1497
8.60607	5.63137				11.3388	9.53941
6.93599	6.35623				10.5877	14.226
7.67172	4.69473				10.7481	7.96525
5.869	7.31461				12.2495	12.6877
10.0377	6.08412				12.1118	8.78684
7.53902	7.85888				9.72841	14.353
2.69009	6.88164				6.34699	8.79257
6.21818	5.19573				9.04988	16.6892
4.30379	6.45468				7.6748	13.2492
9.06691	8.82111				7.12209	11.2973
4.62969	10.2315				4.44644	23.8512
8.14976	7.96532				5.98556	12.9436
6.89992	6.72013				11.1066	10.7214
4.6688	5.89675				11.0813	8.7432
6.8656	4.98172				11.2209	11.203
7.25293	5.62214				8.30219	11.0764
8.24517	4.03281				8.71281	13.7796
6.45163	6.3423				13.2013	17.4096
5.91649	6.36414				13.6888	10.9334
8.71932	8.66183				11.9022	15.248
6.52012	6.3735				9.67	9.4553
6.20032	4.13967				8.28827	18.1272
2.53524	6.54313				8.63752	7.82015
7.23711	8.1215				8.41184	9.47286
8.80533	4.73992				4.51611	13.8837
6.61129	6.46031				7.68801	12.4622
8.78192	2.20804				9.91993	8.06379
10.5074	6.05177				10.9688	15.4416
10.2707	5.06951				9.60325	12.4907
6.11298	11.4946				16.3473	13.4933
7.23698	6.1207				6.44134	12.6009
5.56048	7.20908				12.3214	10.6929
9.47133	4.7153				12.8226	16.2738
7.05602	2.68923				14.2362	14.8086
6.11898	6.28424				17.4139	11.9531
8.78075	6.24328				12.2797	12.9993
0.720104	4.12814				9.17208	12.6432
6.17827	6.43475				10.6978	13.1188
8.48059	6.45263				12.164	15.5086
2.99906	8.36769				9.13922	16.4385
5.12313	4.26693				10.6333	14.0072
5.17259	6.99802				8.86015	14.4256
8.50149	7.97321				9.96954	15.4392
3.60328	4.67115				11.0848	10.4753
8.41504	7.50119				8.79479	12.5643
6.64408	10.007				9.63275	8.14895
5.29083	8.46299				6.86361	10.8927
7.44902	5.16992				12.9638	15.2432
8.30596	5.54031				10.7098	12.5963
6.82086	6.31258				5.62794	17.2989
1.77727	6.96721				13.022	14.6601
8.10279	5.40516				11.5503	14.6345
2.92918	7.69429				9.02319	7.37816
1.97206	7.29625				15.6929	13.0272
5.14621	6.99305				9.65377	8.22845
10.7984	5.19403				7.17982	13.5668
12.1684	4.34626				10.3161	0.351522
5.81983	4.18671				10.8725	7.54285
6.94646	6.313				9.13638	7.0649
7.54669	5.91588				12.2189	2.44144
5.29739	7.11271				9.83126	10.2153
6.2196	8.24213				7.97697	9.36935
9.22902	8.28341				11.3031	9.76313
5.87177	5.72018				12.3873	13.1993
5.04265	7.52111				8.99619	12.6581
7.97951	5.24774				11.2529	8.31175
5.87664	3.53207				13.8477	10.2821
11.997	7.01974				20.3676	13.7955
5.24627	6.50616				6.60543	11.9548
9.27126	6.50708				13.2478	16.4365
2.90902	5.48985				10.912	8.1285
1.20363	13.7169				10.1604	10.4222
12.7991	10.8573				9.58937	13.8313
13.9514	7.91269				11.5088	14.8307
18.1832	3.44542				11.134	10.1363
13.2329	5.67597				9.97977	19.9127
16.7668	6.81427				10.2864	9.83321
11.2478	8.33889				8.25382	12.5279
17.3255	8.31859				12.0855	10.3325
21.5583	5.5401				13.2758	13.6121
13.5912	6.38012				10.3669	11.7283
8.84178	3.61148				4.73107	9.9482
14.8882	5.54417				8.52382	9.88514
11.9677	5.21583				7.88823	15.068
11.5578	4.28073				8.70444	10.0282
16.1749	5.03871				13.0087	7.41865
22.4906	4.0972				12.4165	11.8694
20.0816	3.01942				10.7272	6.39081
11.7389	6.24382				14.1127	8.78776
14.7414	4.43047				10.4304	11.3302
20.3159	7.65249				11.4489	8.20364
19.0343	6.32465				11.3079	16.4267
19.7816	5.87192				7.15296	10.087
9.32545	5.37796				7.2349	11.8873
9.10601	4.02158				10.8559	11.7829
18.5551	9.68826				13.3787	5.80477
8.34616	3.97013				11.4627	5.69725
7.89728	6.79649				12.1513	9.87171
12.803	9.80987				12.89	14.0429
14.972	4.63505				10.256	9.63433
18.5232	7.05274				12.2502	12.9273
16.8015	7.83104				12.773	14.6175
15.4282	4.51133				10.3456	9.0602
14.3652	3.55898				10.1944	15.6486
13.366	6.61479				17.9475	11.4394
5.5704	6.62486				13.4358	12.031
10.5488	5.81417				8.89854	22.6473
65.2051	5.50603				14.0023	12.7145
11.1416	6.39689				14.175	15.8926
11.8332	2.85867				9.27167	10.8363
14.4677	4.85244				12.9324	9.11669
21.68	8.87052				4.71303	9.56485
25.0591	5.53241				12.1129	11.706
18.7901	8.05991				11.9581	13.9585
23.1605	5.74625				14.1382	11.4538
5.75255	5.56077				7.31399	11.5997
5.46849	7.2852				12.6395	12.0186
18.1649	4.42311				13.8078	14.5044
8.82457	3.40256				7.57526	11.2591
21.2553	7.85857				6.40645	5.04191
19.3754	5.22282				9.23301	7.85066
11.377	3.75633				14.4429	11.7919
16.8217	8.04508				10.8646	18.6546
5.97906	4.57033				11.3865	9.0512
10.9615	5.3716				11.9635	10.3855
13.5969	7.75723				15.3088	9.2561
23.2662	6.5747				17.6139	15.641
20.8399	5.76522				9.4945	11.2949
18.3515	3.67002				10.4508	19.7441
20.0127	3.07619				11.2476	8.67008
17.0305	5.9106				10.5508	15.2632
12.6846	2.78153				15.4253	12.8937
20.5299	6.4173				11.1035	12.206
20.6761	6.32564				12.0099	17.2625
21.6082	11.388				10.7245	16.8959
20.2566	4.5034				12.1005	7.44628
7.56301	3.25347				10.5541	17.2498
18.07	5.98939				12.6886	15.7197
21.6262	7.16942				9.38675	14.8422
10.5841	9.83231				9.26947	14.0882
15.3352	7.35518				12.2599	8.44054
18.6481	5.25695				10.0708	8.61642
24.4471	5.1343				11.972	9.89497
22.6311	2.65505				12.9663	12.6103
22.0353	8.01772				11.2359	9.77396
23.2846	5.704				16.0767	20.5859
20.64	4.06853				16.8629	11.9058
14.8285	5.27348				11.7204	9.697
8.91115	5.67695				8.66214	13.896
9.0622	11.7423				11.5058	14.8968
7.82255	5.03773				12.6131	9.76265
9.56449	7.1141				7.77073	14.1644
9.60023	4.85502				13.7428	15.091
12.2001	4.55589				11.2726	10.1448
10.3468	4.85423				8.92592	8.19098
54.3667	8.10287				14.0176	6.68703
11.1472	7.97597				10.441	15.4119
21.4388	3.71371				11.1677	9.92561
16.7526	6.24327				8.55937	16.4721
18.1635	3.7523				12.7607	15.357
21.232	8.34719				10.6495	13.366
17.723	7.37898				11.258	11.2262
13.4607	3.06				11.4784	10.6889
11.8564	7.83476				9.32612	21.258
13.8278	7.07042				14.0431	12.5994
11.8802	4.91464				9.96388	16.9836
24.634	6.05545				9.98207	11.3631
9.34385	5.45064				11.9963	14.2823
8.45237	7.53824				12.7211	20.3549
9.75075	6.72796				10.0028	21.4165
10.3068	6.74401				12.015	18.4319
18.6465	7.90128				10.4638	15.3218
15.3711	6.09805				17.9291	9.52642
13.5161	3.57302				12.6162	8.96816
21.2603	4.55381				14.7276	16.5098
12.2592	8.45561				16.7217	10.6229
18.3858	7.94018				8.46817	9.70624
19.3471	3.17963				10.736	9.44356
19.8356	7.82788				9.74123	9.73209
9.36451	7.06514				14.6924	10.8868
18.0217	5.96443				7.73605	16.5256
16.9085	6.40194				13.7487	18.7371
17.3148	10.9156				11.7718	13.6111
6.79983	4.84017				14.7578	7.29519
6.66315	10.8556				15.7568	17.6708
12.9306	5.6785				17.6894	12.5739
6.72989	4.90879				0	7.38967
17.8483	6.67603				0.491359	5.78581
5.03401	6.24413				3.37167	10.9164
7.88376	6.7524				5.75197	8.05748
17.0645	5.04333				5.21348	8.58981
15.4687	5.31488				10.2123	18.0772
8.18378	11.5168				14.4518	8.60186
6.7335	4.76467				11.7627	15.5431
5.02009	5.2924				9.80223	8.99487
10.6397	6.50592				12.3981	7.67865
16.5195	2.52075				11.9492	63.9863
8.19136	3.23524				13.8871	10.7412
9.32253	3.1626				9.73973	12.3031
18.3735	9.17889				10.9242	11.009
14.9274	13.6607				9.5833	10.889
23.632	21.4223				18.0136	12.3309
25.0106	9.46891				8.72602	10.1905
14.3926	12.8094				13.5156	10.765
19.4038	22.7877				14.6688	12.4299
18.268	21.2837				9.83965	7.01091
13.7126	24.433				12.0932	11.6516
18.4188	14.849				14.8564	10.7101
15.9289	14.2755				11.9572	13.8944
18.2261	8.35571				13.3065	20.7103
21.022	17.6256				7.21253	15.8897
20.7679	22.4328				9.54232	13.4076
11.8059	17.0699				8.5489	17.4554
12.8385	13.938				7.65852	9.42832
7.77418	10.2264				15.6539	19.0963
16.5378	19.1544				7.20578	15.2081
18.5633	4.791				5.34303	11.0723
22.9458	8.73789				10.0504	10.2012
14.0549	10.0316				8.85352	10.6374
14.0609	8.8583				7.92211	12.2472
11.4589	7.21189				7.30536	12.0497
11.417	7.50089				11.6616	16.1669
21.674	4.86063				10.1429	12.2913
12.5676	5.88694				4.61111	6.23734
21.2731	23.7942				7.26579	19.9309
14.6272	9.97051				10.6898	12.6436
17.246	15.9604				10.7813	10.9147
14.4274	12.0892				12.3499	12.4643
13.4325	13.8481				9.26238	11.397
10.4067	10.2849				12.8385	15.0877
19.8565	6.5146				10.2384	12.8411
14.467	12.5457				10.9636	11.2233
16.3343	12.8867				12.8475	9.49258
11.2064	8.84402				14.8345	5.02466
8.17809	9.62342				10.8013	10.699
11.5462	6.83315				18.2192	10.6875
11.5474	3.73451				12.655	5.66981
15.0624	7.65169				19.0189	8.46015
13.0961	19.6126				8.41249	11.6053
10.4117	9.45249				10.2621	9.25347
11.8994	19.2721				13.9902	9.73486
12.7382	12.8603				11.2995	17.0571
11.7086	20.5549				10.4364	7.35978
12.37	10.1239				10.0617	13.6326
12.3611	19.7177				9.70475	10.4205
18.5152	21.7856				12.0216	4.66535
15.0201	19.2723				13.1177	13.8469
11.4843	7.39666				10.8376	11.7199
25.0392	8.02592				10.073	9.82337
18.8146	8.06818				11.4793	13.4487
11.3346	14.1993				8.9226	9.88143
15.5396	23.2239				12.688	16.6733
21.9086	7.38687				12.1298	8.64769
11.901	11.3096				9.04794	10.4272
26.4501	10.1056				11.56	9.1652
8.05367	14.6875				12.2238	13.32
18.4793	15.8599				8.19182	13.5489
15.8452	9.61984				13.0056	8.96089
18.4763	13.6772				7.51746	9.75202
11.5635	17.055				8.59551	8.65219
15.91	23.7269				9.49879	11.3729
8.0152	7.97257				11.6669	13.9854
9.83423	17.7823				11.9673	9.26317
9.74801	13.5569				11.2379	16.1105
11.4468	9.59375				7.20394	14.8023
18.5353	8.47159				9.33019	13.6005
19.2343	9.71782				11.0173	20.5578
8.45816	22.1913				13.0528	8.85949
10.1822	10.2331				15.1964	7.43301
14.8405	21.2403				9.31081	8.90218
21.4973	11.1429				10.2903	10.2943
23.1488	12.2616				8.36931	16.1448
18.8476	16.8025				11.4963	9.38258
12.0211	11.5085				9.60859	12.0699
15.1467	17.5141				15.6658	15.7369
17.5874	19.6037				13.802	15.0968
19.8118	9.94912				17.1414	17.2717
11.1055	7.91098				10.5324	6.70217
17.2386	9.25989				8.37868	5.15944
6.58328	9.14611				15.407	11.1292
13.2993	19.1655				13.2022	13.4997
17.1246	9.65871				10.7652	19.6432
13.4043	8.45714				9.41702	11.4403
11.5826	10.1916				11.1567	5.71114
7.82508	7.76468				12.9787	7.47004
15.4145	11.1826				10.7682	9.51465
14.6525	10.6456				17.7938	9.63065
9.6123	15.9063				14.8792	9.48532
13.1149	14.8215				10.8432	12.1499
7.12123	11.2357				12.7668	14.5362
15.4955	9.38746				15.1183	12.8439
22.7372	4.84573				9.29368	19.2049
20.8518	18.9654				11.7047	13.196
21.9051	9.69757				9.22909	8.69706
23.7175	16.9391				7.22887	9.12161
11.6809	14.891				8.93826	17.5271
7.02033	22.6628				8.71206	12.0369
20.015	13.7471				12.5184	3.35166
12.2262	16.1883				12.8864	13.9155
15.4449	5.56132				11.564	10.9466
18.3387	17.4447				10.7021	9.19563
18.7767	5.46454				7.13966	6.62671
7.74686	19.7177				10.8715	8.66772
6.78073	6.88616				11.9105	8.99959
21.8019	14.863				10.9492	20.2353
21.1498	10.4796				11.1639	7.19327
23.7916	12.4481				12.5491	11.9015
19.9564	18.0278				13.623	7.71671
13.1849	18.3958				10.2327	10.1214
19.0608	21.1878				11.8195	13.7402
19.8707	13.6662				11.0709	8.20027
21.0619	9.56942				15.6531	12.4733
19.318	17.2112				10.6419	8.44363
15.6026	22.3331				14.814	10.7738
17.1223	12.345				10.9758	8.33254
9.78618	6.4756				8.26338	14.6235
13.0635	15.936				10.0164	10.2934
11.1407	19.2373				10.2148	9.38865
10.0186	7.81172				7.07067	11.6012
13.1266	8.432				13.9369	12.8242
14.0379	8.35081				9.23696	10.571
16.8143	18.809				11.9814	9.63606
19.7237	13.9777				14.5728	13.9235
7.4478	13.9442				9.10874	10.8227
8.97972	9.89506				9.46497	13.1685
15.0048	9.11361				13.1461	15.1287
20.8225	20.6633				15.9674	13.2545
18.8259	27.1395				9.70352	14.2305
12.9	6.14773				5.36349	17.2831
14.9745	6.06747				6.70526	8.27675
17.0816	8.22075				13.3976	14.3859
16.7055	9.92592				12.442	17.336
9.85511	10.9945				9.62744	13.9317
10.0473	6.13168				11.3083	13.2441
17.7837	16.994				4.74508	11.2968
7.59365	13.4852				8.66908	6.94358
13.6262	7.91481				8.21187	9.73321
13.6175	8.75552				8.09655	7.91026
10.0874	8.78713				8.318	10.3878
12.5157	9.90793				7.34573	12.2297
18.6313	15.031				6.04493	13.0263
20.5726	19.4393				9.29617	8.45084
12.2801	7.7471				11.0499	8.94471
19.8635	9.35744				10.1019	11.1507
5.23492	13.7493				11.3254	11.3104
6.80625	12.818				10.0878	9.49531
7.30064	20.9196				11.6698	12.6514
9.31803	28.4299				16.9746	8.56646
22.5972	15.2051				14.9122	7.01217
9.52519	22.9643				12.0685	14.4677
23.8997	14.803				10.5972	9.80919
20.0065	18.6966				12.7156	11.4455
24.6861	5.70814				8.2855	10.8454
21.7481	17.1703				8.89936	12.2542
16.4909	20.0948				7.2764	10.7306
15.536	23.6841				12.1058	10.4098
23.0332	11.2312				12.6973	22.1731
16.653	16.6153				8.79554	6.34969
10.8272	14.6577				13.2819	10.1084
16.3416	5.67091				13.1357	11.8251
17.3488	14.4818				11.5226	8.29322
20.1346	6.86397				14.7641	7.29468
18.8724	8.19521				10.466	19.7925
6.6588	9.00761				11.6692	4.96342
7.52792	13.7572				12.9664	13.3331
14.1026	15.8553				10.8638	14.5908
16.8568	22.632				11.6894	8.65658
17.364	14.1905				5.66041	8.83223
8.83221	8.68637				6.69196	14.5996
9.90488	17.8507				11.6033	12.7793
15.5148	21.1874				13.7868	11.4021
17.4535	6.00062				8.28147	9.40465
20.5771	6.596				12.1211	14.7327
8.91885	10.7058				15.7874	16.0663
19.1371	24.4709				10.4053	10.6549
11.1216	11.1247				11.2698	14.7855
14.3529	16.0901				10.4545	14.1144
21.9698	7.65565				14.1391	15.5311
20.5925	7.66789				10.4341	14.1492
12.9286	3.68429				12.7875	8.72695
13.8166	7.31891				9.8614	15.5586
15.6333	6.47948				11.2077	14.5794
15.0951	15.531				10.0135	16.5134
12.4465	17.1769				8.79929	16.2133
9.71731	3.69633				15.3389	17.8713
23.424	9.43298				14.8284	15.3776
21.0606	5.60604				9.87576	10.8559
7.79309	16.4608				11.6805	11.3258
11.1851	19.1643				8.8165	11.9503
22.4816	2.95201				8.33453	10.2911
10.1792	4.94217				12.133	10.0998
14.9956	2.96668				14.2816	13.4774
20.3102	23.6482				12.7653	13.2978
15.5669	15.6095				6.40251	8.13546
17.7813	13.0869				9.33986	10.8917
21.6248	26.4837				8.32786	12.8288
22.9606	7.48457				9.90583	8.96844
21.2912	25.4421				13.2919	11.6151
10.5291	17.6602				10.3907	15.0592
14.3282	6.6934				11.9091	10.0723
20.9211	6.44253				10.9515	12.8887
5.29165	11.9309				12.2956	9.90195
8.16612	16.8729				10.7271	11.8749
13.7806	7.70418				12.4945	6.35892
14.3543	14.2139				11.4934	17.1238
16.877	15.5832				11.3568	7.12144
8.74907	23.9801				9.16243	12.6005
11.7504	25.1657				10.0462	14.664
23.2269	21.518				12.2099	15.1476
12.3825	20.7591				10.5967	17.8125
15.3143	16.9393				12.7718	10.2698
14.6315	6.69481				9.06573	9.05785
8.02653	19.292				15.5869	11.0997
0.147709	6.59078				18.4797	11.6009
16.5238	14.3704				6.02528	8.57229
8.59151	5.86252				12.2427	11.9124
16.2669	22.9378				14.2742	14.265
18.1246	10.1689				10.8992	10.0962
5.86036	10.8498				9.96016	11.0645
6.67421	17.133				15.0316	10.798
7.304	17.6055				15.1162	12.5458
7.14442	12.3967				4.0804	14.2179
20.5555	22.7337				11.8471	11.1479
14.8811	24.3982				11.6362	15.0287
22.6226	18.0573				7.40269	17.8398
16.4296	17.8174				10.0123	15.5372
9.88928	18.6565				12.2133	12.5391
8.56848	6.36819				8.65465	19.2274
11.2015	21.3891				7.7218	13.2966
15.2643	17.479				12.4668	12.0216
13.922	13.0789				15.1824	17.5732
14.7032	13.0965				12.7164	3.26643
16.803	9.47422				5.91019	11.0102
12.0711	18.2453				20.9253	6.56612
9.98416	16.7671				12.6636	14.189
17.3802	25.373				13.9924	7.65677
10.513	11.8707				10.6318	16.035
12.8672	7.59151				12.0192	10.9947
18.3331	6.26176				11.3326	16.0848
12.6326	9.3158				14.4566	16.8776
11.5689	19.0732				10.8224	6.34898
12.134	10.4975				10.1601	14.5799
17.0527	17.4326				8.3023	8.69734
12.2763	12.7985				13.3359	11.4702
14.0769	22.5239				11.0866	1.39826
16.4553	12.8114				13.7677	4.22644
12.7506	5.38036				12.2211	11.0851
9.97667	7.91278				9.06799	10.9041
8.96063	19.1197				14.6908	13.4317
10.0005	14.5854				9.51927	15.2989
16.4929	14.6961				9.94217	3.73207
14.9176	18.0848				14.3952	3.91969
16.8693	19.3579				8.66343	2.87501
11.7034	1.21694				8.97238	10.8474
16.4255	7.04054				7.99691	13.1602
10.3294	6.02581				11.8473	10.0288
6.34443	11.1902				11.9602	10.9174
20.0713	8.6195				12.185	11.7289
17.5958	20.4963				9.63294	12.1435
20.0397	6.9386				11.8826	10.2486
18.5863	8.19498				8.82969	0.126779
16.6988	6.82041				10.3603	8.89226
10.2878	22.0275				8.30309	5.73013
10.3275	23.6871				8.69961	1.7351
15.6522	20.7247				13.4068	0
15.4048	22.7991				15.7207	10.7037
11.6755	16.9532				12.89	11.2628
17.8695	7.21834				9.33727	10.6689
18.8572	9.533				9.37892	10.8694
9.35279	12.4733				8.3986	6.78415
8.47956	17.8984				10.6839	10.9215
8.94608	9.64396				11.4011	9.36546
9.62491	9.01403				9.62432	11.7358
11.5223	27.2821				13.2408	16.6779
11.5737	11.7477				9.7601	6.79949
6.86039	18.2242				6.28055	16.9884
19.2757	16.4363				8.22009	17.0512
15.257	11.737				17.0386	12.8308
10.2755	20.4079				11.7408	5.42023
22.5703	18.5103				9.92705	17.2941
18.4128	12.9298				6.36005	22.9402
13.9778	10.5083				7.93343	11.2236
15.7959	21.0372				11.0932	16.1431
22.3394	8.18372				10.5449	14.082
19.4805	12.9989				7.38373	14.3109
24.4859	13.1302				11.0655	8.72405
16.7748	6.98246				16.2018	10.7255
8.32356	5.68249				10.6903	9.50344
15.7389	7.80518				11.9045	9.08802
24.9076	6.73563				11.8797	9.45417
19.5561	7.55172				10.8761	12.5014
15.0387	20.5517				7.95699	9.34743
11.2419	4.91699				13.2865	6.42918
15.4033	11.5348				6.50729	15.7747
12.0133	20.6381				10.8194	10.8165
9.0746	19.9693				11.5734	18.737
8.83769	10.7742				12.2617	9.8379
16.5664	5.58986				7.22772	14.0249
21.7292	11.7708				10.8698	13.143
15.0875	9.59959				11.0224	9.24648
18.0785	18.1626				8.68304	15.0189
23.6503	24.0456				13.0474	12.416
25.0544	16.7853				12.9061	17.0367
14.5951	25.0121				13.2672	15.3328
19.4877	13.8492				10.7973	17.282
18.4845	19.5032				14.2513	12.1106
12.798	19.4534				12.1048	5.6878
17.5197	19.5745				9.61078	5.96952
7.80171	8.77949				12.9192	8.00081
9.52246	7.362				10.0533	5.4668
17.9976	16.9226				11.4999	10.3178
20.1068	23.6757				10.823	4.8245
19.3951	15.1987				12.0543	5.30069
15.0727	17.5819				16.2205	16.2067
15.3395	20.4223				15.5912	7.69444
8.89885	16.5465				12.0763	14.7937
4.43454	12.2058				9.0403	11.8335
14.3707	13.9763				9.84595	14.6336
19.0493	9.78807				12.3503	11.7471
10.8671	10.231				9.07985	12.0778
11.1519	9.40825				12.0787	12.1066
19.1966	13.5531				13.628	9.33661
19.2541	11.7524				14.0803	11.1566
20.8357	14.9078				13.9969	5.61874
22.1619	13.789				8.95331	9.0728
25.9689	11.3243				9.36714	15.3536
16.8348	10.1162				12.1114	20.3973
12.4686	26.1896				17.5008	15.1004
17.9578	12.088				12.7312	12.1555
16.9316	13.0327				10.3356	14.0877
11.0519	11.9202				16.2367	10.8541
8.39792	16.0924				8.9814	6.7847
8.8508	13.633				7.68178	12.5966
23.8129	8.88134				15.1049	11.6255
25.6529	15.982				12.0296	7.78966
18.7388	20.2264				18.2247	9.56045
11.6286	16.8008				23.0113	14.6118
12.7446	15.7629				8.49085	13.2605
12.1361	19.6473				20.2551	19.4256
14.1418	10.8774				2.37982	10.5805
22.6457	10.4665				12.2056	12.7523
14.8407	20.5354				15.2928	11.3058
8.81377	20.7072				15.2628	10.2508
19.7174	18.8131				11.8317	14.6262
10.788	15.3545				13.9134	11.0702
7.24254	16.3788				8.903	13.2854
13.1941	7.13158				10.3399	13.3884
18.8324	20.4866				19.1948	6.1745
11.7833	6.29617				12.7271	9.08598
7.69179	6.55168				11.9042	17.8647
9.50944	21.2056				12.1399	15.3078
6.41675	16.8394				8.77016	14.5764
12.9747	12.8599				18.8184	11.2722
0.819739	7.97045				12.402	9.55508
2.07598	9.44696				11.2876	12.9857
0	15.2887				6.64453	13.3162
9.12587	7.22038				8.456	11.6292
14.6279	3.76452				12.5443	14.804
15.5954	6.52762				11.4639	14.8946
12.4815	15.3118				11.8913	8.91611
20.5947	11.2712				11.9729	16.3071
21.0043	10.3753				9.44407	16.0584
19.5236	16.9754				10.6649	20.233
14.1824	9.46055				10.3012	8.99826
8.65162	20.9475				8.815	15.2303
19.88	19.742				8.56773	15.9131
20.1783	8.67207				13.0593	10.2919
25.3383	15.0288				14.6827	0.041959
13.3864	11.9135				13.0456	18.8472
22.5005	4.31606				9.67599	21.4632
14.8665	8.31783				11.5578	14.7161
10.3887	20.9345				13.1638	16.0978
27.1167	10.4272				7.13395	11.4363
18.5579	14.1792				6.04255	12.2047
23.5786	16.8923				10.2805	13.1996
6.82189	14.3083				6.76538	13.4506
6.42181	19.3631				13.0278	13.6194
21.5252	15.2579				17.7289	14.9094
15.5924	9.91391				8.36869	10.9466
15.8919	11.0937				13.0096	12.2163
21.8066	7.68493				10.2006	13.6146
9.09457	12.3905				10.9372	10.8104
20.3308	13.5602				10.3169	12.1546
8.76743	20.7015				14.9639	21.0009
19.9244	21.3526				7.33535	18.1111
13.2828	21.8479				10.7855	11.6053
20.476	9.31573				11.2159	12.5616
17.5406	9.49229				15.6728	12.8245
11.3429	12.2092				13.569	9.07173
21.6687	11.9281				9.10617	15.0832
15.4117	6.91887				11.0304	11.754
10.1757	13.0792				13.8177	14.2614
10.8517	15.8005				13.4781	8.63758
19.7839	8.49318				8.43109	11.9255
9.01532	23.5938				11.0283	11.3586
7.6908	8.78244				10.6035	10.3856
21.6161	21.4538				14.4667	9.43279
6.76137	21.5612				10.9938	14.5903
14.958	7.5355				11.8321	12.3167
10.7662	24.3915				14.5468	18.1239
22.469	21.9692				9.17889	10.4417
16.2683	18.0866				14.2786	10.6181
9.26842	17.0912				13.8811	11.1271
11.9477	12.8052				11.4567	10.313
18.5761	4.27917				7.17423	9.60075
16.7636	17.1345				10.4796	14.7697
11.8584	19.0967				10.758	8.16801
16.987	11.1794				9.33923	12.6282
7.33302	22.394				8.37551	13.849
14.7361	19.3173				10.8016	8.30559
16.0989	18.0431				9.96889	12.2817
7.44278	18.8202				11.4881	10.4575
9.68287	14.2851				13.74	10.4063
11.3391	8.31033				12.4134	11.2957
10.0486	8.53482				10.8892	9.13809
9.39143	18.3892				13.6376	12.0418
14.2369	8.64624				12.7472	17.6004
22.1319	7.70371				17.1049	26.8174
17.6889	12.0301				15.1757	10.5033
11.2355	17.351				14.7645	12.9544
20.1333	7.34961				10.8818	15.044
13.2853	11.0828				10.6682	17.1979
12.1486	9.99175				17.5579	16.4515
8.94567	22.5587				13.5354	16.9426
12.0863	7.37589				14.1437	9.57879
7.02513	12.2242				7.95153	10.3235
9.89834	10.534				9.0374	10.6859
17.0519	6.5576				10.9229	12.8864
18.1631	10.0172				11.9662	12.1154
8.91663	22.1614				11.089	11.8674
11.0373	15.5902				13.554	13.6231
11.5914	20.0493				12.3437	8.54984
21.3632	11.982				9.22942	11.5734
20.4481	21.8405				16.6542	13.0107
21.1884	21.7446				10.1144	12.7522
19.983	18.164				10.7568	14.6394
12.3697	17.5056				9.89673	10.3088
8.0795	17.9288				10.9865	14.6033
22.3705	23.5734				9.08301	17.4756
22.0594	8.25869				11.3639	14.1757
15.6081	19.2701				8.58099	9.47169
19.5294	10.9814				6.77946	9.52129
20.7255	7.40482				8.28655	13.2947
16.5818	16.9972				8.37126	18.6503
13.6205	20.9084				12.4309	9.24065
7.14722	6.89643				10.851	10.3878
8.51563	10.0037				7.33251	16.7612
18.3897	4.81056				8.2405	20.5988
14.7145	5.23602				14.5809	14.7589
17.7209	3.10379				9.04232	15.6095
18.5807	11.416				14.1754	14.2466
16.3295	14.2594				12.8578	21.503
14.8641	11.5461				12.89	12.7725
18.5292	25.0643				14.417	12.2842
23.4442	20.9078				11.8491	8.09011
20.3788	10.3773				10.5338	19.862
23.1614	18.1178				12.8262	11.4798
22.9446	23.4742				6.8285	11.5386
17.6202	14.0431				13.8674	14.2333
11.8688	19.5242				14.4819	14.9096
18.0034	15.9047				11.8359	16.3488
12.789	16.1808				11.9589	12.4726
13.7776	11.3738				14.8868	9.20718
23.4058	8.75979				11.6739	15.0491
18.6866	11.5291				13.4787	11.445
[truncated: 883 more rows]
