# Supplementary material for: Molecular regulation and physiological role of GOLPH3-mediated Golgi retention
Source: Nat Commun. 2026 Jun 11;17:7426. doi: 10.1038/s41467-026-74133-6 (PMC13408441; doi:10.1038/s41467-026-74133-6)
Supplement: Supplementary file 13 — Source Data4 [file 41467_2026_74133_MOESM13_ESM.xlsx]

## Sheet: Figure5D
	NT			WT			d190-201			C84A			CC/AA
Cer	15.04	12.73	19.37	16.83	17.65	18.03	16.11	11.9	18.95	12.27	15.17	13.06	17.81	18.29	17.71
GlcCer	39.35	51.54	51.89	46.77	49.87	45.06	42.61	52.66	51.24	44.26	48.29	43.97	47.1	52.36	51.78
GM3	1.61	3.71	2.68		4.04	4.35	3.47	2.42	2.9	2.43	1.46	4.36	3.4	1.38	1.7
GM2	2.9	0.49	0	1.46	1.93	0.97	0.97	2.42	1.45	0.97	1.95	0.97	0.97	0.97	2.42
GM1a	0.97	0.49	0.49	0.97	1.46	0.49	0.97	0.97	0.49	0.49	0.97	0.97	0.97	0.49	0.97
GD1a	0.61	1.05	0.44	1.22	2.37	1.95	0.61	0.35	1.84	0.53	0.88	0.96	1.49	0.79	0.96
GD2	0.61	0.51	0.61	2.61	4.62	3.44	2.1	3.22	2.32	1.93	0.7	3.76	2.98	2.37	1.76
Gb3	2.25	2.29	1.88	1.31	1.94	2.16	2.21	2.11	2.21	1.82	2.05	2.51	2.07	2.09	1.95
Lc3	3.97	3.18	5.18	9.04	10.63	8.46	6.13	6.26	5.2	5.02	5.11	6.08	10.16	7.61	9.61

## Sheet: Figure5C
non-Transfected	WT	d190	R90L	D247A	DDD	C84A	C108A	C122A	CCAA
0.747227	1.95396	2.72008	1.83157	0.878936	2.93434	0.847552	1.02972	1.30654	1.23959
0.753124	0.991313	1.14671	1.07162	0.821525	0.79258	0.628843	0.85356	0.668676	1.76149
0.761003	1.07219	1.9273	2.21002	0.831587	1.30134	1.75955	1.26863	0.848601	0.952823
0.655388	1.31299	1.99842	0.963065	2.47851	1.79958	1.7598	1.07089	0.989111	1.91572
0.62351	1.22736	3.19782	2.40395	2.60261	0.895646	1.19929	1.22081	1.06438	1.25218
0.717083	1.09221	3.64623	1.84351	1.54606	1.4073	2.33402	0.971664	1.13407	0.789462
0.785082	1.00745	2.82199	1.03608	0.991924	1.95613	2.35454	1.43195	0.718171	1.06814
0.768061	1.32433	1.63745	1.76734	1.0263	1.23985	0.85702	1.35955	1.0969	1.91661
0.816563	1.63984	1.74898	2.65188	1.35862	0.703682	0.863523	0.769258	0.989766	1.06749
0.812377	2.18294	2.13148	1.03296	1.11691	1.01395	1.34005	1.3137	1.66999	1.15907
0.72611	1.61871	1.47335	1.75359	1.01233	2.33721	1.19274	1.89276	1.07327	0.662499
0.757629	1.42407	1.76768	2.3911	2.91737	1.12512	0.978559	1.70112	0.827369	0.92824
0.803902	1.60586	3.00753	1.64906	2.62855	0.747065	1.29085	1.56597	0.794244	2.14951
0.822447	2.72516	1.47456	2.64214	1.13696	1.37324	3.22982	1.42719	1.17533	0.754064
0.851629	1.49532	2.00774	1.68919	0.952014	0.89349	0.950135	0.85457	1.89877	2.11764
0.852994	1.15307	1.96626	0.900372	3.28708	3.00499	1.47703	2.18479	2.33854	1.51071
0.703929	2.44787	1.79734	1.58612	0.793995	0.942628	0.911137	0.98892	0.957051	1.31829
0.760028	2.60243	2.04291	1.89876	1.07488	1.35856	0.842238	1.18706	2.41719	1.4899
0.691295	1.02385	2.03143	2.86788	1.03531	0.949917	0.938718	0.695282	1.39404	1.30317
0.875682	1.46955	2.37591	1.61865	0.991254	1.84669	2.94843	0.686097	0.755276	1.52367
0.905477	1.96255	2.50424	1.20242	1.01131	0.774623	1.45929	1.04652	1.71046	1.17946
0.838059	1.43463	2.95388	1.70936	1.28732	1.60855	3.19524	1.17571	1.30046	0.65925
0.744106	2.74981	2.12517	1.06032	1.00797	0.823519	0.932111	1.03612	0.627497	2.35931
0.724787	1.42475	1.35355	1.2056	1.09926	0.741815	1.69512	0.550206	0.672386	1.35477
0.900636	1.61662	1.03974	0.912767	1.52966	1.40089	2.2584	0.734921	3.26909	1.07372
0.857606	1.6915	2.06738	1.14011	1.22751	2.37844	2.06424	0.994999	1.23199	0.891021
0.871719	2.62322	1.02758	1.14159	2.2435	0.83356	1.41918	0.886003	1.45539	2.36346
0.767276	1.73806	1.99595	2.4441	1.01779	1.23621	1.35942	1.09455	1.85474	0.821328
0.891635	1.33307	2.09753	1.52853	1.78331	0.884547	1.57242	1.12739	1.56602	1.15499
0.959189	1.69219	2.15167	2.40364	1.1737	1.46406	2.14441	0.769853	0.778529	1.51687
0.948287	1.0998	2.02734	1.47643	1.32324	2.19256	0.852119	2.0684	2.40717	1.52054
0.703171	0.84322	1.90381	1.23023	0.899625	2.67622	0.967787	0.988337	1.98256	1.1065
0.812241	1.3078	1.17149	1.41532	1.43612	0.861649	1.14611	1.0825	1.76655	2.13843
0.925184	1.57763	1.90019	1.40453	1.11573	1.08552	1.64071	0.928027	1.48891	1.49933
0.767195	0.84481	2.4151	0.912175	0.937571	0.655014	1.93759	0.657141	1.64406	0.761034
0.801556	1.60393	2.46559	1.65356	1.50292	0.88404	0.795118	1.05297	0.986158	1.51533
0.959619	1.13341	2.43387	3.63273	1.94991	1.43832	1.21069	0.69549	1.79127	1.49457
0.743899	1.46014	1.93828	1.19936	0.938669	1.67013	2.18378	0.741845	2.31911	0.9655
0.754948	1.63081	0.857793	2.00307	0.908545	1.87527	2.70933	2.79354	0.608918	1.33127
0.96395	1.54092	1.42658	1.28632	0.916326	2.79125	1.28793	1.73167	0.867936	1.69731
0.956903	0.967521	3.15918	0.932648	2.38575	3.30029	1.47237	0.834962	1.78502	0.659133
0.889224	0.714873	1.24849	1.94561	1.29027	1.77424	1.33264	1.61978	1.74062	0.709417
0.826538	2.44296	2.37946	1.30354	1.4089	2.03898	1.00035	0.994122	2.0302	1.3504
0.773995	0.877828	0.921488	2.78466	1.49944	1.41657	0.712605	1.23151	2.87563	2.10989
0.951006	1.73448	2.69831	1.04787	1.56765	0.846165	1.16023	1.06054	1.64379	1.17091
0.895788	1.47743	2.33527	1.88615	1.31494	0.924209	0.678671	0.91281	1.37935	0.751089
0.912021	2.3781	1.5184	1.09866	1.64835	3.06399	0.825427	0.895622	1.42622	0.959852
1.01196	1.24178	1.65428	1.67558	1.30547	0.807671	1.5492	1.2194	1.25191	0.985529
0.981515	1.84735	2.18516	1.06914	2.35081	1.51747	1.29204	0.892735	0.860171	1.12004
0.985988	2.54916	2.55598	0.974384	1.09814	1.78663	1.88227	0.879226	0.704235	1.93765
1.00336	3.52487	1.28826	1.60854	0.989858	1.36309	1.83599	0.643243	1.35933	2.09668
0.876714	1.41688	1.1978	2.09301	1.51486	0.774096	3.38621	1.16724	1.88944	0.821171
0.992036	0.781604	1.78252	1.09221	0.94489	2.51754	1.15396	1.45119	1.39148	1.68204
0.899775	1.71023	2.34156	3.0112	0.985723	2.27205	2.77631	2.1877	2.04041	2.10085
0.992853	0.825557	1.04534	0.884396	2.1909	2.63081	3.12941	1.8153	1.22383	0.791922
1.03043	1.20304	1.71679	1.56682	1.51033	2.48303	2.10782	1.36404	1.94295	0.601363
0.916534	1.41865	1.52404	1.16328	0.839408	1.35758	4.66709	0.876859	0.863741	1.6187
0.782982	2.15529	1.24319	0.90632	0.916914	3.40552	0.806106	1.33844	0.596398	2.25855
0.928608	1.11699	1.08662	1.10158	0.843333	0.932095	0.66859	2.02011	1.53634	0.72685
0.999327	1.304	1.82864	1.80153	1.46985	1.14668	1.04545	1.71766	2.3399	1.45898
0.869934	0.934297	1.90658	2.30944	1.18904	0.816268	1.78067	0.838701	1.62737	0.879843
0.901865	1.02754	1.94652	1.83966	1.32762	0.809007	1.36726	0.773293	0.836808	1.91617
0.728805	1.04766	2.22263	2.27915	0.846005	1.17338	0.697668	1.55368	1.72947	0.916148
0.605062	2.52757	3.36519	1.17704	1.10627	1.86153	2.01067	1.19125	1.37667	1.42755
0.822763	1.70313	1.46538	0.863367	3.89935	1.75408	2.45876	0.691956	0.993053	0.654372
1.05165	0.662403	1.72134	1.52685	2.32953	2.79244	1.30407	0.649518	1.76287	1.3246
0.871138	1.71385	2.20373	2.46862	0.984817	1.26197	0.833397	0.880232	1.01505	1.54484
1.04535	0.637152	2.36397	1.87537	0.942988	0.853023	0.988252	1.0472	0.912229	1.67533
1.04336	2.76922	1.54772	2.28946	0.973007	1.40599	0.830449	0.787012	1.90265	0.949868
0.765751	1.13668	2.40076	1.73003	0.888247	2.17287	1.90892	1.08483	2.93948	2.12964
0.866602	1.44962	1.62784	3.47988	0.979606	1.14498	2.70076	0.953513	2.2951	0.803432
0.778392	1.81502	2.63014	1.88489	0.913485	1.22419	1.36066	0.969587	2.08724	1.51663
0.846582	2.67501	1.84224	1.329	1.58599	2.20892	3.54132	0.710985	1.06712	0.660423
1.04165	1.21213	1.61353	1.61505	1.71957	1.56106	0.861567	0.922509	1.64435	1.63092
1.01329	0.756048	1.34812	2.36153	1.10624	0.942049	1.06978	1.09622	1.09855	0.784797
0.970281	1.27478	1.42728	1.7958	1.34819	0.962034	0.91275	0.698658	1.23659	1.1289
1.05862	1.36501	1.32453	2.14686	1.17703	2.44058	0.907715	1.36187	1.8393	0.961085
0.959585	1.84301	2.65356	1.37611	1.41049	0.784798	0.845701	1.74638	0.755953	1.36025
0.93121	0.776033	2.14413	0.946896	1.89321	3.95472	0.789023	1.11576	1.05252	1.41974
1.00654	1.63458	2.36685	1.38052	1.09631	2.95014	0.703944	1.50873	0.699109	0.918539
1.06125	1.87139	2.18192	1.8856	1.34199	1.46606	2.66857	0.528903	1.15492	0.984662
0.824476	1.11293	2.96456	1.35086	1.39171	0.984363	0.902752	0.959988	1.65035	1.67524
0.984156	0.938992	1.9946	1.97967	1.22384	0.992127	0.800049	0.755307	1.36059	1.01799
0.948432	1.23004	2.03015	1.19999	0.820838	1.0252	1.12559	0.849111	0.858174	2.66124
0.990209	1.22917	1.06675	1.86366	0.988191	0.752724	1.75321	1.86078	2.36143	0.768289
0.974583	1.17166	1.49025	1.10427	0.971311	1.58176	1.95402	0.97683	1.19847	1.40788
0.982599	2.30308	2.52485	2.37429	1.69433	0.754325	1.20275	0.722092	3.31499	1.58588
1.03815	0.556545	1.44702	1.56623	1.48697	2.51681	0.986888	1.46521	0.630046	1.72404
0.999059	1.95529	1.79085	1.31877	1.13296	2.10676	1.29856	1.04486	1.07102	1.34628
0.929324	1.35921	1.21281	2.71502	0.98016	3.31128	0.769692	1.28938	2.02192	0.749032
0.993977	2.07888	0.893868	0.794175	0.969117	2.43847	1.87135	1.03596	0.881381	1.13591
0.983235	3.91196	2.28288	1.1119	1.27724	0.954847	1.23106	0.736628	1.09056	0.910992
1.07516	0.578135	1.89057	1.74909	1.12011	0.984441	1.38765	0.718023	0.821665	1.65989
1.02918	0.72822	2.25076	1.66306	0.858664	0.672519	0.676004	0.828016	1.31903	0.900556
0.995168	1.5528	1.19539	1.30402	1.81873	1.25151	1.03204	0.736605	1.58166	0.793612
0.963402	1.91819	3.37995	2.17564	1.63571	0.714931	1.12121	2.28752	1.13884	1.41586
1.06173	1.21754	1.54657	2.42413	0.976709	0.899871	1.22972	0.708092	1.29235	1.91212
0.879449	0.769633	2.03716	0.8129	1.47159	2.39992	0.675286	1.22843	0.842689	1.24637
1.09548	1.55817	1.90454	0.833234	1.15298	1.1131	1.21982	0.830365	1.35423	1.6304
1.05414	1.8919	2.5169	1.40023	1.09381	0.975826	1.91528	1.26084	1.91634	1.1014
1.07479	0.978783	1.86355	1.5827	0.817726	1.42026	1.19161	1.07725	1.05556	0.901411
1.06343	0.901142	2.05551	2.08035	3.29853	1.08149	1.0947	1.0274	0.833158	1.24962
1.01583	1.36793	4.73775	2.63836	0.937708	2.60737	1.11265	0.764244	1.81384	1.83452
1.07443	1.44883	2.54673	1.30936	1.68654	1.99624	0.744641	0.594241	3.75585	1.596
0.879097	1.70262	2.08167	0.702239	1.14911	0.771134	0.992735	1.00645	1.04097	0.877425
1.08069	0.665977	1.84168	2.03672	1.60489	1.31485	0.713369	0.729187	1.09748	0.948791
0.889831	1.02628	3.28972	1.18749	0.934829	1.40252	1.19957	1.49079	2.0185	1.0203
0.900705	1.85551	1.33914	1.37128	0.935278	1.19721	0.733354	0.833116	0.778661	0.898519
1.0486	0.875846	2.5179	1.63856	1.27386	1.71208	1.62915	0.807384	1.101	0.96737
0.879675	1.03205	2.18149	1.11527	1.39742	1.56384	1.368	1.08087	1.12787	1.55661
0.799659	2.2106	1.70221	1.11843	1.17884	1.47678	2.46422	1.43226	1.32584	1.42509
1.10229	1.24121	1.89132	2.1996	1.34457	1.46883	1.34956	1.44912	1.27634	0.810673
0.870133	0.898886	1.17875	1.33894	0.874306	1.11335	1.26291	1.20727	1.34872	0.745728
1.10135	0.984166	1.03746	1.74625	1.42876	1.37178	0.877757	1.59291	1.15113	1.61368
1.1289	1.88054	3.35493	3.05126	1.08822	0.980618	0.732645	0.78434	1.64778	0.840819
1.00339	2.71322	2.04308	2.17967	1.04112	1.17504	0.682571	0.877958	1.01808	0.587027
0.919483	1.0977	1.2281	1.97062	0.792724	0.877572	0.944766	0.785375	1.31318	0.777962
1.00198	1.18753	1.15686	0.9453	1.01481	1.21091	2.45669	0.592632	2.04017	1.41853
0.975791	1.21212	1.00303	1.80213	1.43133	0.826939	1.35802	0.883731	0.683494	1.52948
0.989762	0.818761	1.34113	3.35804	0.834189	1.1372	0.676242	1.29671	1.18266	0.938923
0.911205	0.695217	1.2401	2.40665	1.88425	0.83339	0.653058	1.13597	1.20538	1.32871
1.01463	1.7279	1.51247	2.65906	1.60871	0.884751	1.59404	0.83268	0.91334	0.796107
1.12553	2.4584	1.59194	1.5063	1.38825	0.845214	1.72957	0.770623	1.49205	0.577742
0.941876	1.54651	1.80838	1.68118	0.830938	0.715385	1.41458	0.685308	0.825227	1.32804
0.925839	1.07261	1.91513	1.19751	1.12739	1.17332	1.45048	1.09655	4.78524	1.15787
1.01004	1.51427	2.89672	2.7273	2.07942	1.06002	2.76291	0.869465	1.49324	1.04603
1.12579	1.71039	1.87428	1.98463	1.09294	2.10157	1.70602	0.747606	1.46446	0.611348
1.13935	1.42922	2.21156	1.01319	0.868958	1.2001	0.792184	0.665417	0.865257	0.763023
0.968599	3.38846	3.80281	2.22378	2.42225	1.17119	2.05933	0.567179	0.73507	2.03526
0.838911	1.14761	1.35034	2.06482	2.57656	2.18236	1.33134	1.10872	1.11937	0.7689
1.06335	1.07996	3.34741	2.38503	1.35966	1.26652	0.638835	1.17012	1.34444	1.26292
0.996919	1.71601	1.65437	2.69267	1.56432	1.3464	2.95673	1.76793	1.03484	0.731929
0.917718	0.706195	2.622	0.905568	1.03091	0.706956	2.76693	0.954447	0.874239	0.913583
0.889509	1.70447	2.25711	1.53667	1.3886	0.893924	1.60512	0.738013	0.834022	0.996627
1.10736	1.55903	1.02336	1.20389	0.995482	1.08007	1.42021	0.73733	1.15205	0.810395
1.09813	0.922961	2.51131	1.28269	0.782649	1.08769	0.818516	0.791401	1.87753	1.15348
0.939694	1.56616	1.19016	1.62542	1.14882	1.72348	1.19825	0.799697	2.2202	0.959949
1.0102	2.75707	1.90295	2.11193	1.59281	0.639055	1.53505	0.770024	2.07821	0.72292
1.12248	1.43662	2.10951	2.08229	1.27021	0.713879	0.970477	1.44686	1.04292	3.21327
1.02854	1.10424	1.96628	2.65851	0.956402	2.34912	0.785197	1.01734	1.02332	1.1287
0.929009	0.870574	2.01795	0.768379	2.01329	1.90234	0.717459	0.753566	1.47108	0.889904
0.957163	1.21029	1.51952	3.15258	0.837201	1.90897	2.44113	0.743834	0.930387	1.55253
1.13866	0.806252	2.56978	1.53399	1.00235	0.93013	1.50979	0.913582	0.719311	1.06633
1.13284	0.875882	1.02559	1.3544	1.3322	1.22224	0.897372	0.718077	0.735249	0.658806
1.13798	1.18003	2.10421	1.72745	0.752132	1.37709	1.33265	0.739196	1.2295	1.08696
1.14763	1.79119	1.95299	1.98561	1.7754	1.38114	1.00615	0.697469	1.09418	0.728495
1.02265	4.73291	3.53523	1.56534	1.12095	0.833866	2.21674	1.43666	2.94974	0.803992
0.83053	1.00058	2.16429	1.05291	1.16815	1.54199	1.03723	1.93888	0.889444	1.06756
1.03755	1.68537	1.29764	2.40829	1.14026	1.04531	0.875776	0.825369	1.18317	0.587219
1.15161	0.748023	1.46101	2.03213	0.957201	1.13842	1.15023	1.2243	0.927729	0.682339
1.16143	1.26804	1.37022	1.70806	1.14191	1.64825	1.41304	1.3968	1.7186	0.97449
0.87877	1.2094	1.02244	2.88212	2.13522	1.12651	1.37396	0.947856	0.886712	0.710142
1.17041	1.61812	1.87556	2.70219	1.1024	1.08995	1.18287	1.01448	1.78244	0.907633
1.18043	0.797049	1.64092	0.987275	0.830228	2.22524	1.39708	0.599966	1.97521	1.84882
0.93254	1.29401	1.88439	2.3375	1.35112	1.0074	1.61755	0.984139	0.590856	1.49064
1.12523	1.20464	2.92053	1.38406	1.12161	0.736904	1.35923	1.30985	1.28797	0.739369
1.04844	3.13695	1.67792	1.67339	1.02939	0.823049	0.936785	0.707296	0.581876	2.48493
0.970886	0.772269	1.27662	2.0949	1.67192	0.829123	0.702216	1.02589	1.26968	0.705716
1.04992	1.17607	1.25418	1.91595	0.982518	1.09931	1.03439	1.41958	0.58299	0.640002
1.05438	1.66113	1.91238	1.23755	1.15138	1.05441	1.75499	1.17413	1.21555	0.979553
1.00548	2.5687	2.38057	1.12204	1.04576	2.13304	1.95377	0.83933	1.44713	1.27802
1.17219	1.31502	1.23884	1.83785	1.21042	1.2201	1.51515	1.40953	1.06778	1.45956
1.2041	1.02914	1.78096	1.44897	1.3132	0.622942	0.803374	0.993045	1.12922	0.713676
0.997854	1.56527	1.15843	0.993411	2.18007	1.94505	0.923494	0.849065	1.27614	1.97201
1.03554	0.628858	1.57654	2.04171	1.02328	0.693189	2.33312	1.70625	1.37028	0.791679
1.12814	0.893474	1.803	1.56592	1.80907	0.735125	0.85168	1.03198	1.35968	0.77665
1.00479	1.30241	1.38018	2.7243	0.998837	0.836977	1.69544	0.749892	1.50828	0.914822
0.986414	2.10806	1.96266	1.03891	1.66814	0.779179	1.80736	1.20617	1.51374	0.650832
1.02117	1.9691	1.47214	3.6333	1.94953	0.568135	0.612732	0.963597	1.30121	1.48046
1.11795	0.764286	1.71245	2.74457	0.984568	1.02276	0.880061	0.729128	1.05572	0.597834
0.991545	1.73005	1.46989	1.19389	0.831407	2.12676	1.31633	0.824121	1.16925	0.9797
1.02429	1.03105	1.13555	1.36468	0.860567	1.39467	1.70779	1.90931	1.1297	0.753057
1.1451	1.87764	2.22403	2.01444	1.04844	0.756501	1.36538	0.73232	0.818237	0.761059
1.14961	1.03657	2.0063	1.50082	1.16146	1.14869	1.18693	0.730394	0.825819	1.10628
0.988937	2.35555	2.20603	1.67338	1.22431	1.07301	0.633697	1.14106	0.690449	0.669176
1.11395	1.14905	2.38503	1.03123	1.21193	1.00993	0.587469	1.97349	1.70714	1.5364
1.0696	1.44843	0.928226	0.908221	0.944678	2.27077	1.85428	1.00263	1.86846	0.683584
1.08215	1.55571	1.93592	1.10575	0.958084	1.15922	0.875618	1.22139	1.11517	1.57703
1.18169	3.05334	1.93473	1.00038	0.817209	0.875264	1.30187	1.03259	1.53718	0.9837
1.02189	1.03513	1.96733	1.60825	1.51656	5.69445	1.3254	0.66013	0.830555	1.65964
1.20737	0.934744	0.93654	1.01495	1.30996	1.54984	1.24918	0.870411	1.02829	1.19226
1.09303	1.05524	2.14008	1.71612	0.991899	2.00754	0.999713	1.09126	1.78372	1.31228
1.18075	1.05777	2.70647	1.06296	2.59393	0.934486	1.18432	0.928002	1.43948	1.10841
1.01517	2.39611	1.3444	1.06818	0.893165	1.70667	1.46816	1.80652	1.49444	1.13416
1.02244	0.966656	1.01772	1.29655	0.964386	0.690447	0.597185	0.819233	1.22311	1.46223
0.799055	1.47163	2.99395	1.60503	0.864403	3.13299	1.58709	1.18151	0.999624	0.654921
1.18856	1.78641	2.31969	1.97117	1.82706	1.20452	0.804938	0.927865	0.783215	1.33883
0.979801	1.26112	1.33427	1.87289	2.11965	1.48655	1.8031	3.1283	1.01707	1.79648
0.96714	1.21729	1.96948	1.42299	0.771704	0.723882	0.841439	0.987119	0.85341	1.26707
1.2147	2.1894	2.63281	1.73039	1.01315	0.840991	1.80348	1.03563	1.06421	0.916613
1.04362	0.877118	1.08892	2.29983	1.40585	1.86472	1.11592	0.879051	2.13207	1.57738
1.11976	1.37753	4.23098	1.11784	1.54944	0.686845	1.36804	0.832836	2.00073	1.75349
1.14255	1.41276	2.03256	0.853106	1.39007	1.52445	1.22042	1.31494	1.30087	0.803711
1.23164	2.18459	1.82279	1.56145	1.48384	1.3256	1.58265	1.15667	0.707389	0.68066
1.01753	1.00732	2.20458	1.05125	2.65496	0.723777	0.852657	0.839989	1.17734	0.915651
1.12947	0.784286	0.944583	2.21812	1.17317	0.72392	2.31278	1.19402	1.2993	0.693874
1.1788	2.41838	1.26873	1.5304	1.39866	1.19587	0.744421	1.32312	0.973997	0.790893
0.961913	0.981106	1.04908	1.16777	1.04526	1.89848	0.799483	1.97169	1.23486	0.663449
1.21418	1.04661	1.36912	1.69651	1.14549	2.62301	1.40736	1.6925	1.27187	0.664036
1.06539	1.48106	1.363	1.99752	0.912811	0.743718	0.914658	1.26734	2.41251	1.97301
1.10435	1.55066	1.85516	3.44826	0.85186	1.31336	1.5104	1.18989	3.25715	0.757591
1.21061	1.55988	1.94226	2.18647	1.16945	1.52127	0.677735	1.06229	1.41253	0.793288
1.03302	1.99669	1.31899	3.04381	1.38918	1.50986	0.762879	0.532028	1.69927	0.860714
1.08778	1.0892	2.04795	1.46255	1.48507	0.652888	0.770736	0.76968	0.868993	0.944553
1.01669	1.61658	2.51644	1.12617	2.32911	1.17006	0.762907	0.891097	1.1028	1.09468
1.18145	1.01403	1.72317	0.939902	0.95774	2.22154	0.883326	1.14115	1.4183	0.853825
1.17253	0.754341	1.14324	0.95136	0.907889	0.913228	0.731494	0.989258	1.94501	1.72738
1.12121	1.56794	1.8941	1.28006	1.18536	1.08319	1.11963	1.77898	0.869814	1.26501
1.21758	1.60285	1.92793	1.54044	0.845766	1.09464	1.69145	0.864409	0.910864	0.925826
1.19912	1.74243	3.70312	0.684334	1.16777	1.11689	1.52239	1.18212	1.19639	2.99381
0.95911	1.73524	1.0317	1.27702	1.0722	1.20108	1.54788	0.909894	0.710796	1.02086
0.8969	1.601	1.52637	1.02732	2.51762	1.84992	1.47323	1.26153	1.21254	1.08325
1.13016	3.52419	1.6566	1.0678	1.27679	1.30462	1.98269	2.1615	0.89199	1.33775
1.00996	1.3067	1.98645	2.14561	1.12827	1.12187	0.713747	1.02843	1.12053	0.877708
0.943036	1.4232	1.75651	3.00887	1.40716	0.748358	0.828416	0.826049	1.07214	0.739619
1.27628	2.49067	0.984433	1.32146	1.24772	2.01071	0.993968	0.97601	0.790219	0.723669
1.03171	0.897887	1.22157	2.81513	1.16228	0.705904	1.84422	0.586749	0.802048	1.50205
1.2271	1.02954	1.13605	0.918321	0.893178	0.886576	1.12933	0.757717	0.90327	0.879204
1.22383	1.10578	2.13734	1.84151	2.44158	1.93298	0.884929	0.854439	0.979378	0.910304
0.915686	0.927172	0.81613	3.16787	1.58522	1.52085	1.2863	1.65693	0.766663	0.931007
1.21419	1.1167	1.35062	1.2382	0.945288	2.20736	0.833276	1.84446	0.925641	0.775207
1.16332	2.87881	1.51402	1.2184	0.86651	0.728264	0.603133	0.762921	1.56889	0.874327
1.01143	1.33104	1.92221	3.2077	1.10782	0.812488	0.868403	0.774086	0.973183	1.18762
1.0776	1.19242	1.64686	0.898084	0.974824	0.969827	1.69182	1.55709	0.507391	1.07599
1.04226	2.08682	1.03469	0.983876	1.16284	0.652222	0.687729	2.80837	1.65665	1.0184
1.27663	1.77461	1.63703	1.34309	1.30949	1.28805	0.811113	0.676794	1.30811	0.703019
1.23132	0.846093	2.69287	1.60286	0.945901	0.977894	2.09798	1.29065	0.900219	0.701026
1.1332	0.780585	1.36107	1.1827	2.88466	0.799256	2.09342	0.865201	1.06248	0.990203
1.13349	0.953224	1.73924	0.907928	1.09312	2.51879	1.42495	1.15675	1.14354	0.823173
1.23376	0.869336	2.92829	1.56142	0.822314	0.926991	0.997216	0.82692	1.10759	0.93914
1.12614	1.73155	1.64594	1.50729	1.25268	0.912556	0.999662	0.770479	3.43856	1.38051
1.04143	1.68452	1.20501	1.97257	1.39424	0.826309	1.04814	0.758283	1.45385	0.953482
0.933369	0.675856	1.91263	1.19674	1.21697	1.11454	0.742683	0.791694	1.79448	0.956589
1.09396	1.77588	3.04746	1.7033	1.28808	0.607756	0.799726	1.72295	0.758938	0.650811
0.937108	0.746823	3.49682	1.93976	0.876527	1.96142	0.761725	0.852223	0.88638	1.01934
1.00735	2.70713	2.07766	0.793606	1.0897	1.53976	0.799911	2.96667	0.800333	1.78211
1.09244	1.51546	1.39802	1.19878	1.03078	0.903814	1.23545	0.885193	1.51598	0.488672
1.01847	0.710356	1.60823	1.62967	1.24251	1.03048	0.429537	1.60972	1.47472	0.435728
1.16355	0.807771	2.10071	0.644333	1.03998	0.738178	1.47157	0.924024	2.72815	1.80283
1.19421	0.854698	2.11194	0.745136	0.892548	1.36542	2.05388	1.46138	0.729519	0.881833
1.29512	3.8051	2.23699	3.92938	1.66189	0.7659	0.717964	0.77145	1.25533	1.29002
1.14762	0.890933	1.42306	2.26353	0.832606	1.53323	2.78023	1.44699	1.98397	0.916408
0.884469	1.7661	1.86491	0.907854	1.12751	2.56761	4.09338	1.25769	1.67573	0.799098
1.10558	1.66047	1.3241	1.5845	1.38388	1.31828	1.39269	1.87375	0.898764	0.876669
1.22876	1.01964	2.44504	2.08983	1.80736	0.809431	0.77584	1.06497	1.36271	0.65002
1.03325	0.759456	0.91128	1.91816	1.48408	0.985556	1.11439	2.85467	1.17122	0.757532
1.14872	1.13307	1.7926	2.40366	1.05805	1.44001	2.33585	1.01214	0.852945	0.815495
1.03978	1.97974	1.77582	1.73946	0.983145	1.34154	0.803988	0.794397	2.93034	1.50984
1.05635	0.73294	1.84029	1.15187	1.27876	1.04574	1.24103	1.61259	1.45297	0.744566
1.23384	0.977725	1.50415	1.97368	1.25976	1.42227	1.60087	0.726403	1.25405	0.925107
1.25635	2.56764	1.92588	1.50541	1.72679	1.38552	0.799377	1.37006	2.2845	0.930693
1.00754	1.04445	2.63799	3.03006	0.835768	0.772105	2.01506	2.2321	2.25893	0.613156
1.17202	1.40292	2.005	1.86659	1.6572	0.980026	1.24262	1.46812	0.728271	0.835396
1.13213	1.53351	2.78959	0.907317	2.19951	0.72317	1.55069	0.635547	0.867889	0.900334
1.06222	2.63433	1.84039	1.50564	1.75577	0.771063	1.6215	2.33528	1.48281	0.828327
1.29109	1.40097	2.57158	1.35928	0.904525	0.887618	2.25481	1.10932	0.937707	1.12011
1.20465	1.41086	1.3577	1.87929	0.965951	0.764672	0.812322	0.918878	1.00862	1.72243
1.15679	1.97319	1.32117	2.59947	2.25005	0.95441	0.986083	1.0081	2.45438	0.688691
1.312	1.06154	2.07023	1.51977	1.38665	0.899043	2.03964	1.40834	1.21666	0.779538
1.04328	1.17675	2.97495	2.27242	1.21122	1.77852	1.06594	1.52787	0.841998	0.714348
1.06783	1.62632	4.11248	0.65316	0.754998	1.20923	0.801403	0.826081	0.944672	1.30137
1.20383	0.854131	1.31496	2.38321	0.870402	1.3039	0.917901	1.50476	0.859967	2.53957
1.19553	1.94352	1.54138	1.49375	2.11297	0.886532	0.817081	1.58539	1.04436	1.61546
1.09472	0.878896	1.33141	2.31746	1.45458	0.869141	0.629786	1.07046	2.05572	0.893328
0.892803	0.59397	1.47308	2.08876	1.69481	1.40167	0.762014	1.79167	0.838854	0.869639
1.18653	0.749029	2.54731	2.47118	0.97968	1.3521	1.27384	1.74983	0.867384	1.40322
0.935809	1.06111	2.96629	1.57646	0.76903	0.933162	1.35656	1.61915	1.0464	2.1836
1.23015	0.838351	2.06884	0.81792	1.61425	1.14709	0.967157	1.33996	0.78818	0.793175
1.12138	2.35439	2.43232	0.975865	1.65895	0.920321	1.28465	0.981375	1.93924	0.8776
1.21932	0.838474	1.09381	1.91125	1.70771	2.47931	0.671474	0.837375	1.23503	0.753367
1.06341	3.62395	1.5591	2.07694	1.83529	1.86855	3.22528	1.47385	1.70571	1.52078
0.968478	1.98035	1.34714	0.762631	1.4194	0.949269	1.09818	0.876096	1.43711	0.704372
1.18203	1.35445	2.59027	1.72522	0.958301	0.983084	0.578477	0.661269	1.76031	0.763398
1.22114	0.853453	1.59437	1.61662	0.853488	2.06344	1.9985	1.20399	1.84614	1.54432
1.16673	0.885416	1.50423	1.89227	1.46341	0.840365	2.13885	0.948958	1.21782	0.944395
1.2826	1.02046	1.48805	4.11514	0.932124	1.77812	1.33421	0.89586	1.07999	0.744522
1.11904	1.74131	1.92035	1.38327	0.993731	1.29921	0.981733	1.36281	1.38946	0.861736
1.14175	2.09409	1.19576	1.80655	0.870639	1.85338	1.9059	1.00918	1.29924	0.959899
1.27807	1.89916	2.3255	0.989627	1.28015	1.86435	1.02108	1.57996	1.80173	0.835791
1.01674	2.31954	1.13288	2.85481	1.25594	0.738791	1.47638	2.2631	0.902317	1.27206
1.32306	2.00115	1.74091	1.65075	0.857828	0.726343	0.68461	2.65879	3.17082	1.0967
1.19184	1.1509	1.59839	1.35372	1.88974	1.67314	1.51161	2.0859	0.958527	0.809358
1.15545	1.7067	1.42435	1.57882	0.945945	1.33921	1.87286	1.1187	1.86279	2.71377
1.00881	0.74351	2.41817	1.84743	0.839299	1.14589	1.35737	1.33751	0.774522	0.665009
0.915999	1.10161	2.713	1.96889	1.4389	0.948529	1.21252	0.763115	2.05386	0.753452
1.35655	3.16295	0.98423	1.47558	1.15444	1.43085	0.636615	1.54067	0.811592	3.27563
1.35098	1.7244	2.37103	1.83495	1.48063	0.781174	1.59482	2.80779	0.743567	1.58455
0.822832	0.678646	1.29246	1.29556	1.34854	0.798722	0.666481	1.03646	0.726764	1.72464
1.17878	0.990428	1.92121	0.937535	1.08623	1.06167	0.905841	0.822852	1.87002	1.18392
1.09069	0.849079	1.36495	1.32223	1.37217	1.09969	0.819915	1.77269	0.716235	1.65624
1.20468	0.905205	2.03052	1.6475	0.865012	0.908618	0.818337	2.05193	0.888948	1.14406
1.29543	1.10306	1.90708	2.60129	0.804469	0.735127	1.16964	1.27241	1.00047	1.56267
1.03048	1.0304	1.73913	0.646153	1.16543	1.25568	0.570158	0.922896	0.946976	1.13762
1.28022	1.42107	2.16485	2.75083	1.10994	1.31201	0.914181	0.738156	0.908278	1.03418
1.26548	0.798432	1.01054	1.97943	0.860739	1.74365	1.57373	0.853069	0.906628	1.5281
1.32916	1.12234	1.9963	0.795778	0.958663	0.759769	0.781673	1.02038	1.03438	1.19904
1.22909	0.876199	1.54181	0.909827	2.23369	2.5769	0.573954	0.883548	0.832204	0.773518
1.15483	1.32767	2.03163	1.77688	1.00117	0.642588	0.966339	1.15504	0.92962	0.870353
1.06225	1.39165	1.36565	1.08955	1.3853	1.09581	0.651507	0.721475	1.61428	0.748777
1.35433	1.96576	1.18662	2.12503	0.864576	0.716374	0.933526	1.03766	1.39945	1.51148
1.20468	1.90307	1.7415	2.28943	1.57621	2.33619	1.78485	0.808135	1.30218	2.27882
1.0174	1.12445	3.23524	1.2833	1.13902	0.781178	0.625023	1.08207	2.02709	1.15963
1.35083	1.4805	2.34045	0.88879	0.975588	1.04933	2.10216	0.732387	1.90257	0.745983
1.14337	1.76416	1.40233	2.41617	0.7884	1.14133	0.984565	1.32298	1.04778	1.95038
0.996231	1.06728	2.63241	0.79324	1.42928	0.70808	0.851412	1.23797	0.79402	0.859882
1.25838	2.0509	1.35638	2.63964	1.02094	0.981831	0.713151	1.23598	0.874102	1.74028
1.34311	0.854848	1.87582	1.69837	1.96026	1.49167	1.42425	0.810031	0.805995	0.986144
1.29392	2.20796	1.15147	1.35438	0.901536	1.41635	0.851239	0.948772	0.793264	1.38096
1.35017	1.15016	2.26799	4.1781	0.829233	0.952498	0.878312	0.759935	1.47305	1.855
1.31531	1.63839	1.77734	1.23667	0.868632	1.17397	1.81232	0.933987	0.763497	1.16001
1.32123	1.52255	1.57434	2.13484	1.15459	1.23674	1.40968	0.685195	0.862893	1.79596
1.19088	0.578139	2.8232	2.0011	0.903959	2.07759	2.13961	1.02307	0.625653	1.4625
1.32457	2.72406	2.51811	2.42656	1.92091	2.1987	1.07135	0.652904	1.31408	1.23448
1.05428	1.83027	1.92838	1.47858	1.03556	2.33872	0.679545	0.876997	1.3385	0.760957
1.12276	1.05434	1.77085	1.19793	2.07655	1.01932	0.920812	0.60679	0.821756	0.771237
1.32158	0.774914	1.21251	1.11368	0.854624	1.74324	2.35755	2.00449	1.05636	0.682409
1.32361	1.64623	2.3695	1.96379	1.08803	0.684121	0.595729	1.30703	1.73091	1.03005
1.33175	2.57108	1.78751	1.88929	1.22745	0.707087	0.736726	1.24705	0.846913	1.86576
1.2955	1.62074	2.14378	1.2971	1.37831	2.20769	1.04342	0.77649	0.958726	0.926861
1.22743	1.11754	1.37613	1.28577	1.30635	1.02702	1.53657	0.868517	0.769965	0.689687
1.38274	2.69516	1.48107	1.0302	2.85294	0.688164	1.29335	1.23035	2.55622	1.03557
1.37169	2.7077	2.74392	1.39543	1.18181	1.93129	0.940263	1.24835	1.02218	0.715092
1.37384	1.73748	1.43287	1.32872	1.80747	0.698923	1.35683	0.871104	1.04014	0.735515
1.30421	0.838822	2.20409	0.913327	1.16712	2.35525	1.53463	0.681575	1.19148	1.42455
1.17968	1.16314	1.14245	1.67388	0.896903	0.982431	0.707767	1.09249	0.955274	0.804355
1.35174	1.67537	3.11838	1.51581	1.29885	3.18868	1.16248	2.88411	0.839088	1.34601
1.25665	1.04402	1.99352	1.8482	1.48151	1.29343	0.96329	0.703388	1.62698	2.10029
1.34607	0.818942	1.45424	1.06743	0.813791	1.55732	0.704024	1.3835	0.91133	0.977865
1.05685	1.40308	1.47215	2.06102	1.42393	2.17652	1.00903	1.00489	1.13586	1.76848
1.27172	1.69248	1.46553	2.27945	1.55875	2.62432	0.975206	1.80673	1.74702	0.929025
1.1783	0.69873	2.25007	0.979472	1.428	0.763121	0.856079	1.5635	0.899994	0.77439
1.28614	1.05255	2.68223	1.31638	1.59056	2.47225	0.911831	1.90912	1.24947	1.18949
0.906152	1.23552	1.28702	1.09441	0.868262	2.25634	1.46443	1.35744	0.854054	1.22311
1.05496	0.779935	1.70577	2.27996	0.994905	3.90722	0.760675	1.05601	1.40457	1.03231
1.28292	1.4512	1.32373	2.10402	1.29453	1.0246	0.732899	1.17255	0.735777	1.22801
0.997646	2.32002	2.1322	1.96051	0.868564	1.46549	0.8405	1.08094	1.10472	1.8952
1.25295	1.22366	1.16821	1.32609	1.28089	1.95324	0.83693	1.24576	2.55763	1.10631
1.35296	0.927015	1.13957	2.32504	1.17536	1.06517	0.779947	0.649563	1.62168	0.739542
1.30738	1.55063	1.47473	2.67156	2.16356	1.82553	1.23758	0.746127	1.17549	1.18796
1.3438	1.18679	1.24919	2.07088	1.62152	2.23946	1.03645	1.39324	1.27762	0.605373
1.14891	0.786437	1.61306	1.4851	0.796199	0.82578	1.16517	1.45842	1.09091	1.32191
0.929367	1.9657	1.90929	0.844777	0.92589	1.17817	1.44294	0.823069	2.22535	0.703798
1.25047	1.1277	1.65189	1.52676	0.891915	1.38547	0.929029	1.08079	0.890645	1.01787
1.36084	1.9817	1.60682	2.20897	1.23975	1.04994	0.79699	1.16106	0.775186	0.766555
1.25605	1.50777	1.82804	0.594802	1.70037	1.26943	1.24916	0.919074	2.32189	0.828598
1.34452	0.695605	1.29074	1.48036	1.01063	1.44653	0.728856	0.861866	0.814879	0.789055
1.35782	1.46425	1.39923	1.43303	1.0177	2.70455	1.35884	0.924542	0.807821	0.986182
1.40143	1.29675	1.28396	1.88043	1.06667	1.13073	1.13154	0.904728	1.00321	0.757547
0.983222	0.832621	1.86018	1.15429	1.75079	1.15584	1.36207	0.735419	2.3288	1.17757
1.18545	0.848027	1.64625	1.09402	0.956294	1.00528	0.844104	1.33985	1.51798	1.09345
1.37665	1.16642	1.83892	2.20064	1.68823	1.63874	1.58496	1.50056	1.09691	1.27227
1.21089	0.818908	3.25662	1.02766	0.998264	1.82299	0.742043	1.54447	1.08072	1.17205
1.07221	0.916589	0.97293	1.17027	0.813597	1.51016	0.741501	0.767305	0.861351	1.69705
1.40534	0.762868	3.04625	1.33229	1.32184	0.584257	0.687431	0.963446	1.32429	0.842895
1.27227	1.51756	2.50061	2.40471	1.68421	1.44437	1.21356	1.47252	1.49622	1.13727
1.29508	0.869418	1.43295	1.31707	1.41229	1.6402	0.847982	1.33034	1.67606	1.50421
1.35991	0.936816	1.8887	2.41448	1.11023	0.950952	1.51261	1.23394	1.40865	1.12359
1.28935	2.51022	1.70245	2.4552	0.917173	1.43718	1.65486	1.8751	0.908781	0.703108
1.16653	2.11631	2.20054	1.54674	1.99217	3.55316	1.24777	1.07775	0.859838	1.75892
1.13675	1.3614	1.95579	2.09188	0.879118	0.683911	1.16976	1.34766	0.538086	0.724795
1.16443	0.953421	1.27744	1.25328	1.58201	0.802763	0.808573	0.750868	2.08134	1.83413
1.39609	1.06588	1.16815	1.49397	1.62899	1.53704	0.600695	1.20818	0.856949	0.849649
1.38877	2.47841	2.0096	1.1517	0.729993	2.38905	0.930915	1.89326	1.03724	0.752503
1.28291	0.998593	1.94872	0.625923	1.22072	1.09818	1.20803	0.691314	1.09682	0.942178
1.39439	0.89158	0.982798	1.00983	0.901937	1.27384	1.61616	1.15854	1.68668	0.710098
1.35957	1.98781	2.26262	1.64833	1.77232	1.44449	1.03893	0.893615	2.38599	0.935942
1.30701	1.21687	1.47454	2.18466	3.68931	0.703908	0.658312	1.40721	0.940209	0.810456
0.998198	1.31003	2.45807	2.503	0.738634	2.18566	0.945194	1.17907	0.775052	0.967427
1.33512	0.939845	1.43911	1.28054	0.857849	0.744588	2.15028	2.12694	0.738258	0.818485
1.42066	0.78761	1.39308	1.20036	1.81219	1.85931	1.41334	1.25558	0.835569	1.94958
1.09271	0.698146	1.11232	1.52319	1.20435	1.02411	0.900735	0.772683	1.0867	1.0096
1.23155	0.884211	2.46489	1.32334	1.4347	1.83069	0.778801	1.68882	0.964456	1.40316
1.40707	1.09128	0.754701	3.05246	0.946206	1.31436	0.826872	1.16242	0.858605	0.539011
1.31203	1.56776	1.9093	2.14843	1.95523	1.32551	1.46136	1.88136	1.18341	1.65986
1.33117	1.17823	0.826063	0.885804	1.41371	2.66747	0.862993	1.13148	0.709438	1.1346
1.07497	1.67726	1.49999	3.34852	1.2196	0.828899	1.0699	1.0029	1.03606	1.53225
1.29646	1.77752	2.29395	0.830467	1.31257	0.736139	2.99419	1.45283	1.34082	2.20762
1.39446	0.845901	2.64755	2.19398	1.32114	1.6382	0.837361	0.813909	2.22797	0.632081
1.4166	0.884701	2.07843	1.50602	1.38302	1.59432	2.29299	1.26889	0.808643	0.59989
1.40671	1.21538	1.77969	1.31173	1.0829	2.15192	0.660927	0.8935	0.701188	0.792843
1.2666	0.849717	2.30088	2.68412	1.15986	1.28891	1.92057	0.978345	2.00886	0.879998
1.29074	1.91541	1.42721	0.968545	0.8611	1.59992	0.89116	1.55342	0.750109	1.97876
1.40777	0.876307	1.22879	1.8718	1.37743	1.10247	0.941413	2.18653	0.716936	0.819552
1.29219	1.70895	1.07994	1.41435	1.90047	2.15217	0.90818	1.15303	1.24555	2.06508
1.28982	2.17222	1.24462	1.00781	1.6048	0.959008	0.909546	1.5572	1.04524	1.10007
1.08853	2.9909	1.78538	1.46386	0.880662	0.797499	1.97113	0.831969	1.58231	0.95229
1.23731	1.42104	1.75128	1.29326	0.874206	2.31757	1.0894	0.930271	0.756211	0.665744
1.41239	0.76917	1.89071	1.28825	0.903594	0.938372	1.98538	0.830523	1.2842	1.10442
1.35184	1.29924	3.25701	1.29914	1.19881	2.41271	1.20913	2.05234	1.39432	1.76299
1.15998	0.758796	2.3401	0.740083	1.04415	1.35609	1.64953	1.10285	1.0573	0.85284
1.4499	1.14281	1.89	2.14316	0.82465	0.70393	0.877316	0.892482	0.865209	1.79365
1.40009	1.37259	3.79083	2.14688	1.27666	0.782138	1.00968	0.654628	2.17786	0.725928
1.27054	1.20507	1.58122	1.53492	1.88501	0.704694	0.820127	1.49586	0.839663	0.913149
1.2332	0.918144	1.12224	1.92522	1.16754	1.02352	1.4548	1.83824	1.5331	0.884681
1.34801	0.723362	1.48979	0.750076	0.877456	1.19314	1.97864	0.855915	0.859968	0.889888
1.27834	2.13304	2.6889	2.98458	1.12212	1.50695	0.883383	1.24922	0.606867	0.622155
1.22391	0.863	3.68476	1.21738	1.12107	0.635117	1.17766	0.693753	0.631573	1.05299
1.20707	1.1769	2.38026	0.72241	0.87518	1.45426	0.841417	0.89772	1.35636	1.27452
1.2567	2.42897	2.32477	0.763835	1.05399	1.02294	0.705066	0.619229	1.11368	1.10365
1.06309	2.92638	3.35399	1.66534	0.884459	0.785949	1.70569	0.65928	0.739492	1.29168
1.23608	2.88291	1.36076	1.65009	1.71195	1.051	2.65954	0.649995	1.18179	0.649746
1.213	0.716595	1.05912	1.33793	2.18228	1.08308	0.827899	0.706384	0.76978	1.00312
1.18881	0.887557	2.25258	1.23966	0.822965	1.00244	0.912397	0.908233	2.65225	0.785139
1.30537	2.46714	1.51739	2.65706	1.28471	0.842029	1.01477	0.673582	1.27182	0.765975
1.47134	0.765063	1.54313	0.793489	1.17063	2.98248	3.06236	0.769655	1.20124	0.975376
1.37876	1.12172	2.64486	2.07828	1.14793	0.904254	1.22879	1.1941	2.01622	0.808066
1.07828	0.877014	2.05044	1.51933	1.00138	2.15248	0.796562	0.731789	1.75052	1.03011
0.999957	1.77826	1.24898	2.72658	1.87929	2.06755	1.01664	2.43469	1.49645	1.12542
1.46415	1.90711	2.05953	1.37728	1.01443	1.00062	1.40181	1.96793	0.699099	1.13369
1.38814	0.733014	1.77986	1.09328	2.21753	0.734874	1.58875	1.82402	2.07801	0.753787
1.27568	5.93382	2.23068	2.89639	0.904845	2.30281	1.85628	0.796143	1.0254	0.682861
1.12878	1.33929	2.21623	1.46242	0.800015	0.951629	0.58093	2.21383	1.33014	0.730089
1.1594	1.46347	1.10004	0.824328	1.67237	1.99834	1.23771	1.11677	2.03385	1.45552
1.02772	2.45698	1.88653	1.03301	1.05312	1.46743	1.90007	1.50852	1.0523	0.766057
1.37486	2.97666	1.10669	1.31027	1.05187	1.11401	1.15032	0.789009	2.02488	1.37452
1.2536	0.71564	1.12537	1.36146	1.78088	1.1362	0.795473	1.25558	0.806613	3.07233
0.758965	0.775972	1.25012	1.62792	1.08195	1.16146	1.34938	0.713844	0.729482	0.903465
0.743262	2.68225	2.166	2.40374	1.22946	0.662147	2.59194	1.93448	0.67726	1.65033
1.26493	1.40212	1.01866	0.659187	0.943102	0.835889	0.852745	0.997608	0.904049	0.986924
1.24986	0.849199	2.70204	1.61545	1.05155	1.53809	1.31671	0.627973	0.692004	2.31069
1.22926	2.56415	1.96775	1.23139	0.927214	2.49314	0.75888	1.96328	0.968266	0.826302
1.4482	1.29304	3.62299	1.16083	1.07745	0.833733	0.993289	0.773246	0.862839	0.708255
1.34928	1.44995	1.23734	2.76345	0.999116	1.11701	0.757154	1.23244	1.57203	0.904488
1.33396	0.739711	2.50046	1.43224	1.03705	0.815676	0.878918	1.39639	1.07344	1.40379
1.4764	0.787167	1.34104	1.69658	0.788714	0.926519	1.33276	1.1326	1.56564	0.752581
1.39705	1.70196	1.4558	1.55269	0.832576	1.97485	3.6341	1.15212	0.720339	0.885643
1.28566	1.09386	1.70544	1.19931	1.0114	2.78228	2.41334	1.70744	1.91909	0.622338
1.29237	1.29556	1.20618	0.906275	0.937987	0.614018	2.87524	1.1017	1.70847	0.986723
1.32947	1.12341	1.41105	1.65401	1.46625	1.73014	0.847551	0.75565	0.965056	0.94899
1.31167	1.02235	3.64783	1.61709	0.893357	1.32546	0.932752	1.16764	2.087	0.72151
1.29662	2.31521	2.2395	2.19703	0.797458	1.26651	1.03214	1.76111	3.50339	0.767854
1.11496	2.13705	1.81023	3.26754	1.52259	0.969105	0.857168	1.08013	1.21795	0.81918
1.45261	1.41501	1.30637	1.16905	2.55957	3.16231	2.01365	1.1582	1.41513	1.20948
1.37509	0.995768	1.94274	1.6474	1.24871	1.54311	2.10643	1.0797	0.984734	0.937469
1.39242	3.03345	1.01924	1.01781	0.95049	2.00121	0.898635	1.12698	0.668791	1.00513
1.32184	0.877327	1.75513	0.868333	1.23285	2.59646	0.811473	0.954468	0.985446	0.900003
1.2187	2.48229	2.16921	0.765542	0.894086	2.51828	1.07012	0.661997	2.15196	0.730732
1.38469	1.64257	1.86817	1.07176	1.89517	1.44497	0.576626	3.02367	1.25075	0.892711
1.16231	1.07671	2.88243	1.87659	2.52922	0.684268	1.26653	0.845441	0.857593	1.52055
1.3744	0.812039	0.848321	1.29299	1.04164	1.49539	1.17317	0.987038	0.764916	0.581381
1.11853	2.47194	1.44413	0.700378	1.03375	3.48779	1.26277	2.34918	1.70933	0.623602
1.29471	1.26791	2.31245	1.33273	1.37865	1.9662	1.11508	1.67703	1.14821	0.875636
1.42632	0.609369	1.20756	1.68029	1.08523	1.85628	0.890297	0.739769	0.917463	1.1812
1.47704	1.09139	2.99991	2.69486	1.19665	1.11957	1.13715	1.28866	0.829247	1.23084
1.14535	0.913947	1.71755	1.04738	0.807451	1.19586	1.26639	0.586866	0.705133	0.845159
1.14071	1.17881	1.18604	1.09854	0.889392	1.31893	2.40465	0.791145	3.29827	0.992299
1.42831	0.854527	1.30799	1.88342	1.61815	0.719813	1.43606	1.11024	1.48405	1.18243
1.49622	2.62249	2.13916	1.09576	1.18912	1.28913	0.72313	0.873321	1.12069	0.633476
1.15271	1.47799	2.65288	1.78999	0.814742	0.873162	0.733734	0.673918	1.83841	0.638866
1.13594	1.22617	2.12235	1.96095	1.2498	1.163	1.19746	0.874586	0.795001	0.765686
1.44532	0.923217	1.82431	1.30385	1.17681	1.37876	0.645	0.538198	1.3239	1.50444
1.4551	1.39949	2.9339	1.15775	2.12528	1.01876	2.21556	0.694047	0.749944	0.832203
1.45688	0.878918	3.01432	1.61509	0.872077	1.18816	1.16625	1.07391	0.831313	1.46056
1.39651	0.76765	1.56651	1.97444	1.11178	0.86792	2.58081	1.83144	0.780359	0.934032
1.49194	0.914547	1.3145	2.67539	0.847984	0.621581	0.941659	1.76629	0.882876	1.57866
1.50432	1.32077	2.80313	2.09611	0.812803	4.60142	0.62299	0.785629	1.04492	0.746607
1.076	0.858303	1.16448	1.25662	1.23782	0.750022	0.692396	1.34582	1.71009	1.3603
1.19063	1.41851	2.87846	1.86391	1.28974	0.878436	1.57475	0.92745	1.81961	0.727929
1.12824	1.48491	2.02689	1.06128	1.29664	0.945165	2.06137	2.0995	1.14609	1.33278
1.24091	1.12394	2.67177	1.2992	0.787489	0.885341	0.891523	1.41844	0.751683	1.16699
1.48097	2.02829	2.02739	1.26141	0.859985	2.33886	1.24672	1.36671	0.938311	0.561175
1.36537	1.75082	1.37174	1.11394	1.76016	1.12819	0.686496	0.646201	0.641681	0.653819
1.25312	1.58804	1.06373	1.25701	1.13606	1.4454	3.72973	1.61598	1.39483	1.51241
1.3149	1.73191	1.3805	1.40839	0.903143	0.836706	0.865711	0.615101	0.953506	0.997794
1.28738	3.80109	1.37512	1.47441	1.2751	1.07276	0.668256	0.850055	1.07269	0.846074
1.43469	0.605121	1.83835	0.904861	1.19475	0.944764	2.61117	0.842919	1.41135	1.11465
1.24367	1.41357	0.785307	1.04477	1.06202	0.72662	1.01083	1.29015	0.811006	0.915434
1.00676	1.09152	2.17255	2.03311	1.24548	1.48575	1.07199	2.72808	0.779948	1.80618
1.04427	1.76405	1.9287	1.46315	1.59169	2.10137	2.33612	1.41798	0.904088	0.878861
1.48335	0.780213	2.74245	0.908475	1.26391	0.942139	1.0885	0.706116	3.01993	0.654328
1.37435	1.61582	1.60822	1.61655	1.29061	1.21335	1.61645	0.807883	0.60365	1.0545
1.41778	1.04478	1.20214	2.18979	1.26941	2.16166	1.61258	0.795573	0.689011	0.938428
1.36473	0.990055	1.51811	1.95497	0.888957	1.2716	1.09818	0.919219	0.769212	1.62518
1.38356	2.98827	2.41488	1.00544	0.731455	0.679115	0.900869	1.14679	0.786562	0.545667
0.958183	1.00199	2.73093	2.33693	1.24698	3.15356	0.783481	1.08058	0.964291	0.853025
1.1346	1.47295	1.93129	0.884326	0.941678	1.80864	0.980294	0.832741	1.01865	0.81993
1.2403	1.56064	1.16962	1.34842	1.04592	1.05315	1.15965	1.14692	1.15338	0.714822
1.22458	1.66268	2.22465	1.33187	0.834166	2.0237	1.63648	0.632014	1.99827	0.95398
1.08654	2.44505	2.1277	3.2422	1.47577	0.850571	0.688271	1.19882	1.30395	1.4802
1.27742	1.03866	1.12157	0.985992	1.01989	1.86403	0.835372	1.06217	0.818769	0.734875
1.43951	1.42987	0.770376	1.18808	0.877948	0.763659	1.00864	0.815714	0.796124	1.48341
1.51919	1.7798	2.74958	1.18787	1.08218	1.02063	1.71092	0.764374	1.02018	1.84526
1.50488	1.0027	1.17385	0.714364	1.11238	0.701905	2.5788	0.863791	0.85088	1.5102
1.39161	0.737697	2.22719	1.66686	1.2941	1.45161	1.11027	0.758524	0.658506	0.73749
1.15281	1.57768	2.25967	0.650746	0.681058	2.03073	1.62109	1.17625	0.949403	0.743691
0.898614	1.08443	1.16307	2.34632	0.973326	1.51803	0.698451	0.829606	1.1138	0.936011
1.43734	0.881648	1.06785	1.62847	1.2442	0.909006	1.26886	1.13439	1.51356	0.957226
1.11713	2.29881	1.41255	1.58797	1.08356	0.887734	0.863003	0.926344	0.788962	1.61523
1.24428	1.98277	1.69089	1.3696	1.1885	0.903008	0.888455	0.697147	0.863987	0.94178
1.29612	0.755511	1.69611	0.972503	1.32044	1.97704	1.07572	0.94892	0.786302	2.56511
1.26815	0.620011	1.52659	2.36221	1.88574	0.661293	1.41727	0.740003	0.740881	0.663894
1.50626	0.778415	1.96255	1.89576	1.15954	1.92006	2.31789	1.00872	0.70553	1.21971
1.33702	0.875084	1.82544	2.23186	0.777503	0.99238	1.78092	1.14121	1.07768	1.84571
1.16757	0.936426	1.83458	1.83642	1.31928	1.7581	0.954854	0.954801	1.29966	0.831167
1.11848	1.92014	1.03942	1.34426	0.930135	0.696696	1.48808	0.746098	1.01259	2.26042
1.05083	1.26614	1.0063	1.59841	1.50662	1.21427	0.751903	0.900995	2.91841	2.5929
1.39708	1.35109	1.2854	1.59498	1.82396	0.947441	2.13711	1.59577	2.04609	1.15236
1.37646	2.67021	1.03254	1.89071	0.995724	0.760505	1.29523	0.591161	0.92343	1.63095
1.0955	1.76347	1.24733	0.642912	0.915776	1.01077	2.11468	0.701136	1.07634	1.22046
0.832017	2.60718	2.51113	0.674278	0.829062	0.679936	0.845142	1.02705	1.28043	1.04627
1.11954	0.865839	2.66022	0.818519	0.870533	1.88462	1.03656	0.571379	1.8341	0.675466
1.22887	1.10694	1.17485	1.41637	1.1608	1.0543	1.40608	1.18293	0.955916	0.710421
1.0197	1.24662	1.74636	1.17103	1.76117	0.71436	1.68347	0.636725	1.20996	1.08648
0.912049	0.873334	1.23689	0.883738	0.998751	1.91871	3.64312	0.877294	0.975535	0.659333
1.28279	1.07936	1.12924	2.07253	1.15459	0.948312	0.781205	0.709024	2.62797	1.33922
1.36265	0.782794	1.49782	1.30933	1.07035	1.17369	0.949263	0.529091	1.50822	1.32504
0.815043	1.21235	2.47078	2.33875	0.951127	1.33226	2.82763	1.2575	1.51753	1.67674
1.34906	1.92834	1.36494	1.56528	1.46905	1.46636	1.39903	0.681334	1.22986	1.08001
1.08561	0.835613	2.57746	2.54511	2.2982	0.900265	1.07741	1.66803	1.27637	0.781113
1.23033	0.728525	1.02836	1.0245	1.71208	2.88327	2.75484	1.06733	0.897495	0.575724
1.20656	0.55034	2.52112	2.35286	1.00242	1.96835	1.77428	0.691315	2.15404	0.996959
1.21018	0.882279	1.38451	1.37786	1.39718	3.52806	0.71676	1.81596	0.701927	1.66229
1.49426	1.20434	2.77556	2.11017	0.854131	1.54935	0.897317	0.828924	1.05591	1.36823
1.40328	0.902395	1.33119	4.16325	1.66448	2.95966	1.5203	1.06622	0.780378	1.0264
1.37271	0.737559	1.70749	1.5002	0.796816	1.61256	0.828335	2.19951	1.11071	1.76976
1.53976	2.15477	2.62429	1.2144	1.62046	1.42925	2.40096	1.07935	0.566803	1.74762
1.44903	1.83424	1.11519	1.02785	1.03489	0.7056	0.622201	0.988535	0.798667	0.867616
1.29241	2.09742	1.48229	2.30507	0.875906	1.86771	0.946955	0.624505	1.32571	0.967895
1.15894	2.19953	1.29132	1.60107	0.879802	1.54615	0.845221	0.861236	0.920142	1.13358
1.45087	0.808167	1.47309	1.14351	1.06611	0.816999	1.50558	0.768528	1.32652	0.776517
1.15793	1.45701	0.843068	1.61659	2.45776	1.14689	0.80551	0.768614	1.28342	0.874057
1.55241	0.994294	0.891217	2.07472	1.60322	1.77084	1.48259	1.15863	0.849944	0.989493
1.43568	0.665695	1.05412	2.19282	1.28941	1.96344	1.23202	1.13261	1.51718	1.11365
1.23102	2.41692	1.83774	1.57875	1.63926	0.754343	0.592227	0.724716	1.54425	0.886232
1.49494	1.15851	1.96757	0.611688	0.901405	0.661206	0.867469	1.88681	1.44139	0.603879
1.34078	0.869619	2.89435	2.18085	1.06681	0.92793	2.26749	0.874442	1.05798	0.561741
1.48824	0.709716	1.42891	1.67188	0.779677	0.898351	1.03793	0.702383	0.797593	0.820939
1.24148	1.42619	0.883843	2.14101	1.47454	0.915154	1.02235	1.0688	1.25365	0.928448
1.41669	1.02948	2.63345	1.89092	1.27951	2.53512	0.884268	1.31981	1.04797	0.824717
1.24158	1.20734	1.06002	0.982457	1.03545	1.30926	0.900222	0.804109	1.27826	0.910761
1.16567	0.976792	1.62438	0.898361	1.70698	0.724672	1.15416	1.25998	1.10933	0.830869
1.3074	1.07741	1.84562	1.84933	2.04928	2.22921	0.858395	1.0468	0.785952	1.95749
1.19776	1.75236	1.66094	2.21776	0.819729	2.14467	0.66901	0.842075	0.733653	0.713945
1.11806	1.19518	1.76595	0.873047	0.852176	0.872326	0.887083	0.946436	0.582816	1.29185
1.20294	2.00173	1.90088	0.953171	1.01375	1.15363	0.637575	0.736636	2.7938	1.01945
1.51792	1.11512	2.21497	1.89562	3.07753	0.865517	0.763968	1.84284	0.998215	1.17924
1.46857	1.29418	1.84973	2.28124	1.03909	1.06406	1.76331	0.837625	0.76928	1.19526
1.4728	3.43692	2.16974	1.62845	1.19215	1.77224	0.921646	0.663244	1.42179	2.32139
1.14465	2.56632	2.67661	2.33579	0.994432	0.982958	1.11891	1.42643	1.3615	1.75016
1.4031	0.839767	1.32908	2.00528	2.56268	0.561134	1.27044	1.60148	0.82462	0.916742
1.30833	2.07243	2.05629	1.44124	1.70427	0.776845	0.775454	0.678215	0.814197	1.52132
0.999564	1.08477	2.26387	1.84772	1.35499	1.66296	1.92192	1.87898	1.22278	1.75288
1.55236	1.26846	1.19841	1.06767	1.02001	1.0817	1.89916	1.04449	1.04389	1.57766
1.15665	1.03259	1.5154	1.76613	0.820905	0.61006	0.815638	0.635823	0.857454	1.75423
1.40121	2.34211	1.32571	0.871263	1.27875	1.76961	0.648932	0.708674	1.00376	0.743048
1.45385	1.88714	1.75603	1.20577	1.39544	2.20034	2.66404	1.68996	0.575698	0.930857
1.22232	1.78895	1.0208	1.01119	0.944018	2.98933	0.863	1.30945	1.04372	0.544394
1.33837	2.53651	2.11117	1.12468	1.53838	0.708729	1.51672	1.1572	2.33065	1.49629
1.22555	1.47166	1.34052	0.845478	0.888564	2.92652	0.955133	0.82522	0.736846	1.4107
1.39247	0.817116	1.10909	1.48008	0.995464	0.780746	1.1505	1.09644	0.62578	0.618897
1.55164	0.805017	1.52744	0.767964	0.916178	1.31865	2.10137	0.833819	0.997582	1.63776
1.43416	3.20712	3.31256	1.29409	1.15018	1.2216	1.51709	1.33745	0.794255	0.910386
1.46819	0.89593	2.87775	1.42635	1.41637	0.730249	0.997527	0.737708	1.00989	3.46465
0.805549	0.933156	1.45746	2.22221	0.74476	1.33515	2.09684	0.849668	1.15382	0.780292
1.47413	0.886223	2.75013	1.90481	1.05739	3.24116	0.774621	1.01724	0.974956	0.833427
1.11717	1.83	1.24152	1.70956	1.11407	0.994004	1.42115	3.32523	1.64018	0.657471
1.19272	1.89472	1.33226	1.25404	0.889305	2.37894	0.748857	0.708629	1.0794	0.944726
1.5413	1.04294	2.06298	0.768384	1.37449	1.32056	0.526012	0.695859	0.87787	1.27845
1.47797	0.697498	1.32221	1.74628	2.08993	1.02513	0.836146	0.77667	1.06503	1.14605
1.50887	0.910746	3.1012	1.17999	0.899631	0.960671	1.47648	0.947456	1.01552	1.25405
0.988577	0.961427	2.39175	1.5909	3.865	0.947574	1.17359	0.801871	0.75675	0.663259
1.09006	0.985698	0.786605	1.22504	1.65607	1.36188	1.5877	1.34276	0.912234	1.41567
1.22549	1.93592	2.33476	1.42338	1.06976	1.60123	1.50909	0.735115	1.38622	1.92939
1.47218	1.39006	1.5709	2.65277	0.849042	0.964989	0.948783	1.43363	0.823243	1.0307
1.28957	1.28398	1.97901	2.02671	0.849682	1.02291	2.56167	0.7487	0.748388	0.611271
1.33357	1.57749	2.51286	1.13578	1.24848	0.687103	0.894027	0.851208	1.40043	1.19119
1.42271	0.660777	0.85043	2.65685	1.55575	1.89586	1.25227	1.76733	1.4831	0.860275
0.975282	0.815966	2.94981	0.975014	1.60938	1.62027	0.635656	2.06018	1.23065	0.674187
1.51508	2.23695	1.3801	2.64955	0.790091	0.766471	1.01249	1.38776	1.50981	1.00185
1.33752	1.64781	1.71827	1.29267	2.24368	1.53186	0.914343	2.01219	0.996683	0.680246
1.52698	0.914823	3.467	2.18443	0.79918	1.04539	1.44749	0.73031	0.997017	1.19569
1.26994	1.14181	1.28083	1.95108	0.857236	0.708123	0.794523	0.968645	0.92262	2.22779
1.36528	1.64034	1.63647	0.989966	1.66799	1.7551	1.71033	1.39828	1.53803	1.39125
1.39764	0.813579	1.45932	1.10049	1.40153	1.26497	1.18326	0.729775	0.97953	0.764254
1.47934	0.719791	0.966288	1.76846	0.879783	0.887085	1.7493	1.15856	0.747221	1.20509
1.54685	0.977363	1.49254	2.78007	1.80103	2.05908	0.877722	0.762583	0.776697	0.669513
1.47693	0.984483	1.57039	1.39178	1.33415	1.85103	0.736977	1.7972	0.850674	1.0877
1.23994	1.51749	2.39232	3.01737	1.10171	0.847042	1.03508	0.883705	1.00643	0.790787
1.16576	0.790807	1.44369	2.37478	1.05545	1.19148	0.713481	0.966358	0.692838	1.16843
1.38086	1.04986	1.04515	2.84071	1.33114	0.713981	0.829554	1.08956	2.52038	0.595609
1.25424	1.18615	1.33941	0.712366	1.14342	1.02487	1.33002	1.30591	0.746466	0.965625
0.957927	2.1857	0.973846	1.03001	2.16322	1.32041	0.745713	1.05806	1.40932	0.75546
1.23382	0.89764	1.99023	2.19599	0.840744	0.793846	0.776217	1.02702	0.628018	1.37619
1.43314	1.13868	2.64829	1.52438	1.74812	0.849034	2.26628	0.689565	1.36451	0.837425
1.20262	1.24835	1.70487	0.965906	1.29759	1.00972	1.12703	0.716396	0.853812	0.874685
1.46717	0.925721	0.949993	1.18567	0.773689	2.60888	0.657931	0.751262	0.753919	0.93461
1.19981	1.48841	1.9285	2.64757	1.36478	2.22612	0.884206	0.855601	0.905671	1.32384
1.50803	0.996458	0.928539	1.55005	1.06811	0.70336	2.27541	0.805106	0.791924	1.02515
1.28809	0.854615	1.74453	1.40978	0.869339	0.809091	1.71158	0.620621	0.992475	1.08219
1.54295	0.796551	1.95871	1.40393	1.23894	0.763599	1.72703	0.708549	0.989835	0.709019
1.34378	1.9539	1.14908	0.864918	0.982456	2.21523	0.947954	1.00047	0.809221	1.34417
1.3608	1.4547	2.50029	1.70806	0.899934	0.900861	0.720095	0.731319	0.982985	0.755186
1.45555	1.58111	2.27636	3.34618	1.15942	1.23431	1.04767	0.797636	0.555749	0.971951
1.13827	2.55736	1.70289	1.12747	1.49977	0.748295	0.628826	0.673072	0.948778	1.02681
1.58725	1.41052	1.72522	2.01814	1.34021	2.45264	1.06411	1.27488	1.6156	0.834628
1.11917	0.85186	2.77156	1.27071	1.74759	0.83263	0.85391	1.95569	0.873361	0.76515
1.41055	1.44693	2.23728	1.33832	1.53329	0.587998	0.805314	0.893985	0.670674	0.768534
1.015	1.2651	1.39154	1.58891	1.78801	0.788539	0.568303	1.0056	0.733526	1.65699
1.43063	1.27605	2.13661	1.76364	0.860867	1.62819	0.690329	0.735299	1.78406	2.37767
1.47661	0.969018	2.87311	1.07732	1.11951	1.78851	1.27558	0.912742	1.33485	0.779876
1.56875	1.38772	1.609	1.45185	1.72385	0.935273	0.603639	0.998171	0.700931	0.711307
1.29076	1.33735	1.60396	0.672563	1.13169	2.15839	1.52697	1.62746	0.723689	1.24533
1.41278	0.691492	1.11499	1.16507	1.05304	1.24921	1.88878	1.2685	0.680722	0.789262
1.56931	1.22163	1.53142	0.751736	1.71024	0.993621	0.714561	1.69383	0.727918	0.708525
1.21822	0.798439	1.63325	0.853843	1.38478	0.837319	1.07706	1.23232	0.991869	0.757773
1.32699	0.845343	1.66994	1.55309	0.890515	2.22208	1.71295	0.900922	0.956657	1.48098
1.44682	0.849205	1.09604	1.38103	0.967981	0.609997	0.7439	0.899246	1.13629	0.635947
1.4906	1.01936	1.42295	1.36611	1.47103	0.946957	0.683911	0.766206	0.823634	0.844006
1.18182	1.21001	2.24298	1.18227	1.56311	0.706301	1.35296	0.914157	1.65528	1.90761
1.5013	1.65315	2.09277	0.78527	0.845776	0.936878	0.770824	0.762887	1.50649	0.777656
1.4895	2.1311	2.41051	1.10362	0.846526	1.18271	0.737846	0.697191	0.9999	0.80333
1.47055	1.89522	2.48715	2.58682	2.17287	0.691064	0.713253	0.739078	0.795883	0.906355
1.5796	1.20615	2.19342	2.05361	1.22538	0.864717	0.881349	0.745782	1.48087	1.37085
1.54689	3.54621	1.50169	2.62424	1.35273	0.981318	2.14458	0.893859	0.826693	0.849612
1.51072	1.78941	2.77151	1.57728	1.60612	1.0267	3.52392	0.581858	1.12762	1.15113
1.42979	0.836672	1.09763	1.30542	0.952595	2.11386	0.819252	0.95309	0.793873	0.808965
1.61614	1.55212	1.74392	1.76399	1.34117	0.835442	1.32542	0.681052	0.592224	1.00518
1.39131	1.26386	1.81108	1.09739	0.932092	0.882222	2.36278	0.954563	0.680001	0.823152
1.49996	1.28432	1.56106	0.954274	0.992971	1.7003	0.659232	0.931053	0.749845	2.61197
1.60588	2.3113	1.19776	2.48927	2.10055	1.50785	0.781278	0.677257	1.14819	0.650542
1.39365	1.25935	0.915979	2.327	1.32676	0.629812	1.34987	0.645748	2.18666	1.18231
1.62059	0.843339	2.1135	0.93912	1.33331	0.718178	0.759898	1.0434	0.853495	1.47936
1.22156	0.909936	2.11389	2.54648	0.997663	0.754742	1.9218	0.882338	1.71724	0.740424
1.30266	1.18768	1.4321	1.7151	1.08467	0.906174	2.624	1.17373	1.625	0.727418
1.14147	1.28038	2.35039	1.60193	2.57716	1.30311	1.22104	1.05246	0.789402	1.01169
1.4735	3.42399	1.65789	1.91851	0.990268	0.953418	0.87333	1.05269	1.27947	1.13612
1.58633	0.874419	2.03241	0.909574	0.926309	0.839681	0.921376	0.678806	1.05831	0.789101
1.60235	2.38538	1.62649	1.49618	1.36265	1.07548	0.963974	1.16764	2.44264	0.590991
1.30611	1.71912	2.12959	1.73509	1.07208	1.13602	1.04477	1.04514	0.971248	0.854065
0.937247	2.16953	2.39716	1.62752	0.764312	0.783579	0.814163	1.15388	0.796481	0.819608
1.49259	1.42731	1.67863	1.25869	1.20441	3.60142	2.21313	1.1637	1.41399	0.574704
1.43473	0.733623	2.14418	1.38585	0.948789	0.775993	1.06028	1.09365	1.54168	0.82696
1.41188	0.816029	2.1648	2.52233	1.23731	0.709547	0.749379	0.909621	0.943673	0.846926
1.58549	0.863394	1.79965	0.669567	1.54539	1.39538	2.14479	0.624032	1.14835	1.46727
1.32862	1.5787	4.34821	0.686855	1.2777	1.31132	0.767226	0.8039	1.268	1.2169
1.39229	1.77148	1.25395	1.29202	1.66211	1.06584	1.5332	0.850059	1.7941	0.80852
1.63707	0.898546	2.01271	1.17852	0.865791	0.667224	1.06219	0.962376	2.05309	0.639169
1.46021	0.95954	2.67918	1.95964	2.00689	1.36624	0.841747	0.861136	0.879746	0.610811
1.50784	0.798026	2.24139	1.30233	1.37011	0.633284	2.09457	1.11035	1.24143	1.08189
1.1497	1.20066	2.60016	1.16157	0.807215	0.784723	2.0227	1.97859	1.40406	0.861698
1.48923	1.38047	2.82565	1.68519	1.92287	0.745848	1.06296	0.998448	1.15214	1.7936
1.26279	0.971216	1.23033	1.74395	1.10562	2.51045	1.10293	1.34513	0.699206	1.01569
1.43745	2.43903	2.31713	2.3955	1.02321	1.42196	0.973579	1.58145	0.7731	2.04011
1.4429	0.819809	1.31756	0.949462	0.905294	0.829423	1.44676	0.729348	0.662892	0.750826
1.27331	0.729064	1.67222	1.34438	0.789555	1.13962	1.92657	0.813453	0.922222	0.614969
1.31157	1.68212	2.15084	1.61111	1.96686	1.02942	1.2836	0.911011	1.31666	0.870441
1.42605	1.23195	1.76	2.09415	0.784214	0.485866	1.21156	0.632564	0.69697	0.732073
1.53424	2.15901	2.57996	2.15308	0.943268	0.834726	0.888631	0.878621	0.794542	0.590965
1.5673	0.843531	2.14593	1.40883	0.826329	1.14791	1.5045	1.0436	1.42664	1.05195
1.2522	1.03541	1.89001	0.893102	0.962299	0.842524	1.90141	1.29453	1.54225	0.889966
1.46709	1.63679	1.1104	2.13692	1.04694	1.01705	0.877011	0.867276	0.990427	2.02465
1.61833	1.5713	0.920396	1.18834	1.87117	0.82881	0.949768	1.04104	1.75084	1.98296
1.37467	1.51655	3.76627	1.89577	0.929917	0.880233	1.27788	0.874315	3.06676	1.7959
1.14816	0.864398	2.46073	1.40793	1.22392	0.732497	1.5959	1.35974	1.43449	1.26919
1.08121	0.960206	2.52184	1.50012	0.78352	1.35561	1.12709	0.891891	0.632648	0.77448
1.3846	1.10626	1.50536	2.17788	0.818	0.955503	0.620487	0.834804	2.04453	0.749131
0.91416	1.43113	3.27209	1.09183	1.40535	0.602145	1.07151	0.810986	1.80251	0.822561
1.56288	1.39581	1.43262	1.15625	1.9318	2.60257	0.978838	0.818656	1.69121	0.819337
1.08632	0.646029	1.56022	3.12241	1.22571	0.729672	1.01883	0.626363	2.10994	1.08005
1.2149	0.708014	2.96849	1.19007	1.2015	1.03977	1.51611	1.11081	1.31213	0.782605
1.56116	1.66057	1.47662	0.838682	0.855093	1.18578	1.51196	1.06605	0.832446	1.10574
1.57062	1.74499	1.03268	1.42765	0.851616	0.939627	0.850028	1.5581	1.64043	1.19014
1.03909	1.0214	2.10337	3.79496	1.45784	1.31323	0.728409	0.714077	0.772172	1.21563
1.27719	1.13963	2.45849	1.39019	0.814915	1.60947	2.06304	1.03299	1.70147	0.98405
1.32104	1.43365	2.49435	1.50434	0.839597	0.866394	0.93257	0.89154	1.84717	0.98037
1.33449	1.17343	1.63367	1.39516	1.67074	0.765438	1.11654	0.810732	1.50562	0.912576
1.63598	1.47197	2.24012	1.24432	1.45021	0.77051	2.52045	0.699095	0.935756	1.26395
1.33309	1.40517	2.18278	2.71865	0.988903	0.591746	2.44273	0.850735	0.938798	0.839854
1.61057	1.55793	2.41819	2.34802	1.29797	0.695949	0.946639	0.66403	1.4973	1.28366
1.54073	0.82891	0.983143	1.4364	1.6846	0.842119	3.13309	0.707117	0.570416	0.919754
1.29025	0.76093	0.97288	0.819451	1.02764	0.917183	0.910844	1.66852	0.772416	0.91805
1.56279	1.03094	1.31321	0.854786	1.89664	1.20604	1.50122	0.790874	1.39573	1.31945
1.53158	2.17174	1.95381	2.08495	1.05657	0.752375	2.50161	0.799312	0.693068	0.855021
1.44327	0.956099	0.986938	2.54619	1.48876	1.57189	0.729545	0.649803	1.07178	1.92869
1.35674	1.02199	1.80705	0.59549	1.35163	1.02269	1.75965	0.812739	1.34243	1.06466
1.51057	2.7867	2.30242	0.640186	1.12294	1.17749	0.620959	1.10323	1.65649	2.57063
1.64698	0.60972	1.71378	1.95561	0.802441	0.877896	1.11631	0.955493	0.655045	1.21091
1.16066	1.07241	2.72512	1.29752	1.56507	2.63727	0.933601	0.570232	0.652858	0.804295
1.45743	0.952986	2.75243	1.35007	0.897897	0.627911	1.55627	1.85896	0.75331	0.497972
1.51129	1.21963	2.91243	0.810396	1.22292	1.1666	2.07509	1.20757	1.08442	0.811694
1.64445	1.19001	1.36503	1.94417	1.70703	0.65563	1.09616	1.97215	0.939818	0.90156
1.59803	0.666342	0.949376	1.09088	0.87956	0.872366	2.383	0.88503	1.60591	0.940684
1.47876	1.47559	1.45538	0.77519	1.26736	2.35287	1.2577	0.686626	0.805285	2.0013
1.61922	0.8208	2.47336	1.88842	1.44352	1.08568	0.654637	0.78206	1.30533	0.670844
1.13698	1.12215	0.915579	2.03427	0.999501	0.694537	1.28414	1.26502	0.64029	0.757017
1.13368	1.13907	2.68303	1.81648	1.23688	0.851274	0.58942	1.45466	1.1354	1.24174
1.56133	1.41609	3.17258	2.24336	1.33321	1.50897	0.749941	1.04271	1.46739	1.58896
1.30286	0.883242	0.863145	1.07785	1.2022	3.49336	0.800414	1.07103	1.91139	0.826924
1.52968	1.53549	2.02705	1.72552	1.15777	1.34754	0.911779	2.5857	0.57794	0.638989
1.43997	0.832537	1.99005	0.930346	1.1857	0.865121	1.73505	0.837181	0.824927	0.752959
1.46088	0.795518	1.9036	0.833956	1.15018	0.969792	0.897647	0.783559	0.805413	1.073
1.45287	0.886096	2.53385	0.833202	0.973291	1.39949	1.59773	2.12573	0.861647	1.50695
1.49655	1.47774	1.2943	1.86925	1.9101	1.64837	0.721415	0.585801	1.08188	0.810964
1.60621	1.23783	1.43032	2.36813	1.06461	1.01893	0.957966	0.934871	2.99375	0.908757
1.66774	0.739982	1.51369	0.807978	1.02685	0.817703	1.5993	1.62521	0.715484	0.895613
1.04507	0.885226	1.69338	1.53409	1.99197	0.891881	1.65414	1.14414	1.67521	0.954545
1.31412	0.7884	0.768911	1.2991	1.12035	1.16223	0.870826	1.49075	0.682405	0.711646
1.31164	0.902454	0.868172	2.19362	1.21712	1.33619	1.54979	1.49821	0.516812	0.623569
0.988579	0.756417	2.64853	0.751212	1.14611	0.822311	0.783379	1.14256	1.77311	1.43329
1.49421	1.19705	2.77899	1.20642	1.10622	1.27442	0.871579	1.41231	0.932233	0.725772
1.39658	1.05008	2.13472	1.46052	1.28491	0.983072	1.76642	0.673684	0.89092	0.586355
1.30286	1.61473	1.19792	1.92448	0.898154	2.71707	0.816034	0.620678	1.05537	1.09913
1.28414	1.71334	2.52922	0.989904	0.816687	1.6335	0.742782	1.02765	0.778949	0.974626
1.56901	0.680508	2.77002	0.83906	0.806386	1.30318	0.831276	0.665844	1.56745	1.52319
1.35198	1.32768	2.90484	1.19487	1.24411	2.02499	2.0834	0.873764	1.27981	1.52831
1.34544	0.923175	2.76907	0.799863	1.30182	0.673587	0.741567	0.926909	0.802807	1.02534
1.55734	0.686024	1.65002	0.794725	3.78237	0.616654	1.55294	0.896405	0.858042	1.51864
1.45087	2.09506	1.84431	0.730646	1.20881	1.31465	1.08237	1.34335	1.16844	0.766477
1.4106	0.701148	1.5751	1.58916	2.55178	3.7907	1.21115	1.13142	0.900187	0.959688
1.23547	0.835434	1.89317	1.15431	1.03051	0.706454	0.792154	0.677158	0.733137	0.731823
1.6767	2.62997	1.55744	0.935321	0.84863	2.25338	0.874735	0.684278	0.998812	0.660322
1.57809	1.50331	2.65688	2.57454	0.728863	0.627744	1.05089	0.62954	1.15881	1.21774
1.50161	1.44995	1.58425	1.11312	0.770373	1.03941	2.98398	0.753511	0.815275	0.864524
1.36045	2.79491	1.32157	2.57594	1.3108	1.95268	0.809658	1.09009	2.39944	0.853752
1.58695	1.43778	1.34596	1.59717	0.982147	0.769006	1.56275	1.34196	0.93312	1.26771
1.36278	0.77817	1.93045	0.915357	1.40366	2.40596	1.07578	1.66334	1.03621	0.637977
1.66173	0.935173	1.1029	2.10743	0.946516	1.89226	0.677159	2.20655	0.78662	0.739352
1.6451	0.842515	1.21442	1.49246	1.48168	0.620461	1.25092	0.99816	1.11683	0.549646
1.60837	1.25299	2.29105	0.88603	1.02286	0.724543	0.810511	1.03482	1.1031	0.98447
1.33597	0.900409	1.03366	1.36086	1.0864	1.67729	0.770043	0.731386	2.02361	0.592543
1.2529	0.689941	2.06563	2.32124	1.13966	0.755433	0.86363	0.715935	2.51193	0.591001
1.56674	0.771648	1.15642	0.968142	0.963706	0.764632	0.991991	0.731297	1.01715	1.58204
1.53004	1.24266	1.09919	0.726858	1.05014	0.588654	0.725164	0.898792	0.692942	1.85857
1.12794	1.197	1.65989	1.48211	1.36854	3.68123	0.792901	1.33601	0.942297	1.04774
1.23377	1.069	1.784	1.08309	1.1034	1.83904	1.79645	1.01988	0.934066	0.695824
1.59002	1.17194	3.26806	0.863509	1.0759	2.57523	0.974745	1.6018	1.43785	1.21484
1.62827	1.66909	1.40693	1.46377	1.58602	1.95744	1.91542	0.723255	1.30244	0.697011
1.4212	0.705708	1.65378	1.12021	1.7578	0.808584	2.45117	1.46239	0.698918	1.07927
1.30534	1.15945	2.00839	0.93621	0.949814	1.12539	0.709418	1.07343	1.29033	0.904446
1.48847	1.17597	1.42942	1.70538	1.26856	1.62026	1.07575	0.815925	1.51564	0.888814
1.57245	1.25094	2.83509	2.64916	1.7009	0.859927	1.81395	0.857525	0.889232	0.642984
1.64006	0.704414	2.90763	1.13905	1.41355	1.5208	1.11264	1.06302	1.12259	1.08952
1.35561	0.836009	1.03196	0.739695	1.165	0.836225	2.53164	0.72696	1.27381	0.864771
1.30137	0.788752	1.10764	1.26981	0.985702	0.871169	0.623512	1.77982	1.61806	0.970156
1.46171	0.847291	2.09803	1.18291	1.13882	0.838093	0.777115	2.12437	2.91722	1.04096
1.60196	0.85832	0.936687	1.69219	0.739357	2.11047	0.775492	0.952819	0.97585	0.794103
1.34918	0.631535	2.86877	1.67422	0.850486	1.12711	1.60742	1.03603	0.817466	1.16422
1.55696	1.59987	1.48801	1.00498	0.745982	0.990769	0.76293	0.818941	0.706743	2.13712
1.24257	1.90811	1.60743	1.50019	0.767671	0.645136	0.742316	0.830683	0.710981	1.04566
1.38276	1.24872	1.59298	1.48945	2.48567	1.56647	0.924014	0.599176	0.863825	1.44443
1.50666	2.2981	2.18629	1.90031	2.38915	0.91362	1.19268	0.767285	0.766431	0.889673
1.38694	1.08874	2.21148	0.9784	1.01078	1.95334	1.11843	0.874904	1.14772	1.22869
1.4774	0.808424	2.33116	2.17877	0.765988	0.749538	0.824351	1.29565	2.85826	0.663877
1.31342	1.49541	1.95799	0.578963	1.5864	0.843795	0.759248	0.970665	0.618241	0.681967
1.63492	1.48157	2.23522	1.19751	1.128	1.02115	1.01796	0.993201	0.714499	0.637548
1.41348	0.619177	2.53433	2.33843	0.859705	0.711307	0.930363	0.416177	0.699225	0.933371
1.51593	0.748449	1.62549	0.846693	1.5455	0.789475	0.703176	0.584471	1.12236	0.714053
1.5067	2.1908	2.70209	1.23611	0.938032	0.846836	1.17063	2.00652	0.955879	1.25195
1.533	2.62302	2.46959	0.838246	1.05871	0.775163	1.65713	1.12172	1.49146	0.726932
1.43709	0.923782	2.36874	2.01831	1.22751	2.20289	1.28888	0.695772	1.112	0.667402
1.66087	1.04359	1.82566	2.54754	0.865663	1.03464	0.945702	0.810312	1.3543	0.630239
1.44228	1.24074	1.66926	0.93853	0.987538	0.694468	0.965672	0.773985	4.91199	1.26813
1.46974	1.13405	2.29796	0.8777	1.00235	0.658079	0.835485	1.26738	1.07039	1.22151
1.38335	1.79156	1.43889	0.995871	1.06612	1.49576	0.650657	0.6828	0.962492	1.31579
1.41534	1.15753	1.01258	1.81688	1.11993	2.51056	0.73441	1.22456	0.939221	0.746043
1.62694	1.77596	1.41851	0.958724	1.20111	1.10196	0.726501	0.831515	1.23736	0.929398
1.69147	1.26142	2.25769	1.49131	1.03087	2.41873	2.02884	0.825739	3.05867	0.869121
1.59269	1.31596	2.16835	0.916728	0.777853	1.28628	2.04261	1.8838	1.87514	0.744648
1.67598	0.981692	2.21665	2.70982	0.82723	1.26085	1.27715	0.796122	0.898118	1.09537
1.35392	1.19321	2.47806	2.10615	0.798767	1.76666	1.12342	0.98649	0.866873	1.09118
1.36561	0.736088	2.16359	0.770045	0.979683	1.37165	1.46119	0.621937	0.980569	0.890621
1.12927	0.935467	1.60708	1.91059	0.944952	0.613469	1.24676	0.78718	2.52235	0.852957
1.70084	1.08106	1.34218	2.08739	2.75755	2.15852	3.13749	0.715088	0.734143	1.30323
1.59447	1.41363	2.4274	2.29071	1.02941	1.8664	0.553755	0.784631	1.63909	0.87639
1.55381	1.27822	1.4408	2.53791	0.783473	0.967621	2.05593	1.46494	0.769946	0.654526
1.39875	1.22609	1.83156	1.31733	1.1023	0.886024	1.4737	0.955433	0.704449	1.54872
1.66401	1.77358	1.81056	1.60121	0.853581	1.24106	0.664213	1.43031	1.05461	0.786353
1.64735	1.62071	1.84785	1.30034	2.19785	1.43367	0.860495	0.627925	2.27075	0.979153
1.67695	0.983926	2.66226	1.51519	0.869674	1.26015	0.947811	0.911925	1.1635	2.34412
1.45743	1.35683	1.49998	0.905368	0.790925	0.724697	0.80673	1.03908	1.01354	2.28158
1.64658	0.889208	2.17036	1.00654	1.00083	0.847257	0.633297	0.718056	1.00087	2.30507
1.34094	1.30225	2.05614	0.867425	1.52655	0.811727	0.776395	0.633193	0.755917	0.894327
1.67943	0.800818	1.64101	1.77344	1.55215	0.730633	0.782482	0.719959	0.895627	0.753122
1.23847	2.10829	1.9975	1.03104	0.938259	0.717229	0.693899	0.893083	1.10264	1.11464
1.30473	2.83482	1.67199	1.05066	0.876609	4.15752	0.783195	0.598612	0.808629	1.74162
1.24886	1.03841	2.29396	1.54205	0.797947	0.756225	2.44209	0.978707	0.835706	0.800766
0.915035	1.56833	1.62629	0.98927	0.82916	0.604908	1.84727	0.957351	1.78889	0.910766
1.57927	1.71959	2.24492	1.51476	1.336	1.2329	0.954528	0.709827	0.889162	1.74298
1.53561	0.835166	1.74597	1.58109	0.82163	1.31646	0.915764	1.20271	0.751032	1.12842
1.55605	0.760563	2.52257	1.49181	0.734811	0.590433	0.76029	0.890363	0.880937	0.777141
1.68769	1.94456	1.27402	1.83857	0.987839	0.87327	2.64504	0.745973	0.603253	0.730816
1.61309	1.49937	1.97801	1.46215	1.05051	1.58	0.862182	1.45385	1.48261	0.831019
1.24188	1.18399	1.29001	1.0786	0.879459	3.20454	0.71726	0.758473	0.784593	1.38613
1.35404	1.60529	1.6453	4.99329	1.18643	0.851255	2.72147	0.64938	0.919773	0.743673
1.4115	1.34812	1.62492	3.46407	1.15354	1.08508	1.39535	0.896318	0.814982	0.755574
1.58854	1.01366	2.52699	0.950679	1.12994	1.72887	1.5432	0.839576	1.11467	1.49874
1.59984	1.63092	1.74032	2.383	2.29666	1.17906	1.62587	0.681826	0.882623	0.797538
1.2632	4.84611	2.556	2.29217	2.18443	0.958054	1.34399	1.02233	3.42654	1.0168
1.62274	0.797638	2.29117	0.726492	0.816889	2.06941	0.637195	1.08322	1.26783	0.806588
1.67208	0.763912	3.5968	1.88232	0.841587	1.88793	1.30208	2.28406	0.915931	1.02105
1.71708	1.02601	3.40747	0.831323	1.67697	0.821558	0.757124	0.731774	1.53102	0.725495
1.36471	0.824463	1.68067	1.90532	1.34795	0.830264	1.33014	0.897294	0.803712	0.874696
1.29266	3.06473	1.66773	0.764701	0.944908	0.877932	0.749207	1.25561	0.791798	1.06265
1.63131	2.05359	2.22608	3.12393	1.382	0.919056	0.787851	0.82842	0.9175	0.799213
1.39069	0.855038	1.61795	0.651883	1.94908	1.99512	0.688426	0.78798	0.749237	0.810284
1.41717	1.02461	1.64403	2.98296	1.02598	1.1264	1.17713	0.784757	0.872234	0.876351
1.43867	1.37738	3.07374	1.95345	3.78704	1.88947	0.597008	0.543873	1.18794	1.10166
1.40903	0.733255	1.88705	1.51939	1.04544	1.34649	0.786287	1.12636	1.09653	1.12147
1.66842	1.17673	1.8043	1.37493	1.06122	0.71296	0.804857	1.46999	0.695947	1.10457
1.25808	1.47111	2.23356	1.42059	1.78603	0.929154	0.95978	0.791548	0.83078	1.03989
1.53103	1.22375	1.35269	2.03598	0.805538	1.25562	0.653973	0.805438	2.26161	0.597702
1.73153	0.595309	3.36903	0.802491	1.93286	0.582144	0.757146	0.741151	0.79576	0.685982
1.49565	2.39859	1.15976	1.17263	0.909588	0.806228	1.24836	0.985149	1.04339	0.572486
1.41218	1.90653	1.45966	1.90614	1.71338	0.774812	2.20268	1.33558	0.614163	1.04265
1.25881	2.11039	2.19892	1.33411	1.23242	0.800665	0.775714	0.615322	2.07293	0.746887
1.39391	2.79259	1.87872	0.983922	0.800457	0.665285	0.606848	1.78124	1.26805	1.57634
1.5046	0.964078	2.12979	2.84549	1.97018	1.92468	1.23705	1.06578	3.60935	0.890376
1.66186	1.49516	2.70192	2.06442	1.38112	0.952385	0.69314	1.01282	0.805286	0.993222
1.21659	1.06148	2.70066	0.903454	0.951944	3.6322	1.53408	1.57907	0.923269	1.16804
1.42709	1.83965	1.0598	1.40862	1.18519	1.31111	3.5826	1.19736	0.714055	0.805215
1.4812	0.951124	1.80564	2.18629	1.12885	1.78366	1.19356	0.495223	0.905241	1.07999
1.52891	0.953518	1.82228	1.63258	1.1316	1.66412	0.945506	0.623556	0.888396	0.955262
1.38619	0.964921	1.27412	0.954605	0.943175	1.14032	2.32212	0.672857	0.798997	0.750628
1.6132	0.76704	1.62525	1.78264	1.66825	1.62952	1.10917	0.667091	0.599659	0.849993
1.42147	1.1266	1.93796	1.55496	0.925336	0.632821	3.25841	0.906687	1.46573	0.817213
1.50675	0.829157	2.14785	1.42693	1.29691	0.909152	1.05912	0.765037	0.837009	1.17609
1.32638	0.843738	1.70588	0.956246	1.20684	1.07191	0.984052	0.992269	1.23737	1.25772
1.67568	0.826737	2.00011	1.53793	1.83013	1.01897	1.30111	0.64887	0.731583	3.95176
1.49791	1.14656	4.23975	1.37601	0.712647	1.26665	0.555897	1.40784	0.723269	1.42566
1.7616	1.91813	3.75975	3.21396	0.984522	0.8682	0.637678	0.703677	0.927826	1.02312
1.66284	0.786367	1.17419	0.846199	1.18377	0.523026	0.656238	0.988673	0.699071	0.736364
1.25203	2.03181	1.9133	2.28456	1.76059	1.53921	1.23298	0.82471	0.7023	1.05867
1.75601	0.778913	1.96717	1.10014	1.27119	1.24571	0.667515	0.872311	1.34296	0.638395
1.57498	0.665702	1.36145	3.16042	1.23446	0.767545	0.825805	0.981745	0.944304	0.755052
1.73626	0.767414	2.14482	1.52386	1.1411	1.92449	1.17426	1.29607	0.737759	0.645547
1.77772	0.759713	1.00677	0.943224	1.56345	0.774882	0.814419	0.970554	1.27496	0.84933
1.69597	1.43352	3.38002	3.91743	0.916167	1.48986	0.694012	1.02509	2.66913	0.501321
1.4313	1.82979	1.28026	1.06649	1.03579	0.64133	1.14341	1.17467	0.859943	0.671483
1.76692	1.86063	1.98034	0.68399	0.827843	0.99443	1.55525	1.90792	1.56698	0.714993
1.72617	0.720685	1.27681	1.00551	1.13627	0.637005	0.902018	0.726888	0.804693	1.54921
1.69042	1.122	1.03938	1.56199	0.922961	0.693362	2.75521	0.91313	1.28797	1.64191
1.51187	2.48136	1.51094	1.9758	0.896552	0.738405	0.789958	0.921109	0.730856	0.877453
1.6339	0.910638	2.13053	1.05203	1.3095	0.724616	0.648136	0.794516	0.848101	0.696465
1.57504	1.73951	1.14639	0.733448	1.42923	1.02377	1.42367	0.805876	0.785855	0.630224
1.74159	1.06728	1.87083	0.983463	1.22865	0.828219	0.668177	0.767874	1.13715	0.894528
1.31248	0.815539	2.619	2.48334	1.20766	0.970305	0.606485	1.01736	0.886975	0.642425
1.39769	0.938883	1.93971	1.26617	0.92095	2.52256	0.837623	0.824002	0.602682	0.872247
1.61649	1.03662	0.917652	0.962708	0.691997	2.14528	0.699098	1.26288	0.915898	0.8203
1.32356	1.04497	2.05705	1.01157	1.02094	0.829928	1.92195	0.951875	1.13754	1.23904
1.78926	0.832163	1.45372	0.817328	0.919276	0.77255	0.487378	0.941685	2.35985	1.56017
1.47104	1.54785	1.95583	1.00577	0.773708	0.87292	0.782759	0.968763	1.17686	1.05958
1.00644	0.970797	1.64965	0.898687	0.919693	0.899132	1.36264	0.944185	0.891771	0.860635
1.5524	1.20476	4.14418	1.00452	1.20426	1.15548	1.6558	1.16771	0.817442	0.897952
1.45608	1.86129	1.95669	0.826771	0.976902	3.09613	0.583369	0.546939	1.1674	1.40773
1.53305	1.13318	1.9094	1.28912	1.31261	0.671658	0.755844	1.66923	1.01981	0.819601
1.48772	1.71821	1.88947	2.32336	1.35335	1.41267	1.02242	0.732226	2.08165	1.50257
1.48291	0.907519	1.77402	1.12096	0.979145	0.865807	5.10924	0.597483	2.20708	0.914928
1.73277	1.43787	1.65779	1.38947	0.893499	3.03656	0.927344	1.95976	1.33688	0.86202
1.32277	3.28697	1.23391	2.32405	1.68018	0.606846	0.882065	1.0008	2.50978	0.738287
1.51092	2.53131	0.921019	1.22174	0.89252	1.00718	2.20851	0.787075	1.27407	1.37167
1.52567	1.59941	1.11573	1.74246	1.2563	2.75854	0.847597	1.055	0.739684	1.17718
1.53348	0.68668	0.839596	1.1788	1.36671	0.820757	1.73328	0.702706	1.24482	1.23584
1.29084	0.785402	2.10281	1.66561	0.738586	1.69376	1.24634	0.817975	0.882793	0.781731
1.50073	1.00166	1.29427	0.836931	0.766236	0.754899	0.752679	1.296	1.02491	0.784923
1.24222	1.21043	1.69745	1.4423	0.922475	1.26046	0.719737	0.695563	0.72621	1.10912
1.63042	1.89374	1.32454	2.75407	1.52532	0.998438	0.61253	0.818935	1.53418	0.73057
1.51814	1.03235	1.66261	1.91481	0.876234	0.736807	1.13315	0.526266	0.935593	0.665182
1.76348	0.712421	0.972999	1.92274	0.899342	0.829931	0.728555	1.04521	0.73861	0.716531
1.62473	0.732719	1.31882	1.20254	1.59178	1.00173	1.27027	0.850193	2.01385	1.01879
1.58889	1.11808	1.47023	2.2305	0.868555	0.760317	0.849293	0.648891	1.45439	1.15511
1.60003	1.45509	2.37144	2.04833	1.8701	0.872141	1.36955	1.07161	2.12075	0.774707
1.64683	0.876975	2.5508	0.855405	1.1918	0.582275	1.16059	0.936985	1.488	0.861557
1.64571	0.719051	1.68514	2.02196	2.1204	1.27873	0.964901	0.856616	1.15489	0.729153
1.33321	1.18738	1.56557	1.58245	0.906677	0.676409	1.08571	0.64069	1.20318	0.547664
1.49374	1.19483	1.12361	1.6482	0.863292	0.739399	1.47832	1.05643	0.837092	1.43727
1.50962	2.43134	1.27053	1.34923	1.08266	1.45772	0.666351	0.720893	1.06861	0.787129
1.79975	0.78355	1.25949	1.44156	0.837489	0.788083	1.80296	0.829969	1.97789	0.628914
1.53865	0.575085	2.55339	0.966133	1.02288	0.712487	0.927586	1.0857	0.896128	0.933276
1.37543	1.21867	1.77251	2.14823	1.84111	0.916767	1.02828	1.23222	0.828232	1.44548
0.982528	0.841746	2.54787	1.45043	0.854261	1.16681	1.09926	0.764973	0.796203	0.760695
1.39799	1.25654	1.85829	1.02093	0.864604	1.40343	0.987723	0.797026	0.679028	0.527563
1.74074	0.836166	0.792518	0.657802	0.898968	1.11319	0.64348	0.867303	0.689042	0.755293
1.76716	0.930758	0.947123	0.776257	0.779836	1.90215	0.696139	0.904742	1.80985	0.814203
1.20513	0.903663	2.6251	1.50691	0.852202	1.49643	0.709693	0.927245	1.38931	1.44868
1.16459	0.983747	1.65068	1.19256	0.861236	1.29659	0.942888	1.33995	0.681196	0.879181
1.75123	1.62571	1.85951	1.16712	1.21061	0.82614	0.730764	1.62779	0.993956	1.50099
1.12999	1.65924	1.99851	1.06254	0.827992	1.28875	0.756916	0.774301	1.44723	0.715991
1.22617	1.48533	1.73366	0.986044	1.58309	1.62196	0.599673	1.34149	0.952818	0.88842
1.47883	0.937562	1.18821	0.939697	1.00748	0.786768	0.771663	1.16171	1.67737	1.67313
1.66768	1.83487	1.31288	2.28151	1.93351	1.19719	2.84515	0.858529	0.859571	0.721458
1.36664	1.0991	1.48266	1.163	1.35103	0.85201	1.2328	1.02347	1.56529	1.83112
1.33731	0.885567	1.55985	1.08307	1.13568	1.80929	0.67458	0.833197	0.831763	0.68938
1.50465	1.50887	1.64801	1.05701	0.879906	0.9091	0.960971	1.03819	0.951262	0.909109
1.63389	2.205	2.58849	1.64912	0.877534	2.50759	0.705675	0.946304	0.688662	0.951841
1.4435	1.32468	2.51987	1.05323	0.898624	1.01613	0.65266	0.654488	0.906853	1.15291
1.4849	1.72772	1.94163	1.67266	1.49299	0.808923	0.844378	0.79481	1.00905	1.19831
1.77718	0.79442	1.52804	1.70414	1.15659	0.929199	1.51416	2.19386	0.74487	0.716491
1.78888	1.69349	0.97032	1.40979	1.46487	0.773858	0.743601	1.34486	0.817702	0.655126
1.80786	0.963101	2.37838	0.877594	1.23628	0.772298	0.863766	1.4167	0.953198	0.801603
1.7987	1.51534	1.18159	1.21423	1.05505	0.770497	1.09231	0.758517	0.811765	0.627108
1.26456	0.659587	1.48141	0.927317	1.73209	0.90166	0.890123	0.580967	0.842281	1.06794
1.65006	1.91994	1.01317	1.30631	0.725619	1.48464	0.835149	0.927082	1.56413	1.45919
1.3853	2.00375	3.13312	0.934021	0.972697	1.60562	2.04337	1.4796	0.857622	0.829967
1.70872	1.72917	1.57429	1.07001	0.74609	0.871632	1.09475	1.20063	0.702238	2.04358
1.30535	0.797183	1.48413	1.67011	1.18864	0.912854	1.76733	0.730578	0.956022	0.695498
1.55971	1.18609	2.51197	2.53581	1.09408	0.554906	0.929001	1.21801	1.97043	1.44497
1.22474	1.0351	1.10426	2.50514	1.1014	0.805925	0.613286	1.30607	0.886107	0.583656
1.37344	0.895652	2.2505	1.00097	1.38758	2.36489	1.50425	0.86006	1.60555	1.02184
1.65184	0.864099	2.00374	1.86882	0.956829	0.597469	1.38354	0.650364	0.993894	0.936133
1.57782	0.807976	0.928162	0.727435	1.6195	1.15142	0.99004	0.786945	0.892994	0.600565
1.5927	0.761639	1.2971	1.31076	0.835848	1.34279	1.38416	1.44716	0.853868	0.946504
1.25637	1.46956	1.64955	0.953392	1.07524	2.35743	2.61854	1.80628	1.10775	0.817952
1.51255	1.01018	1.7808	0.617843	1.00966	1.03894	1.33391	0.854323	0.827705	0.665387
1.65461	1.92514	0.955212	0.715714	0.927119	0.756852	1.04786	1.20101	1.02235	1.10433
1.6642	0.952651	1.51923	1.86945	1.30269	0.750954	1.43117	1.10946	1.50534	1.26854
1.58983	3.27046	2.16642	1.19411	1.28284	1.10999	0.638453	0.899929	0.790772	0.839705
1.77252	0.949625	1.16931	1.14666	0.721047	3.2272	0.871325	0.789376	0.748369	1.4573
1.84447	1.54116	1.37822	1.62572	1.0731	1.25225	0.598951	0.91111	1.22667	1.12917
1.81591	0.853089	2.04174	0.883252	1.40482	1.43996	1.20396	1.57617	1.31698	1.31353
1.41211	0.796152	1.43571	1.98898	1.49023	2.25863	1.64519	0.767444	0.768941	0.631481
1.6731	1.03668	1.37814	1.26564	1.22544	1.66713	1.29077	0.849874	2.21734	2.3025
1.43977	0.757026	1.46987	0.662269	2.02985	0.86944	1.21725	0.74437	1.03863	0.599549
1.78529	1.26372	2.08672	1.24867	0.954106	1.12025	0.725777	0.730237	0.938753	0.849252
1.5659	0.67665	1.04135	1.39053	2.0383	4.05329	0.805262	0.66135	0.785103	1.00588
1.17549	0.904023	1.7011	1.91139	1.35684	0.717278	2.3844	1.162	0.988573	0.913096
1.46305	0.913445	1.75331	1.01807	1.9567	0.986339	2.53797	0.632718	0.770504	0.992635
1.48412	1.08296	1.95491	0.848127	1.06756	1.04888	1.08633	1.16312	1.27678	0.638966
1.55801	0.732966	0.952485	1.01844	0.820522	0.707134	1.02615	0.770298	1.08587	1.10043
1.71396	0.789756	1.12589	3.7183	0.932557	0.884272	1.54946	0.626759	0.93275	0.703379
1.80518	0.631585	1.61269	0.875258	1.20087	0.57605	0.808104	0.973851	1.1613	0.785993
1.50798	0.828686	1.73454	2.01424	1.05947	0.880341	0.840192	0.787752	0.888994	1.71718
1.71935	0.651372	1.06802	0.697557	0.74956	0.809675	0.941885	1.49007	0.847515	1.69883
1.43169	1.46721	1.3038	1.73296	1.57057	0.837545	1.16331	0.752391	1.96468	1.26146
1.626	2.81238	1.20949	2.27217	1.06273	0.733041	1.22675	1.19457	0.646533	0.650599
1.67896	0.927755	3.43893	3.41245	0.801625	0.6291	1.19269	0.893361	1.6203	0.633154
1.56987	0.933555	1.45894	0.943401	0.955901	0.63237	3.37302	1.14	0.830839	0.562171
1.66901	0.821758	3.31547	1.66592	1.2117	0.666674	0.533029	0.759309	0.829927	0.64366
1.77787	0.771269	2.5992	1.75775	0.919072	1.20045	0.768511	0.777389	0.807166	0.679058
1.59224	1.19109	1.78628	1.31625	1.0398	0.729575	0.590904	0.799237	1.48972	0.587655
1.83041	1.01752	1.54784	1.48286	0.963329	0.761893	0.952915	0.633953	0.930313	0.669847
1.59541	0.739631	1.52073	0.834358	0.983593	1.64387	2.53939	1.4479	0.740458	0.833556
1.4143	0.768129	1.1029	1.19848	2.44618	0.886109	0.928117	0.978929	1.47075	0.70369
1.28888	2.49858	2.68221	1.65277	2.11975	0.725408	0.970871	1.66716	0.625522	0.961822
1.69207	1.41245	1.25305	2.2042	0.967353	0.902757	0.834497	0.799523	0.594853	0.725043
1.71787	1.9162	1.19572	1.67991	1.19547	1.07934	0.797414	0.981508	0.753929	0.637683
1.57758	0.940309	2.2594	1.13019	1.02203	0.801975	0.771965	0.727938	0.671168	1.44855
1.67965	1.05458	2.54523	2.84899	0.850706	1.53553	0.584113	1.5648	1.12332	0.923964
1.31295	0.720002	1.61828	0.856855	1.64951	1.44072	0.859979	0.868352	0.923015	0.984922
1.65741	1.17296	2.73588	2.22243	1.28827	0.819927	1.52811	2.86464	0.768562	1.10582
1.86973	0.976306	2.04373	2.07599	1.95854	0.881419	0.830205	1.31183	1.28232	0.882681
1.1544	2.63441	1.44409	1.74463	1.78134	0.953864	0.600915	0.804697	1.36682	0.838342
1.5137	0.742617	1.55855	2.26553	0.784779	1.50095	0.544835	2.08703	0.887248	0.766993
1.5494	2.29957	1.16297	2.3994	0.728115	0.675549	1.05981	0.751778	0.967297	0.957973
1.63123	1.07335	1.13645	1.17614	0.785131	0.824158	1.60871	1.16749	1.24759	0.632401
1.32075	1.35342	3.20226	1.28226	1.21616	1.40844	0.887827	0.892104	0.822393	0.712375
1.86191	1.56126	1.56365	2.03705	0.901675	0.772318	0.695799	0.719629	0.861713	0.916745
1.47868	1.69074	2.76426	1.15074	1.04859	0.956428	1.28431	0.674394	2.20603	0.654193
1.74397	0.651811	1.2542	0.585514	0.846163	0.919492	1.15658	0.719616	0.59164	0.97164
1.29275	2.70729	1.09313	0.940571	1.24773	0.907354	0.798614	2.52648	0.717658	0.95257
1.36064	0.879563	2.03129	1.22227	1.00964	1.02608	1.31216	1.13205	0.509472	0.625317
1.59333	0.811185	1.86311	0.761992	1.60028	1.03053	1.13423	0.917282	1.16837	2.66014
1.37105	0.753875	1.44872	2.66993	1.09674	1.1144	0.646922	0.897703	0.827634	0.867481
1.7244	1.13054	1.80678	1.77374	1.54159	0.778708	1.81666	1.16973	0.800228	0.564398
1.62245	0.777915	1.50627	2.09432	1.97341	0.719462	0.773105	0.694868	1.00797	0.888988
1.79934	1.36176	1.04679	1.25133	1.62062	0.646476	0.740815	1.32953	0.632238	0.662847
1.60877	1.47069	1.89894	1.51607	1.10405	1.25837	1.01892	1.20162	0.750227	0.8662
1.70219	1.38832	1.39001	2.31085	0.824601	0.934325	0.677159	0.791668	0.704066	0.54173
1.67934	1.76917	2.06969	1.01213	1.19997	1.30439	1.07868	0.657709	0.849792	0.819482
1.82451	0.841672	2.27515	2.31208	0.859623	1.77795	1.16116	0.814463	1.03652	0.857279
1.77294	0.821337	1.89675	1.16137	0.864592	1.42929	0.900302	0.808819	0.694469	0.708289
1.85091	1.37592	1.3666	0.840804	0.818521	2.68322	1.32009	0.996483	0.650427	1.57387
1.52914	0.722587	0.80474	0.927428	1.00536	1.25312	0.630002	0.851771	0.668032	0.588396
1.86462	0.846237	1.78599	1.42317	0.748873	0.863946	0.971611	0.767282	1.21461	0.642881
1.64048	0.962408	1.35757	0.756912	1.32488	1.82385	1.25529	0.6295	1.09067	1.1877
1.53466	0.880618	1.75796	1.22154	0.78992	0.836536	1.3908	0.595779	0.775022	0.839281
1.81374	0.805433	1.82237	1.30365	0.92425	0.910678	1.69541	0.940446	0.633727	0.820941
1.54088	0.773869	3.5468	1.62556	1.00412	1.76854	1.5044	1.17406	0.893198	0.911728
1.70604	0.728219	1.86397	1.60821	1.53361	0.993882	1.17493	1.15984	0.661799	0.732531
1.64193	0.835492	1.85128	0.939002	0.830176	0.82486	0.883733	1.01595	0.791082	0.942137
1.65513	2.55766	1.00324	2.57502	1.08049	0.871997	0.823056	0.592792	1.55498	0.939759
1.53583	0.885211	3.76761	1.52509	1.24108	0.83408	0.914911	1.23447	1.21246	1.04134
1.80813	1.34414	1.59016	0.983107	1.17907	0.91451	0.634604	0.720302	0.820385	0.563748
1.62171	0.590079	2.71239	1.49222	1.20574	0.769214	0.572608	0.831632	0.766059	1.32653
1.728	2.63351	1.94329	1.82729	2.51963	1.21604	0.689616	1.72973	3.1692	1.39402
1.51108	2.1409	1.64657	2.39839	0.832978	0.975562	0.669707	1.69392	0.748158	0.593656
1.47249	1.10676	2.27547	1.05903	0.809429	0.556218	0.734013	0.752716	0.88943	0.894892
1.77164	1.79094	1.69314	0.810696	1.82693	1.10087	0.825828	0.99515	0.945309	0.912425
1.35233	1.2844	1.01794	1.59203	0.80722	0.747722	1.0372	0.776976	0.78116	0.756558
1.64589	1.165	1.18718	1.27656	0.727549	0.806473	1.17021	0.600843	0.815502	1.42093
1.5648	3.05062	3.52799	1.61698	0.910254	0.597385	0.94666	1.57591	1.12964	0.745664
1.73159	0.595557	1.64953	1.09534	0.832516	2.95219	0.859469	0.686438	2.57472	0.606158
1.71804	1.16188	1.00593	0.843915	1.05799	0.561494	1.16446	0.617904	1.0697	1.07448
1.88422	2.38334	1.53599	1.08344	0.719775	1.05289	1.72983	1.14659	1.35165	2.00464
1.83241	2.12845	1.402	1.28175	1.53339	1.41259	2.25674	1.22174	1.73813	1.42702
1.39771	0.884913	1.28871	1.75157	1.48784	0.964149	1.49078	0.819306	0.69893	0.954951
1.65783	1.29589	0.901097	2.62654	1.85643	1.03747	0.866152	0.718433	0.659008	0.712727
1.87212	2.42887	0.944533	1.05674	0.996353	1.1348	1.06585	0.862843	0.82342	0.839208
1.74771	0.981698	1.61993	2.14575	1.11314	0.934822	0.729037	2.49738	0.739423	0.611652
1.79134	1.05386	1.51795	1.05059	0.832964	0.623332	0.939787	0.898377	0.756154	0.645885
1.8834	0.945482	1.99161	2.21676	0.739052	0.653974	1.59805	1.04237	0.809476	0.97873
1.09795	1.65257	1.74498	1.61895	1.18619	1.05007	0.777519	0.681459	0.935175	0.749927
1.86927	1.06681	1.22402	1.30769	0.836696	0.797078	0.631835	0.591606	0.782019	0.765645
1.69144	1.57989	1.5153	1.43537	2.41008	1.50653	0.882194	1.33074	0.83387	0.712445
1.77779	0.679224	1.5549	0.760902	1.08842	1.55838	0.603903	1.17177	0.742128	1.04099
1.67576	1.59893	1.88843	1.87829	1.53456	0.797128	0.746029	0.601236	1.75408	0.703308
1.66013	1.05476	2.59744	1.91776	0.824186	0.900199	1.55254	0.682707	0.829638	0.869852
1.75023	1.21902	2.18549	0.992058	0.919987	0.801097	0.783734	1.20785	0.620694	0.815047
1.73713	0.843757	1.92502	2.03937	1.81295	3.01163	0.704523	1.92976	3.09193	0.943525
1.43962	0.841201	1.29643	0.795897	1.26112	1.61944	0.79528	0.736318	1.37787	0.822102
1.51759	1.23648	1.53533	0.724914	3.08375	1.48809	2.7942	0.796963	1.68969	0.89406
1.8196	1.50384	1.22104	2.28223	0.994381	0.714161	3.93613	1.93028	0.903904	0.979031
1.36268	0.449037	1.20575	1.29182	1.24916	1.90966	0.663401	1.05988	0.770461	0.700645
1.67353	1.7993	1.40443	1.32533	0.981673	0.692409	1.57095	0.895494	1.01278	0.765942
1.80514	1.52908	2.84731	1.3442	1.68147	0.619341	0.703287	0.960952	1.16487	0.62124
1.74023	0.997272	1.70998	2.11726	0.87802	2.38623	0.753579	0.819034	1.02919	0.901206
1.61358	0.770675	0.954505	1.71154	1.05622	1.08968	0.905787	0.794345	1.01554	0.721063
1.89241	1.87848	2.01716	2.09062	1.16579	1.917	0.714111	1.12889	2.44772	0.575528
1.49547	0.878191	1.39992	0.952972	1.344	0.636531	0.882065	1.05444	0.979755	0.52264
1.82675	0.884212	1.72587	1.16259	0.991025	0.751741	0.750498	0.7977	1.10413	2.8678
1.16886	1.19518	1.28815	0.835906	0.705987	1.19599	2.4114	1.33098	0.755791	0.613246
1.50372	0.821822	1.52711	1.09082	0.865165	0.944178	0.744855	0.793103	0.994925	1.75193
1.72987	1.39808	1.71582	1.81157	0.913593	2.85156	0.881192	0.607127	1.11317	2.02166
1.60022	0.752738	2.0395	2.83693	1.58629	1.7841	0.901227	0.757607	0.779344	0.765924
0.994385	0.975466	2.85177	1.21155	1.34182	1.43111	0.577333	0.518507	1.05561	0.664445
1.75702	1.4867	1.44233	0.706582	0.899463	0.673161	0.860026	0.820683	0.82856	0.503267
1.69147	0.928638	1.39631	0.821374	0.997864	0.81674	1.67592	0.672879	1.39734	0.74375
1.60309	0.768901	1.59074	1.27422	1.11094	0.807844	1.12184	0.782807	0.909537	1.29489
1.48568	1.23614	1.53429	1.29117	0.989218	1.00695	0.844103	0.658597	1.01436	0.909863
1.82767	1.15353	1.08039	1.19805	0.704112	1.10114	0.748312	0.946934	0.91499	0.98999
1.75512	0.916724	1.0989	0.9105	1.29272	0.991192	0.650175	1.58555	0.840624	0.645334
1.80291	2.13457	1.24505	1.04868	0.938837	0.887947	1.36223	1.80889	0.900621	1.66963
1.52247	2.63877	1.37693	0.844834	0.739536	1.13921	0.824318	0.653908	0.761828	0.875944
1.84184	1.0033	1.08914	0.916408	1.71667	1.05366	0.788097	0.736198	1.30746	0.710419
1.8672	0.682253	1.12487	1.96784	1.75412	0.956772	1.22685	0.780301	1.37777	1.31837
1.81783	1.05177	1.27138	0.943111	0.841225	1.45631	1.0871	1.49474	0.807299	0.745511
1.70364	0.716857	2.20773	2.97014	1.10419	0.599668	0.740446	1.24238	0.824495	0.558819
1.6485	0.964144	1.37861	0.900171	0.824963	0.664161	0.790769	1.13234	1.8527	1.18175
1.23096	1.10056	1.07752	0.64459	1.92915	0.685943	0.651771	0.953356	1.45556	1.20663
1.41929	1.25444	1.53395	0.762078	1.53198	0.692083	0.556604	0.890048	0.678512	0.743667
1.56993	1.41824	1.55204	0.720921	0.970577	1.6841	2.0047	1.62594	1.0581	0.619483
1.6418	1.12801	1.90145	0.93269	1.9355	3.14957	0.90822	0.712209	1.26032	1.1817
1.86503	1.01626	2.16212	0.946377	1.16899	1.01255	0.896412	0.821166	1.41328	1.15609
1.80906	0.711306	2.34956	1.80668	0.953965	1.12104	0.752128	1.13294	1.05496	0.596381
1.48855	0.800289	2.03307	0.789371	1.86216	2.07519	0.930797	0.606593	1.33834	1.00492
1.75268	1.06449	1.40081	0.723085	0.948274	0.849155	1.30877	0.768573	1.13324	0.972675
1.64547	1.38598	1.69669	1.47483	1.43244	2.51852	0.655299	0.832159	1.33791	0.715098
1.77151	0.979108	1.93067	2.4743	0.743506	0.749152	1.39637	2.58758	1.71697	0.757081
1.7958	0.850927	1.2163	0.624806	1.04804	0.916696	0.636785	0.772422	0.786733	0.663293
1.59998	0.754353	1.33578	1.09264	0.846109	1.04872	0.799045	0.845356	1.9118	1.29286
1.80154	1.08304	0.86152	1.31691	0.962277	1.21209	1.33132	0.816174	0.654332	0.847367
1.64891	1.50555	1.9714	0.908946	0.898424	0.80219	0.95143	0.918321	1.02548	1.43168
1.80598	1.80305	1.0264	1.65357	1.28707	1.60226	0.828267	0.782671	0.68122	0.917882
1.63665	2.22469	2.46264	3.70458	1.35415	2.18856	0.756822	1.03201	2.34215	0.474099
1.89093	1.23285	2.66973	0.908369	1.22518	1.29475	1.05199	0.89121	1.06326	0.665761
1.66189	0.752599	2.39629	0.755309	2.37826	0.63786	1.1613	0.735894	0.719207	0.664163
1.84169	1.43999	0.828246	1.1786	1.00573	0.841908	0.679284	0.933208	0.813948	0.525144
1.90791	0.745618	1.42398	1.04058	1.0436	0.803883	0.8185	0.672146	0.735366	0.598464
1.82634	0.634171	0.915173	0.994812	1.05003	0.690856	0.67871	1.05007	1.04655	0.780309
1.58659	0.962573	2.80025	1.84259	1.35731	1.44991	0.930842	0.581257	1.04316	0.859426
1.1647	1.51152	1.49626	0.782881	0.782712	1.10907	1.63883	0.69697	2.4277	0.880132
1.73481	1.53304	3.67766	0.908099	1.12607	1.06422	0.602063	0.797096	0.77453	1.31203
1.58258	0.83988	1.08575	0.935335	0.947242	2.79125	1.86514	1.25544	1.06043	0.709756
1.2965	1.61034	2.02534	0.82454	1.60647	1.03717	0.72114	0.956693	0.966999	0.705966
1.57798	0.929893	1.76141	0.804836	1.38899	0.848341	0.747288	0.549388	0.875268	0.918537
1.57408	0.704161	3.47759	1.76621	1.07029	0.825107	0.720877	2.39505	1.25371	0.615323
1.81824	2.21057	1.90316	1.35104	1.184	1.00484	0.870367	0.946355	1.19672	0.757956
1.40182	0.744586	1.96787	1.6926	1.43048	0.784694	1.38264	1.31453	0.715598	0.806352
1.80395	0.782887	2.65903	0.836465	0.858528	0.595845	2.06828	0.93342	0.80696	1.26632
1.2948	0.717147	1.92015	1.33163	1.30624	0.995281	0.667943	0.935897	0.700726	0.992432
1.31898	1.30734	1.89259	1.03492	1.23156	1.52475	0.75579	0.965918	1.50987	0.567146
1.2262	0.770771	1.65627	0.628862	1.28361	1.28969	2.46424	0.68713	1.00576	0.871426
1.65222	0.83743	2.59312	1.19725	1.49215	1.48019	0.830849	1.95726	0.738434	1.72736
1.40216	1.8377	1.92183	0.795351	0.764859	1.22565	1.14728	0.94531	0.822831	0.988848
1.60793	1.389	1.9766	0.652799	0.912083	1.88191	0.824288	0.844221	0.75721	1.168
1.41124	0.910222	2.95997	2.05403	0.853375	1.02208	1.04727	0.86532	1.05036	1.42015
1.81465	0.998091	1.71828	0.943381	1.06176	0.96667	0.784772	0.84874	1.90358	0.777603
1.7458	1.90074	1.55889	1.17377	2.15215	1.16327	0.875318	0.695947	0.76776	0.843005
1.6592	0.82384	1.50851	1.14323	1.25203	0.811428	1.49109	0.70987	0.557115	0.828054
1.55691	1.17291	2.18609	0.859638	0.83487	0.656896	0.706575	0.913412	1.78697	1.10227
1.22881	0.933335	1.51337	2.74664	1.19066	1.68308	0.530967	1.26742	0.748947	1.40346
1.37462	1.1599	2.24702	0.777653	1.57452	0.718349	0.729111	0.600402	1.08268	0.644369
1.24561	1.07359	2.01955	1.24944	1.53557	0.952182	0.622574	0.757794	0.768037	0.648825
1.768	1.06288	2.13071	0.81448	1.14629	0.883673	0.757722	1.07263	0.797653	0.816375
1.90793	0.859211	1.01577	1.1521	2.71944	1.0147	0.528727	0.563536	0.717144	1.03641
1.89645	0.9095	2.05628	1.05557	2.1873	0.747846	0.900605	0.626637	1.1728	1.42501
1.80002	0.649049	1.92673	2.08433	0.853693	0.606372	1.73561	2.28038	0.937252	0.661693
1.92011	0.993266	1.779	0.871827	0.854593	0.666498	0.612104	0.577793	0.817882	0.678458
1.62484	1.23599	0.939168	1.51145	1.31803	0.878256	0.699258	0.658788	1.15359	0.955663
1.91947	0.92529	1.66867	2.21408	2.65839	0.811386	0.870656	0.895583	0.650806	0.694398
1.63794	0.980696	3.02121	1.7426	1.02696	0.912485	0.659589	1.21223	0.760359	1.21453
1.72224	0.972361	2.25435	1.79054	0.947707	0.861508	0.914988	0.738423	0.788873	0.783065
1.34688	1.24389	1.56175	1.23136	1.19465	0.580889	0.996108	0.671774	0.729918	0.982521
1.4708	1.30118	2.40863	2.7794	0.794429	0.943593	2.31636	0.626499	0.92462	1.18613
1.83047	1.00611	1.37469	1.81902	1.05643	1.10043	1.18478	0.719884	1.08369	0.601866
1.85612	1.77008	1.34098	3.20183	1.20124	1.95753	0.761035	0.617914	1.14995	1.0585
1.83768	2.28037	1.72939	1.47603	1.55409	2.93823	0.808762	0.872782	1.19191	1.03295
1.64521	1.20992	2.13336	0.695232	0.772612	0.946374	3.04559	0.977633	0.823772	1.6526
1.85445	0.769588	1.22821	2.41529	0.763687	0.687269	1.45624	0.740591	0.803798	1.16094
1.58017	1.05566	1.79198	1.96595	0.978074	0.99412	1.4457	0.688057	1.27807	0.687012
1.77873	0.739685	1.9067	0.675868	0.79778	2.13364	0.913162	1.11348	0.871757	1.9238
1.58542	1.29397	1.01172	2.2691	0.809526	0.720003	2.16191	0.724166	0.875606	1.25595
1.86545	1.05342	1.95172	1.195	1.12071	0.740771	1.2891	0.918464	1.54309	0.875693
1.95656	0.869941	2.56417	0.84913	1.72914	0.678516	1.24227	0.652622	0.9169	0.915072
1.66149	0.568892	2.22592	1.48997	1.15411	0.884829	0.942589	1.42331	0.927372	1.29947
1.66696	1.14553	2.47595	1.30137	0.972431	0.61632	0.991242	1.1153	0.893944	0.783678
1.65092	0.949352	1.82169	0.67778	0.752447	0.960223	0.707561	0.612799	0.893408	2.31505
1.60044	1.31753	1.55264	1.47901	0.748951	0.732235	0.769589	1.00665	1.3549	1.34726
1.4991	1.32508	2.80659	2.03973	1.09469	1.661	1.16714	0.631842	0.82118	1.0742
1.46436	0.752231	1.6198	1.50241	1.65618	1.40921	0.756531	0.706955	1.07008	1.44326
1.62924	0.766077	2.04448	1.5644	1.77382	0.693861	0.70282	0.799503	0.63776	0.711783
1.30718	1.1578	2.0504	1.33469	0.781719	1.68425	1.06488	0.926467	0.803374	1.03859
1.73334	1.21682	2.95369	1.0232	1.59739	0.951603	0.721314	0.618246	1.51027	1.2827
1.47947	0.735188	1.4679	1.15962	1.50314	1.03312	0.937199	0.891427	0.931509	1.15184
1.60226	1.13709	1.34321	1.44282	2.57147	3.15252	0.94058	1.42484	1.93264	1.08703
1.33957	1.15527	1.44957	1.25648	0.939298	0.747493	0.756117	0.940905	0.78969	0.824579
1.58697	1.37483	2.52594	1.21451	0.919044	0.893989	0.60319	0.697723	1.04976	0.757661
1.44675	1.83994	2.15582	1.48321	0.784244	1.20773	0.659068	1.48657	0.782299	1.91789
1.70261	1.03244	1.65679	1.10844	0.995058	0.653765	1.52851	0.81623	0.623521	0.796765
1.6697	0.87087	1.57324	1.2573	0.787642	2.26461	0.739502	0.815564	0.607343	0.863908
1.56862	0.65021	1.13099	0.792991	1.25727	2.56496	1.59305	0.945273	0.693876	1.79112
1.23376	0.978398	2.07915	1.2695	1.02812	0.937975	1.77475	1.49313	0.886154	0.773523
1.63605	0.942791	2.31386	0.898119	1.1054	0.930951	0.780684	0.638555	0.754456	0.526827
1.46962	3.49313	2.09047	1.44048	0.735073	0.768853	1.59842	0.744861	0.8629	0.674782
1.6085	0.811968	2.4382	0.998388	0.890562	0.794214	1.95313	0.740244	1.51898	0.780945
1.9486	0.787078	1.32702	0.862634	0.99925	0.790922	1.12631	0.677715	0.815521	0.593255
1.50032	0.842383	2.08554	1.90172	1.13502	0.796215	0.721999	0.908541	2.13244	1.05613
1.45859	0.98354	1.70148	1.871	0.843309	0.673374	1.36409	0.959314	0.77325	0.815101
1.54721	1.1918	1.36418	0.744864	0.944749	1.49435	1.3518	0.595725	0.697589	1.26949
1.73286	0.635283	4.13747	1.2816	0.900618	0.79848	1.06396	0.954263	0.839879	0.687786
1.65935	1.91088	2.01522	1.43648	0.774371	0.757086	0.562719	0.860927	0.691823	0.854628
1.69873	1.49336	2.04128	1.94597	1.07578	0.641755	0.601673	0.809061	0.719675	1.28332
1.87153	0.927683	1.91068	0.991023	2.58508	1.09487	1.19071	0.756236	0.858643	0.694359
1.63806	0.975082	1.56402	1.47413	0.85263	2.28538	0.560189	1.09981	0.901688	0.803323
1.52143	0.933103	1.53731	0.851433	0.933478	0.892936	0.815584	0.88648	1.06999	0.723741
1.94187	1.53331	1.35239	1.12361	0.897017	1.78404	0.694042	0.742901	0.774201	1.03823
1.95204	0.778211	1.17422	0.886347	0.990461	1.13729	0.70668	0.986487	0.823636	1.50145
1.57982	2.65815	1.68534	1.04598	2.19335	1.10166	1.39505	0.61034	1.86445	0.690288
1.36903	0.839312	1.9932	2.14255	1.06293	1.02653	0.645748	0.80709	1.50807	0.739984
1.65543	2.80249	1.68116	2.10131	1.35768	0.801846	0.707089	0.781569	0.970404	0.73077
1.88688	0.987441	3.21561	0.763045	1.15073	0.644567	1.29525	0.662315	1.57379	1.1408
1.83865	0.748121	1.06519	1.65613	1.74327	0.916388	0.94545	0.962203	0.902266	0.678191
1.6486	1.16607	2.06567	0.986452	1.41804	0.876051	0.586624	0.763077	1.07438	0.732625
1.67703	1.93041	2.13185	0.938288	0.814879	1.25269	0.750296	1.52827	0.896102	1.39669
1.59808	0.814311	1.44674	0.887149	0.841128	0.650134	2.20346	1.00631	2.34831	0.727866
1.66792	0.640285	1.9053	1.10235	0.828087	0.942649	0.62858	1.03597	0.555393	0.795339
1.97832	1.23885	1.21611	0.700027	0.802436	0.872121	0.758283	0.714303	3.66426	0.894438
1.47562	1.14787	1.29646	1.3702	0.855591	0.908198	1.64165	0.892706	0.808131	0.6511
1.72915	0.880937	1.54256	1.14382	0.943828	1.17863	0.568565	0.720825	0.804241	0.851145
1.70152	0.965871	1.9593	0.772716	0.750439	1.22184	0.60259	0.79367	0.723013	0.742597
1.42488	2.3101	1.75359	1.85575	0.916943	0.738046	0.770622	0.531426	0.785858	0.687591
1.56057	0.849992	1.94673	0.93741	1.18313	1.10854	1.19874	0.651992	1.07014	1.39699
1.50591	0.881665	1.54732	1.3026	1.08071	3.08023	1.09656	1.66314	0.787076	0.835999
1.9341	1.29625	1.48532	1.75324	2.22822	0.721255	0.72037	1.11237	1.5231	0.637079
1.57087	1.54196	1.32022	0.922161	0.932684	0.866061	2.7308	2.28887	1.18478	0.732573
1.47102	0.909224	1.4448	1.42136	0.790411	0.873055	0.890269	0.980846	1.02844	1.23538
1.93322	1.3984	1.17786	1.30211	0.75091	1.28452	0.621879	0.696996	0.865342	1.4509
1.56313	1.43607	1.401	0.951951	1.23372	0.928426	0.697667	0.742835	0.747832	0.782217
1.85635	1.30935	3.32188	1.60451	1.15647	0.669432	1.25552	1.28753	1.6548	1.32883
1.50159	0.736369	0.970009	1.23269	0.950987	0.672849	0.844661	0.729361	0.977412	0.980431
1.88315	0.634595	1.07955	0.925646	0.769754	1.90948	2.69652	0.705023	1.23414	0.851486
1.79707	0.828809	1.09427	1.06359	1.61344	0.724079	1.41466	0.945042	1.89438	0.63569
1.22224	0.585073	0.8872	1.51209	1.50407	2.78454	1.50711	0.789053	0.922991	0.768744
1.71324	1.48427	1.47144	1.43313	0.909323	2.20948	1.32835	0.683013	0.702929	1.11127
1.66211	1.08814	1.09841	2.05937	2.22202	1.40201	1.82071	0.719723	1.80921	0.710637
1.91893	1.10357	1.92921	1.16623	1.27119	0.712138	0.707708	0.661185	0.657529	0.831585
1.55635	0.730703	2.06775	1.03384	0.975432	0.669472	0.632091	0.758794	0.703369	0.781744
1.59783	2.46901	0.943469	0.876781	1.30953	1.14307	0.715964	0.645582	2.01988	1.38316
1.48382	1.44377	1.60759	1.609	1.09368	0.748866	0.987866	0.748231	1.38095	2.28943
1.58959	0.723273	2.22138	1.30473	1.33449	1.45081	0.63012	1.42768	0.726576	0.780661
1.92647	0.977761	1.49832	1.38812	1.70362	0.909576	0.552452	1.17984	0.701419	0.756053
1.7987	0.971453	2.27148	1.25137	0.946315	0.632193	1.00107	0.58606	0.852205	0.539465
1.88271	1.77716	1.87247	0.954926	1.11144	1.0879	1.55941	0.936295	1.0093	0.66875
1.21577	1.79319	1.43995	3.33959	1.54567	1.98401	0.566769	1.27427	2.62954	1.90885
1.30936	0.710397	2.16242	0.676764	1.53265	0.951518	0.779609	0.623517	0.979356	0.711051
1.56028	0.699268	1.32788	0.897404	0.832395	0.993297	1.44226	0.950418	0.625198	0.946029
1.24711	0.835729	0.943409	0.713941	2.4174	0.549303	2.22611	1.33307	0.599476	1.63038
1.34524	1.37851	2.63212	1.94504	1.01952	0.721033	1.37225	0.946628	0.862642	0.83571
1.93235	1.47641	2.03616	0.754849	1.3797	1.0804	0.838366	0.671592	0.633609	1.1581
1.28079	1.53055	3.07926	2.88738	0.810819	3.6018	1.25438	2.29177	0.729105	0.81737
1.78223	0.939452	2.99774	4.08019	1.26832	1.22776	0.70362	0.731718	1.77023	1.18167
1.50753	0.7576	1.33913	1.09825	0.758248	0.696067	0.720333	0.880925	1.21092	0.607985
1.44327	1.2464	1.39281	1.34884	0.718283	1.19509	1.32001	1.13868	0.945989	0.579193
1.91252	1.32122	1.91714	2.56913	0.836226	1.37671	0.716259	0.975191	0.960179	1.70717
1.68164	1.81665	0.953692	0.753725	1.92977	0.735678	1.71546	0.759907	0.973986	0.777148
1.49139	1.15255	1.62426	0.856445	0.896911	1.57786	1.07493	1.2822	0.787078	0.795281
1.46481	0.865964	1.79228	1.36105	1.04823	0.646307	0.835543	1.46482	1.0857	0.586298
1.55292	2.69309	1.40513	1.16661	1.38833	0.917177	0.598093	0.650111	0.919083	0.596917
1.66318	0.852854	1.35409	1.31133	0.848439	1.64376	1.21286	0.911428	0.898216	0.781064
1.36957	0.746296	0.970464	0.883582	1.15292	1.88253	1.35648	0.56247	0.898123	1.72511
1.70474	1.74197	2.06384	1.41382	0.883628	0.76183	0.937399	1.03697	0.834946	1.23954
1.59479	0.795631	1.61244	0.947537	0.884114	1.38518	1.33567	0.779115	0.58924	0.792191
1.95515	1.72708	1.33355	0.791982	1.19482	0.732275	0.816041	1.01287	2.24258	0.571866
1.46032	1.02743	1.61774	1.19673	0.877787	0.745905	1.5158	0.807147	0.609071	0.802147
1.83317	0.880041	0.757865	1.0548	0.795514	1.4997	0.526461	0.804442	0.938311	0.793517
1.58334	0.717217	0.952352	1.4092	0.94665	0.604423	0.790605	0.827512	1.16643	0.786468
1.78207	1.46795	0.895018	0.796433	1.53924	0.746616	1.66898	0.949286	0.928606	0.661156
1.72999	1.40442	1.16472	0.976294	1.22736	1.28463	0.809939	1.36746	0.784398	0.999685
1.74666	2.28298	1.63376	1.08778	2.20555	0.785323	0.897416	0.829695	1.51258	1.91131
1.99454	3.16046	0.962298	1.17247	1.03358	0.869552	1.32388	0.905236	0.975475	0.662929
1.64864	0.728137	1.36627	0.718214	0.836433	1.61867	1.20518	0.837576	0.852075	0.607464
1.52433	0.865022	1.24423	0.869875	1.51367	0.762241	0.850311	1.28886	2.22739	0.612926
1.7588	1.59964	1.12447	0.812305	1.70295	1.4368	1.07119	1.07059	0.849745	0.677503
1.64951	0.79948	1.69879	1.35209	1.05281	0.788315	1.62277	0.826863	0.709854	0.892892
1.47974	1.2335	0.938054	1.07341	1.09721	0.703552	1.74698	0.816236	0.74011	0.714013
1.60366	0.663593	1.02604	0.987498	0.888485	1.06744	1.10801	0.531454	0.620638	0.727334
1.98912	1.25837	1.48268	1.11982	3.27108	3.80047	0.880766	0.889876	1.45359	0.846406
1.55219	1.15061	1.32825	0.978308	0.971151	1.21345	0.658871	1.05027	2.49637	0.896964
1.28389	2.96859	1.17844	0.976712	1.86487	0.943795	0.989158	1.59696	0.813636	2.16234
1.3886	2.73872	1.90691	1.39412	0.863106	0.732921	1.03619	1.25362	1.61634	0.993693
1.59415	0.809306	1.43474	0.773724	1.21572	1.34143	0.724337	0.964274	0.753329	0.627438
2.00256	1.43126	2.35117	2.39236	0.888093	0.67802	1.12164	1.02965	0.859872	0.645476
1.49955	0.70145	1.23177	0.931764	1.05608	0.87754	0.846777	0.939501	1.14873	0.690797
2.00576	0.670436	1.02111	0.859314	1.13574	0.754349	1.0396	1.6085	2.02386	1.04783
1.76318	1.15577	1.14221	1.59883	1.05703	0.707989	0.943894	0.848833	1.42378	1.04936
1.51446	0.675669	2.43486	2.70619	0.846768	1.17364	0.880483	0.970937	1.55652	0.992225
1.30463	1.27577	1.62131	1.31559	1.26438	0.696125	1.16184	0.905385	0.766557	1.2409
1.99273	1.35947	1.4028	0.835601	1.48869	0.603203	0.898032	0.690756	1.11947	1.13905
1.51169	1.0645	1.13949	0.684059	1.6952	2.90357	0.589053	0.697476	0.709165	0.877469
1.34084	0.912736	1.05923	0.922718	0.755944	0.745527	0.877719	0.839165	0.85626	0.663997
1.87202	0.872065	0.951534	2.68694	1.28728	0.788808	0.728698	1.02131	1.02866	0.700347
2.01634	1.59552	1.83526	0.632848	0.855972	2.01986	2.16691	1.10977	1.93785	1.50722
1.6206	1.56989	3.38644	1.34446	0.795285	1.30549	1.06034	0.639417	1.03848	0.659308
1.77418	0.69775	2.32994	0.8794	1.55032	0.804108	0.886245	1.17323	0.754118	0.768039
1.57811	0.919461	1.87058	2.20688	1.01336	1.34287	0.564402	1.10975	0.824263	0.82125
1.94316	1.03718	1.20918	1.26285	1.63927	2.24019	1.50356	0.735871	1.04546	0.759183
1.80271	0.762991	2.27919	1.83931	1.34085	0.645433	1.75787	0.489828	0.87146	1.19866
1.85926	0.930181	1.13468	2.12117	1.08866	1.53864	0.658893	0.577319	0.650274	1.11423
1.27304	1.69796	2.01774	1.17819	1.06386	1.67436	2.09313	0.878118	0.949145	0.813571
1.50783	0.789716	1.25424	1.52126	2.67287	0.663376	0.537585	0.54469	0.718565	1.15661
1.36066	1.42786	3.38004	0.828225	0.929449	0.65945	1.84332	1.58049	0.719074	0.579031
1.44603	2.09935	1.34129	0.899011	1.39816	0.552772	0.960202	0.712794	1.7582	1.17156
1.48445	0.961231	2.62159	0.818823	2.60814	0.832087	1.08488	0.787174	0.859295	0.583437
1.70051	1.60106	2.5667	0.707648	0.773322	1.04393	1.24796	0.64569	0.985189	1.05148
1.73383	0.775526	1.33258	1.55141	1.14255	1.89074	1.07831	0.679134	0.778213	0.829228
1.51535	0.883942	2.4399	1.09198	1.50051	0.712472	1.14877	1.41337	1.35115	0.692948
1.54668	0.790229	1.42578	0.988909	0.870798	0.768652	0.744475	1.05847	1.14301	0.889046
2.01557	0.935292	0.67408	2.68176	1.25519	1.49122	1.45806	0.672172	0.907237	0.959608
1.65393	0.72462	2.45535	1.21721	0.99571	0.867473	1.08921	0.841896	0.816246	0.751412
1.94492	0.808462	2.08898	1.86099	1.07736	1.02679	2.15038	0.735505	1.27924	0.644921
1.95267	1.89273	2.4128	0.725271	1.44387	2.08995	1.01287	0.482889	0.745152	0.681132
1.70326	1.27366	2.34878	1.05418	1.0869	0.733975	0.780199	0.770882	1.4172	1.34909
1.52408	1.05682	1.59773	1.94393	1.86895	1.08249	0.622079	1.71922	1.03973	0.815047
1.5476	1.15533	1.03959	0.78381	1.7491	0.698062	0.874588	0.731986	0.784154	0.698427
1.73738	1.34418	1.36183	3.14958	1.08923	1.06172	0.838338	0.461789	0.638094	1.15367
1.66158	1.86138	1.53489	0.778675	1.12018	0.97201	0.76929	0.896743	0.757432	1.05972
1.68416	0.985902	1.3843	0.816405	1.08909	0.804301	1.15934	1.00693	0.795934	0.743533
1.75091	0.762612	1.92205	0.990336	1.26043	0.769735	0.736196	0.869038	1.17081	0.560553
1.90197	1.80451	1.10387	1.00825	1.01601	1.06108	0.922745	1.13581	2.19436	0.940265
1.84727	0.770425	1.46047	1.04165	2.06573	0.871459	0.989603	0.803724	0.809842	1.45
1.06297	3.03952	2.57185	3.18874	0.940355	0.704891	1.22064	0.687068	0.715339	0.680672
1.8363	0.766253	1.10655	0.710471	0.890474	1.94517	1.31017	0.734532	0.770784	0.729534
1.5063	0.76496	1.64929	1.09221	0.902098	1.00874	1.06576	1.05892	0.757021	0.649863
1.75692	2.71702	1.9367	1.55307	1.44357	1.09677	0.893249	0.849103	0.757729	0.75124
1.66836	1.37791	2.50566	2.68681	1.4457	0.710355	0.774083	1.89773	0.783919	0.767901
1.46866	0.745998	1.25625	4.20856	1.32981	0.800587	0.623256	0.759825	0.863541	0.704313
1.67789	1.00905	1.3724	1.22636	0.911041	0.969669	0.562856	0.863665	0.947507	1.42531
1.76409	2.61555	1.20037	2.01796	1.05514	0.808309	0.868634	1.48797	0.687462	0.640465
1.57544	1.45711	2.10984	1.11502	2.67079	1.03011	2.42864	0.736159	0.817695	0.984091
1.9447	0.807042	1.74395	0.880311	0.91581	0.837341	0.903313	2.10788	1.20718	0.74913
1.53029	1.19328	1.76716	1.04571	1.46303	1.26505	0.62521	0.579865	0.712725	0.807791
1.68872	0.999152	1.60718	0.876606	0.946562	1.15785	0.612808	0.891077	1.71145	0.882722
1.72793	1.04423	1.7551	1.0989	0.736046	0.829343	1.87116	0.596915	1.27693	1.43707
1.90095	0.836643	2.05188	0.730804	0.872719	0.541103	0.769913	0.63759	0.742411	1.10164
1.38795	0.960887	1.92589	1.10922	1.05353	0.674359	1.82221	1.0347	0.825516	0.634288
1.82636	0.78559	1.94002	0.773209	1.33221	0.901037	0.915843	0.796625	0.852474	0.934663
1.47283	1.22369	1.43951	1.11475	2.0441	0.641541	0.676435	1.00115	1.41148	1.1613
1.46242	2.00989	1.44696	0.647061	0.797953	3.40999	0.693648	1.45787	1.09465	0.836617
1.83778	2.3662	0.990607	1.82937	0.826841	0.80798	1.32327	0.70845	0.764901	0.992791
1.70412	0.673775	1.0911	1.16061	0.91127	0.693537	0.667602	1.18334	0.700952	1.24183
1.33572	1.66812	3.25553	1.14077	0.803798	2.09536	0.696533	0.69257	0.94019	1.27617
1.60944	1.80884	1.55988	0.805264	1.4754	0.67575	1.04041	0.933824	0.968835	0.936974
1.60828	0.751497	0.968693	1.916	1.09539	0.754739	0.749764	0.789004	0.696613	0.954813
1.73587	0.748855	0.942079	0.944874	1.31666	0.696998	1.14394	0.854507	1.27082	0.738081
1.42253	1.63239	1.7413	1.76978	0.940571	0.563335	1.46679	0.787021	0.637218	0.687894
1.62019	1.17677	2.89129	1.01534	0.763069	0.971065	0.554697	0.948135	0.87992	0.568975
1.70696	0.93899	2.26503	0.916925	1.35763	0.693235	1.20592	0.873795	1.27401	0.660898
1.67195	1.78359	2.4159	0.908642	0.841101	1.6293	0.842045	0.740088	0.777334	0.945088
1.54161	1.13004	1.05024	0.96708	0.738568	1.08047	0.571749	0.799463	0.623686	0.697983
1.77063	1.16685	2.24864	1.76653	1.11174	0.842858	0.801374	0.514727	0.716193	0.721329
1.85056	0.685545	0.939363	1.35244	1.09775	0.828648	0.894934	0.60457	1.10415	0.779158
1.75211	0.88261	1.11227	1.669	0.781851	2.24752	0.648834	0.578452	1.18356	0.953589
2.0217	0.832443	2.02728	0.924977	1.56658	0.713927	1.52009	0.740388	0.85058	1.015
1.5712	1.00699	1.35617	1.14622	1.31811	0.588685	1.80941	0.8566	0.746907	1.69933
1.32745	1.361	1.59689	1.18254	0.911306	0.717519	1.20101	0.704021	1.17646	0.477453
1.15343	1.01002	2.20937	1.08653	0.913166	0.84203	0.701475	1.40958	0.747842	1.19535
1.55977	1.1099	1.43186	1.60959	1.65295	1.78827	0.862266	0.788352	1.0332	1.51788
1.99373	0.56398	1.17134	1.06225	0.776939	1.06826	0.637237	1.01798	0.59528	1.28898
1.94687	1.68031	0.898084	0.737626	1.24236	1.60097	1.93307	0.692403	0.798187	0.78564
1.26032	1.36355	2.02938	0.747852	1.208	0.693182	0.663334	1.24036	0.708077	0.735034
1.50271	1.28293	2.91667	2.62039	0.990439	0.67433	0.807508	0.675848	0.864432	1.08326
1.65509	1.55073	1.25901	0.756163	1.3311	0.666819	0.635842	0.547217	0.703399	2.58995
1.63485	0.810363	1.36681	0.643619	3.1247	3.03313	1.18031	0.705474	1.19121	0.81152
1.67807	0.655764	1.75849	0.760193	0.969027	0.76916	2.14232	0.578287	0.850273	1.14148
1.60241	1.37435	1.82031	0.881742	1.01162	0.76946	1.07781	1.21537	0.604749	0.618105
1.77181	1.19656	2.7537	0.891715	0.968182	0.758634	0.542895	1.11072	1.82997	0.898321
1.53705	0.819673	3.43322	0.819815	1.51564	0.781706	1.23852	0.723921	0.933232	0.700764
1.34493	0.70128	1.20583	0.841439	0.889275	2.31853	1.35468	0.905935	0.936781	1.61855
1.49224	1.95247	1.80804	0.954062	1.89426	0.870495	0.950806	0.854194	1.46015	0.746109
1.70614	1.19012	1.86022	1.38731	0.761639	0.768339	1.14478	0.700642	1.34883	0.516484
1.60141	0.905017	2.39126	1.26697	1.10448	0.607427	0.937385	1.50885	0.948856	0.793752
2.02234	0.934234	2.04916	1.75549	0.824179	1.42541	0.561571	0.866757	0.778047	1.02422
1.39208	1.20976	2.44867	1.06292	1.47174	0.890193	1.03969	0.703687	1.23966	0.628131
1.55704	1.11008	2.14487	2.35245	2.14886	0.739881	0.559951	0.860833	0.746931	1.34882
1.24784	0.678101	1.26968	0.677696	1.11052	0.778105	2.20153	0.773767	0.816024	0.625901
1.69974	1.27128	2.01409	0.947159	2.07035	0.682601	0.975532	0.630789	0.890392	0.783987
1.89965	0.99132	1.37957	1.10473	1.16239	1.38933	1.13948	0.748412	0.5905	0.694745
1.89382	0.674861	0.853869	2.25024	0.872817	0.676663	0.721889	0.65575	0.976261	1.63566
1.97865	2.36911	1.08217	2.29108	1.11001	3.73493	0.55061	0.665412	0.496714	0.772385
1.94697	1.13204	2.56277	0.891876	0.897751	1.18585	0.553563	4.55405	0.81036	1.26934
1.74968	0.670379	3.70778	0.803076	1.74147	0.793473	0.575489	1.18992	0.782488	1.06488
1.9611	0.756877	2.98446	0.852657	0.781353	0.594807	1.23689	1.48984	0.966599	1.51071
1.76584	0.892922	1.57726	1.22323	1.54363	1.19868	0.693877	0.696789	0.867065	1.1665
1.96111	1.68241	1.58726	0.977364	2.025	1.14123	1.47188	0.784078	1.20987	0.819194
1.77839	2.3621	2.11207	0.696908	0.994372	2.00115	1.92163	0.623497	1.14675	1.39204
1.71421	0.8016	3.22402	0.609009	1.43548	0.54938	0.748892	1.00426	0.691267	0.965747
1.94652	1.65598	1.58181	1.94748	0.977083	0.74939	0.983375	0.923452	1.238	1.42231
1.28368	1.06551	2.22092	0.948888	0.993227	1.83426	0.564248	0.777022	0.592332	1.11006
1.7173	0.8937	1.60238	0.791517	0.896864	1.00689	0.823654	0.747682	0.861284	0.658074
1.22895	0.762831	1.8344	0.783754	1.31044	1.12331	1.25281	0.780298	0.916866	0.945046
1.77637	1.60925	1.0377	0.748681	1.0611	0.954181	1.56711	0.802572	0.870087	1.12558
2.07401	1.05636	2.72139	1.26212	1.15557	3.41201	0.672281	0.697602	0.977157	0.817635
1.80316	1.35594	1.98797	1.14041	1.1633	0.870371	1.11473	0.861148	0.964826	0.856616
2.04386	1.89605	1.09069	0.881677	0.947482	0.741115	0.926455	0.81299	1.55869	0.619083
1.83594	1.77798	2.35152	1.07602	0.703376	1.55832	1.04095	0.710205	0.847705	2.02213
1.77095	1.25456	0.787871	0.897952	1.67844	1.35746	0.83343	0.554934	0.756341	0.529832
1.76982	0.677986	1.69922	0.709827	1.1946	0.89065	0.840212	1.26207	0.872528	0.790721
1.86448	0.979529	1.41583	1.20196	2.65724	0.867585	1.29536	0.866991	0.773742	0.86528
1.90628	1.33472	1.37392	0.725523	0.842291	1.42996	1.43056	1.17261	0.686314	0.790073
1.93416	1.59603	2.13601	1.55067	1.38248	0.517347	0.877555	0.816658	1.01171	0.653167
1.62157	1.3668	2.35766	2.53825	2.19661	2.78002	0.818607	0.654456	0.596611	0.884151
1.72365	0.685929	1.87418	0.951791	0.979656	0.668422	0.625358	0.667647	0.737671	0.650361
1.97362	1.09409	1.96098	2.50532	3.01017	0.783168	1.9138	0.642749	0.885924	0.700865
1.75857	0.988198	1.54009	1.58795	0.814685	1.11101	0.703926	0.64018	0.73625	0.740719
1.91737	1.1898	1.5206	1.62024	1.85216	0.863686	0.742873	0.760604	0.874363	0.697397
1.55812	0.837245	1.60318	0.748681	1.36559	1.76886	1.10155	0.755156	0.655624	1.51729
1.95283	0.717567	1.75304	0.580674	0.84565	0.79091	1.49057	0.619805	0.744148	0.805537
2.03064	1.40431	1.74006	2.38517	1.17415	0.62888	1.10228	1.46193	0.761792	1.0223
1.59286	1.82449	1.14444	1.29224	0.822093	1.43448	0.751477	1.10975	1.01095	0.828525
1.30002	3.066	2.35476	1.12583	1.01531	0.785767	1.48738	1.45242	1.46644	1.07083
1.44804	1.22709	0.694352	0.728196	0.861035	0.945582	0.863433	0.690064	0.584685	0.865809
1.39179	0.750214	2.98045	1.58402	1.68859	0.614985	1.47344	0.653627	0.894834	0.552654
1.89693	0.746579	1.92978	0.99983	0.858002	0.836527	0.779495	0.973445	0.631276	0.894611
1.34345	1.56482	0.75666	1.21888	0.937688	0.654959	1.34883	0.797216	0.801609	1.01136
1.73631	0.938081	2.07374	1.9342	1.57391	0.724268	2.62229	1.1831	0.623773	0.65943
1.59271	1.3219	3.63305	1.33245	1.17629	1.04606	1.13279	2.10184	1.07869	2.00782
1.56199	0.692906	2.36345	0.572182	0.778795	1.56124	1.72049	0.766198	0.662352	0.836769
1.45027	1.06091	1.54686	0.913944	0.872695	1.66477	2.53484	0.569478	1.18392	0.831091
1.33714	1.02782	1.05596	0.919124	1.85115	1.23743	0.688206	0.644054	1.0378	0.677036
1.86058	1.801	2.02028	1.47856	1.74078	0.579386	0.841941	0.848036	0.783669	0.684374
1.4929	1.58284	1.8858	1.18332	0.981584	0.784602	2.15777	0.766092	0.773415	0.705647
1.91833	0.840661	2.73008	1.28583	1.1429	0.932665	2.3585	0.740486	0.761611	0.913337
2.04835	0.986377	3.29588	1.05253	0.816447	0.799991	0.894634	1.52551	0.556191	0.970865
1.40347	1.37422	1.07808	0.770581	1.68475	0.788218	1.39229	0.5963	0.881547	1.2864
1.58613	1.64507	1.25897	0.785031	1.90332	1.58848	0.750338	0.627826	0.664584	0.72772
1.6832	1.15932	1.65264	0.998418	1.16992	1.08788	0.959753	0.571546	0.766438	1.60049
2.02844	0.896218	1.59091	1.18568	0.79201	0.811943	0.601572	0.860307	1.17107	1.79149
1.87636	0.966568	1.13158	1.8315	1.12146	1.81006	0.965015	0.586393	1.77566	0.56827
1.86705	0.678364	1.56923	0.908458	1.09138	2.40382	0.891519	0.794044	0.73305	0.887923
2.00217	2.16054	1.39443	2.13184	0.794274	0.840895	1.49971	1.55165	1.07077	0.603272
1.66541	1.24491	1.40414	1.174	1.20964	1.60473	1.43182	1.01241	1.01452	0.639702
1.96067	0.811435	1.26358	1.97072	0.812997	1.35827	0.664893	0.585417	1.06006	0.583994
1.75845	0.578595	1.77145	0.67669	0.956854	0.779977	1.1556	1.11273	1.13545	0.737722
1.9133	1.42421	1.65491	0.866151	0.730899	0.691781	2.31694	1.00932	1.26327	0.650101
1.68035	0.791951	1.56256	2.11025	1.13234	0.60356	0.817953	1.12972	1.01751	1.21016
1.90589	1.85462	2.49005	0.894879	1.13964	1.78886	0.845434	0.573789	0.727538	0.778833
1.57512	1.59449	1.71107	0.967834	1.14184	2.61765	1.52443	0.588523	1.03006	1.29307
1.52709	0.854815	1.65335	1.08827	0.966191	0.817473	0.61707	0.768544	0.617939	1.55692
1.61976	0.628072	2.01016	2.08633	0.999777	0.597953	1.10021	0.658921	0.660867	0.955443
1.92208	0.700409	1.23218	0.806099	1.50634	0.670837	0.608282	0.755236	0.732781	0.592917
1.55394	1.16447	1.06433	0.806579	0.952335	0.777573	1.14725	0.824974	0.976918	0.801026
1.69765	0.771514	1.81865	1.1905	2.1638	0.789748	1.32907	0.682844	0.693414	0.671324
1.90508	1.25601	1.32491	1.38516	0.999269	1.71662	0.597287	0.787584	0.953773	0.819617
1.93522	0.861331	1.8828	1.20688	1.49715	0.993634	2.66849	2.32842	0.724781	0.927241
1.73389	0.943883	1.99257	0.716563	1.14909	0.761455	0.49527	0.732093	0.813857	0.87373
2.06702	0.787527	1.88677	1.43729	1.30732	1.41122	0.714633	0.919196	0.768157	0.556881
1.7261	1.87443	1.78381	0.81596	1.49156	1.07488	1.18435	0.857986	0.791794	0.668725
1.29184	0.80126	1.40718	0.9576	1.87194	0.871072	1.26121	0.812353	0.807471	0.919921
1.63302	0.53758	1.33958	1.85714	1.16314	1.23591	0.562244	1.1621	0.910894	1.43666
1.58465	1.48061	1.59826	0.984227	0.961413	0.742007	1.15133	0.781787	0.639831	1.63733
1.68371	0.818775	1.86951	1.05732	0.781877	1.16316	1.12655	1.04064	1.06176	1.70849
1.10322	1.09678	1.66542	0.902019	1.19019	1.08655	0.523299	0.557531	1.15305	0.919765
1.83517	0.837607	1.29036	1.04135	1.37953	0.731858	1.14041	1.07293	0.822408	0.491113
1.91047	0.670005	1.6865	0.793006	0.911136	1.31374	1.0219	1.14699	1.16417	0.689962
1.43569	0.885998	0.75844	0.925755	0.767997	0.675404	0.627214	0.753082	1.09483	0.814249
1.92341	1.79028	2.99059	1.03127	1.56086	0.930781	2.61837	0.723877	1.21676	1.50215
1.66919	0.961275	1.40641	2.06873	0.742422	0.625409	0.785983	0.918836	0.923591	0.752339
1.94212	1.34501	1.02699	1.84023	0.880735	0.834604	1.99986	0.960358	0.920494	0.938937
1.85171	1.00113	1.63534	1.8958	1.38976	1.37633	1.15046	0.715319	0.736735	0.736729
1.60554	0.784894	1.87813	1.13224	0.871026	0.701727	1.16428	0.620735	0.752784	1.20249
1.31573	0.883265	1.58009	1.38697	0.943457	0.943239	1.91099	1.30541	2.28349	0.474568
1.48831	0.716748	1.92166	0.81468	0.931651	1.44189	0.787875	0.803986	0.489117	0.647228
1.23971	0.887233	1.56297	0.982083	1.08082	1.30912	0.628859	0.614885	0.694466	0.68008
1.67708	0.831057	1.30319	2.36617	1.11116	0.707806	0.620126	0.85507	0.621149	0.44891
2.02803	1.10636	1.08242	1.03619	1.65329	0.792577	1.7708	0.771718	0.814022	0.986202
1.46222	1.1265	2.54287	0.875957	1.03425	1.675	1.41629	0.746903	0.69792	0.703423
1.27062	0.823126	1.5114	0.926413	1.40108	0.664393	0.9418	0.76979	0.816398	1.0045
2.11604	0.971987	2.55455	1.01428	2.14587	0.812372	0.765741	0.780931	2.21101	0.857668
1.70799	1.20452	1.15586	1.94744	0.79619	0.600145	0.975193	0.923628	1.17308	1.92534
1.7232	2.06769	2.40936	1.76574	0.787173	1.04309	0.986492	0.551205	1.19609	0.67161
1.6839	1.72602	2.71531	0.902358	0.928121	0.609927	2.40725	0.852897	1.66801	0.702043
1.91953	1.27914	1.48459	0.814181	0.949006	0.801833	1.41827	0.894221	0.75537	0.664735
1.61755	2.13134	1.00849	0.935616	1.69244	3.1815	0.616891	0.896741	0.831147	0.755549
1.54143	2.7808	2.92454	1.62541	1.55756	0.946346	1.51549	0.9552	0.731759	0.903896
2.01605	0.91508	2.37794	0.977974	1.51318	0.649082	0.576798	1.30568	0.670452	1.64199
1.61049	1.50946	1.70197	1.09418	2.01836	0.860263	0.602917	0.865599	0.71217	0.525955
1.8389	0.477574	1.92113	1.25371	0.77709	0.812443	0.952977	1.20166	0.841677	0.946535
2.00186	0.673411	2.41659	1.52019	1.95258	1.69023	1.36808	1.4505	0.541947	1.02578
1.89288	1.81576	2.17265	1.3378	1.33607	1.29653	1.51594	0.76873	0.734187	1.07439
1.44279	0.962931	1.73304	0.896547	1.23214	1.47061	0.709295	1.10177	0.794732	0.546162
1.57792	0.91389	1.90344	2.06669	1.09398	0.765694	1.15069	0.923107	0.750981	0.578995
1.52986	0.730001	1.50831	0.810815	1.22614	0.79186	0.940738	0.838825	0.659788	0.748398
1.47442	0.891218	1.60062	1.30924	1.20966	1.09063	0.706767	0.779446	0.774765	0.741901
2.07965	0.696467	1.36648	0.735514	1.00095	1.18728	0.511413	0.773043	1.12242	0.953738
1.72062	1.3078	2.277	0.789283	0.944563	1.62541	0.962563	0.942852	1.33183	1.25902
1.79935	1.36857	1.95111	0.903528	0.903182	1.52852	0.523649	0.718213	0.84558	0.968844
1.97848	0.613682	2.39838	1.3546	1.7994	1.89791	1.93733	0.822567	0.530363	0.802498
1.86036	1.12535	1.07802	1.41395	1.11441	0.665366	0.477476	0.872016	1.06874	1.52121
1.77153	0.954842	1.72625	0.882657	1.49086	0.79853	0.626168	0.802363	0.863408	0.859125
1.47438	2.33923	1.99783	0.938034	1.44573	1.18969	0.745521	0.870648	1.43484	0.701436
1.99919	0.861616	1.57242	0.777209	0.694126	0.670454	1.24028	0.677438	0.816457	0.89235
1.34878	0.741432	1.59425	0.840083	0.866152	0.667372	0.889255	1.09455	0.878096	0.879862
1.7875	0.897446	3.20656	2.44557	0.783886	0.546828	0.742723	0.766983	1.1569	0.935365
1.76272	0.812417	0.865423	1.07925	0.98989	0.619635	0.730118	0.665333	0.578772	0.547447
1.86642	1.4197	1.03838	1.92704	0.901957	1.98426	0.749899	1.17055	0.729262	0.665047
1.53442	0.915879	0.831403	0.833299	2.16955	0.677556	1.64971	0.700925	0.676206	1.03456
1.41065	0.695422	1.14368	2.04053	1.33403	1.05881	0.668926	0.589528	0.997792	0.556103
1.90361	0.569782	2.35014	0.88762	1.14634	2.07043	1.96137	0.50662	0.623646	0.499379
1.6696	0.88161	1.61908	1.22639	1.08186	0.778887	0.806934	0.527406	1.38159	0.595202
1.89756	0.737631	0.960455	1.08958	0.870919	0.687398	1.03681	0.970806	0.714557	1.07894
1.8475	1.07263	2.81807	1.63327	0.69839	0.454163	1.40627	0.866606	1.27198	1.72352
1.93271	1.00028	0.957627	0.793829	0.990887	0.688362	1.61464	0.793963	0.674105	0.774691
1.87236	1.29007	2.448	0.818467	1.21165	1.25805	1.0527	0.879515	2.09369	0.800481
2.10103	2.49467	1.86322	1.33514	0.870316	0.529857	0.834519	0.587565	1.29432	1.2803
1.43767	0.802575	1.739	1.51374	0.996168	0.648724	0.703466	1.25351	0.836736	0.822551
1.74318	0.727724	3.04676	1.05321	1.02108	2.62758	0.767716	0.777478	1.06266	0.8047
1.82762	0.740019	2.08564	0.891526	0.840523	0.915604	0.88949	0.848218	0.98692	1.25158
1.96072	0.891828	1.00559	0.689894	0.813546	0.931037	1.15759	0.748051	2.52788	0.552652
1.82714	0.981171	1.27926	0.977074	1.60987	0.698335	1.4137	0.616238	1.15579	0.648366
1.67758	0.907105	1.70263	1.914	0.819416	0.777494	1.61094	0.931023	0.881944	0.838944
1.79916	0.830579	1.90729	0.878598	2.80635	0.851922	0.782316	0.746573	0.793503	0.83733
1.48029	1.80171	1.36686	0.763481	0.790438	0.89442	0.70665	1.04706	0.817398	0.7596
2.11375	0.77993	1.71786	1.27817	1.52261	2.09886	0.836888	1.05837	0.725837	0.52779
1.80462	0.923449	1.78256	1.39253	0.946323	0.942217	2.63924	0.988526	0.606698	0.782535
1.78556	0.977149	1.97619	1.36477	0.741615	0.808024	0.950249	0.979951	1.31059	1.39065
1.94799	0.800289	1.99446	0.847648	1.2642	0.763772	0.521697	0.791288	0.866789	0.627619
1.7555	0.851415	1.30764	1.59547	1.1527	0.673638	1.12061	0.864154	0.912894	1.74886
1.16287	1.90417	1.37948	1.30944	1.40054	0.648998	1.60701	1.07383	0.896448	0.9884
2.06078	0.752159	1.73002	0.744272	0.839692	0.53466	1.07997	0.943247	0.629362	1.66376
1.6787	0.944962	1.00134	1.6193	1.28229	0.922427	0.567698	0.794991	0.696046	0.683491
1.80544	0.924428	0.8091	2.44142	1.23861	0.86594	0.65221	0.625345	0.643951	1.12256
1.37111	0.79228	2.4986	2.67514	1.21762	0.745566	0.73407	0.798398	0.634541	0.647635
1.52005	1.41642	2.62221	1.34685	1.62062	1.90904	0.754738	1.01842	0.920053	0.795275
1.70502	1.33361	1.70537	0.808033	1.14156	0.735936	1.40644	0.890507	0.857972	2.93956
1.82322	0.737401	1.0814	0.980677	1.18595	0.727352	0.890872	1.08154	0.656606	0.834466
1.87697	0.85124	1.42464	0.911363	0.976375	0.778908	0.732817	0.928036	1.08095	0.896423
1.73523	1.80785	1.49853	0.94541	1.01297	0.937278	1.34798	0.652491	0.708787	0.915525
1.49427	0.878015	2.98157	1.22274	1.54312	0.97696	0.926688	0.673441	0.717888	1.04323
1.57384	1.5912	1.62019	1.04583	1.55612	0.787026	0.84473	0.631018	0.70263	0.646077
1.36153	0.690459	0.928609	0.823283	1.55198	2.47837	0.730608	0.897814	0.776266	0.869341
1.98006	1.35557	1.20752	1.91269	1.07521	0.971719	1.18094	0.945568	1.5441	0.828083
2.16124	0.742332	1.26357	0.836839	1.50231	0.947492	0.624942	0.69091	0.8512	0.797058
1.82698	0.901112	2.86416	2.12265	1.2167	0.612845	0.818077	0.699195	0.883048	0.785601
1.87561	1.55013	1.82435	0.811353	1.01073	1.48499	1.12798	1.46298	0.886859	0.688989
1.56599	1.47489	1.07161	0.789998	1.20822	0.639637	1.26594	0.575099	1.02761	0.645818
1.75833	1.2424	0.981901	0.77142	1.21074	0.99277	0.652719	0.624594	1.37225	0.818498
1.81025	0.778103	1.05435	1.63116	1.14229	0.645028	0.627779	1.0857	0.901734	1.06334
1.8756	1.14619	1.5603	0.681342	0.721871	0.87796	1.29683	1.24338	0.761088	1.29002
1.93053	0.783849	1.49196	1.65146	0.768972	1.26231	1.288	0.90856	1.1213	0.638084
2.09342	0.64503	1.31577	1.35972	0.972601	0.672313	0.772686	1.12264	1.04019	0.602278
1.83142	0.909275	1.18141	0.857161	1.17742	0.966022	0.793447	1.04793	0.910595	0.775228
1.54031	1.28949	1.40435	1.03551	1.18179	0.682686	2.0186	1.33641	0.665801	0.518593
1.98941	1.43576	0.771326	1.92119	0.849946	0.657464	0.852175	0.693006	0.628888	1.74602
1.94928	1.229	1.96796	1.34166	1.21253	0.747481	3.34436	0.907491	2.09107	0.588632
1.56571	0.846559	1.11054	2.2106	1.37782	0.809226	0.83904	1.43239	2.48764	0.596202
1.85747	0.99047	1.46572	1.15015	1.60555	0.663225	1.76924	1.46909	1.30952	0.749147
1.96432	1.15857	1.95507	1.48643	1.43784	2.58794	1.15712	0.692613	1.31568	0.850446
1.66489	0.675739	1.4406	1.65692	1.07944	1.93445	1.46822	0.839813	0.656814	0.706645
1.61236	0.811022	0.849051	0.902026	1.67578	0.755245	0.573915	0.912886	0.904741	0.676
1.78956	0.69403	1.40505	0.981724	1.54091	1.16676	0.902933	0.668778	0.909219	0.539233
1.70491	2.00393	1.86493	0.981328	0.892841	0.98019	1.46122	0.886103	0.820174	0.959533
1.82015	0.788366	1.29187	1.1262	1.0534	0.974179	2.62635	0.718301	0.880965	0.735746
1.28387	1.12708	1.19824	1.70342	1.25308	1.08572	0.810444	1.08005	0.770416	0.845886
2.1142	0.773708	2.42543	1.16688	0.874193	1.9217	0.82364	0.64955	0.793833	0.826286
2.05965	0.632223	1.80879	1.55464	0.864427	1.26046	1.1528	0.846506	0.970377	0.814648
1.77877	0.629701	1.25263	1.92284	1.04675	1.35116	1.41247	1.05761	0.772409	0.748606
1.81195	0.820451	0.934191	1.78092	1.6825	3.0979	0.568528	0.711886	0.878146	0.710754
1.50858	0.805544	0.909371	1.35524	1.01249	0.70703	0.719637	0.822461	0.769326	0.908457
1.51953	1.39333	1.97858	1.89696	0.765021	2.43008	0.752702	0.636617	1.81246	1.3456
1.94214	0.692807	1.95114	0.921436	0.652575	0.578723	0.681129	0.606469	1.26234	0.860593
1.90595	0.876041	2.29067	0.635678	0.786436	0.647515	0.758025	0.793576	0.684396	0.684776
1.84078	0.905155	1.64906	1.4434	0.864092	1.05254	1.13291	0.633011	0.723416	0.565009
2.01598	1.28187	1.75428	1.56561	0.852343	0.700024	1.37419	1.99186	0.727651	0.598509
1.7776	0.963181	1.28432	0.555418	0.850473	0.776908	0.763879	0.756755	0.900879	0.677597
1.80607	0.960134	3.12846	0.689861	1.49497	0.978476	0.749858	2.18923	1.29495	0.930259
2.09404	1.21567	1.8001	1.32875	0.883735	2.22886	1.20609	0.962489	1.34316	0.627689
2.05072	0.872715	1.28317	2.6241	1.13475	0.868474	0.918628	1.08394	0.81865	0.895274
2.10557	0.761633	1.05061	0.964244	1.1774	0.589465	1.22129	0.555113	0.742873	0.774663
1.93067	0.842369	2.58541	0.743139	0.761591	0.792558	0.862441	0.668171	1.11188	0.675728
1.5629	0.649556	0.908864	1.0306	0.949573	1.00693	0.933953	0.941087	0.709886	0.670957
2.04066	1.80906	0.871434	1.97811	1.78047	0.984282	0.765679	0.880918	0.828547	1.41378
1.86359	1.95462	1.56027	0.963942	0.840196	1.49912	1.02814	1.63524	0.703018	0.71372
1.3769	0.93386	1.28356	0.953303	1.31493	1.10814	0.830485	1.01141	0.606079	0.715077
1.59662	0.637811	1.62137	0.768987	0.956752	1.28777	1.94699	2.23073	1.18352	0.737879
1.6524	0.737151	2.62037	1.31676	0.962244	2.01661	0.714722	0.699295	0.967393	1.20552
1.58192	1.34166	2.70441	0.838062	2.36655	0.75871	0.705472	0.65485	1.61653	0.715286
1.93546	1.3313	2.25708	2.10763	1.37719	0.98576	1.58207	0.992995	0.939887	0.753463
2.06729	1.42412	2.40984	0.883969	0.772359	2.10885	1.49331	0.705886	0.804715	1.70355
2.08395	1.0288	1.94054	0.887519	1.06673	2.42533	1.90927	0.800826	0.870991	0.753193
1.95176	0.719221	1.64585	0.813772	1.35534	0.608258	0.743775	0.767021	0.655571	0.862439
1.29307	0.820152	0.970021	0.763039	1.39624	0.76002	1.5116	1.01036	0.776521	0.966373
2.12141	1.67382	2.96923	0.892632	1.14051	1.04574	1.4463	0.83879	1.16484	0.628118
2.01236	1.04413	1.71623	1.19213	1.26075	0.508896	1.43286	0.743759	0.922688	0.708378
2.13841	2.55507	2.56529	1.06675	1.55195	0.693458	0.547834	0.751471	0.75536	0.857263
1.86199	1.26512	1.84963	0.769429	1.45646	0.64917	0.962387	0.633375	0.741348	0.80669
1.7861	0.651859	2.33619	0.874944	0.91649	0.890262	2.1182	0.88108	0.719169	0.75366
2.17	0.994452	1.02889	0.858412	0.809996	0.709865	1.05903	0.5286	1.20206	0.659677
1.51317	0.777961	1.17913	1.4096	0.971378	0.916142	1.26902	1.07117	1.31858	0.667567
1.58691	1.03633	2.14389	0.900927	1.21786	1.02438	1.40452	0.682319	0.715325	0.656045
2.02571	0.968694	0.892123	0.936724	1.03281	0.761489	1.01249	0.829897	0.683914	0.672879
2.16127	0.779509	2.64034	0.765975	1.26103	0.656191	0.924176	0.803689	0.557167	1.47603
1.59543	1.15381	1.67359	1.33141	1.24545	0.665866	0.679172	0.656976	1.35344	0.733908
1.55186	0.864454	1.21382	1.11631	2.04987	1.08441	0.765447	0.578646	0.960408	0.809669
1.98697	0.966195	2.71724	1.72256	2.28859	0.73708	1.31696	0.594284	1.04262	0.897706
1.85605	0.804076	1.15134	3.25243	1.0225	0.732178	0.757402	0.949023	0.772867	1.12191
1.82865	0.638371	2.07421	1.20314	1.51101	2.06184	0.902661	1.0831	0.647509	0.894881
1.3234	0.686171	1.1609	1.10502	0.777713	0.984454	0.673011	1.2058	0.887199	0.638366
1.72659	1.19705	1.06352	1.03825	1.04627	2.11364	0.655666	0.554291	2.08991	0.898119
1.90908	1.42165	2.38626	0.862978	0.78456	0.757497	0.962434	0.723829	1.35338	0.803047
1.9731	0.943161	1.61383	0.933314	0.720512	1.43117	0.66681	0.814197	1.6939	0.830287
1.99602	1.73466	1.29533	0.950485	0.914502	0.75503	0.871586	0.717341	0.790437	0.83683
1.78589	1.42083	2.45269	1.47941	0.902817	0.681121	1.21531	0.988771	1.29008	1.06827
1.82122	1.79433	1.50233	0.746254	0.962986	1.23024	1.32992	0.740332	0.750222	0.684608
1.40708	0.958038	1.36385	1.06204	0.838355	0.594766	0.753589	1.73866	1.34711	0.673899
2.06563	1.35066	1.75747	1.20864	1.47327	1.42591	0.778675	1.60839	1.00534	0.822377
2.10081	1.69396	1.14751	1.47111	1.10025	0.732135	0.697726	0.866897	1.15771	1.21201
1.41617	0.781282	0.95439	0.810879	1.36301	0.601764	1.35317	1.18494	0.997732	0.678874
2.08647	0.626907	1.43868	1.58675	0.957154	0.812151	2.17625	1.07802	0.742276	0.636661
1.77901	1.1642	3.14073	0.804771	0.85643	1.11067	1.0174	0.597068	0.753514	0.634144
1.58444	0.996669	2.06142	2.06293	1.86425	1.01651	1.17325	0.911955	1.26496	0.86797
1.83858	0.728691	0.965788	1.08243	0.70439	0.656521	0.859212	0.511202	0.623745	0.697776
1.8344	0.739402	1.76122	0.917749	2.11918	0.599834	1.36999	1.30806	0.929127	0.581907
1.37815	1.05846	1.55624	2.69561	0.864337	1.17267	2.06197	0.581308	1.38803	0.810414
1.78379	2.41082	1.3442	1.02676	1.3164	1.008	0.800946	0.986131	0.878063	0.848297
1.8859	0.604914	1.07151	1.73095	1.19879	0.654432	0.817276	1.47357	0.662623	1.78033
1.46371	0.724907	1.93056	0.830711	0.847638	0.702855	0.787458	0.898869	1.0097	0.882273
1.69584	1.18687	1.14033	1.19917	0.8087	0.877188	0.928847	0.581931	0.66556	0.803486
2.1018	0.740089	2.66399	2.66433	0.964269	1.45586	0.602334	0.806728	0.933993	0.588083
1.89969	1.48657	2.32961	1.38688	0.885296	2.19001	1.76595	0.743975	0.955927	1.32109
1.70273	1.22345	1.61329	0.915794	0.769377	0.636787	0.711369	1.27632	0.720092	1.10777
1.91114	1.02739	1.89504	0.750573	1.88534	1.42112	0.777321	0.882692	0.866847	1.51424
1.71473	0.745264	1.8699	0.854207	1.01928	2.2684	0.754749	0.76876	1.17319	1.40128
1.76059	0.972156	1.30864	0.748584	1.2581	0.957487	0.912482	0.704099	1.21761	0.594279
1.47472	1.74247	2.88578	1.14323	1.60497	0.660936	1.45302	1.01136	0.862873	0.945385
1.35718	0.847026	1.0258	1.33867	1.96362	1.21936	0.620457	0.764401	0.781439	0.767513
1.61272	0.698943	1.5668	0.660473	0.82422	0.626768	0.913077	0.950049	0.815897	0.968574
1.99985	0.836601	2.30126	2.01849	2.19575	0.645999	1.40093	1.76793	0.772237	1.24311
1.97024	0.781209	3.94166	1.98454	1.59832	0.740754	1.70054	0.779204	0.742996	0.883857
2.01138	0.966957	2.55697	3.27659	0.857819	1.00502	0.792634	0.797885	1.01415	0.6485
1.48623	1.42652	0.937453	1.07431	1.90242	1.40951	1.76041	0.74398	1.12394	0.51722
2.02771	1.22562	1.52511	0.837147	1.00747	1.65375	1.03837	0.695047	0.751423	0.805455
1.75724	0.770823	0.750821	0.806199	0.921846	1.1174	2.80665	0.700897	0.830868	0.597954
1.73121	1.23726	0.883967	0.657121	1.14199	0.845395	0.651663	0.780604	0.847379	0.60203
1.57066	0.8179	3.89166	1.05986	1.56452	1.11407	0.757367	0.732285	1.32672	0.950182
2.01242	1.3712	2.88972	0.858454	0.819618	0.814049	0.918694	0.692019	0.728901	0.77907
1.61018	1.04148	0.76294	0.717088	0.913078	1.87557	0.647821	0.722882	0.696795	0.923011
1.93607	1.30133	1.2329	0.844906	0.797606	1.06253	1.07042	1.00466	0.750322	1.11267
2.0185	0.894814	0.955096	1.11309	2.93197	0.536902	1.41168	0.743042	0.51346	0.679641
1.9392	2.7265	0.985657	1.38411	1.76346	0.691302	0.834582	0.77306	0.984167	0.995053
1.81199	0.702415	0.951096	1.42388	1.33614	0.906242	0.710222	0.960348	0.795104	0.604832
1.41672	0.593842	2.19116	0.744567	0.867511	0.815262	0.996821	0.977484	0.741247	0.856555
1.92757	1.31007	1.35222	1.43711	1.56201	1.28772	0.792313	0.639158	0.869803	0.855415
1.99007	1.15567	0.984685	0.824596	1.3731	0.63417	0.872334	0.600134	0.797412	0.926563
1.51624	1.50095	1.07057	1.13282	0.789172	0.700562	0.843749	0.734984	0.775036	0.963066
1.89459	0.716675	1.23216	0.635662	0.822047	0.768053	0.600192	0.854748	0.80509	0.857518
1.50524	0.717625	1.06966	0.689006	1.19453	0.913267	2.34928	0.77152	1.44408	0.830529
1.74029	0.696888	1.93262	1.66042	1.23011	1.52876	1.02045	0.896593	0.877593	1.0429
1.33228	1.95053	2.74287	0.914027	0.669877	0.6885	0.644999	0.858169	0.751443	1.18783
1.96206	0.959233	1.81582	1.20625	1.06145	0.880716	0.870556	1.13767	0.697895	0.856321
2.0552	1.92597	1.33388	0.549987	1.4627	1.28654	1.20985	0.973936	0.979431	0.973111
2.01552	0.693721	1.34521	0.792581	1.29724	0.674774	1.19287	1.01104	0.780389	0.703525
1.62367	1.42578	1.42887	1.86765	1.06544	0.798406	0.791841	0.772104	0.601969	0.872582
1.73289	1.5824	1.62591	1.28215	1.38873	0.73753	2.02281	0.874167	0.725526	1.1713
1.87193	0.758864	1.83517	0.797902	0.691748	1.73503	0.847878	0.854608	0.881484	0.871151
1.82308	0.597485	1.74942	1.45365	0.987493	1.3078	0.890757	0.655684	2.4614	0.700531
1.3629	0.689502	0.980402	1.4529	0.957308	0.747202	0.867921	1.11184	0.681188	1.37339
1.73555	1.51439	2.37657	0.663905	0.955227	0.71217	0.735048	0.668863	0.641951	1.48709
2.03619	0.804457	1.53147	0.861107	0.767673	0.74769	0.775729	0.608851	1.49354	0.648312
1.27685	1.55342	1.51444	2.41009	1.85912	2.43267	3.2845	0.674075	0.729849	1.19751
1.94831	0.713615	1.48413	0.878666	1.57529	0.678272	1.02491	0.8895	0.637441	1.2658
2.19985	1.3815	0.885087	1.06248	0.8751	1.39628	0.711887	1.12332	0.703471	0.993079
1.8083	0.622803	3.10589	1.6017	1.42647	1.9422	0.858296	0.491815	0.914483	1.41872
2.09517	0.888666	1.28944	0.774173	0.921853	0.91093	1.02096	0.872077	1.27232	0.79521
2.00933	0.957986	2.75561	0.637509	1.83354	0.84044	0.56179	0.76352	1.61979	0.941897
1.94129	0.717241	1.74941	1.11739	1.09299	2.01299	1.24026	1.00273	0.947689	0.680248
1.65117	0.92577	2.70473	1.18508	2.07077	0.860096	0.784899	0.82808	0.82488	0.81538
1.73275	1.0197	1.00738	0.826538	1.47174	0.86935	0.663778	0.981739	1.03016	1.10839
1.96757	1.29742	1.99913	0.695718	0.886524	1.70267	1.22669	0.848298	0.662466	0.650506
2.10113	0.647514	0.837377	0.829847	1.01836	1.30414	1.17708	0.98997	0.669264	0.545605
1.78766	1.57554	1.63391	0.857275	1.05034	0.886521	1.2449	0.85011	0.915598	0.778105
1.9235	1.414	1.71207	1.02908	1.5807	2.13595	1.18394	0.668347	2.29561	0.560003
1.78448	1.34836	4.21744	0.922475	1.2831	0.618187	2.09144	0.808368	0.850173	0.969654
1.48805	0.704665	2.69699	1.37491	0.78424	0.804086	0.68674	1.58048	0.66284	0.577276
1.83999	1.00506	2.22397	1.66256	1.0253	1.28632	0.573107	1.19726	0.906065	0.717353
1.86004	0.625796	1.05767	1.04839	1.01425	0.842731	1.30276	1.13707	0.682594	0.58945
1.65086	0.94896	1.90282	1.30661	1.83844	0.766813	0.861806	0.669786	0.637855	0.799571
1.91673	1.68867	1.41471	0.836353	0.79356	1.39319	2.10366	0.913827	1.23666	0.730701
1.9473	0.959996	1.90263	0.921607	1.13943	1.75266	1.1153	0.896479	0.741034	0.750853
1.4454	0.942299	2.05796	1.82643	1.84037	0.944608	1.31753	0.617638	0.655931	0.740186
1.77462	0.90784	3.14365	2.29987	0.749132	0.709086	0.59722	1.11744	0.81381	0.756662
2.24766	0.656326	2.41966	0.794156	1.65533	1.34396	1.0199	0.627667	0.989928	0.954102
2.02606	1.26696	1.26666	0.779931	2.37327	0.789014	0.862717	0.937033	1.68574	0.692247
1.68886	0.6394	2.5794	0.990256	0.820914	0.825899	0.832762	0.812936	1.29413	1.4513
2.17238	0.723245	1.08701	0.952158	2.12004	0.751809	1.08525	0.748388	1.61681	1.00482
1.81487	0.840378	1.56115	1.68658	0.863001	0.793882	1.33663	0.8491	0.868897	0.677641
1.99728	1.05701	1.63988	0.865199	0.899963	0.92093	0.818429	0.571501	0.786848	0.791598
1.54399	0.864056	1.71315	1.56756	1.38594	1.13037	0.938119	1.00031	0.648456	0.548623
2.0229	0.761174	2.95467	0.632236	0.672588	0.68984	1.03196	0.833784	0.775425	0.481035
1.65398	1.17622	3.98398	0.816282	1.12026	0.720913	1.11631	0.70008	0.613874	0.723649
1.80846	0.937929	1.14212	1.82743	0.996559	0.66595	0.641817	0.70736	1.13626	0.683037
2.04001	1.86106	2.32501	0.86007	2.11106	0.663773	0.560827	0.859277	0.871385	0.610274
1.86159	0.875478	1.79062	0.67203	1.76007	1.30006	2.20664	1.01931	2.4676	0.713498
1.99496	0.714254	1.39193	2.22236	0.879752	0.996854	0.636455	0.521165	0.667764	0.861771
1.41624	1.10648	1.37869	0.765081	1.28377	1.03783	1.56317	1.04976	0.73548	1.20655
1.33014	1.18561	2.38538	2.17812	1.27968	1.06306	0.58292	0.814261	0.769489	0.694874
1.84665	0.843325	1.31259	1.41675	0.99633	0.568193	1.2484	0.959705	0.970485	0.916803
1.62625	1.05721	1.531	0.669968	0.774386	0.682402	0.752425	0.762491	1.52837	0.836812
1.70396	0.799107	1.8107	0.860306	0.850207	0.675724	0.647594	0.837375	0.902212	0.993317
1.9825	1.68378	1.52386	1.06284	1.13391	1.30714	0.695835	0.672471	1.34162	1.09842
1.88966	0.965239	2.65114	1.04464	4.35237	0.618236	0.807631	1.03257	1.03075	0.781613
1.80284	1.06071	1.312	0.959472	0.814276	0.749089	0.614421	0.748716	0.511798	0.670752
1.40263	0.851415	1.10789	1.08446	0.696251	1.57444	3.01207	0.888364	0.875303	0.805435
1.58082	0.815211	0.976632	1.07943	1.19167	1.04053	0.786938	0.713994	0.647983	1.18892
1.57959	0.789085	2.52359	0.756921	1.88951	1.03273	1.6915	1.00001	0.884191	0.874327
1.66389	0.812954	1.36579	0.710729	0.712509	0.842059	0.646849	0.833736	0.815151	0.700506
1.76595	1.08894	1.68894	1.46228	1.51113	0.794541	0.795495	0.664735	0.798556	0.766497
1.86175	0.894929	1.8472	1.05993	0.785723	0.982916	1.69178	1.04503	0.510591	0.85085
1.87511	0.829788	1.48987	0.666934	1.197	0.576087	1.03041	0.779597	0.894971	0.90324
2.09348	2.5935	1.60406	0.908853	0.692248	0.658003	1.38004	0.776662	0.617101	1.32182
1.42985	0.65763	1.04159	1.23602	1.00811	1.22075	0.879255	0.761302	0.800501	0.750673
2.21813	0.942016	2.19802	2.1396	0.794884	1.09702	0.835108	0.808206	0.757557	0.75989
1.75912	2.06883	1.84409	1.24444	0.762041	1.19755	0.70144	0.855309	0.584016	1.38475
1.49389	0.773854	1.04366	1.65852	1.40941	1.08031	1.18702	0.816362	0.832205	0.81016
2.12989	1.34411	1.78278	0.763716	1.19647	1.35481	0.606694	1.0572	0.697955	0.916548
1.96382	0.858582	3.2612	0.843484	1.75037	0.605303	2.04276	1.23621	2.22614	0.853413
1.74854	1.67547	2.07658	1.52859	1.21857	1.88583	0.782814	0.906639	0.71027	0.773642
1.57118	0.791786	2.10349	1.2194	1.34648	0.901847	0.472617	1.60152	0.892753	0.963563
1.56041	1.38183	1.02194	1.54067	1.04067	0.91184	2.25839	0.667984	0.602589	0.835263
1.68233	0.937995	1.50478	1.04106	0.837587	0.766471	1.81398	0.920491	1.71292	1.18817
1.79804	0.746769	1.26461	1.29482	0.870306	0.62223	1.12704	0.731229	0.711881	1.73213
1.91821	0.796403	1.35882	0.706023	1.84403	0.783449	0.790244	0.949593	0.766804	1.09414
1.77229	0.721409	0.928459	0.97008	1.63938	1.02821	0.798916	0.86648	0.779435	0.989755
1.67708	0.929382	1.61013	1.7228	0.995052	1.51303	0.955347	0.861851	1.30614	0.765233
2.20005	1.02592	1.96915	1.0836	0.830261	0.714923	0.717641	1.11175	0.722887	0.783683
1.71804	1.56792	1.98603	3.1671	0.902714	0.988344	0.636931	0.711844	0.796072	0.776285
1.9048	0.831189	1.27029	2.11336	1.146	0.942601	0.593693	0.805421	1.22941	0.637177
1.60181	3.42086	1.65112	0.961726	1.23206	1.34681	0.86071	0.705818	1.03812	0.644602
1.71268	1.31921	1.73923	2.1758	1.26636	1.1218	1.27031	0.852985	0.731853	1.10966
1.97681	0.707588	0.693363	0.911055	1.44219	0.618012	1.46305	0.797387	0.697172	0.584871
2.01357	3.35834	2.45496	1.19397	1.51899	1.72787	0.897135	1.16392	0.725831	0.718899
1.71271	0.821096	0.945537	1.28803	0.958078	1.19584	0.762531	0.557519	1.54463	0.628244
2.1531	0.612402	1.1799	1.09937	0.680446	1.20723	0.776732	0.948514	0.963396	1.07806
2.19306	1.10363	2.55849	1.19435	0.813906	1.27563	0.635008	1.01005	1.23164	0.833703
1.65549	1.4549	1.17739	0.818873	1.14805	0.806057	1.07364	0.603797	0.833375	0.81368
1.92644	0.736777	1.45051	2.2455	1.38636	1.24824	0.811708	1.13872	1.83478	0.736002
1.66912	0.779455	2.51145	0.870325	0.715861	0.58825	0.934296	0.837457	0.99357	0.750457
1.89978	0.747814	1.09813	1.2058	0.849774	1.68694	0.628574	0.895522	0.672202	0.708655
2.13214	0.984457	1.35408	0.780783	1.27164	0.767976	1.10852	0.802729	1.11741	0.958898
1.99546	0.846626	1.01647	2.60484	1.24611	0.867057	1.03388	0.673951	1.05492	0.604943
1.91829	0.728811	1.82289	1.16141	1.45933	0.85429	0.706518	0.593945	0.760597	2.80432
1.76817	1.03265	1.28394	0.627135	0.815143	0.8435	0.757673	0.745578	1.16911	0.890728
1.83293	0.85892	1.95364	2.43735	0.851784	0.764772	0.84162	0.767905	0.951267	0.678768
1.62697	0.890887	0.957379	1.17402	2.42429	0.976724	0.713464	0.639383	0.61548	1.14258
2.10564	0.610136	1.75328	0.946209	0.892376	1.34477	0.773552	0.863323	0.937593	0.929792
2.26135	0.831436	1.07744	0.895258	1.0054	1.32389	1.16904	1.38627	0.575643	1.00389
2.05104	0.601261	2.36135	1.23598	1.38072	0.836485	0.782147	0.805705	1.37508	1.14676
2.08804	1.44085	2.10707	1.53806	1.8407	0.694105	0.575985	0.688566	0.759142	0.878265
2.09231	1.09322	1.82379	2.53202	0.951968	0.702412	2.72129	0.747119	0.860977	0.855003
1.50725	0.806762	1.26642	0.683374	1.18409	1.27104	1.77573	0.905731	0.705227	0.872471
2.1939	1.05114	1.77038	0.885329	0.815928	0.741209	0.893687	1.38065	0.729346	1.05516
1.65505	0.682792	1.26259	0.851047	0.779383	0.883532	1.9709	0.800871	0.655479	0.813615
2.04424	1.16024	2.17861	0.810603	1.22925	0.874491	0.56879	0.779902	1.29338	0.957987
1.65438	0.736565	1.82108	1.42238	1.03794	1.30057	1.08516	0.625324	0.92958	0.881837
1.63525	0.88146	1.15991	1.56094	1.62744	0.835304	0.894708	0.839846	1.58698	0.694271
2.2445	0.828103	3.33568	0.868863	1.545	0.788287	0.544801	1.00691	0.648579	0.888955
1.65719	1.47067	0.819575	1.06342	0.878543	1.69861	1.5791	0.72544	0.858841	0.826718
2.14907	0.833493	1.27938	0.699724	0.824777	1.37258	1.97651	0.729798	0.784131	0.844572
1.42275	0.919667	1.43056	1.08831	0.813648	1.33656	1.06004	0.785618	0.731614	0.72922
1.92342	1.52695	1.01388	0.768721	0.866731	0.783035	0.611464	0.8712	0.662556	0.588483
1.45956	1.15644	2.36265	0.918493	0.737745	1.1329	1.14672	0.952826	0.823017	0.801122
1.63202	1.16102	1.05408	0.975708	1.5483	2.4508	0.602642	0.758188	0.731776	0.542775
1.9764	1.36103	1.4952	0.813139	1.35147	0.614189	0.532386	0.957158	0.998263	1.27937
1.91462	0.739868	0.973311	2.45956	0.841994	0.647332	1.10773	1.01167	0.967918	0.777919
1.88516	1.00145	1.34021	0.556335	1.40436	1.08755	0.883737	0.762603	0.789575	1.13714
1.27842	0.689203	1.76897	1.69319	2.3409	0.723661	2.24236	0.599875	0.804739	1.29805
1.72804	0.627085	1.88664	0.823274	1.24273	0.70799	0.983358	0.615849	0.662397	0.730884
1.98636	0.544597	1.79611	0.812121	2.08908	0.718186	1.16038	0.840892	0.854965	0.874879
1.66653	1.4521	0.942199	1.1419	1.07362	0.612186	0.913754	1.21967	1.11627	0.525849
1.95345	0.664995	1.97282	0.681308	1.41812	2.02931	0.805904	1.10539	0.747472	1.43909
2.12225	0.924935	1.66194	0.998242	1.72902	0.982919	0.756692	1.05578	0.825375	1.6137
1.8175	1.19486	1.20643	2.19858	1.45566	0.692507	1.24487	0.701685	1.66714	0.909192
1.86145	0.937534	1.62165	0.821201	0.65077	0.778485	0.622349	0.566557	0.781588	0.983659
1.54456	1.20322	2.5755	1.02216	0.848091	1.37764	0.876426	1.0098	0.719724	0.622077
1.78533	0.73081	2.58508	0.634297	0.88173	0.971281	1.27479	0.823271	0.613697	0.951167
1.73153	1.37287	1.17154	0.854662	0.936542	0.628789	1.19033	0.641061	0.855747	1.52877
1.85895	0.642746	2.96969	1.51385	1.19239	1.03434	1.68354	1.05311	0.978638	0.642118
2.05866	0.810838	1.12944	1.0459	3.16537	3.13627	1.65711	0.761297	0.856838	1.02219
1.90003	1.31527	1.66699	0.913778	0.976431	1.24529	1.20501	0.828589	0.884796	0.775197
2.1332	1.17296	1.86894	1.3371	0.742627	0.899754	0.614711	0.584495	1.11623	1.06983
1.761	1.13495	3.44253	2.13952	1.05195	0.812248	0.692467	1.04275	0.574939	1.31565
1.76936	1.48701	1.93834	1.51142	0.943304	2.33756	1.00759	0.580027	0.940181	0.588847
1.61886	1.61132	2.5991	1.49904	1.05232	1.42999	0.630962	1.08456	0.691477	0.758166
1.43947	0.697004	0.929624	1.51172	1.30032	0.609725	0.695974	0.71797	0.856861	0.650739
1.8582	0.755007	1.60816	1.27559	0.656491	0.869835	0.821146	0.622483	0.987801	0.881941
1.51201	0.750868	1.89029	0.819773	0.815106	1.49837	0.693943	0.90301	0.667754	1.62874
1.79142	0.995165	1.50079	1.40872	1.07677	1.14836	1.5579	0.774998	0.777759	0.838745
2.15539	1.11136	2.10928	0.788637	0.922459	0.669295	0.646875	0.811726	1.20282	0.736144
1.47226	0.649174	1.01903	1.06848	1.07154	0.872144	0.685472	0.602962	0.896404	1.02836
1.98813	1.5311	1.0807	0.708258	1.51045	0.657503	0.71681	0.820043	0.808292	0.999638
1.76713	0.56642	2.23557	1.58726	0.89916	0.996245	0.648632	0.708385	0.53602	0.797354
2.21829	3.16316	2.01193	1.16429	0.725957	1.30316	0.754209	0.900198	0.799706	0.517617
2.07535	2.42139	1.47044	1.30005	1.27405	0.757442	0.863249	0.959689	0.958051	0.876192
2.04008	1.04112	1.12606	0.728915	1.67612	0.723657	1.04547	1.7745	1.81506	1.77144
2.00801	1.87805	1.087	0.727449	1.40231	0.557574	0.651219	0.737887	1.45255	0.643127
1.809	0.83085	2.87567	1.38009	1.3335	0.805389	0.83286	0.77778	0.993312	0.582871
2.26568	0.671934	1.67037	1.193	1.4661	0.66437	2.25339	1.2248	0.909515	0.871573
2.23629	1.57028	1.15179	1.92897	2.08642	1.11001	0.694941	1.10447	0.660174	0.648084
2.09013	0.620028	2.4167	3.39432	1.02667	0.803319	0.816071	0.889644	1.28135	0.860418
2.07153	0.771505	2.04082	0.765042	1.23169	1.71329	0.643154	0.700097	0.838622	0.716555
2.09266	1.02055	1.23606	1.36952	1.17441	1.21704	0.741552	0.706259	1.2908	0.656115
2.18006	1.74576	1.46662	1.18943	1.15531	0.784518	1.58962	0.618281	0.662505	0.602306
1.98213	0.801313	2.34682	1.36405	0.821938	1.20073	0.964986	1.74438	0.605842	1.13762
1.64839	0.825977	2.76642	0.820842	0.771824	0.742253	1.07891	1.08189	0.661846	0.890106
1.43566	0.650072	1.14509	0.922431	1.46918	0.700241	1.37491	0.661334	1.98517	0.812969
2.01744	0.764688	1.28441	1.21852	1.34908	1.00051	1.01961	1.43318	0.757168	0.700647
1.79707	1.27972	2.05753	0.993573	1.46267	0.651879	0.665122	0.776194	0.818682	1.64711
2.11787	0.912745	2.08764	2.22633	1.32077	1.4353	1.20588	0.720833	0.927803	0.703817
1.44652	0.634218	0.861136	1.1092	0.750059	0.612407	0.802803	0.663821	0.827107	0.707322
1.75869	0.911288	2.23391	1.1113	0.809804	0.958399	0.60296	0.749471	0.686402	1.11374
1.69308	1.21996	1.03259	0.782315	0.808221	1.31245	0.523092	1.03092	0.737493	1.03555
2.28384	0.638562	3.47506	1.55351	0.730494	0.83787	0.99009	0.755509	0.76348	0.506252
1.67819	0.688162	1.71249	1.08591	0.813971	0.885604	0.522688	0.860634	0.713328	0.741706
1.86473	0.67415	2.97067	0.86497	0.807164	0.775977	0.77872	0.6237	1.27512	1.33996
1.91751	0.873943	1.22301	0.951159	0.695003	1.29319	0.682557	0.720504	0.841961	0.719457
2.26089	1.25633	1.37653	0.858059	0.854558	1.8757	0.864524	0.585617	2.03341	0.858843
1.92472	0.911487	2.9796	1.74683	2.65565	0.93271	1.47941	0.773213	0.62038	0.531515
2.00212	1.05119	1.36606	1.05017	0.969463	0.5674	0.655042	1.17609	0.884164	0.548371
1.94671	1.03972	1.91942	0.971941	1.8667	1.76394	0.609557	0.967762	1.09892	0.632169
1.40332	0.611401	3.20203	1.12774	1.07812	0.828366	2.36577	0.848197	0.638861	0.819755
2.14858	0.84768	1.8656	1.25818	1.27527	0.980718	1.04383	0.680674	0.76758	0.917014
1.45559	1.25524	1.27501	1.15684	0.745727	1.70871	0.939516	0.679069	0.60599	0.908592
1.82968	0.771719	1.67721	1.04584	1.4964	1.00184	0.865258	0.952264	0.735571	0.607598
2.20308	0.900503	2.23919	1.36829	1.26998	0.786429	0.92499	1.37994	1.15238	1.69918
1.57722	0.988283	0.816825	1.59989	0.941664	0.718159	0.653158	0.857527	1.00774	0.686286
1.57005	0.775849	2.50473	0.60486	0.684829	0.801749	0.764061	0.626961	0.621529	0.700984
2.19158	0.714406	2.10955	0.68943	0.913804	0.668164	1.0047	0.926777	0.886738	0.613199
1.85828	0.950699	0.827411	0.906556	0.670833	1.11566	0.666002	0.810462	0.702717	1.60945
1.5289	0.784289	1.25321	2.07766	1.40752	1.07692	1.09332	0.79657	0.911665	1.04561
1.99648	0.929231	0.846353	1.23052	1.14501	0.862487	1.39023	0.91489	0.762541	1.60332
1.52922	0.864082	2.06334	0.843309	0.712612	1.32646	2.16046	0.794795	0.809602	0.646131
1.96438	0.982935	1.83724	0.9596	0.897296	0.689854	0.704265	1.08755	0.737886	0.660362
2.15225	0.695911	3.42918	1.59227	1.82448	0.725074	0.579943	1.04347	0.800259	0.64958
1.72473	0.823084	2.44825	2.76857	0.87854	1.04077	0.580908	1.02332	0.727528	0.823487
2.08311	0.764694	1.31106	0.67825	1.48974	0.683911	0.982833	1.49988	0.683997	0.775396
1.87257	1.47764	1.05883	1.061	1.20027	0.582255	0.520021	1.39399	1.05716	0.587342
1.94374	1.03101	1.46187	1.14088	0.739623	1.42191	0.672255	0.6984	1.29036	1.3758
1.62241	1.42931	1.56531	0.928586	0.799146	1.00907	0.833925	1.18525	1.35043	1.8421
2.27799	0.708746	1.64854	2.36115	1.07748	1.0134	0.75374	0.965633	0.804767	0.835066
2.2839	0.912047	1.40187	0.779744	0.987868	0.746027	1.36224	0.931485	0.635743	0.902571
1.97656	0.736621	2.42292	0.869466	1.05057	0.620844	0.880027	1.09738	0.970355	0.643406
1.9783	1.01825	1.29079	1.46329	1.4877	1.08299	0.647626	1.1164	0.783749	0.803503
1.63619	1.33698	2.39186	0.825516	0.834814	0.901471	0.840987	0.770034	1.5418	0.649531
1.66635	0.905169	1.18231	1.17175	0.962904	0.751192	0.846662	0.676898	1.24514	0.966467
1.82702	1.1815	0.877532	1.37264	0.824157	2.59268	1.66097	0.710722	0.860323	0.853834
2.10662	1.05619	1.11559	1.28464	1.11425	1.24257	0.818631	0.705163	1.24428	0.861219
2.09442	0.680076	2.20115	1.37267	1.41129	0.722888	1.14878	0.624494	0.659191	0.966877
1.91541	0.90093	0.984694	1.62295	1.2057	0.796342	0.805706	0.928456	0.731068	0.745565
1.79869	0.763928	1.51482	0.870847	1.23801	0.713478	0.831254	0.747794	0.728491	1.35398
2.01178	2.85842	0.916775	0.846711	0.826696	0.955897	0.600952	1.03577	0.886451	1.52002
1.59189	0.931015	0.823316	1.09245	1.47663	2.29528	1.30713	0.87694	0.675492	0.80701
1.82796	0.983909	1.10268	0.528309	1.70411	1.25837	1.03572	1.08207	0.637489	0.565606
2.10047	1.0796	0.868692	0.904045	1.40861	1.00751	1.34419	0.803777	0.856153	0.806524
2.11213	0.980326	2.5306	0.990489	0.664182	1.21877	0.937022	1.18545	1.8173	0.672457
1.68036	1.30268	0.890776	1.14449	1.30117	0.59801	1.1745	0.877294	0.792252	0.69455
2.23433	0.663788	1.56847	0.921333	0.892096	1.16648	0.906957	0.958531	0.930858	0.908518
1.82464	2.58387	2.33917	1.23949	1.70001	1.15524	0.528075	0.767497	0.889723	0.511028
1.60526	1.40095	2.74646	0.790739	1.00152	0.895618	0.627993	0.66348	0.727979	1.36884
1.61726	0.990274	2.21956	0.795039	1.20986	0.66782	0.646493	0.636609	0.777492	1.09257
1.9782	1.54421	2.39365	0.644994	0.889246	1.14334	1.3025	0.86551	1.55517	1.07152
2.30959	0.794509	1.74432	0.780259	1.09929	1.37517	0.833948	0.576315	0.707835	1.29791
2.00299	1.96075	2.83264	0.880638	1.85944	1.06431	2.19192	1.49883	0.600079	0.648414
1.49327	0.99302	1.17507	1.71576	0.799003	1.03781	0.67018	0.797652	0.624313	0.782241
2.17808	1.65234	1.61451	0.981232	0.749566	0.778445	2.00842	0.928172	0.979426	0.944171
2.13463	1.19553	1.99214	1.93848	0.763002	0.785579	1.45609	1.09489	0.857739	1.29477
1.54247	1.15226	1.01385	1.45439	2.03567	0.760976	1.16635	0.804146	0.691208	0.767583
2.28001	0.767215	1.73848	0.826498	2.11406	0.672359	0.611365	0.708323	0.522354	0.790722
1.69137	1.71545	1.62535	2.93047	0.82838	0.689859	0.750781	0.920974	0.950695	0.801495
1.57263	0.811813	1.27433	0.796909	0.910811	0.789247	0.616078	0.826105	0.56214	0.738202
1.62939	1.66348	0.840298	1.56593	0.930464	0.720152	0.836452	0.589323	1.0343	0.665154
2.03851	1.79662	1.81871	0.886989	1.75146	0.987902	0.919536	0.728834	1.10776	1.35477
1.87257	1.40712	2.00512	0.87033	0.934778	0.741171	0.751604	0.618598	0.819783	0.605443
1.84086	0.624568	1.0967	0.982446	0.837636	0.931234	0.729383	1.26349	0.83284	0.568817
2.22602	0.906676	1.23375	1.08184	0.751101	0.672051	0.698266	1.0614	1.91755	1.37713
2.09641	0.803227	0.970321	0.614539	1.19935	0.698559	2.16767	0.728296	0.89025	0.665375
1.69981	1.13284	1.55637	0.634656	1.62839	1.13622	0.547494	0.779094	1.68813	1.07676
2.02708	1.14188	1.54228	1.00019	1.2665	0.922521	2.08217	1.2179	0.849883	0.680908
2.07384	1.99528	2.68582	0.768637	0.951667	0.953969	1.15459	0.752719	0.946888	0.591977
1.85465	0.882389	1.10663	0.957185	1.0541	0.806376	0.69053	0.54838	0.75842	0.934623
1.9919	0.701057	2.51173	1.27048	0.948839	0.630337	0.83463	0.730762	0.870444	1.49583
1.573	0.93159	0.963291	0.894042	1.21253	1.82038	0.951794	0.685064	0.867108	1.10542
2.13994	1.20011	2.28052	0.725544	1.44295	1.52549	1.22381	0.77256	0.881165	0.854455
1.22027	0.99313	1.2834	0.705776	0.918178	0.738192	0.776141	0.90636	0.713599	0.858353
1.85645	0.8489	1.59949	1.41622	1.4479	0.553017	0.68906	0.761131	0.899865	0.997457
1.55844	0.588827	0.9654	0.959522	1.19804	0.627894	0.620034	1.28566	1.18038	0.9253
1.75445	0.718093	1.33148	0.830172	1.0246	0.648552	0.735438	1.08384	0.965983	0.99816
1.35749	0.764668	2.47242	0.93104	2.53169	0.853361	0.644318	0.673279	0.702899	1.72437
2.07156	0.797691	1.50886	0.846515	2.00362	1.40391	0.880387	0.678557	0.743261	1.07391
2.26116	0.999693	1.30876	1.07697	1.79526	0.888647	0.748142	0.971313	1.09864	0.822352
1.74336	1.70866	1.8206	0.899096	0.823262	0.842336	1.38728	1.041	0.736196	0.623112
2.13288	1.02464	0.860475	0.751542	1.28976	0.719391	1.87124	0.682179	0.702792	0.553129
2.18402	0.762101	2.09744	1.19695	1.57642	0.764198	0.745353	0.585133	0.958913	0.900005
1.63574	0.564369	1.58069	0.85864	0.982795	1.10104	0.516563	0.777274	0.677988	0.668449
1.88503	1.31696	2.58689	1.26467	2.3944	1.51411	0.636491	1.25639	0.826093	1.96043
1.99207	0.839323	1.48532	0.737806	1.65208	0.721373	0.935982	0.775723	0.589607	1.36907
1.97387	0.830414	1.50456	1.31528	0.91684	0.831686	0.906335	0.65253	1.28744	0.750231
2.06997	0.723496	1.6167	0.722441	1.05894	1.20306	0.652431	0.812823	0.843778	0.805253
1.92379	0.73653	2.82238	2.08737	1.4344	0.668181	0.630949	0.715626	0.967682	1.00996
1.89048	0.781045	1.89806	1.48015	1.26216	1.44198	1.38518	0.783044	2.092	0.548457
2.02009	0.867891	1.04307	0.971659	1.41484	1.16746	1.48008	0.842033	1.06386	1.38513
1.5811	0.917894	1.46147	0.670924	0.783172	1.01109	1.02463	0.768411	0.857723	0.735641
1.43408	0.692284	2.15885	0.77263	1.94328	0.683093	1.14951	0.888337	1.72456	0.75787
2.13189	0.724548	1.55381	0.808096	0.960014	0.698736	0.98098	0.795263	0.721269	0.912012
1.92214	0.545077	2.21972	1.29583	1.05707	0.82171	0.981524	0.939124	0.761669	0.849312
1.87812	0.750807	2.17284	0.743816	2.25881	0.751319	1.65464	0.746742	0.711285	0.637216
1.75894	0.93023	1.3967	0.983055	1.01739	0.752216	1.8202	0.58238	0.629737	1.79217
2.1585	0.667757	2.29512	0.83002	1.19351	0.759299	0.945963	1.13257	0.772758	0.755005
1.90962	1.02699	1.95659	1.11912	0.722803	0.512177	1.04673	1.06668	0.962209	0.803597
1.92249	0.698968	1.35826	1.9438	0.736434	1.03654	2.24527	0.909971	1.50247	1.46382
1.78544	0.779974	3.23062	0.775332	1.447	1.05193	0.913268	1.59083	0.90415	0.716306
2.29631	0.798658	1.37305	0.878657	1.9051	0.719604	0.658116	0.952623	0.927631	0.969185
1.88418	0.916468	1.36807	1.16375	1.73242	0.784051	1.0281	0.578953	1.06822	0.712474
1.81194	1.22243	2.66016	1.40837	0.93625	0.705157	0.617348	0.61413	0.57836	0.906563
1.85286	0.845478	1.52486	0.783721	0.94823	1.14795	1.65426	0.844393	1.48607	0.674766
1.84277	1.38658	2.47615	0.856574	0.807163	1.24843	0.927718	0.737581	0.700422	0.856374
1.62039	1.30809	1.55675	0.817538	1.27901	1.59868	0.731376	0.823199	0.725198	0.650988
2.06534	1.22791	2.26133	0.924562	0.894284	0.492725	1.12321	0.730116	0.769168	0.771873
1.47643	1.3691	1.4343	1.15786	0.745386	0.808792	0.973759	1.31627	0.783196	0.799606
1.98082	0.713432	1.03864	1.03191	1.84925	1.58563	1.33573	0.885019	0.729081	0.739858
1.91124	1.4382	0.927243	0.76239	0.881066	0.689873	1.2875	1.21923	0.579242	1.60848
1.9554	0.873742	1.86943	0.805821	0.80727	0.986982	1.55602	0.629067	1.05878	0.569916
1.54046	0.713714	1.64339	0.724283	2.08913	0.749444	1.39349	1.21982	0.88512	0.735824
2.04614	0.965043	1.22551	1.30048	0.738894	0.976915	0.764196	0.650764	0.820685	0.577212
2.37007	0.872827	1.0223	0.783961	1.00702	0.780533	0.834588	1.35931	1.04984	0.733228
1.85952	1.02218	1.08003	0.831787	0.824264	0.676142	0.844942	0.799016	0.790682	1.59834
1.88512	0.888338	1.22289	0.837689	0.991239	1.30787	1.83714	0.958269	0.71965	0.661972
1.61656	0.718123	1.79795	1.08586	1.13505	0.733225	0.7912	0.677682	1.01077	0.736371
2.02701	0.774748	2.38394	0.771266	0.731146	1.24743	0.584585	0.870456	0.90386	0.567694
1.81194	0.773992	1.36362	1.06937	1.02474	0.626039	1.59223	0.91039	0.921082	0.647488
1.37052	1.14414	1.4019	0.812411	0.792838	1.05536	1.90193	0.717894	2.08762	0.640302
1.94431	3.22735	0.908553	1.1596	1.95146	0.932115	0.542831	0.688949	0.870955	0.871964
2.02792	1.23805	2.48645	0.710537	0.98542	0.658093	0.988881	0.800439	0.855246	0.611828
1.83833	0.780978	2.42115	1.53198	0.971201	0.779816	1.46325	3.09184	0.770773	0.801647
1.42146	0.892083	1.06254	1.51859	1.54534	0.649671	1.06718	0.795932	0.734445	1.13559
1.27576	0.664404	1.08796	0.831179	1.59462	1.46171	0.777228	0.708636	0.645863	0.577753
2.04033	0.883239	1.58374	0.844023	1.05917	0.74703	0.608673	0.744089	0.727651	0.834623
1.93603	1.178	0.993408	0.674715	0.864895	0.614601	0.82549	0.581129	0.724964	1.97104
2.18448	1.48622	0.924082	0.717638	0.81902	0.736137	2.00008	1.01962	2.11866	0.632679
2.12772	0.732463	1.27936	0.772913	2.1489	2.0535	0.623908	0.80491	0.728232	0.799861
1.58811	0.837527	1.02909	1.47122	0.747234	1.04662	0.897926	0.842407	0.619009	0.731565
1.91884	1.11956	1.27189	1.72197	1.03287	0.629928	1.25041	0.97677	0.824419	0.483748
1.72976	1.00619	1.2531	1.05209	0.903337	1.15806	0.688274	1.64148	1.04195	0.766663
1.90605	0.960265	1.38554	1.09804	1.10523	0.874257	0.816499	0.729983	1.12017	0.715434
2.17787	1.11635	1.01826	1.19082	0.853228	0.736503	1.7294	0.824612	1.13971	1.15098
2.18018	0.913168	0.835184	0.976097	1.9172	1.04692	1.08321	0.924151	0.925024	1.00444
1.38371	1.01687	0.874419	2.79649	0.87673	0.790171	0.86868	1.0342	0.860604	1.3096
2.29991	1.51353	1.92938	1.25218	0.755428	0.935325	0.993418	0.728263	0.855445	0.88418
1.73522	0.692934	2.39728	1.23678	0.831054	1.75476	0.727555	0.738356	1.20187	0.513403
1.53669	2.05866	1.04561	0.93278	0.787673	1.27785	0.614665	0.722969	0.809797	0.690145
1.62744	0.710202	1.47892	1.32076	1.0492	1.08012	0.96525	1.05014	0.671238	0.748594
1.86825	0.972666	1.58439	2.75865	0.713108	0.814925	1.076	0.878199	0.704943	0.89185
1.52783	0.81076	1.38254	0.716891	1.82708	0.801517	0.632217	0.747846	1.1456	0.871294
2.01653	1.65695	0.827294	0.890478	0.948843	0.731924	0.931319	0.949165	0.726499	1.57317
1.73463	0.541957	2.327	0.905077	2.29514	0.970398	1.09976	0.79225	0.874744	0.773763
2.26065	1.3003	1.39689	1.5017	1.46876	0.979871	1.07054	0.713187	0.735714	0.890998
2.21056	0.712135	2.24884	2.42885	1.4349	1.34528	1.52197	0.672411	0.740914	0.691142
1.9243	0.849589	1.06572	1.03332	0.752737	0.83405	0.792553	0.682448	0.83576	0.738536
2.09748	0.888637	3.03288	0.630999	1.52368	0.597247	1.26866	0.724611	0.792843	0.654335
1.78514	1.10946	2.50409	0.572997	1.29835	0.682427	1.3647	1.37688	0.98371	0.600645
1.53847	0.915869	1.36535	0.933977	0.799938	1.56832	0.81962	0.924017	1.49701	0.860884
1.44922	1.03618	2.33847	0.837511	1.30804	2.28003	1.90444	0.735029	1.05655	0.888385
1.98738	0.573316	1.14204	0.835984	1.04802	1.121	0.805749	0.75006	0.811721	0.753952
2.26051	1.06722	2.15549	0.971894	0.835484	0.792458	0.711279	0.710527	0.693039	0.862165
2.30234	0.779723	1.68979	1.35307	1.36259	1.49382	0.821708	0.601559	0.668475	0.547967
1.95601	0.743119	1.11643	0.938645	0.964434	1.58572	0.71791	0.689594	1.10852	0.632984
1.7246	1.33053	1.2687	1.40033	1.10882	0.606136	0.836349	0.842365	0.650114	0.685782
2.20093	2.59376	2.10357	0.802365	1.73094	0.827293	0.894641	0.68008	0.6741	0.607838
1.81426	0.898117	1.53806	1.12551	0.825116	2.15523	0.964995	0.960454	0.730182	0.870837
2.00885	1.1352	1.72393	0.916412	0.754382	0.808531	0.724551	0.97065	0.944776	0.885447
2.3587	0.739091	1.82471	1.0286	0.857448	0.543255	0.706728	0.841665	0.644135	0.569573
1.7469	0.790778	1.47685	0.58305	1.12865	1.33772	0.762561	1.46754	0.81618	0.593381
1.57073	0.854954	0.976428	0.609318	1.18605	0.73456	1.10733	0.77924	0.749652	0.619794
1.59136	0.525286	1.63695	0.941202	0.788723	0.924103	0.893238	0.662631	0.951801	1.05298
2.13682	1.15906	2.30423	0.663598	1.47865	0.667039	1.9098	0.974977	0.909292	0.75336
1.65965	0.838416	2.09287	2.38179	0.835127	1.21493	0.831104	0.998336	0.841504	1.06329
1.746	1.30703	1.58267	1.09477	1.05194	1.64877	1.32917	1.00171	0.736064	0.671294
1.72551	1.90055	1.63027	1.11614	1.07556	0.840523	0.596186	0.846974	0.699674	1.10839
2.39602	1.09686	1.41908	1.52901	0.809548	0.956907	0.54307	1.0433	0.664636	0.837541
1.61552	1.05558	1.28927	0.875927	1.12232	0.645876	1.08539	1.1086	0.538956	0.641613
1.9149	0.646948	2.1447	1.01923	1.50891	0.63125	1.09128	1.69527	1.20743	0.633962
2.17205	0.931118	0.787543	0.930171	2.05181	1.13514	0.972807	1.36316	0.858133	0.811312
2.07618	1.1284	2.79185	1.01692	1.21622	0.619533	1.29504	0.918983	0.835677	0.629899
1.8541	1.39412	2.26935	1.58296	0.85062	0.821296	0.787462	1.41608	1.5536	1.32753
2.33439	0.702215	1.04241	0.877642	1.00732	0.575476	1.47761	0.745831	0.547946	0.996841
1.82338	0.99089	1.46351	0.758202	1.65376	1.35155	1.43027	0.631291	1.2869	0.992509
2.10774	0.754479	2.15572	0.82363	0.806197	0.556197	0.846589	0.7127	0.734761	1.16645
1.61897	0.99221	2.38943	1.67668	0.776116	1.12309	0.784822	1.2143	1.04979	0.582827
1.64714	0.837788	2.83666	1.13245	2.81404	1.01993	0.732707	0.529648	0.828303	1.1739
1.51007	0.913868	1.76957	0.723101	0.824067	0.874645	0.810109	0.564363	0.725923	0.811912
2.23983	2.06466	1.17085	1.00808	1.07921	0.805937	0.590913	0.811527	1.38179	0.693384
1.24737	0.604746	1.05004	0.992978	0.74273	1.16707	0.951522	0.692158	0.590895	0.702194
1.95357	0.819184	1.68276	0.870105	1.50009	0.774129	0.817163	1.57957	0.743836	0.65068
1.44197	0.697642	2.30661	0.691118	0.981464	0.943636	1.07728	0.681603	0.79604	0.873359
2.14574	0.768334	1.28571	0.838745	0.716247	1.6397	0.717871	1.27046	1.00136	0.690319
1.67431	0.814826	1.07319	0.824606	1.24511	0.736225	1.06255	0.609408	1.03924	1.37186
2.2958	0.800008	0.930126	2.34639	0.904126	0.781234	0.619853	0.687345	0.745668	0.839292
2.05461	0.622628	1.72561	0.966889	2.26948	1.12273	2.03285	0.762073	0.670871	0.775801
1.54033	1.07979	1.10189	0.919319	2.31982	3.17661	0.492216	0.933633	0.717497	0.66773
1.54029	0.849132	2.00797	0.70315	1.20964	0.752658	1.00669	0.632751	0.985029	1.04859
1.75346	0.789395	1.37677	0.660398	0.774938	0.708569	1.66538	2.62187	1.98092	0.774985
1.76946	0.959874	1.80707	0.810254	0.839716	0.710921	1.17457	0.742431	0.535776	0.81865
2.17817	1.18266	1.39911	0.859057	0.915142	0.826533	0.933204	0.881649	1.0847	0.790964
2.2755	0.53293	1.22456	0.928636	0.838356	0.707196	0.918337	0.900933	1.4784	1.4276
1.75342	0.79417	1.13807	1.31111	1.21539	1.31578	0.82642	0.682238	1.19792	0.540693
1.91629	1.1414	1.90802	0.883109	1.01451	0.55882	0.9739	1.43515	0.600136	0.538517
1.65055	0.772815	0.925285	0.776021	0.918695	0.925644	0.871657	0.567014	0.717784	0.795541
1.90467	1.28239	1.72305	0.68986	0.953336	0.891063	1.24883	0.779104	0.806428	0.929319
1.55799	0.994239	1.73432	1.12451	1.18819	0.641888	0.551523	0.851949	1.4019	0.724718
1.77877	0.743032	1.46813	0.752639	1.88268	1.58416	1.49839	1.15149	0.719588	0.722789
1.96987	0.59914	1.3709	0.991064	1.07205	0.667835	1.11874	0.898828	0.763691	0.729608
2.22477	1.60218	0.88015	0.954519	1.39797	0.637289	3.02801	1.37981	0.777161	1.16968
2.03089	0.883231	1.13999	0.750465	1.58784	0.809936	2.05079	0.898211	1.24161	1.28908
1.73973	0.58895	1.89421	0.666318	1.51477	0.7682	0.677047	0.88835	0.68322	0.570254
1.92025	1.1454	1.58193	1.60715	0.919533	0.707892	0.7959	0.771502	1.03404	0.698729
2.34013	1.55759	2.22929	1.00144	1.23051	0.793684	0.817986	1.55401	0.715642	1.32074
1.56417	0.522997	1.24589	0.821803	0.961219	1.65293	2.3515	0.726063	1.09326	0.922431
2.19079	0.810565	1.09253	1.2079	0.832257	0.583032	0.988903	0.788056	0.678302	0.916649
2.16991	0.924475	1.28708	1.13174	1.01927	0.583353	1.31393	1.04093	1.85953	0.701864
1.75548	0.770355	2.54695	1.09971	0.74245	1.29241	0.833366	0.955186	0.874746	1.31447
1.69534	0.793409	2.32914	0.672052	1.00545	0.711331	1.33931	0.681903	1.83254	1.11755
1.68782	1.01103	1.15332	0.880926	0.941052	1.38805	1.89226	0.911301	0.780539	0.742749
1.58531	0.639468	1.80325	1.30632	1.08083	1.41207	0.829207	0.767699	0.450293	0.902409
1.46566	0.709294	1.06963	1.72409	1.06194	0.821048	1.7203	1.05693	0.657914	1.04983
1.75684	1.05602	2.10441	0.722057	0.732461	0.937432	1.08189	0.799796	0.89265	0.764962
1.89151	0.609293	1.41358	1.08624	0.813634	1.79601	0.943835	0.614545	0.855555	0.695351
2.2342	1.23401	1.22785	0.847623	1.53709	0.749666	1.06054	0.622185	0.925601	0.955456
2.02866	1.87458	1.01514	0.802212	1.06399	0.954975	0.68907	0.775804	1.48912	0.728865
1.78777	1.4436	2.14781	0.96414	1.25092	0.756769	1.02263	0.627834	0.685998	0.648922
1.55362	1.76282	1.74071	0.598976	0.937247	1.83081	0.728672	1.17241	0.606952	1.16177
1.48507	1.10832	1.82154	0.988259	1.27837	1.12398	0.987997	0.896532	1.42643	0.713647
1.75839	0.79157	1.22064	1.45417	0.802192	0.803733	1.24353	0.627919	0.815796	0.950133
1.55241	0.704162	1.33331	1.06643	0.810706	0.981695	1.14372	0.887534	0.780704	1.54045
2.03399	1.281	1.75961	1.52454	0.995132	1.19172	0.68184	1.37029	0.71709	0.83174
1.7728	0.672613	2.03019	0.859074	1.41452	1.5939	1.92183	0.996958	0.637783	0.871349
1.83116	2.35593	1.48823	0.866401	1.3208	0.97411	1.20634	0.843374	0.78087	0.981833
2.4318	0.702438	1.42177	1.9404	0.937134	0.757158	1.15931	1.14295	1.10595	1.34315
2.13639	0.6155	1.89376	1.67012	0.7296	2.0347	0.923701	0.757717	1.22097	0.777536
2.13661	2.23802	1.09122	0.62979	0.850711	0.637391	0.702185	0.686544	0.840484	0.677198
1.8121	0.720743	1.85387	1.07628	1.49769	0.759267	0.679669	0.902891	0.585536	0.796374
2.08266	0.910989	1.57291	2.36992	0.689665	2.03897	0.883525	0.986759	0.647514	1.06668
2.11448	2.29187	0.930882	0.781219	0.857669	0.845871	1.93921	0.779609	0.609367	0.743665
1.82682	0.713859	1.74369	1.32612	0.826445	1.89385	1.31175	0.8173	0.806218	0.642447
1.91464	0.722124	0.892668	1.08409	0.758273	0.875141	0.582506	0.777878	0.508565	1.87282
1.72106	0.567425	2.27116	1.31961	1.75152	0.677557	0.919062	0.836752	1.16905	0.63122
1.71219	0.858009	1.68867	1.20557	0.81517	0.680988	1.9878	0.648867	0.725989	0.988453
2.44095	0.732668	1.48585	0.815517	1.15872	0.81986	1.54042	0.498971	1.08393	1.04533
1.79222	0.786761	1.0012	0.861228	2.88299	1.0319	0.639431	0.707512	1.46498	0.746405
1.40132	0.970272	1.55811	1.03228	1.34667	1.69744	1.70866	0.794159	0.632293	1.02801
1.59498	0.770732	1.34974	0.978369	1.61146	0.832413	0.701328	0.952009	0.840921	0.807776
2.2258	1.58342	1.84493	0.878107	0.922777	0.646387	0.868525	1.00401	1.53749	0.674696
1.87276	0.695724	0.976984	0.878231	1.23535	0.845504	1.30781	0.853468	0.615922	0.786123
1.64977	1.30419	1.81241	1.88958	1.11476	0.770545	1.51415	0.883526	0.703846	0.79181
1.51973	0.561969	1.04621	2.20593	1.4788	0.699398	0.932644	1.08145	0.604226	0.885324
1.72357	0.95117	1.19278	0.765887	1.9071	0.729118	1.66803	0.718555	1.11171	0.491313
1.89005	1.11155	0.944996	1.10964	1.8111	0.87239	0.589615	1.00576	0.598094	0.573552
1.6333	1.06942	1.69685	1.10958	0.968325	1.01922	1.34241	0.632342	0.876759	1.08129
2.08432	0.99136	1.20473	0.952179	1.39447	2.59257	0.918624	0.964993	0.893359	0.65352
2.08734	0.671193	1.21941	2.49166	1.04477	0.802565	3.59409	0.818986	0.794621	0.706187
2.15771	1.35698	2.57366	0.663832	0.851384	0.649063	0.75658	0.69464	0.776365	1.35024
2.30511	0.868584	1.49181	0.777045	0.802089	1.53647	1.64889	0.615534	0.868469	0.669039
1.9687	1.05952	0.660252	1.26635	0.7878	0.995731	2.00306	1.23052	0.631666	0.66292
1.78765	1.04488	1.31199	1.16189	0.816911	0.680986	0.854924	0.806545	0.756203	1.05737
1.86418	0.687903	1.14386	0.765929	0.754089	0.728271	0.741078	1.81805	0.604142	0.634378
1.84409	0.961818	1.79973	1.88477	1.12908	1.18845	0.627132	0.743402	0.876885	1.60805
2.42312	0.740366	2.62452	1.08695	2.18852	0.866657	0.689479	0.927928	1.52743	0.901633
1.92135	0.790526	1.90513	1.2342	1.22227	0.746497	0.69676	0.694145	1.6185	0.807083
2.14522	0.822015	1.71232	0.980129	0.884315	0.831602	0.918727	0.705881	0.766612	0.976905
2.10134	0.939506	2.21157	0.532578	0.705744	0.866607	0.558404	1.11904	0.862875	0.638471
1.49044	0.778715	1.5341	1.16235	1.33036	0.574122	0.853366	0.974854	0.838673	0.879854
1.94361	1.31061	1.4008	0.865079	1.33121	0.715327	0.770426	1.02023	0.664253	2.68282
2.39135	0.857758	1.80797	1.67954	0.851685	1.36296	0.737665	1.11976	0.59325	0.718109
1.97458	1.07076	2.49483	1.22688	1.00037	2.02283	0.762024	0.597675	0.717913	1.39032
1.66606	0.822673	0.863409	0.813059	1.04727	0.7068	0.623053	0.902852	0.578519	0.812304
1.88984	0.683849	2.27	0.793301	0.827402	1.28014	2.12736	1.05953	0.865759	1.18249
1.6352	0.713927	1.33381	0.895345	1.70547	0.886026	0.778116	0.657199	0.638955	0.563365
2.18862	1.30867	2.17659	0.799695	2.47555	1.71023	1.00027	0.815841	0.845805	0.734119
2.13114	0.656185	1.77926	0.867347	0.963994	0.600556	0.935762	0.9367	0.603877	1.09087
1.93006	1.13856	1.03407	0.75689	1.60508	0.63023	1.58814	2.43872	0.761806	0.824767
2.45715	1.00239	1.69436	1.38258	0.783752	0.729912	0.654083	0.767941	0.668248	0.6736
2.02895	1.22432	2.09751	0.863872	1.51192	0.672765	1.68681	1.11523	0.97545	1.18593
2.07383	0.633531	1.65628	0.834474	0.847211	0.765744	1.05518	0.604577	0.802572	1.02278
[truncated: 4,009 more rows]
